# Supplementary material for: PhyloSophos: a high-throughput scientific name mapping algorithm augmented with explicit consideration of taxonomic science, and its application on natural product (NP) occurrence database processing
Source: BMC Bioinformatics. 2023 Dec 14;24:475. doi: 10.1186/s12859-023-05588-3 (PMC10722791; doi:10.1186/s12859-023-05588-3)
Supplement: Supplementary file 2 — Additional file 2. PhyloSophos analysis results of species entries (n=28,528) from COCONUT database. [file 12859_2023_5588_MOESM2_ESM.xlsx]

## Sheet: COCONUT_metadata_processed
Scientific_name	Association_counts
Adenocarpus foliolosus	31
Piper taboganum	30
Microglossa pyrrhopappa	49
Betula exilis	30
Rubia schumanniana	30
Polygala reinii	34
plants	20268
Ipomoea reptans	35
Anthoxanthum nitens	30
Sabal causiarum	32
Retama duriaei	30
Oreoherzogia fallax	30
Ichthyothere terminalis	34
Chromolaena arnottiana	35
Clethra macrophylla	30
Eukaryota$$$$kingdom	18149
Bacteria$$$$genus	481
Bacteria	14270
Acremonium sp. MST-MF588a	7
Chaetomium globosum	28
Wibelia divaricata	69
Nicotiana sylvestris	79
Dolomiaea souliei	91
Lonicera hypoleuca	69
Serpocaulon triseriale	69
Garcinia mangostana	96
Halimodendron halodendron	69
Aster bellidiastrum	69
Eucalyptus camaldulensis	76
Senecio vellereus	69
Swartzia laevicarpa	4
Eukaryota$$$$class	25447
Andrographis herba	31
Sterculia foetida	28
Centella asiatica	122
Curcuma longa	176
Eukaryota$$$$phylum	2295
Suberea clavata	7
Styrax agrestis	22
Heliotropium europaeum	7
Heliotropium olgae	11
Heliotropium europeum	3
Homo sapiens	1455
Viola philippica	23
Bacteria$$$$class	2935
Euphorbia peplus	7
Euphorbia guyoniana	10
Ligusticum jeholense	43
Gordonia chrysandra	14
Hoodia gordonii	28
Helichrysum angustifolium	78
Nemuaron humboldtii	79
Blainvillea latifolia	80
Helichrysum sutherlandii	81
Pachycereus pringlei	79
Euphorbia resinifera	82
Stenocereus thurberi	79
Aralidium pinnatifidum	79
Papaver radicatum	81
Prosopis kuntzei	81
Lophocereus marginatus	78
Pinus glauca	78
Pteris spinulosa	78
Vitex negundo	186
Bersama swinnyi	78
Leontice kiangnanensis	78
Eurycoma longifolia	92
Cheilanthes marantae	78
Goniothalamus undulatus	78
Geigeria schinzii	80
Ophryosporus charua	78
Parkinsonia aculeata	10
Milletia ovalifolia	4
Millettia ovalifolia	16
Discodermia dissoluta	1
Salsola somalensis	11
Rauwolfia serpentina	22
Irpex sp. 93028	5
Brosimum rubescens	9
Salix babylonica	37
Rhizomnium pseudopunctatum	37
Callitriche stagnalis	34
Eclipta prostrata	70
Croton discolor	35
Fragaria chiloensis	34
Garcinia hanburyi	56
Vernonanthura discolor	34
Scrophularia glabrata	34
Millettia auriculata	39
Toxicodendron radicans	36
Wrightia coccinea	34
Pteris glauca	34
Ruscus hypoglossum	34
Saussurea salicifolia	52
Plectocephalus americanus	1
Daphne feddei	65
Styrax perkinsiae	27
Styrax japonica	11
Forsythia viridissima	61
Forsythia suspensa	90
Centaurea scabiosa	3
Centaurea americana	6
Styrax japonica S.et Z.	4
Symplocos caudata Wall	1
Symplocos caudata	2
Cirsium arvense	3
Arctium lappa	49
Cupressus duclouxiana	2
Onopordum acanthium	115
Cordia leucocephala	102
Leontice smirnovii	4
Sophora alopecuroides	43
Vellozia nanuzae	114
Monsonia senegalensis	102
Sophora flavescens var. angustifolia	7
Daphniphyllum oldhami	35
Pancratium sickenbergeri	110
Diospyros assimilis	102
Lemaireocereus longispinus	103
Embelia parviflora	103
Erythrina melanacantha	105
Haplophyllum obtusifolium	108
Erysimum leptophyllum	102
Ephedra sinica	173
Syzygium polycephaloides	103
Esenbeckia leiocarpa	106
Sophora moorcroftiana Benth.	2
Clerodendrum bungei	111
Faramea salicifolia	102
Sophora japonica L.	8
Sophora subprostrata	19
Chondrodendron tomentosum	104
Aconitum carmichaelii	78
Sophora flavescens	193
Pteridium esculentum	102
Baccharis neglecta	102
Simarouba glauca	104
Asimina parviflora	107
Ammothamnus lehmanni Bge.	3
Plathymenia reticulata	105
Piper regnellii	108
Hypericum styphelioides	104
Lythrum salicaria	123
Sophora viciifolia	83
Atraphaxis spinosa	104
Eria anomala	102
Gymnocalycium schickendantzii	102
Vexibia pachycarpa	3
Vernonia fagifolia	102
Morella rubra	125
Abelia chinensis	102
Euphorbia nematocypha	105
Helichrysum tenuifolium	108
Epilobium hirsutum	103
Embelia schimperi	113
Centaurea maculosa	103
Acacia victoriae	2
Dysidea sp.	22
Enkianthus nudipes	2
Oidiodendron truncata	5
Dactylaria lutea	2
Rutidosis murchisonii	2
Avena sativa	28
Sepedonium ampullosporum HKI-0053	7
Ganoderma lucidum	153
Rollinia mucosa	44
Pisum sativum	119
Streptomyces sp.	90
Angylocalyx pynaertii	11
Morus alba	223
Streptomyces S-2-210	2
Derris scandens	53
Deguelia hatschbachii	51
Woodsia manchuriensis	37
Anemone tomentosa	28
Phlogacanthus tubiflorus	28
Chrysosplenium americanum	36
Olea europaea	76
Eritrichium sericeum	28
Sabia japonica	28
Sophora fraseri	5
Sophora tomentosa	26
Angelica pubescens	80
Cnidium monnieri	62
Cleidion spiciflorum (Burm. f.) Merr.	11
Tinospora sagittata	1
Solanum dulcamara	39
Tinospora dentata	1
Dioscoreophyllum cummingsii	1
Jateorhiza palmata	55
Rehmannia glutinosa	125
Crinum asiaticum	63
Calystegia hedracea	1
Solanum lyratum	5
Tinospora capillipes	12
Paratinospora sagittata	13
Dioscoreophyllum cumminsii	83
Trigonella foenum-graecum	84
Decaisnella thyridioides	5
Coprosma lucida	9
Phalaenopsis cornu-cervi	9
Gymnosporia diversifolia	9
Trinia scabra	9
Eleutherococcus sessiliflorus	24
Fritillaria persica	11
Lepidozia incurvata	20
Cinnamomum philippinense	52
Herbertus sakuraii	66
Eukaryota$$$$order	1050
Veratrum oxysepalum	6
Veratrum nigrum	40
Veratrum lobelianum	23
Veratrum viride Ait.	9
Veratrum dahuricum	26
Hypochoeris laevigata	4
Hypochoeris maculata	4
Santolina chamaecyparissus	4
Zanthoxylum rhetsa	5
Eucalyptus spp.	23
Cistus creticus	102
Tarenna attenuata	17
Periploca sepium Bge.	18
Periploca forrestii Schltr.	18
Uncaria gambir	16
Calophyllum lanigerum	19
Araiostegiella perdurans	90
Sideritis brevibracteata	90
Sideroxylon cubense	90
Araucaria araucana	7
Ocimum tenuiflorum	90
Eucalyptus jenseni	90
Balanops australiana	91
Salvia yosgadensis	97
Euonymus tingens	92
Millettia laurentii	92
Pluchea odorata	94
Eukaryota$$$$family	1228
Euphorbia cornigera	105
Alcea rosea	97
Pinus sylvestris	120
Maesa ramentacea	90
Pinus strobus	99
Alpinia blepharocalyx	128
Monodora tenuifolia	91
Salacia lehmbachii	90
Kokoona reflexa	90
Hylocomium splendens	91
Viguiera decurrens	94
Vernonia arctioides	8
Stylissa massa	5
Echinocystis fabacea	8
Rzedowskia tolantonguensis	7
Cupressus macrocarpa	4
Delphinium tatsienense	3
Delphinium giraldii	64
Delphinium kamaonense var.glabrescens	1
Delphinium tatsiense	1
Delphinium majus	22
Delphinium siwanense var. leptogen	5
Bacteria$$$$family	403
Prunus cerasus	37
Prunus avium	49
Prunus armeniaca	55
Prunus persica	94
Digitalis lanata	32
Epimedium diphyllum	9
Rubia yunnanensis	102
Streptomyces sp. 2238-SVT4	4
Atractylodes lancea	149
Podocarpus latifolius	9
Garcinia atroviridis	5
Pholidota chinensis Lindl.	11
Streptomyces mediolani	2
Brevibacterium linens	3
Rosa multiflora	24
Angelica genuflexa	22
Avicennia marina	18
Avicennia alba	6
Aplysia dactylomela	38
Cryptolepis sanguinolenta	9
Torreya nucifera	27
Armoracia lapathifolia	32
Sapindus mukorossi	35
Arisaema erubescens	32
Garcinia dulcis	65
Croton oblongifolius	7
Arabidopsis thaliana	570
Sesamum indicum	50
Astragalus membranaceus	67
Corymbia citriodora	29
Trapa bicornis	26
Ipomoea digitata	111
Wikstroemia retusa	123
Litsea glutinosa	32
Pastinaca sativa	122
Trachelospermum lucidum	26
Marrubium anisodon	111
Senecio zoellneri	26
Vellozia streptophylla	30
Psilotum nudum	70
Leucas neufliseana	26
Hypericum japonicum	69
Kielmeyera coriacea	34
Swertia franchetiana	123
Hedysarum connatum	111
Coleus esquirolii	26
Garcinia intermedia	34
Ariocarpus fissuratus	26
Consolida hohenackeri	30
Gnetum latifolium	112
Centaurea calcitrapa	28
Wedelia prostrata	26
Rumex maritimus	111
Eucaliptus citriodora	1
Solanum parviflorum	4
Aniba rosaeodora	27
Citrus natsudaidai	109
Cynara humilis	26
Sebertia acuminata	28
Scutellaria amoena	134
Goniothalamus malayanus	111
Cotyledon secunda	111
Adiantum lunulatum	116
Carpesium faberi	34
Prunus mume	76
Lepisorus ussuriensis	115
Lotus japonicus	76
Eucalyptus melliodora	111
Corydalis sewerzowi	28
Viguiera incana	111
Rosa rugosa	75
Peltophorum pterocarpum	3
Vaccinium oxycoccos	113
Helipterum roseum	111
Solanum pimpinellifollium	4
Senecio densiflorus	26
Rauvolfia vomitoria	145
Zanthoxylum bungeanum	156
Alstonia spathulata	111
Ficus carica	54
Aconitum palmatum	30
Gomphostemma parviflorum	26
Solanum laxum	113
Dumortiera hirsuta	115
Aconitum tianschanicum	26
Calostephane divaricata	111
Erica glauca	26
Jacobaea vulgaris	31
Staehelina fruticosa	28
Urtica dioica	45
Hypericum laricifolium	113
Citrus unshiu	190
Phoebe pittieri	111
Sida veronicaefolia	26
Punica granatum	165
Tecoma pentaphylla	26
Ginkgo semen	40
Peltostigma guatemalense	111
Vitis vinifera	177
Peucedanum praeruptorum	77
Reaumuria hirtella	30
Acicarpha tribuloides	28
Chaenomeles sinensis	209
Acacia adunca	115
Elegia deusta	26
Bidens tripartita	32
Naucleopsis ternstroemiiflora	111
Codonopsis cordifolioidea	26
Solanum habrochaites	8
Angelica taiwaniana	44
Vallaris heynei	26
Foeniculum vulgare	195
Solanum lycopersicum	136
Ulmus americana	27
Wikstroemia chamaedaphne	28
Genista sessilifolia	30
Piper acutifolium	26
Caragana aurantiaca	113
Lithospermum officinale	28
Sarcococca vagans	28
Astragalus sempervirens	111
Zanthoxylum tetraspermum	117
Annona cornifolia	111
Bellium bellidioides	26
Artemisia assoana	113
Salvia syriaca	117
Centaurea musimomum	26
Citrus limon	118
Salvia munzii	26
Citrus$$$$superkingdom	328
Taxus baccata	124
Udotea petiolata	26
Dahlstedtia pentaphylla	35
Solanum transcaucasicum	28
Hippobroma longiflora	29
Echinosophora koreensis	56
Citrus$$$$species	189
Solanum neorickii	4
Solanum pennellii	6
Cinchona ledgariana	2
Centaurea arbutifolia	30
Lysimachia mauritiana	113
Xyris indica	26
Chlamydomonas allensworthii	26
Vicia faba	69
Flemingia philippinensis	59
Ginkgo biloba	133
Helianthus annuus	69
Cacalia robusta	26
Platonia insignis	27
Terminalia chebula	87
Premna odorata	115
Houttuynia cordata	121
Solanum diflorum	26
Euphorbia pekinensis	11
Onoseris alata	27
Matricaria suffruticosa	28
Solanum sycophanta Dunal et DC	4
Psorothamnus arborescens	17
Anadenanthera macrocarpa	1
Euphorbia humifusa	63
Clarisia racemosa	2
Artocarpus kemando Miq.	6
Artocarpus chama	11
Artocarpus altilis (Parkinson) Fosberg	7
Artocarpus champeden Spreng.	18
Artocarpus heterophyllus	52
Artocarpus maingayi King	5
Artocarpus communis	59
Streptomyces nigrescens SC-273	6
Bacteria$$$$phylum	1559
Calophyllum teysmannii Miq.var.inophylloide	9
Iodes cirrhosa	16
Spinulum annotinum	18
Lycopodium annotinum	20
Strychnos gossweileri	20
Baccharis pingraea	7
Baccharis salicifolia	17
Isodon calcicola	9
Chondrococcus hornemannii	25
Larix kaempferi	5
Lyngbya majuscula	97
Coriolopsis gallica	8
Sinularia gibberosa	32
Solanum pseudoquina	62
Adonis sutchuenensis	64
Lonchocarpus laxiflorus	67
Acacia armata	62
Metasequoia glyptostroboides	93
Petasites japonicus	94
Triadica sebifera	69
Berneuxia thibetica	66
Isophysis tasmanica	62
Sideritis arborescens	68
Matricaria matricarioides	62
Fritillaria meleagris	63
Eragrostis curvula	62
Bongardia chrysogonum	68
Humulus scandens	76
Plantago lundborgii	67
Astragalus ernestii	62
Narcissus pseudonarcissus subsp.pseudonarcissus	10
Narcissus bujei	10
Lycoris radiata Herb.	7
Phoma sp. (ATCC 74077)	4
Conocephalum conicum	41
Hypericum revolutum	50
Echinacea pallida	51
Vernonia anisochaetoides	51
Leuzea centauroides	50
Cleistopholis staudtii	50
Helichrysum lepidissimum	52
Epimedium sagittatum	101
Epimedium sutchuenense	4
Stipa vaseyi	50
Psychotria serpens	52
Artemisia ludoviciana subsp. mexicana	54
Helleborus multifidus	50
Dipteryx odorata	64
Epimedium wushanense	52
Litsea salicifolia	51
Hopea utilis	57
Pycnandra acuminata	51
Mesembryanthemum expansum	54
Osmorhiza aristata	50
Acer carpinifolium	50
Scabiosa succisa	50
Galium dasypodum	50
Triumfetta rhomboidea	1
Armillaria mellea	19
Octea macrophylla	6
Streptomyces lividans	5
Salvia miltiorrhiza	159
Lissoclinum patella	10
Greigia sphacelata	6
Berberis koreana	26
Astragalus mongholicus	59
Hedysarum multijugum maxim	44
Citharexylum subserratum	3
Schisandra propinqua var.sinensis	19
Tyromyces fissilis	7
Tropaeolum majus	17
Raphanus sativus	85
Tabernaemontana divaricata	48
Brassica rapa subsp. oleifera	26
Bacteria$$$$order	333
Trifolium pratense	89
Melilotus alba	21
Eremanthus elaeagnus	4
Glycosmis citrifolia	21
Corymbium villosum	12
Stephania suberosa Forman	20
Stephania delavayi Diels	8
Stephania pierrei Diels	14
Androcymbium melanthioides	1
Hydrocotyle sibthorpioides	11
Myrothecium sp. KY6568	4
Citrullus naudinianus	2
Acanthosicyos horrida	1
Cucumis melo	28
Crinodendron hookerianum	4
Morus mongolica	50
Polygonum perfoliatum	9
Warburgia stuhlmannii	16
Pyracantha fortuneana (MAXIM) LI	11
Clinopodium chinense var. parviflorum	8
Plantago lanceolata	97
Mesembryanthemum anatomicum	80
Nerium oleander	121
Veronica pectinata	76
Cirsium dipsacolepis	78
Croton rhamnifolius	76
Isodon japonicus	152
Cocculus diversifolius	82
Aconitum brevicalcaratum	76
Tripodanthus acutifolius	76
Crinum kirkii	80
Ptilidium ciliare	82
Scutellaria seleriana	78
Eria subsessilis	76
Malva sylvestris	94
Viguiera annua	76
Hypericum triquetrifolium	78
Teucrium pestalozzae	76
Solanum racemigerum	76
Ammodendron conollyi	78
Trifolium apertum	78
Cytisus scoparius	105
Myrica multiflora	78
Knightia deplanchei	76
Illicium merrillianum	10
Neoboutonia glabrescens Prain	11
Millettia pulchra	6
Tylimanthus urvilleanus	3
Toxicodendron capense	5
Andrographis paniculata	80
Comastoma pedunculatum	1
Swertia purpurascens	7
Gentianopsis barbata	2
Lomatogonium rotatum	1
Commelina communis L	10
Machaerium hirtum	1
Lophatherum gracile	10
Achillea spp.	5
Oryza sativa	139
Ziziphus jujuba var.spinosa	17
Gaillardia pulchella	16
Scabiosa atropurpurea	1
Iris florentina	11
Ohwia caudata	1
Zantedeschia aethiopica	5
Wilbrandia ebracteata	1
Echinodorus grandiflorus	1
Iris japonica	8
Ziziphus jujuba	126
Swertia japonica	87
Gaillardia aristata	3
Aleurites moluccanus	1
Swertia pseudochinensis	49
Knautia montana	19
Iris gracilipes	1
Gentianella acuta	1
Gentiana campestris	11
Ziziphus jujuba var. spinosa	2
Citrus reticulata	304
Eriostemon rhomboideus	3
Aphelandra fuscopunctata	4
Phellodendron amurense	85
Magnolia obovata	83
Phellodendron chinense	45
Magnolia officinalis	114
Xylopia parviflora	40
Phellodendron chinese	34
Polyalthia nemoralis	16
Cudrania tricuspidata	65
Thespesia populnea	18
Ornithogalum thyrsoides	13
Coleus xanthanthus	10
Rubus chamaemorus	1
Rosa canina	4
Tagetes patula	8
Calendula officinalis	67
Psidium guajava	41
Rosa rubinosa	1
Flavobacterium sp. R-1560	5
Rosa rubiginosa	1
Streptomyces kitasatoensis	7
Machaerium nictitans	1
Machaerium pedicellatum	4
Machaerium kuhlmannii	5
Piptadenia macrocarpa	9
Amorpha fruticosa	47
Mensamria intercedens	6
Mensamria intercedens Lampert	3
Lycium chinense	144
Kandelia candel	38
Juncus effusus	43
Semecarpus anacardium	10
Stereospermum personatum	10
Lycopodium japonicum	51
Ixeris repens A.Gray	14
Phlomis rigida	6
Barleria lupulina	17
Hedyotis diffusae herba	21
Oldenlandia diffusa	38
Mycale laxissima	10
Scorodocarpus borneensis	4
Aquilaria sinensis	89
Parmelia pseudofatiscens	3
Menegazzia asahinae	3
Parmelia horrescens	2
Diploicia canescens	10
Menegazzia terebrata	3
Rheum australe	17
Rheum emodi	17
Zanthoxylum schinifolium	144
Antirrhinum multiflorum	1
Asplenium kaulfussii	3
Funaria hygrometrica	1
Helichrysum bracteatum	10
Lespedeza cyrtobotrya	51
Tetragonotheca helianthoides	7
Gynostemma pentaphyllum	152
Qualea laboriauana	2
Canella winterana	42
Glycyrrhiza inflata	158
Glycyrrhiza glabra	212
Mitracarpus scaber	152
Glycyrrhiza uralensis	298
Inula helenium	92
Polygala tenuifolia	100
Glycyrrhiza spp.	16
Morus cathayana	37
Descurainia sophia	30
Hippophae rhamnoides	119
Crocus sativus	152
Isatis tinctoria	117
Lepidium apetalum	47
Persicaria tinctoria	59
Nelumbo nucifera	168
Pseudomonas fluorescens DSM 11579	6
Humulus japonicus	15
Humulus lupulus	227
Phorbas sp.	21
Pistacia chinensis	63
Lyngbya sp. 36.91	4
Mus musculus	315
Escherichia coli	327
Pulsatilla koreana	17
Centipeda minima	41
Westerdykella multispora F50733F	1
Angelica officinalis	17
Harrisonia perforata	15
Schisandra sphenanthera	59
Aspergillus caespitosus	4
Penicillium piscarium	3
Aspergillus fumigatus	39
Penicillium janthinellum	10
Neosartaria fischeri	2
Limonium sp.	3
Asparagus gonocladus	2
Syzygium aromaticum	170
Stylocheilus longicauda	6
Tinospora crispa	19
Gelsemium elegans	52
Annona squamosa	102
Annona glabra	89
Tripterygium wilfordii	163
Brosimum acutifolium	23
Smyrnium connatum	2
Smyrnium creticum	5
Musa acuminota	3
Ensete ventricosum	2
Anigozanthos preissii	3
Chenopodium formosanum	15
Anthocercis albicans	14
Musa balbisiana	3
Strelitzia reginae	2
Lindera obtusiloba	20
Tiliacora racemosa	18
Andrographis viscosula	24
Anigozanthos rufus	2
Musa acuminata	8
Diospyros canaliculata	21
Senna spectabilis	35
Euclea crispa	14
Aesculus hippocastanum	36
Verbascum laxum	14
Chenopodium murale	11
Curcuma zedoaria	157
Curcuma wenyujin	140
Curcuma phaeocaulis	140
Curcuma kwangsiensis	159
Eriocephalus giessii	9
Chrysanthemum coronarium	5
Bidens spp.	7
Dahlia spp.	6
Coreopsis grandiflora	27
Peltodon longipes	34
Salvia broussonetii	43
Phalaris coerulescens	2
Myrica gale	12
Scutellaria barbata	119
Ballota nigra	4
Leonurus persicus	59
Persea obovatifolia	40
Lolium perenne L.	6
Emericella striata	1
Emericella desertorum	2
Claviceps paspali	10
Chaunopycnis alba	7
Penicillium paxilli	4
Emericella foveolata	1
Acremonium lorii	1
Emericella foreolata	1
Ulex europaeus	21
Rudbeckia mollis	4
Petrosia corticata	12
Leptospermum scoparium	96
Myrtus communis	34
Stagonospora cirsii Davis	9
Cucurbita pepo	18
Lycopodium magellanicum	13
Aglaia cordata	50
Artemisia capillaris	205
Artemisia dracunculus	59
Machilus yaoshansis	11
Tsuga diversifolia	16
Echinodontium tsugicola	2
Kalopanax pictus	18
Abrus precatorius	67
Isodon nervosus	39
Viburnum awabuki	21
Berberis japonica	41
Lonicera fulvotomentosa	66
Isodon xerophilus	68
Siraitia grosvenorii	3
Siraitia grosvenori	12
Centaurea triumfetti	4
Passiflora spp.	11
Desmodium canadense	13
Scorzonera pseudodivaricata	104
Cerastium arvense	12
Lespedeza davurica	2
Stephania longa	17
Pisonia aculeata	31
Phyllanthus acuminatus	7
Ruta graveolens	66
Geijera parviflora	11
Rubus rosifolius	2
Hymenoxys lemmonii	11
Mannia fragrans	22
Liquidambar formosana	26
Lycopodium obscurum	12
Lycopodium erythraeum	3
Lycopodium complanatum	7
Angelica keiskei	59
Microtetraspora parvosata subsp. kistnae nov. (ATCC 55076)	2
Ceratocapnos heterocarpa	7
Houttuynia emeiensis	40
Tetradium glabrifolium	38
Lathyrus tingitanus	39
Phellodendron japonicum MAXIM	27
Tylophora asthmatica	8
Euodia ruticarpa	52
Zanthoxylum wutaiense	21
Hortia arborea	13
Hortia badinii	1
Tetradium ruticarpum	90
Rauvolfia salicifolia	37
Cynoglossum amabile	40
Euodia bodinieri	52
Euodia officinalis	52
Cota tinctoria	37
Alchornea cordifolia	39
Bouchardatia neurococca	8
Glycosmis pseudoracemosa	38
Millettia pachycarpa	20
Zanthoxylum integrifoliolum	55
Atalantia wightii	38
Plectranthus caninus	37
Evodia baberi	1
Juniperus horizontalis	42
Strychnos spinosa	59
Hesperocyparis goveniana var. abramsiana	7
Peucedanum oroselinum	37
Inula grantioides	40
Balanophora japonica	61
Corynanthe pachyceras	37
Evodia rutaecarpa	12
Fagara rhetza (Roxb.) DC	4
Corydalis persica	37
Amomum daniellii	43
Neolitsea sericea	47
Thuja dolabrata	39
Clerodendrum infortunatum	41
Ficus microcarpa	28
Spinacia oleracea	101
Angelica sinensis	318
Cinnamomum pedunculatum	38
Chloranthus holostegius	38
Acacia lemmoni	38
Campanula pendula	38
Achillea pratensis	38
Lasianthus wallichii	43
Podocarpus sellowii	39
Alcea nudiflora	38
Boronia lanceolata	42
Mercurialis leiocarpa	38
Capparis angulata	39
Klaseopsis chinensis	38
Turnera ulmifolia	38
Hemiphragma heterophyllum	39
Primula denticulata	40
Dysosma pleiantha	48
Euptelea polyandra	18
Teucrium cossonii	38
Corydalis crystallina	39
Euphorbia cattimandoo	38
Chlorella pyrenoidosa	42
Rubus foliolosus	38
Beilschmiedia erythrophloia	17
Arum montanum	38
Anaphalis margaritacea	45
Carissa spinarum	47
Ochradenus baccatus	43
Lomandra hastilis	38
Eucalyptus campanulata	38
Plantago ovata	47
Combretum quadrangulare	73
Allium cepa	70
Angelica acutiloba	261
Aloe ferox	142
Angelica gigas	233
Aloe vera	166
Aloe spicata	130
Aloe africana	131
Neurolaena macrocephala	5
Neurolaena lobata	60
Polypodiodes formosana	14
Inula viscosa	19
Neurolaena oaxacana	22
Desmanthodium spp.	6
Gaillardia tontalensis	43
Pteris plumbea	43
Morus australis	62
Nephrolepis biserrata	43
Acronychia acidula	44
Othonna intermedia	43
Pityrodia ternifolia	43
Salicornia herbacea	48
Artemisia laciniata	44
Sicana odorifera	44
Othonna cylindrica	43
Callitris macleayana	44
Castanopsis hystrix	43
Michelia longifolia	43
Goupia tomentosa	43
Bridelia moonii	43
Trichoscypha acuminata	43
Luvunga scandens	45
Psiadia arabica	47
Sorbus coronata	43
Bupleurum aureum	44
Spiraea formosa	43
Erlangea cordifolia	48
Herbertus aduncus	43
Strychnos panamensis	43
Ligusticum lucidum	44
Euonymus atropurpurea	43
Suaeda salsa	43
Eupatorium recurvans	43
Uraria picta	44
Thalictrum fauriei	47
Euclea natalensis	48
Syringa pubescens subsp. patula	43
Helichrysum zeyheri	44
Senecio taiwanensis	43
Eriosema chinense	24
Cryptoporus volvatus	7
Caloporus dichrous	8
Streptomyces bernensis	2
Penicillium aurantiogriseum SP0-19	4
Paederota lutea	6
Hericium erinaceum	9
Vitex rotundifolia	67
Pseudodistoma kanoko	1
Pseudodistoma megalarva	2
Cimicifuga racemosa	24
Actaea racemosa	31
Achillea millefolium	52
Limonium vulgare	2
Plumbaginaceae	1
Taraxacum formosanum	37
Leucetta chagosenis	5
Hibiscus taiwanensis	44
Eupatorium rotundifolium	8
Asteraceae	22
Eupatorium fortunei	64
Centaurea aggregata	1
Scutellaria barbata D.DON	4
Gutierrezia solbrigii	14
Marinispora sp.	5
Cannabis sativa	107
Lupinus arboreus	10
Reboulia hemisphaerica	21
Vaccaria hispanica	43
Cytisus laburnum	5
Streptomyces galilaeus No. MA144-M1 (ATCC 31133)	3
Sinularia erecta	7
Phyllanthus emblica	115
Radula oyamensis	7
Glycyrrhiza acanthocarpa	2
Rourea minor	4
Taxus yunnanensis	81
Taxus wallichiana	81
Taxus brevifolia	69
Taxus cuspidata	127
Taxus canadensis	37
Streptomyces antimycoticus	4
Hymenophyllum barbatum	22
Swietenia humilis Zucc.	9
Helichrysum cymosum	14
Mallotus philippensis	23
Brucea javanica	128
Calophyllum thwaitesii	37
Pteris inaequalis	36
Schisandra arisanensis	52
Acacia cambagei	32
Crataegus pontica	33
Phlomoides medicinalis	32
Haemanthus toxicarius	32
Calceolaria thyrsiflora	32
Coptis trifolia subsp. groenlandica	32
Sophora japonica	95
Senecio polyodon	34
Felicia amelloides	33
Senna sophera	84
Manihot esculenta	37
Berberis crataegina	35
Baccharis solieri	33
Paramignya griffithii	35
Arnica viscosa	33
Echinocystis lobata	32
Athanasia dregeana	35
Helenium quadridentatum	32
Podocarpus montanus	35
Aster alpinus	32
Melaleuca decora	32
Homo sapiens (Urine)	104
Broussonetia kazinoki	37
Tovomita macrophylla	3
Allanblackia monticola STANER L.C.	6
Garcinia nigrolineata	38
Pycnanthus angolensis	4
Mollugo pentaphylla	17
Eudiandra anthropophagorum	3
Saururus chinensis	53
Larrea tridentata	16
Machilus edulis	1
Casuarina equisetifolia	20
Larrea divaricata	6
Endiandra anthropophagorum	5
Cinnamomum philippinese	1
Machilus robusta	46
Staudtia kamerunensis	1
Machilus thunbergii	36
Sargentodoxa cuneata	30
Micranthemum umbrosum	17
Osteophloeum sulcatum	1
Kadsura angustifolia	25
Myristica argentea	18
Machilus wangchiana	13
Eupomatia laurina	2
Saururus cernuus	79
Leucas aspera	42
Myristica fragrans	96
Kadsura longipedunculata	29
Schisandra rubriflora	31
Schisandra rubriflora Rehd.et Wils.	2
Schisandra propinqua var.propinqua	12
Justicia hayatai	22
Anacardium occidentale	46
Clibadium mexiae	21
Pyrostegia venusta	21
Discaria serratifolia	21
Pteris dactylina	22
Viscaria viscosa	22
Aronia arbutifolia	21
Portulaca oleracea	66
Dracaena surculosa	3
Piper cubeba	76
Taxus cuspidata Sieb et Zucc	8
Adhatoda vasica Nees	5
Astragalus complanatus	40
Fissistigma bracteolatum	4
Machaerium multiflorum	7
Valeriana jatamansi	70
Asarum heterotropoides	64
Atractylodes chinensis	54
Curcuma amanda Roxb	61
Pogostemon cablin	175
Bulnesia sarmienti	6
Frullania anomala	8
Asarum sieboldii	87
Zingiber officinale	265
Postegmon patchouli	1
Atractylodes macrocephala	95
Gardenia jasminoides	153
Piper fimbriulatum	42
Lindera aggregata	82
Pongamia pinnata	35
Millettia pinnata	133
Tephrosia quercetorum	3
Tephrosia watsoniana	9
Sarcophyton elegans	4
Pimelea simplex	6
Pimelea elongata	15
Stellera chamaejasme	48
Kopsia officinalis	13
Pneumatopteris pennigera	1
Sarcandra glabra	49
Pinus flexilis	42
Elaeodendron alluaudianum	37
Astragalus bisulcatus	38
Chromolaena odorata	141
Lepidium graminifolium	45
Ephedra distachya	42
Vicia amoena	38
Flindersia xanthoxyla	37
Cibotium barometz	49
Calea lantanoides	38
Uncaria sterrophylla	39
Typha latifolia	60
Drosera indica	37
Brachyglottis bidwillii	37
Bothriocline ripensis	37
Achillea nana	38
Gomesa radicans	37
Ballota limbata	42
Drummondita hassellii	42
Aconitum napellus	48
Boenninghausenia albiflora	58
Dysosma pleianthum	37
Coronilla cretica	37
Gardenia imperialis	37
Galium mollugo	44
Lonchocarpus atropurpureus	39
Bidens pilosa	51
Senegalia mellifera	39
Grindelia scorzonerifolia	38
Baccharoides lasiopus	38
Parapiptadenia rigida	14
Pyrus x bretschneideri	14
Melampodium cinereum	9
Amphoricarpos neumayeri	6
Datura metel	42
Erythroxylum coca	11
Datura stramonium	34
Physalis peruviana	16
Dendrobium chrysanthum	47
Corallia brachiata	1
Nicandra physaloides	3
Argyreia mollis	9
Atropa belladonna	36
Physalis alkekengi L.	1
Streptomyces chromofuscus DC 118	1
Kopsia singapurensis	27
Aspergillus niger ATCC 1015	6
Aglaia edulis	14
Brickellia eupatorioides	7
Polygala myrtifolia	37
Crataegus sinaica	39
Betula mandshurica	37
Sarcomelicope argyrophylla	38
Dodonaea viscosa	54
Rapanea myricoides	38
Tropaeolum speciosum	37
Blumea malcomii	4
Jasminum officinale	39
Achillea sibirica subsp.mongolica	3
Ligularia platyglossa	37
Annona rensoniana	37
Magnolia ovata	29
Mikania obtusata	37
Montrouziera sphaeroidea	38
Vitex agnus-castus	29
Ageratina espinosara	6
Caragana tibetica	48
Malus asiatica	37
Cotoneaster orbicularis	37
Arachniodes dimorphophylla	37
Duranta erecta	26
Duranta repens	21
Oreosolen wattii	43
Achillea millefolium L.	3
Vatica diospyroides	37
Sideritis nutans	16
Parthenium incanum	9
Rhodiola krylovii	39
Aristolochia maxima	38
Artemisia annua	241
Dodonaea lobulata	2
Tillandsia utriculata	3
Aeonium spp.	12
Achillea collina	44
Pimpinella saxifraga	40
Lasiocephalus ovatus	37
Grindelia glutinosa	2
Discaria crenata	38
Artemisia vachanica	37
Euphorbia ferganensis	37
Isodon rubescens	86
Bergenia purpurascens	41
Macrotyloma axillare	39
Pithecellobium clypearia	37
Tinospora smilacina	39
Trigonostemon reidioides	45
Actinidia polygama	29
Bischofia trifoliata	37
Solanum bahamense	37
Distemonanthus benthamianus	44
Lycopodium phlegmaria	16
Jungia stuebelii	9
Uvaria calamistrata	78
Uvaria grandiflora	18
Alternaria tenuis	6
Botryosphaeria dothidea	1
Alternaria dauci	4
Alternaria kikuchiana	4
Talaromyces flavus	4
Alternaria sp.	14
Alternaria alternata	12
Sonneratia alba	69
Penicillium simplicissimum IFM53375	5
Corynespora smithii	1
Didymella glomerata	1
Penicillium sp.	34
Alternaria citri	1
Plagiochila asplenioides	6
Laurencia intricata	7
Flemingia wallichi	3
Flemingia wallichii	12
Craibiodendron yunnanense	11
Corydalis densiflora	11
Astragalus adsurgens	12
Dalbergia congestiflora	12
Barringtonia acutangula	21
Schultesia guianensis	11
Schleichera trijuga	16
Khaya grandifoliola	42
Mabea fistulifera	11
Embelia ribes	24
Bauhinia manca	12
Viguiera splendens	2
Triclisia subcordata	13
Napoleonaea vogelii	11
Aspilia parvifolia	11
Penicillium hordei	4
Mentha aquatica	8
Melampodium linearilobum	9
Typha orientalis	27
Typha angustifolia	45
Styrax officinalis	1
Batzella sp.	20
Lindera umbellata	70
Ardisia macrocarpa	52
Pinus thunbergii	55
Populus tremula	45
Empetrum nigrum	58
Stephania succifera	53
Gentiana olivieri	56
Zephyranthes carinata	56
Pterocaulon rugosum	52
Handroanthus guayacan	43
Rauvolfia tetraphylla	53
Saussurea triangulata	52
Celmisia petriei	43
Nicotiana gossei	57
Orthosiphon stamineus	71
Ephedra lomatolepis	53
Clausena indica	53
Cirsium helenioides	43
Maytenus guianensis	54
Chlorophytum malayense	53
Morus yunnanensis	56
Tetraria capillaris	52
Angelica ursina	55
Clerodendranthus spicatus	38
Stevia salicifolia	53
Pinus halepensis	89
Phleum africanum	52
Ferula assa-foetida	75
Salvia prionitis	76
Asplenium nidus	45
Satureja montana	55
Astragalus inopinatus	43
Senecio grandiflorus	52
Senecio integerrimus	45
Orthosiphon aristatus	46
Ulmus laciniata	48
Primula veris	70
Picradeniopsis oppositifolia	52
Euonymus maackii	57
Clusia torresii	43
Vernonia serratuloides	52
Gnetum cleistostachyum	60
Teucrium alyssifolium	56
Cyperus rotundus	91
Citrus sinensis	174
Citrus trifoliata	96
Citrus aurantium	182
Trifolium alexandrinum	97
Solanum jamaicense	93
Psilostrophe cooperi	95
Ceratophyllum submersum	93
Centrolobium tomentosum	94
Lippia carviodora	94
Castanea crenata	101
Dracocephalum kotschyi	101
Sideritis tragoriganum	93
Asplenium normale	93
Carpobrotus edulis	93
Myrica nana	98
Dalbergia nitidula	76
Dalbergia hupeana	10
Withania somnifera	45
Glossodoris rufomarginata	1
Spongia agaricina	9
Spiraea japonica	21
Briareum sp.	33
Pulicaria paludosa	7
Streptomyces sp. GW32/698	7
Centaurea spp.	10
Centaurea repens	7
Dictamnus dasycarpus	60
Cassiope lycopodioides	2
Myxococcus xanthus	17
Strychnos myrtoides	5
Strychnos diplotricha	12
Kaempferia marginata	101
Thymus piperella	116
Teucrium depressum	97
Polygonum bistorta	11
Ruta pinnata	103
Castanopsis sclerophylla	97
Rubus koehneanus	11
Hovenia acerba	97
Fridericia chica	97
Croton cumingii	98
Scutellaria orientalis	14
Alseodaphne corneri	97
Bersama yangambiensis	97
Kaunia saltensis	98
Mangifera indica	135
Sophora angustifolia	103
Tripteris vaillantii	11
Lemna trisulca	12
Stevia polycephala	98
Aconitum nevadense	97
Cordylanthus kingii	97
Larix kaempferi (Lamb.) Carr	14
Trichilia rubescens	97
Heliotropium floridum	100
Salvia dorrii	105
Grewia mollis	97
Dryopteris sacrosancta	12
Oncoba echinata	97
Caesalpinia pulcherrima	48
Narcissus asturiensis	15
Gymnocarpium robertianum	97
Forsteronia refracta	97
Eleusine indica	11
Kadsura coccinea	30
Microlepia speluncae	12
Conocephalum japonicum	97
Nauclea officinalis	107
Doodia picta	97
Astragalus interpositus	11
Eragrostis viscosa	97
Heterotheca grandiflora	115
Narcissus concolor	97
Heimia salicifolia	15
Annona impressivenia	97
Melia azedarach	132
Juglans nigra	103
Disynaphia halimifolia	100
Sabal peregrina	1
Nectria haematococca	6
Plectocephalus chilensis	32
Trichilia hirta	34
Ephedra aphylla	34
Allium neapolitanum	39
Cycas revoluta	47
Typha domingensis	33
Quercus suber	33
Munronia delavayi	32
Mammillaria magnimamma	32
Cycas armstrongii	32
Licaria armeniaca	32
Vicoa indica	5
Magnaporthe grisea	1
Pyrrosia petiolosa	16
Canscora decussata	13
Swertia cordata	1
Asplenium montanum Willd.	2
Pyrrosia sheareri	6
Hypericum ancherii	1
Gnidia involucrata	4
Pyrrosia davidii	16
Cyclopia subternata	2
Pyrrosia prinoides	1
Athyrium mesosorum	4
Cyclopia sessiliflora	1
Cratoxylum cochinchinense	30
Davallia solida	1
Swertia mussotii	23
Gentianopsis	1
Pyrrosia pseudocalvata	3
Cyclopia maculata	1
Aphloia madagascariensis	1
Hypericum sampsonii	25
Pyrrosia lingua	34
Swertia punctata	18
Bersama engleriana Gurke	1
Cratoxylum pruniflorum	31
Gentianella campestris	5
Gentiana cruciata	1
Belamcanda chinensis	32
Pyrrosia calvata	2
Hypericum perforatum	148
Swertia chirata	15
Cyclopia intermedia	4
Mangifera persiciformis	18
Salacia chinensis	75
Urena lobata	15
Salacia reticulata	2
Hiptage madablota	1
Hedysarum denticulatum	14
Swertia corymbosa	4
Smilax bracteata	30
Cyclopia genistoides	1
Hedysarum sericeum	5
Phaleria macrocarpa	63
Gentiana lutea	56
Hypericum spp.	5
Bombax malabaricum	3
Anemarrhena asphodeloides Bunge	3
Salacia prinoides	13
Atalantia monophylla	14
Itoa orientalis	21
Streptomyces tendae T.901/395-11/32	2
Streptomyces sp. MST77755	6
Corydalis claviculata	49
Pterocaulon polystachyum	12
Isoplexis chalcantha	19
Echinops niveus	15
Sideritis argosphacelus	12
Sideritis lotsyi	16
Podocarpus spp.	6
Podocarpus sp.	1
Convolvulus pseudocantabricus	1
Evolvulus sericeus	3
Convolvulus lineatus	1
Convolvulus subhirsutus	2
Michelia alba	30
Soymida febrifuga	28
Podocarpus nagai	5
Myrica nagi	15
Podocarpus nagi	8
Sarcococca saligna	61
Peperomia heyneana	8
Pandanus tectorius	29
Metanarthecium luteoviride	39
Gymnadenia conopsea R.BR.	36
Leuconotis sp.	5
Aplidium sp.	2
Emericellopsis donezkii HKI 0059	3
Poria cocos WOLF	6
Morus macroura	42
Daphniphyllum macropodum Miq.	6
Phomopsis sp.	10
Platycodon grandiforus	44
Narcissus pseudonarcissus	9
Aspergillus terreus DRCC 152	3
Palhinhaea cernua	48
Teucrium montanum	40
Artemisia caerulescens	38
Monostroma fuscum	35
Uvariopsis tripetala	35
Ilex macropoda	35
Tillandsia fragrans	35
Acanthosyris spinescens	35
Eruca vesicaria subsp. sativa	36
Campanula medium	36
Gleditsia triacanthos	44
Sloanea zuliaensis	39
Pieris formosa	44
Agrimonia eupatoria	59
Alstonia lanceolifera	37
Rhabdodendron amazonicum	35
Helipterum venustum	36
Humboldtia laurifolia	36
Lycium cestroides	35
Euphorbia nivulia	38
Magnolia salicifolia	84
Paepalanthus hilairei	39
Cheilanthes tenuifolia	35
Selaginella uncinata	39
Hedyotis lawsoniae	37
Echinops spinosissimus	36
Alluaudia humbertii	44
Senna siamea	113
Udotea cyathiformis	36
Tetracera rosiflora	36
Pterocaulon alopecuroides	38
Lophira alata	12
Casearia membranacea	40
Iris tenuifolia	17
Iris spuria	35
Pericopsis laxiflora	5
Iris crocea	6
Curcuma aromatica	44
Linum usitatissimum	68
Lilium lancifolium	26
Daphnia magna	37
Styrax japonicus	14
Marchantia berteroana	11
Gaultheria miqueliana	2
Dacrydium cupressinum	73
Coreopsis nodosa	70
Citrus wilsonii	68
Tripolium pannonicum	70
Glycine tomentella	75
Alstonia muelleriana	72
Panax ginseng	363
Chlamydomonas reinhardtii	100
Taraxacum mongolicum	73
Allium sativum	120
Passiflora incarnata	79
Nicotiana undulata	75
Artemisia cina	72
Haematococcus lacustris	70
Senecio paludaffinis	71
Phaseolus vulgaris	103
Trigonella grandiflora	71
Panax schinseng	70
Craibiodendron henryi	10
Aspergillus terreus Fb000501	4
Mycelia sterilia	3
Gutierrezia texana	8
Kopsia teoi	24
Paravallaris microphylla	2
Polygonum aviculare	30
Polygonum nepalense	5
Chromolaena turnariensis	1
Sporothrix sp.	3
Hypoxylon monticulosum	1
Nodulisporium sp. A21	1
Hebeloma longicaudum	6
Caragana stenophylla	6
Ephemerantha comata	2
Chisocheton ceramicus	28
Platycodon grandiflorum	28
Gleditsia sinensis	30
Emericella unguis	5
Stephania brachyandra Diels	11
Corydalis ochroleuca	6
Stephania sasakii Hayata	19
Agathosma bisulca	7
Stephania kuinanensis H.S.Lo.	1
Dovyalis hebecarpa	21
Zanthoxylum taediosum	5
Stephania glabra (Roxb.) Miers	5
Stephania pierrei	31
Thalictrum minus	27
Corydalis pallida	63
Parabaena sagittata Miers	3
Stephania sinica Diels	3
Corydalis cava	23
Fibraurea chloroleuca Miers	5
Gloucium vitellinum Boiss and Buhse	1
Stephania glabra Miers	5
Corydalis yanhusuo	65
Stephania viridiflavens H.S.Lo & M.Yang	1
Stephania hainanensis H.S.Lo & Y.	9
Stephania mashanica H.S.Lo & B.N.	3
Stephania delavayi	29
Stephania officinarum	10
Leontice leontopetalum Linn.	1
Stephania discflora Hand.-Mazz.	4
Stephania yunnanensis	6
Stephania dicentrinifera H.S.Lo.et.M.Yang	2
Fumaria bastardii	11
Coptis teeta	28
Lycopodium chinense	28
Stephania rotunda	1
Stephanina aculeata	1
Corydalis decumbens	19
Stephania tetrandra S.Moore	13
Maytenus octogona	6
Sinomenium acutum	47
Stephania dielsiana Wu	3
Croton hemiargyreus	11
Karwinskia subcordata	6
Stephania dicentrinifera H.S.Lo & M.Yang	4
Stephania macrantha	7
Stephania succinifera H.S.Lo	11
Stephania kuinanensis H.S.Lo & M.Yang	2
Brickellia dentata	9
Corydalis turtschaninowii	3
Chasmanthera dependens Hochst.	1
Corydalis ternata	36
Corydalis intermedia	12
Stephania glabra	7
Chasmanthera dependens Hochst	8
Taxillus yadoriki	18
Corydalis nobilis	17
Achyrocline satureioides	8
Coptis deltoidea	67
Stephania micrantha H.S.Lo	11
Corydalis caseana A.Gray.	5
Stephanina officinarum	1
Corydalis cava (L.) Schw.et Koert	7
Eremophila oppositifolia	18
Fibraurea tinctoria Lour.	1
Stephania epigaea H.S.Lo	11
Horsfieldia iryaghedhi	7
Corydalis turtschaninovii	33
Stephania bancroftii Bailey	5
Corydalis remota	11
Annona cherimolia	78
Hyperbaena columbica (Eichl.) Miers	3
Stephanina bancroftii	1
Passiflora coccinea	6
Corydalis rhizoma	52
Stephania dielsiana Y.C.Wu	6
Corydalis racemosa	4
Coptis japonica	52
Stephania venosa Spreng	16
Phellodendron chinense var.glabriusculum	4
Hymenoxys ivesiana	6
Stephania sinica	1
Stephania bancroftii F.M.Bailey	1
Stephania dolichopoda Diels	1
Corydalis solida	28
Fibraurea recisa	21
Medicago hispida	6
Stephania yunnanensis H.S Lo	8
Stephania kwangsiensis H.S.Lo	5
Coptis chinensis	43
Enantia chlorantha	9
Stephania intermedia	2
Corydalis tuberosa	19
Ixeris repens	20
Stephania lincangensis	6
Petasites officinalis L.	2
Senecio aureus	4
Petasites officianalis	4
Rhamnus cathartica	41
Rhamnus frangula	6
Spiraea japonica var.fortunei	3
Cucumis sativus	40
Delphinium pentagynum	27
Vanillosmopsis erythropappa	2
Leucanthemum vulgare	3
Streptomyces aurantiacus 1MET43917	1
Cypripedium calceolus	44
Cyrtomium spp.	3
Delphinium elatum	5
Notholaena aschenborniana	47
Pertya glabrescens	3
Michelia rajaniana	11
Eysenhardtia polystachya	9
Hopea malibato	4
Nardostachys grandiflora	4
Ratibida columnifera	5
Maesa perlarius	1
Maesa lanceolata	15
Streptomyces sp. DSM 13381	19
Synapta maculata	2
Hypericum henryi	22
Aconitum talassicum	5
Isodon albopilosus	17
Haplopappus laricifolius	1
Murraya paniculata	153
Ostericum grosseserratum	90
Daucus carota	170
Anethum sowa	6
Ephedra herba	119
Hansenia weberbaueriana	135
Phellandrium aquaticum	1
Hansenia forbesii	96
Lavandula spp.	4
Boswellia carterii	50
Murraya exotica	80
Clinopodium gracile	34
Astragalus kabadianus	37
Potentilla candicans	34
Guadua angustifolia	34
Perymenium jelskii	34
Tripterospermum lanceolatum	39
Celastrus dispermus	34
Strychnos wallichiana	36
Senna didymobotrya	47
Acacia linarioides	34
Jaborosa leucotricha	35
Hedychium coronarium	41
Gaertnera morindoides	34
Prunus mahaleb	37
Spiraea formosana	61
Guettarda noumeana	37
Kiggelaria africana	35
Senecio ruwenzoriensis	34
Homalium longifolium	34
Viburnum betulifolium	35
Veronica liwanensis	36
Phenax angustifolius	34
Trichilia havanensis	34
Piptadenia colubrina	34
Lippia adoensis	34
Vachellia leucophloea	34
Coelogyne flavida	35
Rhamnus formosana	36
Brombya platynema	35
Daphne arisanensis	35
Strychnos elaeocarpa	35
Cerbera odollam	43
Lupinus luteus	75
Aquilegia viridiflora	34
Cichorium endivia	54
Centaurea canariensis	7
Saussurea pulchella	39
Sideritis soluta	42
Melodinus suaveolens	12
Melodinus tenuicaudatus	8
Melodinus polyadenus	5
Melodinus fusiformis	9
Melodinus henryi	3
Alstonia yunnanensis	46
Catharanthus roseus	124
Melodinus hemsleyanus	12
Melodinus aeneus	5
Melodinus guillauminii	7
Melodinus reticulatus	7
Oxytropis myriophylla	13
Eudistoma sp.	17
Tabebuia avellanedae	37
Glycyrrhiza	146
Allium azureum ledeb	46
Parthenium argentatum	3
Mentha longifolia	19
Pseudostellaria heterophylla	30
Secale cereale	10
Sphaeranthus bullatus	5
Goniothalamus arvensis	10
Hippophae fructus	122
Cassia kleinii W&A	4
Taxus chinensis	62
Taxus x media	10
Synotis alata	113
Coleostephus myconis	116
Dahlia pinnata	125
Callophycus serratus	8
Pityrogramma calomelanos	15
Pityrogramma tartarea	27
Thuja occidentalis	14
Thuja orientalis	27
Artemisia annua L.cultivar Jwarharti	42
Eukaryota$$$$genus	156
Psychotria colorata	6
Isodon xerophylus	4
Isodon enanderianus	14
Vriesea regina	2
Plummera ambigens	3
Arnica mollis	47
Tillandsia bulbosa	1
Artemisia monosperma	8
Lasthenia spp.	2
Hymenoxys scaposa	21
Pallenis spinosa	7
Eupatorium areolare	33
Brickellia arguta	5
Brickellia cylindracea	9
Decachaeta ovatifolia	2
Ageratina saltillensis	48
Eriocaulon buergerianum	13
Brickellia vernicosa	31
Ipomopsis polycladon	7
Arnica amplexicaulis	2
Arnica montana cv.ARBO	11
Artemisia herba-alba	21
Ipomopsis aggregata	5
Parthenium rollinsianum	7
Coreopsis nuecensoides	1
Clibadium spp.	9
Chrysanthemum arcticum	2
Chrysanthemum spp.	5
Prosopis juliflora	10
Rudbeckia hirta	33
Centaurea solstitialis	37
Lagascea mollis	8
Matricaria chamomilla	18
Tagetes spp.	2
Prosopis spicigera	19
Lepidophorum repandum	31
Teragonotheca repanda	1
Anthemis tinctoria	5
Ganoderma neojaponicum	2
Solanum torvum	52
Paepalanthus planifolius	1
Lithospermum erythrorhizon	89
Arnebia euchroma	59
Arnebia guttata	48
Gliricidia sepium	16
Garcinia kola	7
Garcinia eugeniifolia	4
Garcinia buchananii	5
Microcystis aeruginosa NIES-88	3
Scrophularia ningpoensis	44
Equisetum hiemale	17
Equisetum hyemale	53
Adiantum capillus-veneris	32
Scrophularia buergeriana	55
Scrophularia nodosa	33
Jacobaea maritima	29
Fraxinus quadrangulata	23
Goniothalamus borneensis	23
Asplenium adiantum-nigrum	23
Chloridium sp. CL48903	1
Salvia columbariae	6
Adenostoma sparsifolium	8
Trichostema lanatum	3
Cladosporium sp. 501-7gamma	3
Streptomyces sp. KORDI-3973	1
Montipora digitata	1
Aragoa cundinamarcensis	8
Streptomyces noboritoensis NRRL 8123	2
Euphorbia hirta	59
Flacourtia indica	16
Gentiana macrophylla pall	17
Albertisia laurifolia Yamamoto	2
Synclisia scabrida Miers	4
Albertisia papuana Becc.	11
Daphnandra apatela	1
Cocculus leaebe	2
Cocculus pendulus (Forsk.) Diels	28
Pachygone loyaltiensis Diels	6
Cocculus hirsutus (L.) Diels	10
Polygala tricornis	13
Isodon sinuolata	20
Oudemansiella sp.	1
Rheum officinale	90
Aloe castanea	2
Rheum palmatum	80
Rheum tanguticum	91
Rheum coreanum	47
Aloe perryi	1
Aloe	35
Garcinia subelliptica	35
Garcinia cowa	57
garcinia esculenta	17
Garcinia paucinervis	15
Ancistrocladus korupensis	16
Ancistrocladus likoko	5
Monodictys sp.	4
Solanum lycopersicum var.cerasiforme (DUNAL) ALEF.	6
Thalictrum isopyroides	2
Thalictrum fargestii	4
Catha edulis	38
Herniaria fontanesii	1
Brucea mollis	20
Streptomyces eurythermus R353-21	6
Peperomia sui	23
Piper auritum	3
Piper sanctum	52
Stephania cepharantha Hayata	48
Dendrobium nobile	81
Spiraea prunifolia	23
Helianthus californicus	22
Plectranthus hereroensis	22
Imperata cylindrica	64
Dalbergia monetaria	36
Casimiroa edulis	30
Pycnarrhena australiana	6
Caralluma russeliana	30
Alpinia officinarum	53
Polypodium aureum	22
Espeletiopsis purpurascens	22
Vernonia chloropappa	6
Ursinia anthemoides	29
Amomum reticulatum	22
Annona muricata	89
Cornus officinalis	148
Lysionotus pauciflorus	6
Thalictrum wangii	2
Thalictrum wanqii	2
Galipea granulosa	2
Ardisia sieboldii Miguel	6
Dictyopanus sp. HKI 0181	3
Anagallis arvensis	15
Uncaria perrottetii	15
Citrus sp.	24
Citrus tamurana	11
Citrus sulcata	1
Pinellia ternata	126
Galium mollugo L.	2
Rubia cordifolia L.	7
Micromonospora chersina sp. nov. M956-1	1
Consolida glandulosa	8
Euchresta formosana	33
Euchresta japonica	33
Ferula elaeochytris	9
Kadsura philippinensis	17
Erythrina poeppigiana	27
Virola multinervia	69
Khaya senegalensis	89
Cerinthe minor	68
Lupinus verbasciformis	69
Sextonia rubra	68
Senecio renardii	70
Cedrus libani	108
Bartramia pomiformis	74
Ehretia dicksonii	69
Nicotiana tabacum	85
Beilschmiedia anacardioides	68
Ixeris stolonifera	68
Nama hispidum	68
Larix cajanderi	68
Cephalaria grossheimii	68
Craspidospermum verticillatum	71
Aframomum amaniense	68
Hypericum ascyron	85
Balanophora involucrata	76
Aristolochia zollingeriana	68
Dioscorea japonica	87
Triaenophora rupestris	72
Justicia paniculata	68
Melaleuca rhaphiophylla	68
Khaya ivorensis	86
Pilocereus sargentianus	1
Lophocereus schottii	4
Laurencia spp.	9
Laurencia sp.	12
Coccinella septempunctata	8
Caloscypha fulgens	1
Elephantopus tomentosus	5
Chloranthus japonicus	39
Lachnum papyraceum A 48-88	4
Biota orientalis	14
Platycladus orientalis	86
Flueggea microcarpa	14
Rubus idaeus L.	2
Cowania mexicana	13
Chamaenerion angustifolium	7
Eugenia gustavioides	3
Syzygium cumini	52
Cunonia macrophylla	32
Saxifraga azizoon	4
Combretum yunnanensis	1
Casuarina cunninghamiana Miq.	3
Eucalyptus citriodora	17
Agrimonia pilosa var.japonica	10
Eugenia crebrinervis	3
Platycarya strobilacea	31
Miconia myriantha	16
Taxodium lanceolata	3
terminalia bellirica	2
Emblica officinalis	3
Eugenia jambolana	17
Macaranga barteri	5
Quercus infectoria	6
Myrciaria cauliflora	6
Casuarina equisetifolia L.	7
Geranium thunbergii	16
Geranium sibiricum	48
Kunzea ambigua	25
Terminalia superba	10
Veronicastrum sibiricum	26
Tanacetum argenteum ssp. canum var. canum	3
Stephania japonica Miers	21
Amaranthus spinosus	11
Laburnum anagyroides	14
Piper dilatatum	10
Eupatorium deltoideum	2
Bacillus sp. GW90a	1
Leea guineensis	1
Synallactes nozawai	5
Picradeniopsis woodhousei	4
Trifolium hybridum	36
Isodon excisus	17
Isodon inflexa	8
Fraxinus sieboldiana	24
Bacillus subtillis C-756	1
Eriobotrya japonica	70
Crinum stuhlmannii	45
Cladrastis kentukea	47
Dracaena ombet	42
Ferula gummosa	44
Crotalaria mitchellii	42
Polygala aureocauda	42
Polypodium vulgare	54
Achillea magnifica	42
Scrophularia leucoclada	42
Nigella aristata	42
Otanthus maritimus	42
Cephalotaxus hainanensis	54
Myrica arborea	44
Glycosmis puberula	42
Stypandra imbricata	43
Pseudoxandra sclerocarpa	42
Vincetoxicum hirundinaria	60
Acanthothamnus aphyllus	43
Arnebia decumbens	44
Berkheya rhapontica	42
Clerodendrum cyrtophyllum	45
Iryanthera polyneura	45
Artabotrys uncinatus	85
Cipadessa cinerascens	12
Allamanda neriifolia	10
Kokoona zeylanica THW.(Celastraceae)	1
Petalostemon purpurea	2
Nassauvia argentea	2
Chaenomeles speciosa	25
Dysoxylum densiflorum	13
Liquidambar orientalis	30
Bacteria$$$$species	54
Anarrhinum orientale	5
Radula kojana	14
Albizzia inopinata	2
Panax notoginseng	163
Panax japonicus	65
Panax quinquefolium	16
Panax quinquefolia	1
Panax quinquefolium L.	17
Panax quinquefolius	109
Porphyra tenera	4
Crocus chrysanthus	6
Prosopis glandulosa	98
Agnorhiza bolanderi	90
Chromolaena pulchella	90
Taxodium mucronatum	97
Dendrosenecio kilimanjari	90
Anaxagorea clavata	90
Seriphidium cinum	90
Quercus aegilops	90
Beyeria brevifolia	91
Araujia sericifera	100
Dipterocarpus alatus	91
Epaltes gariepina	95
Isodon kameba	91
Salvia officinalis	164
Senecio squalidus	92
Chloranthus tianmushanensis	96
Securidaca inappendiculata	101
Pteris prolifera	90
Pterocarpus grandiflorus	90
Echinops amplexicaulis	90
Prunus laurocerasus	90
Kaempferia pulchra	90
Simira eliezeriana	90
Sesbania punicea	90
Arnica nevadensis	93
Artemisia monogyna	90
Stenostomum lucidum	90
Drosera peltata	92
Aria pallescens	90
Ilex affinis	90
Odixia angusta	91
Ficus formosana	99
Vitex madiensis	91
Bursaria spinosa	92
Gardenia fosbergii	94
Myroxylon pereirae	9
Eleutherobia sp.	7
Pelargonium reniforme	35
Penicillium sp. No.13	5
Penicillium simplicissimum	11
Hyacinthus orientalis	12
[truncated: 26,529 more rows]

## Sheet: PhyloSophos_raw_result
Input_file_name	Input_original_order	Raw_name_input	Pre_corrected_input	Chosen_reference	Chosen_reference_mapped_ID	Chosen_reference_scientific_name	Chosen_reference_mapping_status_code	Chosen_reference_mapping_status_description	col_mapped_ID	col_scientific_name	col_mapping_status_code	eol_mapped_ID	eol_scientific_name	eol_mapping_status_code	gbif_mapped_ID	gbif_scientific_name	gbif_mapping_status_code	ncbi_mapped_ID	ncbi_scientific_name	ncbi_mapping_status_code	Manual_curation_recommended		Manual_curation_recommended	Count
temp_coconut_simple.txt	1	Adenocarpus foliolosus	Adenocarpus foliolosus	ncbi	49789	Adenocarpus foliolosus	0	Raw / Exact DB / Canonical match	9ZFN	Adenocarpus foliolosus	0	EOL-000000463157	Adenocarpus foliolosus	0	2951641	Adenocarpus foliolosus	0	49789	Adenocarpus foliolosus	0	NO		NO	22224
temp_coconut_simple.txt	2	Piper taboganum	Piper taboganum	ncbi	13215	Piper	11	Recursive / Nearest match / Genus level	8S8BY	Piper taboganum	0	EOL-000000493997	Piper	11	7305006	Piper taboganum	0	13215	Piper	11	MAYBE		MAYBE	2673
temp_coconut_simple.txt	3	Microglossa pyrrhopappa	Microglossa pyrrhopappa	ncbi	1898724	Microglossa	11	Recursive / Nearest match / Genus level	42WWS	Microglossa pyrrhopappa	0	EOL-000000271599	Microglossa pyrrhopappa	0	5698296	Microglossa pyrrhopappa	0	1898724	Microglossa	11	MAYBE		YES	3631
temp_coconut_simple.txt	4	Betula exilis	Betula exilis	ncbi	21018	Betula glandulosa	6	Recursive / Single match	LP8B	Betula glandulosa	1	EOL-000000415528	Betula glandulosa	6	5331640	Betula glandulosa	1	21018	Betula glandulosa	6	NO
temp_coconut_simple.txt	5	Rubia schumanniana	Rubia schumanniana	ncbi	1650718	Rubia schumanniana	0	Raw / Exact DB / Canonical match	4TJ3Y	Rubia schumanniana	0	EOL-000000292669	Rubia schumanniana	0	2892296	Rubia schumanniana	0	1650718	Rubia schumanniana	0	NO		Chosen_reference_mapping_status_code	CoL_Count	EoL_Count	GBIF_Count	NCBI_Count
temp_coconut_simple.txt	6	Polygala reinii	Polygala reinii	ncbi	2819678	Polygala reinii	0	Raw / Exact DB / Canonical match	4L888	Polygala reinii	0	EOL-000000461663	Polygala reinii	0	7293435	Polygala reinii	0	2819678	Polygala reinii	0	NO		0	13238	13917	13801	13371
temp_coconut_simple.txt	7	plants	plants	ncbi	3193	Embryophyta	1	Raw / Exact DB / Synonym match			1000	EOL-000000104836	Streptophyta	15			1000	3193	Embryophyta	1	NO		1	4897	44	4568	2237
temp_coconut_simple.txt	8	Ipomoea reptans	Ipomoea reptans	ncbi	1580174|89636	Merremia hirta|Ipomoea aquatica	8	Recursive / Multiple match	3PVLD|3ZWL2	Ipomoea aquatica|Merremia hirta	8	EOL-000000314076|EOL-000000315527	Merremia hirta|Ipomoea aquatica	8	2928525|7324214	Ipomoea aquatica|Merremia hirta	2	1580174|89636	Merremia hirta|Ipomoea aquatica	8	YES		2	148	101	1040	9
temp_coconut_simple.txt	9	Anthoxanthum nitens	Anthoxanthum nitens	ncbi	286619	Anthoxanthum nitens	0	Raw / Exact DB / Canonical match	67GRF	Anthoxanthum nitens	0	EOL-000000134249	Anthoxanthum nitens	0	2703346	Anthoxanthum nitens	0	286619	Anthoxanthum nitens	0	NO		3	2044	1862	2093	1783
temp_coconut_simple.txt	10	Sabal causiarum	Sabal causiarum	ncbi	469726	Sabal causiarum	0	Raw / Exact DB / Canonical match	78YMW	Sabal causiarum	0	EOL-000000114605	Sabal causiarum	0	2732493	Sabal causiarum	0	469726	Sabal causiarum	0	NO		4	507	242	481	158
temp_coconut_simple.txt	11	Retama duriaei	Retama duriaei	ncbi	49837	Retama raetam	10	Recursive / Nearest match / Species level	9DSYX	Retama raetam bovei	1	EOL-000000463180	Retama raetam	10	3961566	Retama raetam bovei	1	49837	Retama raetam	10	NO		5	133	120	272	53
temp_coconut_simple.txt	12	Oreoherzogia fallax	Oreoherzogia fallax	ncbi	1441791	Oreoherzogia fallax	0	Raw / Exact DB / Canonical match	J7DV	Atadinus fallax	1	EOL-000000450857	Atadinus fallax	6	9581355	Atadinus fallax	1	1441791	Oreoherzogia fallax	0	NO		6	461	4675	119	2117
temp_coconut_simple.txt	13	Ichthyothere terminalis	Ichthyothere terminalis	ncbi	185166	Ichthyothere terminalis	0	Raw / Exact DB / Canonical match	6MTV3	Ichthyothere terminalis	0	EOL-000000271727	Ichthyothere terminalis	0	7979224	Ichthyothere terminalis	0	185166	Ichthyothere terminalis	0	NO		8	311	753	6	187
temp_coconut_simple.txt	14	Chromolaena arnottiana	Chromolaena arnottiana	ncbi	13420	Chromolaena	11	Recursive / Nearest match / Genus level	5YHFR	Chromolaena arnottiana	0	EOL-000000244127	Chromolaena arnottiana	0	3142902	Chromolaena arnottiana	0	13420	Chromolaena	11	MAYBE		10	63	105	47	303
temp_coconut_simple.txt	15	Clethra macrophylla	Clethra macrophylla	ncbi	13434	Clethra	11	Recursive / Nearest match / Genus level	5Z9YY	Clethra macrophylla	0	EOL-000000325876	Clethra macrophylla	0	3718126	Clethra macrophylla	0	13434	Clethra	11	MAYBE		11	779	712	205	2365
temp_coconut_simple.txt	16	Eukaryota$$$$kingdom	Eukaryota$$$$kingdom	ncbi			1000	Unmapped			1000			1000			1000			1000	YES		12	33	98	2	49
temp_coconut_simple.txt	17	Bacteria$$$$genus	Bacteria$$$$genus	ncbi			1000	Unmapped			1000			1000			1000			1000	YES		13	2	1	1	5
temp_coconut_simple.txt	18	Bacteria	Bacteria	ncbi	2	Bacteria	0	Raw / Exact DB / Canonical match	8NKD2|B6LM6	Bacteria|Bacteria	2	EOL-000000000003|EOL-000002021680	Bacteria|Bacteria	2	1411344|3	Bacteria|Bacteria	2	2	Bacteria	0	NO		14	10	0	0	0
temp_coconut_simple.txt	19	Acremonium sp. MST-MF588a	Acremonium sp. MST-MF588a	ncbi	159075	Acremonium	40	Correction denied / Strain name involved / Nearest match	N93	Acremonium	40	EOL-000002225523	Acremonium	40	2560451	Acremonium	40	159075	Acremonium	40	YES		15	1	6	0	2
temp_coconut_simple.txt	20	Chaetomium globosum	Chaetomium globosum	ncbi	38033	Chaetomium globosum	0	Raw / Exact DB / Canonical match	69PDR	Chaetomium globosum	0	EOL-000002216663	Chaetomium globosum	0	2573741|9233948	Chaetomium globosum|Chaetomium globosum	2	38033	Chaetomium globosum	0	NO		16	0	0	0	0
temp_coconut_simple.txt	21	Wibelia divaricata	Wibelia divaricata	ncbi	328196	Davallia divaricata	1	Raw / Exact DB / Synonym match	B9CWW	Davallia divaricata	1	EOL-000000515217	Davallia divaricata	6	7769165	Davallia divaricata	1	328196	Davallia divaricata	1	NO		17	0	2	0	0
temp_coconut_simple.txt	22	Nicotiana sylvestris	Nicotiana sylvestris	ncbi	4096	Nicotiana sylvestris	0	Raw / Exact DB / Canonical match	6RY4V	Nicotiana sylvestris	0	EOL-000000317217	Nicotiana sylvestris	0	2928767	Nicotiana sylvestris	0	4096	Nicotiana sylvestris	0	NO		18	0	0	3	0
temp_coconut_simple.txt	23	Dolomiaea souliei	Dolomiaea souliei	ncbi	454324	Dolomiaea souliei	0	Raw / Exact DB / Canonical match	378FP	Dolomiaea souliei	0	EOL-000000268849	Dolomiaea souliei	0	3086744	Dolomiaea souliei	0	454324	Dolomiaea souliei	0	NO		20	1298	1187	1331	1122
temp_coconut_simple.txt	24	Lonicera hypoleuca	Lonicera hypoleuca	ncbi	2547414	Lonicera hypoleuca	0	Raw / Exact DB / Canonical match	3VZ9M	Lonicera hypoleuca	0	EOL-000000307782	Lonicera hypoleuca	0	7524693	Lonicera hypoleuca	0	2547414	Lonicera hypoleuca	0	NO		21	12	10	47	0
temp_coconut_simple.txt	25	Serpocaulon triseriale	Serpocaulon triseriale	ncbi	253793	Serpocaulon triseriale	0	Raw / Exact DB / Canonical match	BBD53	Serpocaulon triseriale	0	EOL-000000509719	Serpocaulon triseriale	0	4023792	Serpocaulon triseriale	0	253793	Serpocaulon triseriale	0	NO		22	13	113	4	37
temp_coconut_simple.txt	26	Garcinia mangostana	Garcinia mangostana	ncbi	58228	Garcinia mangostana	0	Raw / Exact DB / Canonical match	3F9Z4	Garcinia mangostana	0	EOL-000000383956	Garcinia mangostana	0	3189571	Garcinia mangostana	0	58228	Garcinia mangostana	0	NO		23	4	19	1	2
temp_coconut_simple.txt	27	Halimodendron halodendron	Halimodendron halodendron	ncbi	47657	Halimodendron halodendron	0	Raw / Exact DB / Canonical match	9CXYX	Caragana halodendron	1	EOL-000000474999	Halimodendron halodendron	0	3967193	Caragana halodendron	1	47657	Halimodendron halodendron	0	NO		24	80	79	25	252
temp_coconut_simple.txt	28	Aster bellidiastrum	Aster bellidiastrum	ncbi	191233	Aster bellidiastrum	0	Raw / Exact DB / Canonical match	5WGR7|6GNHY	Bellidiastrum michelii|Erigeron andicola	8	EOL-000000251767	Aster bellidiastrum	0	3147071|4251552	Erigeron andicola|Bellidiastrum michelii	2	191233	Aster bellidiastrum	0	NO		30	114	84	124	96
temp_coconut_simple.txt	29	Eucalyptus camaldulensis	Eucalyptus camaldulensis	ncbi	34316	Eucalyptus camaldulensis	0	Raw / Exact DB / Canonical match	3BPQQ	Eucalyptus camaldulensis	0	EOL-000000398998	Eucalyptus camaldulensis	0	11869920|11948544|11994555	Eucalyptus camaldulensis|Eucalyptus camaldulensis|Eucalyptus camaldulensis	2	34316	Eucalyptus camaldulensis	0	NO		31	0	0	0	0
temp_coconut_simple.txt	30	Senecio vellereus	Senecio vellereus	ncbi	262738	Ligularia vellerea	6	Recursive / Single match	6Q8WL	Ligularia vellerea	1	EOL-000000247976	Ligularia vellerea	6	5395551	Ligularia vellerea	1	262738	Ligularia vellerea	6	NO		32	1028	522	1089	702
temp_coconut_simple.txt	31	Swartzia laevicarpa	Swartzia laevicarpa	ncbi	450079	Swartzia laevicarpa	0	Raw / Exact DB / Canonical match	53JDN	Swartzia laevicarpa	0	EOL-000000474559	Swartzia laevicarpa	0	5352099	Swartzia laevicarpa	0	450079	Swartzia laevicarpa	0	NO		33	35	11	58	0
temp_coconut_simple.txt	32	Eukaryota$$$$class	Eukaryota$$$$class	ncbi			1000	Unmapped			1000			1000			1000			1000	YES		34	47	542	10	298
temp_coconut_simple.txt	33	Andrographis herba	Andrographis herba	ncbi	175693	Andrographis	30	Latin inflection corrected / Exact DB / Single match	62C3X	Andrographis	30	EOL-000000359190	Andrographis	30	7740842|3173177	Andrographis|Andrographis	30	175693	Andrographis	30	NO		35	26	74	0	19
temp_coconut_simple.txt	34	Sterculia foetida	Sterculia foetida	ncbi	195802	Sterculia foetida	0	Raw / Exact DB / Canonical match	52DD9	Sterculia foetida	0	EOL-000000421383	Sterculia foetida	0	5406675	Sterculia foetida	0	195802	Sterculia foetida	0	NO		36	0	0	0	0
temp_coconut_simple.txt	35	Centella asiatica	Centella asiatica	ncbi	48106	Centella asiatica	0	Raw / Exact DB / Canonical match	69GFK	Centella asiatica	0	EOL-000000278739	Centella asiatica	0	3034128	Centella asiatica	0	48106	Centella asiatica	0	NO		40	1713	1704	1726	1712
temp_coconut_simple.txt	36	Curcuma longa	Curcuma longa	ncbi	136217	Curcuma longa	0	Raw / Exact DB / Canonical match	32K27	Curcuma longa	0	EOL-000000144598	Curcuma longa	0	2757624	Curcuma longa	0	136217	Curcuma longa	0	NO		41	41	40	42	38
temp_coconut_simple.txt	37	Eukaryota$$$$phylum	Eukaryota$$$$phylum	ncbi			1000	Unmapped			1000			1000			1000			1000	YES		90	0	0	0	0
temp_coconut_simple.txt	38	Suberea clavata	Suberea clavata	ncbi	1162767	Suberea clavata	0	Raw / Exact DB / Canonical match	53D3L	Suberea clavata	0	EOL-000000561849	Suberea clavata	0	2239378	Suberea clavata	0	1162767	Suberea clavata	0	NO		91	0	0	0	0
temp_coconut_simple.txt	39	Styrax agrestis	Styrax agrestis	ncbi	153522	Styrax agrestis	0	Raw / Exact DB / Canonical match	53C37	Styrax agrestis	0	EOL-000000333504	Styrax agrestis	0	7796602	Styrax agrestis	0	153522	Styrax agrestis	0	NO		92	1	1	1	1
temp_coconut_simple.txt	40	Heliotropium europaeum	Heliotropium europaeum	ncbi	168345	Heliotropium europaeum	0	Raw / Exact DB / Canonical match	3KCFQ	Heliotropium europaeum	0	EOL-000000312089	Heliotropium europaeum	0	2925767	Heliotropium europaeum	0	168345	Heliotropium europaeum	0	NO		93	0	0	0	0
temp_coconut_simple.txt	41	Heliotropium olgae	Heliotropium olgae	ncbi	21621	Heliotropium	11	Recursive / Nearest match / Genus level	3KCPP	Heliotropium olgae	0	EOL-000000312067	Heliotropium olgae	0	4063480	Heliotropium olgae	0	21621	Heliotropium	11	MAYBE		94	0	0	0	0
temp_coconut_simple.txt	42	Heliotropium europeum	Heliotropium europeum	ncbi	168345	Heliotropium europaeum	20	Specific epithet corrected / Exact DB / Single match	3KCFQ	Heliotropium europaeum	20	EOL-000000312089	Heliotropium europaeum	20	2925767	Heliotropium europaeum	20	168345	Heliotropium europaeum	20	NO		95	0	0	0	0
temp_coconut_simple.txt	43	Homo sapiens	Homo sapiens	ncbi	9606	Homo sapiens	0	Raw / Exact DB / Canonical match	6MB3T	Homo sapiens	0	EOL-000000641745	Homo sapiens	0	2436436	Homo sapiens	0	9606	Homo sapiens	0	NO		96	12	12	12	12
temp_coconut_simple.txt	44	Viola philippica	Viola philippica	ncbi	316493	Viola philippica	0	Raw / Exact DB / Canonical match	7FRTB	Viola philippica	0	EOL-000000378931	Viola philippica	0	7296732	Viola philippica	0	316493	Viola philippica	0	NO		97	0	0	0	0
temp_coconut_simple.txt	45	Bacteria$$$$class	Bacteria$$$$class	ncbi			1000	Unmapped			1000			1000			1000			1000	YES		100	1195	1211	1194	1296
temp_coconut_simple.txt	46	Euphorbia peplus	Euphorbia peplus	ncbi	38846	Euphorbia peplus	0	Raw / Exact DB / Canonical match	3CQ74	Euphorbia peplus	0	EOL-000000390370	Euphorbia peplus	0	3066386	Euphorbia peplus	0	38846	Euphorbia peplus	0	NO		1000	282	281	226	302
temp_coconut_simple.txt	47	Euphorbia guyoniana	Euphorbia guyoniana	ncbi	1138347	Euphorbia guyoniana	0	Raw / Exact DB / Canonical match	3CP39	Euphorbia guyoniana	0	EOL-000000390369	Euphorbia guyoniana	0	3068310	Euphorbia guyoniana	0	1138347	Euphorbia guyoniana	0	NO
temp_coconut_simple.txt	48	Ligusticum jeholense	Ligusticum jeholense	ncbi	49553	Ligusticum jeholense	0	Raw / Exact DB / Canonical match	XNDS	Conioselinum smithii	1	EOL-000000278361	Conioselinum smithii	6	3634941	Conioselinum smithii	1	49553	Ligusticum jeholense	0	NO
temp_coconut_simple.txt	49	Gordonia chrysandra	Gordonia chrysandra	ncbi	182314	Polyspora chrysandra	1	Raw / Exact DB / Synonym match	4LM4X	Polyspora chrysandra	1	EOL-000000332224	Polyspora chrysandra	6	7554993	Polyspora chrysandra	1	182314	Polyspora chrysandra	1	NO
temp_coconut_simple.txt	50	Hoodia gordonii	Hoodia gordonii	ncbi	197266	Hoodia gordonii	0	Raw / Exact DB / Canonical match	5XNF6	Ceropegia gordonii	1	EOL-000000288966	Ceropegia gordonii	6	7956185	Hoodia gordonii	0	197266	Hoodia gordonii	0	NO
temp_coconut_simple.txt	51	Helichrysum angustifolium	Helichrysum angustifolium	ncbi	630315	Helichrysum litoreum	6	Recursive / Single match	3K6WN	Helichrysum litoreum	1	EOL-000000228840	Helichrysum litoreum	6	3131492	Helichrysum angustifolium	0	630315	Helichrysum litoreum	6	NO
temp_coconut_simple.txt	52	Nemuaron humboldtii	Nemuaron humboldtii	ncbi	74954	Nemuaron vieillardii	6	Recursive / Single match	469ZF	Nemuaron vieillardii	1	EOL-000000498152	Nemuaron vieillardii	6	8019164	Nemuaron vieillardii	1	74954	Nemuaron vieillardii	6	NO
temp_coconut_simple.txt	53	Blainvillea latifolia	Blainvillea latifolia	ncbi	1205696	Blainvillea acmella	6	Recursive / Single match	LZJR	Blainvillea acmella	1	EOL-000000272374	Blainvillea acmella	6	5385687	Blainvillea acmella	1	1205696	Blainvillea acmella	6	NO
temp_coconut_simple.txt	54	Helichrysum sutherlandii	Helichrysum sutherlandii	ncbi	1442697	Helichrysum sutherlandii	0	Raw / Exact DB / Canonical match	3K7BY	Helichrysum sutherlandii	0	EOL-000000229372	Helichrysum sutherlandii	0	3131593	Helichrysum sutherlandii	0	1442697	Helichrysum sutherlandii	0	NO
temp_coconut_simple.txt	55	Pachycereus pringlei	Pachycereus pringlei	ncbi	154437	Pachycereus pringlei	0	Raw / Exact DB / Canonical match	6TGMD	Pachycereus pringlei	0	EOL-000000221059	Pachycereus pringlei	0	7282285	Pachycereus pringlei	0	154437	Pachycereus pringlei	0	NO
temp_coconut_simple.txt	56	Euphorbia resinifera	Euphorbia resinifera	ncbi	457265	Euphorbia resinifera	0	Raw / Exact DB / Canonical match	3CQHR	Euphorbia resinifera	0	EOL-000000390300	Euphorbia resinifera	0	3068445	Euphorbia resinifera	0	457265	Euphorbia resinifera	0	NO
temp_coconut_simple.txt	57	Stenocereus thurberi	Stenocereus thurberi	ncbi	171973	Stenocereus thurberi	0	Raw / Exact DB / Canonical match	4ZWMC	Stenocereus thurberi	0	EOL-000000219913	Stenocereus thurberi	0	3084384	Stenocereus thurberi	0	171973	Stenocereus thurberi	0	NO
temp_coconut_simple.txt	58	Aralidium pinnatifidum	Aralidium pinnatifidum	ncbi	48205	Aralidium pinnatifidum	0	Raw / Exact DB / Canonical match	G4ZQ	Aralidium pinnatifidum	0	EOL-000000275115	Aralidium pinnatifidum	0	3838835	Aralidium pinnatifidum	0	48205	Aralidium pinnatifidum	0	NO
temp_coconut_simple.txt	59	Papaver radicatum	Papaver radicatum	ncbi	357475	Papaver radicatum	0	Raw / Exact DB / Canonical match	4CJHJ	Papaver radicatum	0	EOL-000000199766	Papaver radicatum	0	8348125	Papaver radicatum	0	357475	Papaver radicatum	0	NO
temp_coconut_simple.txt	60	Prosopis kuntzei	Prosopis kuntzei	ncbi	207715	Prosopis kuntzei	0	Raw / Exact DB / Canonical match	9DJDP	Prosopis kuntzei	0	EOL-000000485267	Prosopis kuntzei	0	7455269	Prosopis kuntzei	0	207715	Prosopis kuntzei	0	NO
temp_coconut_simple.txt	61	Lophocereus marginatus	Lophocereus marginatus	ncbi	154435	Lophocereus marginatus	0	Raw / Exact DB / Canonical match	8S66M	Marginatocereus marginatus	1	EOL-000000219806	Cactaceae	12	7281746	Marginatocereus marginatus	1	154435	Lophocereus marginatus	0	NO
temp_coconut_simple.txt	62	Pinus glauca	Pinus glauca	ncbi	3330	Picea glauca	10	Recursive / Nearest match / Species level	5QQKT	Picea glauca glauca	1	EOL-000000502911	Picea glauca var. glauca	6	7071066	Picea glauca glauca	1	3330	Picea glauca	10	NO
temp_coconut_simple.txt	63	Pteris spinulosa	Pteris spinulosa	ncbi	434459	Pteris leptophylla	6	Recursive / Single match	BCGDL	Pteris leptophylla	1	EOL-000000513910	Pteris leptophylla	6	7310115	Pteris leptophylla	1	434459	Pteris leptophylla	6	NO
temp_coconut_simple.txt	64	Vitex negundo	Vitex negundo	ncbi	361442	Vitex negundo	0	Raw / Exact DB / Canonical match	5BL9P	Vitex negundo	0	EOL-000000349081	Vitex negundo	0	2925564	Vitex negundo	0	361442	Vitex negundo	0	NO
temp_coconut_simple.txt	65	Bersama swinnyi	Bersama swinnyi	ncbi	377272	Bersama swinnyi	0	Raw / Exact DB / Canonical match	LMJP	Bersama swinnyi	0	EOL-000000424635	Bersama swinnyi	0	3845297	Bersama swinnyi	0	377272	Bersama swinnyi	0	NO
temp_coconut_simple.txt	66	Leontice kiangnanensis	Leontice kiangnanensis	ncbi	516550	Gymnospermium kiangnanense	1	Raw / Exact DB / Synonym match	6KVVJ	Gymnospermium kiangnanensis	1	EOL-000000200533	Gymnospermium kiangnanensis	6	3981711	Gymnospermium kiangnanensis	1	516550	Gymnospermium kiangnanense	1	NO
temp_coconut_simple.txt	67	Eurycoma longifolia	Eurycoma longifolia	ncbi	458531	Eurycoma longifolia	0	Raw / Exact DB / Canonical match	3D3S8	Eurycoma longifolia	0	EOL-000000454583	Eurycoma longifolia	0	3709190	Eurycoma longifolia	0	458531	Eurycoma longifolia	0	NO
temp_coconut_simple.txt	68	Cheilanthes marantae	Cheilanthes marantae	ncbi	2054450	Cheilanthes marantae	0	Raw / Exact DB / Canonical match	BBJS4	Paragymnopteris marantae marantae	1	EOL-000003015127	Paragymnopteris marantae subsp. marantae	6	7896466	Paragymnopteris marantae marantae	1	2054450	Cheilanthes marantae	0	NO
temp_coconut_simple.txt	69	Goniothalamus undulatus	Goniothalamus undulatus	ncbi	497617	Goniothalamus undulatus	0	Raw / Exact DB / Canonical match	6KQKW	Goniothalamus undulatus	0	EOL-000000490886	Goniothalamus undulatus	0	3154555	Goniothalamus undulatus	0	497617	Goniothalamus undulatus	0	NO
temp_coconut_simple.txt	70	Geigeria schinzii	Geigeria schinzii	ncbi	1548584	Geigeria schinzii	0	Raw / Exact DB / Canonical match	6JYWV	Geigeria schinzii	0	EOL-000000260378	Geigeria schinzii	0	3119884	Geigeria schinzii	0	1548584	Geigeria schinzii	0	NO
temp_coconut_simple.txt	71	Ophryosporus charua	Ophryosporus charua	ncbi	1745122	Ophryosporus	11	Recursive / Nearest match / Genus level	6T2ZK	Ophryosporus charua	0	EOL-000000244335	Ophryosporus charua	0	3140057	Ophryosporus charua	0	1745122	Ophryosporus	11	MAYBE
temp_coconut_simple.txt	72	Parkinsonia aculeata	Parkinsonia aculeata	ncbi	58886	Parkinsonia aculeata	0	Raw / Exact DB / Canonical match	4DN6J	Parkinsonia aculeata	0	EOL-000000471706	Parkinsonia aculeata	0	5357217	Parkinsonia aculeata	0	58886	Parkinsonia aculeata	0	NO
temp_coconut_simple.txt	73	Milletia ovalifolia	Milletia ovalifolia	ncbi	1288011	Derris ovalifolia	34	Generic epithet corrected / Recursive / Single match	34YVJ	Derris ovalifolia	32	EOL-000000462359	Derris ovalifolia	34	5350243	Derris ovalifolia	32	1288011	Derris ovalifolia	34	NO
temp_coconut_simple.txt	74	Millettia ovalifolia	Millettia ovalifolia	ncbi	1288011	Derris ovalifolia	6	Recursive / Single match	34YVJ	Derris ovalifolia	1	EOL-000000462359	Derris ovalifolia	6	5350243	Derris ovalifolia	1	1288011	Derris ovalifolia	6	NO
temp_coconut_simple.txt	75	Discodermia dissoluta	Discodermia dissoluta	ncbi	76345	Discodermia dissoluta	0	Raw / Exact DB / Canonical match	36TD4	Discodermia dissoluta	0	EOL-000000563089	Discodermia dissoluta	0	2252329	Discodermia dissoluta	0	76345	Discodermia dissoluta	0	NO
temp_coconut_simple.txt	76	Salsola somalensis	Salsola somalensis	ncbi	1665489	Halothamnus somalensis	6	Recursive / Single match	6KZPH	Halothamnus somalensis	1	EOL-000000205661	Halothamnus somalensis	6	6035776	Halothamnus somalensis	1	1665489	Halothamnus somalensis	6	NO
temp_coconut_simple.txt	77	Rauwolfia serpentina	Rauwolfia serpentina	ncbi	4060	Rauvolfia serpentina	1	Raw / Exact DB / Synonym match	4RMFK	Rauvolfia serpentina	6	EOL-000000288197	Rauvolfia serpentina	6	3169787	Rauvolfia serpentina	6	4060	Rauvolfia serpentina	1	NO
temp_coconut_simple.txt	78	Irpex sp. 93028	Irpex sp. 93028	ncbi	5318	Irpex	40	Correction denied / Strain name involved / Nearest match	553G	Irpex	40	EOL-000002270218	Irpex	40	2518613	Irpex	40	5318	Irpex	40	YES
temp_coconut_simple.txt	79	Brosimum rubescens	Brosimum rubescens	ncbi	241870	Brosimum rubescens	0	Raw / Exact DB / Canonical match	692W9	Brosimum rubescens	0	EOL-000000439530	Brosimum rubescens	0	3762826	Brosimum rubescens	0	241870	Brosimum rubescens	0	NO
temp_coconut_simple.txt	80	Salix babylonica	Salix babylonica	ncbi	75706	Salix babylonica	0	Raw / Exact DB / Canonical match	6XCM7	Salix babylonica	0	EOL-000000395897	Salix babylonica	0	5372639	Salix babylonica	0	75706	Salix babylonica	0	NO
temp_coconut_simple.txt	81	Rhizomnium pseudopunctatum	Rhizomnium pseudopunctatum	ncbi	295714	Rhizomnium pseudopunctatum	0	Raw / Exact DB / Canonical match	4SCPX	Rhizomnium pseudopunctatum	0	EOL-000000519087	Rhizomnium pseudopunctatum	0	2677652	Rhizomnium pseudopunctatum	0	295714	Rhizomnium pseudopunctatum	0	NO
temp_coconut_simple.txt	82	Callitriche stagnalis	Callitriche stagnalis	ncbi	119595	Callitriche stagnalis	0	Raw / Exact DB / Canonical match	5WVQ8	Callitriche stagnalis	0	EOL-000000362176	Callitriche stagnalis	0	5372487	Callitriche stagnalis	0	119595	Callitriche stagnalis	0	NO
temp_coconut_simple.txt	83	Eclipta prostrata	Eclipta prostrata	ncbi	53719	Eclipta prostrata	0	Raw / Exact DB / Canonical match	38NB2	Eclipta prostrata	0	EOL-000000244343	Eclipta prostrata	0	5384950	Eclipta prostrata	0	53719	Eclipta prostrata	0	NO
temp_coconut_simple.txt	84	Croton discolor	Croton discolor	ncbi	425917	Croton discolor	0	Raw / Exact DB / Canonical match	ZPYB	Croton discolor	0	EOL-000000386809	Croton discolor	0	3058967	Croton discolor	0	425917	Croton discolor	0	NO
temp_coconut_simple.txt	85	Fragaria chiloensis	Fragaria chiloensis	ncbi	101007	Fragaria chiloensis	0	Raw / Exact DB / Canonical match	6JJRZ|9XQYN	Fragaria chiloensis|Fragaria chiloensis	2	EOL-000000441186|EOL-000002328535	Fragaria chiloensis|Fragaria chiloensis	2	7738624|7833581	Fragaria chiloensis|Fragaria chiloensis	2	101007	Fragaria chiloensis	0	NO
temp_coconut_simple.txt	86	Garcinia hanburyi	Garcinia hanburyi	ncbi	231906	Garcinia hanburyi	0	Raw / Exact DB / Canonical match	3F9W8	Garcinia hanburyi	0	EOL-000000383934	Garcinia hanburyi	0	3189558	Garcinia hanburyi	0	231906	Garcinia hanburyi	0	NO
temp_coconut_simple.txt	87	Vernonanthura discolor	Vernonanthura discolor	ncbi	434719	Vernonanthura	11	Recursive / Nearest match / Genus level	5B49H	Vernonanthura discolor	0	EOL-000000256074	Vernonanthura discolor	0	3124011	Vernonanthura discolor	0	434719	Vernonanthura	11	MAYBE
temp_coconut_simple.txt	88	Scrophularia glabrata	Scrophularia glabrata	ncbi	1357619	Scrophularia glabrata	0	Raw / Exact DB / Canonical match	4VZ95	Scrophularia glabrata	0	EOL-000000365490	Scrophularia glabrata	0	8044991	Scrophularia glabrata	0	1357619	Scrophularia glabrata	0	NO
temp_coconut_simple.txt	89	Millettia auriculata	Millettia auriculata	ncbi	1712208	Millettia extensa	6	Recursive / Single match	43D6Y	Millettia extensa	1	EOL-000000476521	Millettia extensa	6	5355773	Millettia extensa	1	1712208	Millettia extensa	6	NO
temp_coconut_simple.txt	90	Toxicodendron radicans	Toxicodendron radicans	ncbi	43853	Toxicodendron radicans	0	Raw / Exact DB / Canonical match	57LHS	Toxicodendron radicans	0	EOL-000000451073	Toxicodendron radicans	0	3190628	Toxicodendron radicans	0	43853	Toxicodendron radicans	0	NO
temp_coconut_simple.txt	91	Wrightia coccinea	Wrightia coccinea	ncbi	429302	Wrightia coccinea	0	Raw / Exact DB / Canonical match	5C3NF	Wrightia coccinea	0	EOL-000000284622	Wrightia coccinea	0	5535400	Wrightia coccinea	0	429302	Wrightia coccinea	0	NO
temp_coconut_simple.txt	92	Pteris glauca	Pteris glauca	ncbi	2478361	Cheilanthes glauca	1	Raw / Exact DB / Synonym match	B99J7	Cheilanthes glauca	1	EOL-000000514630|EOL-000000513827	Cheilanthes|Pteris	11	5613595	Pteris glauca	0	2478361	Cheilanthes glauca	1	NO
temp_coconut_simple.txt	93	Ruscus hypoglossum	Ruscus hypoglossum	ncbi	191652	Ruscus hypoglossum	0	Raw / Exact DB / Canonical match	4TR9Y	Ruscus hypoglossum	0	EOL-000000151213	Ruscus hypoglossum	0	2769775	Ruscus hypoglossum	0	191652	Ruscus hypoglossum	0	NO
temp_coconut_simple.txt	94	Saussurea salicifolia	Saussurea salicifolia	ncbi	446849	Saussurea salicifolia	0	Raw / Exact DB / Canonical match	6Y3C5	Saussurea salicifolia	0	EOL-000000246073	Saussurea salicifolia	0	5404376	Saussurea salicifolia	0	446849	Saussurea salicifolia	0	NO
temp_coconut_simple.txt	95	Plectocephalus americanus	Plectocephalus americanus	ncbi	41506	Plectocephalus americanus	0	Raw / Exact DB / Canonical match	4K3BT	Plectocephalus americanus	0	EOL-000000257589	Plectocephalus americanus	0	3128990	Plectocephalus americanus	0	41506	Plectocephalus americanus	0	NO
temp_coconut_simple.txt	96	Daphne feddei	Daphne feddei	ncbi	2753873	Daphne feddei	0	Raw / Exact DB / Canonical match	9XLNB	Daphne feddei	0	EOL-000000416497	Daphne feddei	0	10812871|7311340	Daphne feddei|Daphne feddei	2	2753873	Daphne feddei	0	NO
temp_coconut_simple.txt	97	Styrax perkinsiae	Styrax perkinsiae	ncbi	153547	Styrax perkinsiae	0	Raw / Exact DB / Canonical match	53C5Z	Styrax hookeri	1	EOL-000000333471	Styrax hookeri	6	5541194	Styrax hookeri	1	153547	Styrax perkinsiae	0	NO
temp_coconut_simple.txt	98	Styrax japonica	Styrax japonica	ncbi	59680	Styrax japonicus	1	Raw / Exact DB / Synonym match	53C69	Styrax japonicus	6	EOL-000000333501	Styrax japonicus	6	5371678	Styrax japonicus	6	59680	Styrax japonicus	1	NO
temp_coconut_simple.txt	99	Forsythia viridissima	Forsythia viridissima	ncbi	205691	Forsythia viridissima	0	Raw / Exact DB / Canonical match	6JJ32	Forsythia viridissima	0	EOL-000000336590	Forsythia viridissima	0	5415053	Forsythia viridissima	0	205691	Forsythia viridissima	0	NO
temp_coconut_simple.txt	100	Forsythia suspensa	Forsythia suspensa	ncbi	126418	Forsythia suspensa	0	Raw / Exact DB / Canonical match	6JJ2R	Forsythia suspensa	0	EOL-000000336586	Forsythia suspensa	0	5415056	Forsythia suspensa	0	126418	Forsythia suspensa	0	NO
temp_coconut_simple.txt	101	Centaurea scabiosa	Centaurea scabiosa	ncbi	145517	Centaurea scabiosa	0	Raw / Exact DB / Canonical match	5XGCN	Centaurea scabiosa	0	EOL-000000231466	Centaurea scabiosa	0	8087525	Centaurea scabiosa	0	145517	Centaurea scabiosa	0	NO
temp_coconut_simple.txt	102	Centaurea americana	Centaurea americana	ncbi	41506	Plectocephalus americanus	1	Raw / Exact DB / Synonym match	4K3BT|S6YD	Plectocephalus americanus|Centaurea melitensis	8	EOL-000000231273|EOL-000000257589	Centaurea melitensis|Plectocephalus americanus	8	3128091|3128990	Centaurea melitensis|Plectocephalus americanus	2	41506	Plectocephalus americanus	1	NO
temp_coconut_simple.txt	103	Styrax japonica S.et Z.	Styrax japonica S. et Z.	ncbi	59680	Styrax japonicus	20	Specific epithet corrected / Exact DB / Single match	53C69	Styrax japonicus	22	EOL-000000333501	Styrax japonicus	22	5371678	Styrax japonicus	22	59680	Styrax japonicus	20	NO
temp_coconut_simple.txt	104	Symplocos caudata Wall	Symplocos caudata Wall	ncbi	239693	Symplocos caudata	100	Unmapped / partial match (most likely genus level)	B43G6	Symplocos caudata	100	EOL-000000332518	Symplocos	100	7318913	Symplocos sumuntia	100	239693	Symplocos caudata	100	YES
temp_coconut_simple.txt	105	Symplocos caudata	Symplocos caudata	ncbi	239693	Symplocos caudata	0	Raw / Exact DB / Canonical match	B43G6	Symplocos caudata	0	EOL-000000332724	Symplocos sumuntia	6	7318913	Symplocos sumuntia	1	239693	Symplocos caudata	0	NO
temp_coconut_simple.txt	106	Cirsium arvense	Cirsium arvense	ncbi	41550	Cirsium arvense	0	Raw / Exact DB / Canonical match	VHPB	Cirsium arvense	0	EOL-000000247071	Cirsium arvense	0	3113414	Cirsium arvense	0	41550	Cirsium arvense	0	NO
temp_coconut_simple.txt	107	Arctium lappa	Arctium lappa	ncbi	4217	Arctium lappa	0	Raw / Exact DB / Canonical match	67S22	Arctium lappa	0	EOL-000000270708	Arctium lappa	0	7353729	Arctium lappa	0	4217	Arctium lappa	0	NO
temp_coconut_simple.txt	108	Cupressus duclouxiana	Cupressus duclouxiana	ncbi	103966	Cupressus duclouxiana	0	Raw / Exact DB / Canonical match	32FWF	Cupressus duclouxiana	0	EOL-000000502511	Cupressus duclouxiana	0	2684044	Cupressus duclouxiana	0	103966	Cupressus duclouxiana	0	NO
temp_coconut_simple.txt	109	Onopordum acanthium	Onopordum acanthium	ncbi	92915	Onopordum acanthium	0	Raw / Exact DB / Canonical match	49LG8	Onopordum acanthium	0	EOL-000000230994	Onopordum acanthium	0	3094900	Onopordum acanthium	0	92915	Onopordum acanthium	0	NO
temp_coconut_simple.txt	110	Cordia leucocephala	Cordia leucocephala	ncbi	246545	Varronia leucocephala	6	Recursive / Single match	7FGZW	Varronia leucocephala	1	EOL-000000311779	Varronia leucocephala	6	4060181	Varronia leucocephala	1	246545	Varronia leucocephala	6	NO
temp_coconut_simple.txt	111	Leontice smirnovii	Leontice smirnovii	ncbi	1898434	Gymnospermium smirnowii	6	Recursive / Single match	6KW7L	Gymnospermium smirnovii	6	EOL-000000200534	Gymnospermium smirnovii	6	3981673	Gymnospermium smirnovii	1	1898434	Gymnospermium smirnowii	6	NO
temp_coconut_simple.txt	112	Sophora alopecuroides	Sophora alopecuroides	ncbi	200492	Sophora alopecuroides	0	Raw / Exact DB / Canonical match	6Z75C	Sophora alopecuroides	0	EOL-000000487243	Sophora alopecuroides	0	2959035	Sophora alopecuroides	0	200492	Sophora alopecuroides	0	NO
temp_coconut_simple.txt	113	Vellozia nanuzae	Vellozia nanuzae	ncbi	16383	Vellozia	11	Recursive / Nearest match / Genus level	7FKMX	Vellozia nanuzae	0	EOL-000000150047	Vellozia nanuzae	0	2863575	Vellozia nanuzae	0	16383	Vellozia	11	MAYBE
temp_coconut_simple.txt	114	Monsonia senegalensis	Monsonia senegalensis	ncbi	163693	Monsonia senegalensis	0	Raw / Exact DB / Canonical match	449ZY	Monsonia senegalensis	0	EOL-000000425517	Monsonia senegalensis	0	3827412	Monsonia senegalensis	0	163693	Monsonia senegalensis	0	NO
temp_coconut_simple.txt	115	Sophora flavescens var. angustifolia	Sophora flavescens var. angustifolia	ncbi	49840	Sophora flavescens	10	Recursive / Nearest match / Species level	7MQPZ	Sophora flavescens flavescens	4	EOL-000000487235	Sophora flavescens var. flavescens	6	7224878	Sophora flavescens flavescens	4	49840	Sophora flavescens	10	NO
temp_coconut_simple.txt	116	Daphniphyllum oldhami	Daphniphyllum oldhami	ncbi	1008903	Daphniphyllum oldhamii	1	Raw / Exact DB / Synonym match	345M3	Daphniphyllum pentandrum	6	EOL-000000372543	Daphniphyllum	11	4262033	Daphniphyllum pentandrum	6	1008903	Daphniphyllum oldhamii	1	NO
temp_coconut_simple.txt	117	Pancratium sickenbergeri	Pancratium sickenbergeri	ncbi	693598	Pancratium sickenbergeri	0	Raw / Exact DB / Canonical match	75LPR	Pancratium sickenbergeri	0	EOL-000000192086	Pancratium sickenbergeri	0	2853247	Pancratium sickenbergeri	0	693598	Pancratium sickenbergeri	0	NO
temp_coconut_simple.txt	118	Diospyros assimilis	Diospyros assimilis	ncbi	570484	Diospyros ebenum	6	Recursive / Single match	6D99D	Diospyros ebenum	1	EOL-000000319908	Diospyros ebenum	6	3032979	Diospyros ebenum	1	570484	Diospyros ebenum	6	NO
temp_coconut_simple.txt	119	Lemaireocereus longispinus	Lemaireocereus longispinus	ncbi	223071	Stenocereus eichlamii	6	Recursive / Single match	6TGNS	Pachycereus eichlamii	1	EOL-000000219908	Stenocereus eichlamii	6	7524363	Stenocereus eichlamii	1	223071	Stenocereus eichlamii	6	NO
temp_coconut_simple.txt	120	Embelia parviflora	Embelia parviflora	ncbi	1341708	Embelia parviflora	0	Raw / Exact DB / Canonical match	39FPG	Embelia parviflora	0	EOL-000000329665	Embelia parviflora	0	7799958	Embelia parviflora	0	1341708	Embelia parviflora	0	NO
temp_coconut_simple.txt	121	Erythrina melanacantha	Erythrina melanacantha	ncbi	2590708	Erythrina melanacantha	0	Raw / Exact DB / Canonical match	3BDC5	Erythrina melanacantha	0	EOL-000000485362	Erythrina melanacantha	0	5349649	Erythrina melanacantha	0	2590708	Erythrina melanacantha	0	NO
temp_coconut_simple.txt	122	Haplophyllum obtusifolium	Haplophyllum obtusifolium	ncbi	452779	Haplophyllum obtusifolium	0	Raw / Exact DB / Canonical match	3JNWY	Haplophyllum obtusifolium	0	EOL-000000457500	Haplophyllum obtusifolium	0	5834558	Haplophyllum obtusifolium	0	452779	Haplophyllum obtusifolium	0	NO
temp_coconut_simple.txt	123	Erysimum leptophyllum	Erysimum leptophyllum	ncbi	1492248	Erysimum leptophyllum	0	Raw / Exact DB / Canonical match	3BBMP	Erysimum leptophyllum	0	EOL-000000428649	Erysimum leptophyllum	0	3048329	Erysimum leptophyllum	0	1492248	Erysimum leptophyllum	0	NO
temp_coconut_simple.txt	124	Ephedra sinica	Ephedra sinica	ncbi	33152	Ephedra sinica	0	Raw / Exact DB / Canonical match	6FPBK	Ephedra sinica	0	EOL-000000501830	Ephedra sinica	0	2653377	Ephedra sinica	0	33152	Ephedra sinica	0	NO
temp_coconut_simple.txt	125	Syzygium polycephaloides	Syzygium polycephaloides	ncbi	178174	Syzygium	11	Recursive / Nearest match / Genus level	546M6	Syzygium polycephaloides	0	EOL-000000400651	Syzygium polycephaloides	0	3182236	Syzygium polycephaloides	0	178174	Syzygium	11	MAYBE
temp_coconut_simple.txt	126	Esenbeckia leiocarpa	Esenbeckia leiocarpa	ncbi	1344466	Esenbeckia leiocarpa	0	Raw / Exact DB / Canonical match	3BHPH	Esenbeckia leiocarpa	0	EOL-000000458965	Esenbeckia leiocarpa	0	5592987	Esenbeckia leiocarpa	0	1344466	Esenbeckia leiocarpa	0	NO
temp_coconut_simple.txt	127	Sophora moorcroftiana Benth.	Sophora moorcroftiana Benth.	ncbi	1323965	Sophora moorcroftiana	3	Simple corrected / Exact DB / Canonical match	6Z6FY	Sophora moorcroftiana	3	EOL-000000487215	Sophora moorcroftiana	3	2958962	Sophora moorcroftiana	3	1323965	Sophora moorcroftiana	3	NO
temp_coconut_simple.txt	128	Clerodendrum bungei	Clerodendrum bungei	ncbi	54211	Clerodendrum bungei	0	Raw / Exact DB / Canonical match	W3N9	Clerodendrum bungei	0	EOL-000000343408	Clerodendrum bungei	0	2925351	Clerodendrum bungei	0	54211	Clerodendrum bungei	0	NO
temp_coconut_simple.txt	129	Faramea salicifolia	Faramea salicifolia	ncbi	58421	Faramea multiflora	6	Recursive / Single match	8WQFZ	Faramea multiflora	1	EOL-000000293884	Faramea multiflora	6	8295089	Faramea multiflora	1	58421	Faramea multiflora	6	NO
temp_coconut_simple.txt	130	Sophora japonica L.	Sophora japonica L.	ncbi	3897	Styphnolobium japonicum	4	Simple corrected / Exact DB / Synonym match	53BWG	Styphnolobium japonicum	4	EOL-000000464916	Styphnolobium japonicum	6	2963569	Styphnolobium japonicum	4	3897	Styphnolobium japonicum	4	NO
temp_coconut_simple.txt	131	Sophora subprostrata	Sophora subprostrata	ncbi	714503	Sophora tonkinensis	10	Recursive / Nearest match / Species level	7N2PY	Sophora tonkinensis tonkinensis	1	EOL-000000487204	Sophora tonkinensis var. tonkinensis	6	7067758	Sophora tonkinensis tonkinensis	1	714503	Sophora tonkinensis	10	NO
temp_coconut_simple.txt	132	Chondrodendron tomentosum	Chondrodendron tomentosum	ncbi	461568	Chondrodendron tomentosum	0	Raw / Exact DB / Canonical match	9JZH2	Chondrodendron tomentosum	0	EOL-000000199861	Menispermaceae	12	3033958	Chondrodendron tomentosum	0	461568	Chondrodendron tomentosum	0	NO
temp_coconut_simple.txt	133	Aconitum carmichaelii	Aconitum carmichaelii	ncbi	85363	Aconitum carmichaelii	0	Raw / Exact DB / Canonical match	9G6X	Aconitum carmichaelii	0	EOL-000000197293	Aconitum carmichaeli	6	3033673	Aconitum carmichaelii	0	85363	Aconitum carmichaelii	0	NO
temp_coconut_simple.txt	134	Sophora flavescens	Sophora flavescens	ncbi	49840	Sophora flavescens	0	Raw / Exact DB / Canonical match	6Z765	Sophora flavescens	0	EOL-000000487232	Sophora flavescens	0	2959073	Sophora flavescens	0	49840	Sophora flavescens	0	NO
temp_coconut_simple.txt	135	Pteridium esculentum	Pteridium esculentum	ncbi	32102	Pteridium esculentum	0	Raw / Exact DB / Canonical match	BB93W	Pteridium esculentum	0	EOL-000000510925	Pteridium esculentum	0	8360412	Pteridium esculentum	0	32102	Pteridium esculentum	0	NO
temp_coconut_simple.txt	136	Baccharis neglecta	Baccharis neglecta	ncbi	41488	Baccharis neglecta	0	Raw / Exact DB / Canonical match	K7FJ	Baccharis neglecta	0	EOL-000000251241	Baccharis neglecta	0	3129188	Baccharis neglecta	0	41488	Baccharis neglecta	0	NO
temp_coconut_simple.txt	137	Simarouba glauca	Simarouba glauca	ncbi	43729	Simarouba glauca	0	Raw / Exact DB / Canonical match	4XF29	Simarouba glauca	0	EOL-000000454636	Simarouba glauca	0	3190669	Simarouba glauca	0	43729	Simarouba glauca	0	NO
temp_coconut_simple.txt	138	Asimina parviflora	Asimina parviflora	ncbi	137664	Asimina parviflora	0	Raw / Exact DB / Canonical match	5W5V8	Asimina parviflora	0	EOL-000000491665	Asimina parviflora	0	3158051	Asimina parviflora	0	137664	Asimina parviflora	0	NO
temp_coconut_simple.txt	139	Ammothamnus lehmanni Bge.	Ammothamnus lehmanni Bge.	ncbi	449080	Ammothamnus lehmannii	20	Specific epithet corrected / Exact DB / Single match	6Z75W	Sophora lehmannii	20	EOL-000000487160	Sophora	24	2959113	Sophora lehmannii	20	449080	Ammothamnus lehmannii	20	NO
temp_coconut_simple.txt	140	Plathymenia reticulata	Plathymenia reticulata	ncbi	148722	Plathymenia reticulata	0	Raw / Exact DB / Canonical match	4JNBB	Plathymenia reticulata	0	EOL-000000487510	Plathymenia reticulata	0	5355647	Plathymenia reticulata	0	148722	Plathymenia reticulata	0	NO
temp_coconut_simple.txt	141	Piper regnellii	Piper regnellii	ncbi	1427529	Piper regnellii	0	Raw / Exact DB / Canonical match	4J5LW	Piper regnellii	0	EOL-000000495812	Piper regnellii	0	7305320	Piper regnellii	0	1427529	Piper regnellii	0	NO
temp_coconut_simple.txt	142	Hypericum styphelioides	Hypericum styphelioides	ncbi	55962	Hypericum	11	Recursive / Nearest match / Genus level	3NQ82	Hypericum styphelioides	0	EOL-000000382989	Hypericum styphelioides	0	3711146	Hypericum styphelioides	0	55962	Hypericum	11	MAYBE
temp_coconut_simple.txt	143	Lythrum salicaria	Lythrum salicaria	ncbi	13129	Lythrum salicaria	0	Raw / Exact DB / Canonical match	3WVHJ	Lythrum salicaria	0	EOL-000000412364	Lythrum salicaria	0	3188736	Lythrum salicaria	0	13129	Lythrum salicaria	0	NO
temp_coconut_simple.txt	144	Sophora viciifolia	Sophora viciifolia	ncbi	1196212	Sophora viciifolia	0	Raw / Exact DB / Canonical match	5LRZW|7N327	Virgilia oroboides oroboides|Sophora davidi davidi	8	EOL-000000473853	Virgilia oroboides subsp. oroboides	6	5350555|7224871	Virgilia oroboides oroboides|Sophora davidi davidi	2	1196212	Sophora viciifolia	0	NO
temp_coconut_simple.txt	145	Atraphaxis spinosa	Atraphaxis spinosa	ncbi	137669	Atraphaxis spinosa	0	Raw / Exact DB / Canonical match	JKBJ	Atraphaxis spinosa	0	EOL-000000207800	Atraphaxis spinosa	0	7291381	Atraphaxis spinosa	0	137669	Atraphaxis spinosa	0	NO
temp_coconut_simple.txt	146	Eria anomala	Eria anomala	ncbi	1097227|38200	Pinalia|Eria	11	Recursive / Nearest match / Genus level	8X343	Pinalia anomala	1	EOL-000000161091	Eria anomala	0	10704198	Pinalia anomala	1	1097227|38200	Pinalia|Eria	11	MAYBE
temp_coconut_simple.txt	147	Gymnocalycium schickendantzii	Gymnocalycium schickendantzii	ncbi	432501	Gymnocalycium schickendantzii	0	Raw / Exact DB / Canonical match	3HQTD	Gymnocalycium schickendantzii	0	EOL-000000221632	Gymnocalycium schickendantzii	0	7282308	Gymnocalycium schickendantzii	0	432501	Gymnocalycium schickendantzii	0	NO
temp_coconut_simple.txt	148	Vexibia pachycarpa	Vexibia pachycarpa	ncbi	149668	Sophora pachycarpa	6	Recursive / Single match	6Z6GP	Sophora pachycarpa	1	EOL-000000487190	Sophora pachycarpa	6	2959051	Sophora pachycarpa	1	149668	Sophora pachycarpa	6	NO
temp_coconut_simple.txt	149	Vernonia fagifolia	Vernonia fagifolia	ncbi	2067322	Vernonanthura fagifolia	6	Recursive / Single match	5B49K	Vernonanthura fagifolia	1	EOL-000000256093	Vernonanthura fagifolia	6	3110498	Vernonanthura fagifolia	1	2067322	Vernonanthura fagifolia	6	NO
temp_coconut_simple.txt	150	Morella rubra	Morella rubra	ncbi	262757	Morella rubra	0	Raw / Exact DB / Canonical match	44CXR	Morella rubra	0	EOL-000000415714	Morella rubra	0	3745136	Morella rubra	0	262757	Morella rubra	0	NO
temp_coconut_simple.txt	151	Abelia chinensis	Abelia chinensis	ncbi	180068	Abelia chinensis	0	Raw / Exact DB / Canonical match	8JWR	Abelia chinensis	0	EOL-000000307031	Abelia chinensis	0	5599251	Abelia chinensis	0	180068	Abelia chinensis	0	NO
temp_coconut_simple.txt	152	Euphorbia nematocypha	Euphorbia nematocypha	ncbi	457253	Euphorbia jolkinii	6	Recursive / Single match	6GZ95	Euphorbia jolkinii	1	EOL-000000390591	Euphorbia jolkinii	6	3066890	Euphorbia jolkinii	1	457253	Euphorbia jolkinii	6	NO
temp_coconut_simple.txt	153	Helichrysum tenuifolium	Helichrysum tenuifolium	ncbi	3030141	Helichrysum tenuifolium	0	Raw / Exact DB / Canonical match	3K7CF	Helichrysum tenuifolium	0	EOL-000000228879	Helichrysum tenuifolium	0	3131906	Helichrysum tenuifolium	0	3030141	Helichrysum tenuifolium	0	NO
temp_coconut_simple.txt	154	Epilobium hirsutum	Epilobium hirsutum	ncbi	210355	Epilobium hirsutum	0	Raw / Exact DB / Canonical match	6G4YN	Epilobium hirsutum	0	EOL-000000413588	Epilobium hirsutum	0	3189172	Epilobium hirsutum	0	210355	Epilobium hirsutum	0	NO
temp_coconut_simple.txt	155	Embelia schimperi	Embelia schimperi	ncbi	2595069	Embelia schimperi	0	Raw / Exact DB / Canonical match	39FQL	Embelia schimperi	0	EOL-000000329719	Embelia schimperi	0	3719794	Embelia schimperi	0	2595069	Embelia schimperi	0	NO
temp_coconut_simple.txt	156	Centaurea maculosa	Centaurea maculosa	ncbi	215693	Centaurea maculosa	0	Raw / Exact DB / Canonical match	7JHZH	Centaurea cuneifolia cuneifolia	1	EOL-000000231130|EOL-000000231201|EOL-000000231451	Centaurea cuneifolia subsp. cuneifolia|Centaurea stoebe subsp. stoebe|Centaurea affinis	8	3127506|4933999|6076269|7441180	Centaurea affinis|Centaurea stoebe stoebe|Centaurea cuneifolia cuneifolia|Centaurea australis	2	215693	Centaurea maculosa	0	NO
temp_coconut_simple.txt	157	Acacia victoriae	Acacia victoriae	ncbi	138524	Acacia victoriae	0	Raw / Exact DB / Canonical match	8Q94	Acacia victoriae	0	EOL-000000478435	Acacia victoriae	0	2979105	Acacia victoriae	0	138524	Acacia victoriae	0	NO
temp_coconut_simple.txt	158	Dysidea sp.	Dysidea sp.	ncbi	190526	Dysidea	3	Simple corrected / Exact DB / Canonical match	84NC8	Dysidea	3	EOL-000000564985	Dysidea	3	2238394	Dysidea	3	190526	Dysidea	3	NO
temp_coconut_simple.txt	159	Enkianthus nudipes	Enkianthus nudipes	ncbi	1157100	Enkianthus nudipes	0	Raw / Exact DB / Canonical match	39VFC	Enkianthus nudipes	0	EOL-000000320184	Enkianthus nudipes	0	4169754	Enkianthus nudipes	0	1157100	Enkianthus nudipes	0	NO
temp_coconut_simple.txt	160	Oidiodendron truncata	Oidiodendron truncata	ncbi	78155	Oidiodendron truncatum	20	Specific epithet corrected / Exact DB / Single match	48ZM3	Oidiodendron truncatum	20	EOL-000002215319	Oidiodendron truncatum	20	2626624	Oidiodendron truncatum	20	78155	Oidiodendron truncatum	20	NO
temp_coconut_simple.txt	161	Dactylaria lutea	Dactylaria lutea	ncbi	467310	Dichotomophthora lutea	1	Raw / Exact DB / Synonym match	35NFZ	Dichotomophthora lutea	1	EOL-000002260386	Dichotomophthora lutea	6	5258289	Dichotomophthora lutea	1	467310	Dichotomophthora lutea	1	NO
temp_coconut_simple.txt	162	Rutidosis murchisonii	Rutidosis murchisonii	ncbi	3049606	Rutidosis murchisonii	0	Raw / Exact DB / Canonical match	7B94	Rutidosis	11	EOL-000000260801	Rutidosis	11	3140890	Rutidosis murchisonii	0	3049606	Rutidosis murchisonii	0	NO
temp_coconut_simple.txt	163	Avena sativa	Avena sativa	ncbi	4498	Avena sativa	0	Raw / Exact DB / Canonical match	K2QJ	Avena sativa	0	EOL-000000134633	Avena sativa	0	2705290	Avena sativa	0	4498	Avena sativa	0	NO
temp_coconut_simple.txt	164	Sepedonium ampullosporum HKI-0053	Sepedonium ampullosporum HKI-0053	ncbi	74838	Sepedonium ampullosporum	40	Correction denied / Strain name involved / Nearest match	4WPY6	Sepedonium ampullosporum	40	EOL-000002225283	Sepedonium ampullosporum	40	2561954	Sepedonium ampullosporum	40	74838	Sepedonium ampullosporum	40	YES
temp_coconut_simple.txt	165	Ganoderma lucidum	Ganoderma lucidum	ncbi	5315	Ganoderma lucidum	0	Raw / Exact DB / Canonical match	6JWYZ	Ganoderma lucidum	0	EOL-000002272690	Ganoderma lucidum	0	2549730	Ganoderma lucidum	0	5315	Ganoderma lucidum	0	NO
temp_coconut_simple.txt	166	Rollinia mucosa	Rollinia mucosa	ncbi	301699	Annona mucosa	1	Raw / Exact DB / Synonym match	674BP	Annona mucosa	1	EOL-000000491957	Annona mucosa	6	5407571	Annona mucosa	1	301699	Annona mucosa	1	NO
temp_coconut_simple.txt	167	Pisum sativum	Pisum sativum	ncbi	3888	Pisum sativum	0	Raw / Exact DB / Canonical match	3SKYG	Lathyrus oleraceus	1	EOL-000000466359	Pisum sativum	0	5347846	Lathyrus oleraceus	1	3888	Pisum sativum	0	NO
temp_coconut_simple.txt	168	Streptomyces sp.	Streptomyces sp.	ncbi	1931	Streptomyces sp.	0	Raw / Exact DB / Canonical match	7P7F	Streptomyces	3	EOL-000000004171|EOL-000000004531|EOL-000000004744|EOL-000000004950|EOL-000000005167|EOL-000000005168|EOL-000000005171|EOL-000000005178|EOL-000000005182|EOL-000000005186|EOL-000000005193|EOL-000000005200|EOL-000000005204|EOL-000000005209	Streptomyces|Streptomyces|Streptomyces|Streptomyces|Streptomyces|Streptomyces|Streptomyces|Streptomyces|Streptomyces|Streptomyces|Streptomyces|Streptomyces|Streptomyces|Streptomyces	5	2584528	Streptomyces	3	1931	Streptomyces sp.	0	NO
temp_coconut_simple.txt	169	Angylocalyx pynaertii	Angylocalyx pynaertii	ncbi	149630	Angylocalyx pynaertii	0	Raw / Exact DB / Canonical match	672MB	Angylocalyx pynaertii	0	EOL-000000485711	Angylocalyx pynaertii	0	11267336|2952340	Angylocalyx pynaertii|Angylocalyx pynaertii	2	149630	Angylocalyx pynaertii	0	NO
temp_coconut_simple.txt	170	Morus alba	Morus alba	ncbi	3498	Morus alba	0	Raw / Exact DB / Canonical match	44FPX	Morus alba	0	EOL-000000438453	Morus alba	0	5361889	Morus alba	0	3498	Morus alba	0	NO
temp_coconut_simple.txt	171	Streptomyces S-2-210	Streptomyces S-2-210	ncbi	1883	Streptomyces	40	Correction denied / Strain name involved / Nearest match	7P7F	Streptomyces	40	EOL-000000004171|EOL-000000004950|EOL-000000004744|EOL-000000005167|EOL-000000004531|EOL-000000005209|EOL-000000005200|EOL-000000005193|EOL-000000005168|EOL-000000005171|EOL-000000005204|EOL-000000005186|EOL-000000005178|EOL-000000005182	Streptomyces|Streptomyces|Streptomyces|Streptomyces|Streptomyces|Streptomyces|Streptomyces|Streptomyces|Streptomyces|Streptomyces|Streptomyces|Streptomyces|Streptomyces|Streptomyces	40	2584528	Streptomyces	40	1883	Streptomyces	40	YES
temp_coconut_simple.txt	172	Derris scandens	Derris scandens	ncbi	1225699	Solori scandens	1	Raw / Exact DB / Synonym match	6CGRM|9CQ34	Deguelia scandens|Brachypterum scandens	8	EOL-000000462287	Derris scandens	0	10779326|2960243	Brachypterum scandens|Deguelia scandens	2	1225699	Solori scandens	1	NO
temp_coconut_simple.txt	173	Deguelia hatschbachii	Deguelia hatschbachii	ncbi	132437	Deguelia hatschbachii	0	Raw / Exact DB / Canonical match	9D347	Deguelia hatschbachii	0	EOL-000000486908	Deguelia	11	3910752	Deguelia hatschbachii	0	132437	Deguelia hatschbachii	0	NO
temp_coconut_simple.txt	174	Woodsia manchuriensis	Woodsia manchuriensis	ncbi	2706154	Physematium manchuriense	1	Raw / Exact DB / Synonym match	4HH34	Physematium manchuriense	1	EOL-000000515292	Woodsia manchuriensis	0	5643581	Physematium manchuriense	1	2706154	Physematium manchuriense	1	NO
temp_coconut_simple.txt	175	Anemone tomentosa	Anemone tomentosa	ncbi	1484106	Anemone tomentosa	0	Raw / Exact DB / Canonical match	3B2KS	Eriocapitella tomentosa	1	EOL-000000196298	Eriocapitella tomentosa	6	9675867	Eriocapitella tomentosa	1	1484106	Anemone tomentosa	0	NO
temp_coconut_simple.txt	176	Phlogacanthus tubiflorus	Phlogacanthus tubiflorus	ncbi	526789	Phlogacanthus	11	Recursive / Nearest match / Genus level	4GHFR	Phlogacanthus tubiflorus	0	EOL-000000357117	Phlogacanthus tubiflorus	0	3775553	Phlogacanthus tubiflorus	0	526789	Phlogacanthus	11	MAYBE
temp_coconut_simple.txt	177	Chrysosplenium americanum	Chrysosplenium americanum	ncbi	36749	Chrysosplenium americanum	0	Raw / Exact DB / Canonical match	5Z5MM	Chrysosplenium americanum	0	EOL-000000372918	Chrysosplenium americanum	0	5371611	Chrysosplenium americanum	0	36749	Chrysosplenium americanum	0	NO
temp_coconut_simple.txt	178	Olea europaea	Olea europaea	ncbi	4146	Olea europaea	0	Raw / Exact DB / Canonical match	493JT	Olea europaea	0	EOL-000000336925	Olea europaea	0	5415040	Olea europaea	0	4146	Olea europaea	0	NO
temp_coconut_simple.txt	179	Eritrichium sericeum	Eritrichium sericeum	ncbi	488675	Eritrichium sericeum	0	Raw / Exact DB / Canonical match	3B8BQ	Eritrichium sericeum	0	EOL-000000308768	Eritrichium sericeum	0	8548649	Eritrichium sericeum	0	488675	Eritrichium sericeum	0	NO
temp_coconut_simple.txt	180	Sabia japonica	Sabia japonica	ncbi	400538	Sabia japonica	0	Raw / Exact DB / Canonical match	4TVBS	Sabia japonica	0	EOL-000000204544	Sabia japonica	0	7842442	Sabia japonica	0	400538	Sabia japonica	0	NO
temp_coconut_simple.txt	181	Sophora fraseri	Sophora fraseri	ncbi	479969	Sophora fraseri	0	Raw / Exact DB / Canonical match	6YV63	Sophora fraseri	0	EOL-000000487162	Sophora fraseri	0	2959067	Sophora fraseri	0	479969	Sophora fraseri	0	NO
temp_coconut_simple.txt	182	Sophora tomentosa	Sophora tomentosa	ncbi	256637	Sophora tomentosa	0	Raw / Exact DB / Canonical match	6Z6FS	Sophora tomentosa	0	EOL-000000487236	Sophora tomentosa	0	2958970|8243557	Sophora tomentosa|Sophora tomentosa	2	256637	Sophora tomentosa	0	NO
temp_coconut_simple.txt	183	Angelica pubescens	Angelica pubescens	ncbi	312530	Angelica pubescens	0	Raw / Exact DB / Canonical match	DYXF	Angelica pubescens	0	EOL-000000275828	Angelica pubescens	0	5537546	Angelica pubescens	0	312530	Angelica pubescens	0	NO
temp_coconut_simple.txt	184	Cnidium monnieri	Cnidium monnieri	ncbi	94007	Cnidium monnieri	0	Raw / Exact DB / Canonical match	5ZGH9	Cnidium monnieri	0	EOL-000000279035	Cnidium monnieri	0	3034720	Cnidium monnieri	0	94007	Cnidium monnieri	0	NO
temp_coconut_simple.txt	185	Cleidion spiciflorum (Burm. f.) Merr.	Cleidion spiciflorum (Burm. f.) Merr.	ncbi	20025	Acalypha	11	Recursive / Nearest match / Genus level	8VT5Y	Acalypha	11	EOL-000000387189	Acalypha	11	7456824	Acalypha spiciflora	4	20025	Acalypha	11	MAYBE
temp_coconut_simple.txt	186	Tinospora sagittata	Tinospora sagittata	ncbi	648882	Paratinospora sagittata	1	Raw / Exact DB / Synonym match	8SFX6	Paratinospora sagittata	1	EOL-000000200036	Tinospora sagittata	0	11546126	Paratinospora sagittata	1	648882	Paratinospora sagittata	1	NO
temp_coconut_simple.txt	187	Solanum dulcamara	Solanum dulcamara	ncbi	45834	Solanum dulcamara	0	Raw / Exact DB / Canonical match	4Y2BH	Solanum dulcamara	0	EOL-000000315690	Solanum dulcamara	0	2932737	Solanum dulcamara	0	45834	Solanum dulcamara	0	NO
temp_coconut_simple.txt	188	Tinospora dentata	Tinospora dentata	ncbi	1960966	Paratinospora dentata	1	Raw / Exact DB / Synonym match	8SFX5	Paratinospora dentata	1	EOL-000000200059	Tinospora dentata	0	11050285	Paratinospora dentata	1	1960966	Paratinospora dentata	1	NO
temp_coconut_simple.txt	189	Dioscoreophyllum cummingsii	Dioscoreophyllum cummingsii	ncbi	3457	Dioscoreophyllum cumminsii	20	Specific epithet corrected / Exact DB / Single match	36DGK	Dioscoreophyllum volkensii	20	EOL-000000200510	Dioscoreophyllum volkensii	22	5592892	Dioscoreophyllum volkensii	20	3457	Dioscoreophyllum cumminsii	20	NO
temp_coconut_simple.txt	190	Jateorhiza palmata	Jateorhiza palmata	ncbi	461596	Jateorhiza	11	Recursive / Nearest match / Genus level	3QN55	Jateorhiza palmata	0	EOL-000000199900	Jateorhiza palmata	0	3033953	Jateorhiza palmata	0	461596	Jateorhiza	11	MAYBE
temp_coconut_simple.txt	191	Rehmannia glutinosa	Rehmannia glutinosa	ncbi	99300	Rehmannia glutinosa	0	Raw / Exact DB / Canonical match	4RPXF	Rehmannia glutinosa	0	EOL-000000338858	Rehmannia glutinosa	0	7516558	Rehmannia glutinosa	0	99300	Rehmannia glutinosa	0	NO
temp_coconut_simple.txt	192	Crinum asiaticum	Crinum asiaticum	ncbi	205937	Crinum asiaticum	0	Raw / Exact DB / Canonical match	ZGP8	Crinum asiaticum	0	EOL-000000191236	Crinum asiaticum	0	2853796	Crinum asiaticum	0	205937	Crinum asiaticum	0	NO
temp_coconut_simple.txt	193	Calystegia hedracea	Calystegia hedracea	ncbi	480913	Calystegia hederacea	20	Specific epithet corrected / Exact DB / Single match	B3N2M	Calystegia hederacea	20	EOL-000000314163	Calystegia hederacea	20	10037617	Calystegia hederacea	20	480913	Calystegia hederacea	20	NO
temp_coconut_simple.txt	194	Solanum lyratum	Solanum lyratum	ncbi	230192	Solanum lyratum	0	Raw / Exact DB / Canonical match	4Y36C	Solanum lyratum	0	EOL-000000316071	Solanum lyratum	0	10991228|2930006	Solanum lyratum|Solanum lyratum	2	230192	Solanum lyratum	0	NO
temp_coconut_simple.txt	195	Tinospora capillipes	Tinospora capillipes	ncbi	150903	Tinospora capillipes	0	Raw / Exact DB / Canonical match	8SFX6	Paratinospora sagittata	1	EOL-000000200016	Tinospora	11	11546126	Paratinospora sagittata	1	150903	Tinospora capillipes	0	NO
temp_coconut_simple.txt	196	Paratinospora sagittata	Paratinospora sagittata	ncbi	648882	Paratinospora sagittata	0	Raw / Exact DB / Canonical match	8SFX6	Paratinospora sagittata	0	EOL-000000199861	Menispermaceae	12	11546126	Paratinospora sagittata	0	648882	Paratinospora sagittata	0	NO
temp_coconut_simple.txt	197	Dioscoreophyllum cumminsii	Dioscoreophyllum cumminsii	ncbi	3457	Dioscoreophyllum cumminsii	0	Raw / Exact DB / Canonical match	36DGK	Dioscoreophyllum volkensii	1	EOL-000000200510	Dioscoreophyllum volkensii	6	5592892	Dioscoreophyllum volkensii	1	3457	Dioscoreophyllum cumminsii	0	NO
temp_coconut_simple.txt	198	Trigonella foenum-graecum	Trigonella foenum-graecum	ncbi	78534	Trigonella foenum-graecum	0	Raw / Exact DB / Canonical match	58R6D	Trigonella foenum-graecum	0	EOL-000000470936	Trigonella foenum-graecum	0	5360475	Trigonella foenum-graecum	0	78534	Trigonella foenum-graecum	0	NO
temp_coconut_simple.txt	199	Decaisnella thyridioides	Decaisnella thyridioides	ncbi	679176	Decaisnella	11	Recursive / Nearest match / Genus level	34CRZ	Decaisnella thyridioides	0	EOL-000002185222	Decaisnella thyridioides	0	5490272	Decaisnella thyridioides	0	679176	Decaisnella	11	MAYBE
temp_coconut_simple.txt	200	Coprosma lucida	Coprosma lucida	ncbi	651545	Coprosma lucida	0	Raw / Exact DB / Canonical match	Y6SY	Coprosma lucida	0	EOL-000000297057	Coprosma lucida	0	7679994	Coprosma lucida	0	651545	Coprosma lucida	0	NO
temp_coconut_simple.txt	201	Phalaenopsis cornu-cervi	Phalaenopsis cornu-cervi	ncbi	212064	Phalaenopsis cornu-cervi	0	Raw / Exact DB / Canonical match	4FR2X	Phalaenopsis cornu-cervi	0	EOL-000000189875	Phalaenopsis cornu-cervi	0	5310879	Phalaenopsis cornu-cervi	0	212064	Phalaenopsis cornu-cervi	0	NO
temp_coconut_simple.txt	202	Gymnosporia diversifolia	Gymnosporia diversifolia	ncbi	490239	Gymnosporia diversifolia	0	Raw / Exact DB / Canonical match	6L7XJ	Gymnosporia diversifolia	0	EOL-000000460503	Gymnosporia diversifolia	0	3791329	Gymnosporia diversifolia	0	490239	Gymnosporia diversifolia	0	NO
temp_coconut_simple.txt	203	Trinia scabra	Trinia scabra	ncbi	489394	Trinia	11	Recursive / Nearest match / Genus level	58VKL	Trinia scabra	0	EOL-000000275547	Trinia scabra	0	5540633	Trinia scabra	0	489394	Trinia	11	MAYBE
temp_coconut_simple.txt	204	Eleutherococcus sessiliflorus	Eleutherococcus sessiliflorus	ncbi	105886	Eleutherococcus sessiliflorus	0	Raw / Exact DB / Canonical match	398XT	Eleutherococcus sessiliflorus	0	EOL-000000274406	Eleutherococcus sessiliflorus	0	3035311	Eleutherococcus sessiliflorus	0	105886	Eleutherococcus sessiliflorus	0	NO
temp_coconut_simple.txt	205	Fritillaria persica	Fritillaria persica	ncbi	192972	Fritillaria persica	0	Raw / Exact DB / Canonical match	6JPWD	Fritillaria persica	0	EOL-000000105943	Fritillaria persica	0	5300527|7634028	Fritillaria persica|Fritillaria persica	2	192972	Fritillaria persica	0	NO
temp_coconut_simple.txt	206	Lepidozia incurvata	Lepidozia incurvata	ncbi	56926	Lepidozia	11	Recursive / Nearest match / Genus level	6PBZQ	Lepidozia incurvata	0	EOL-000000536998	Lepidozia incurvata	0	8180349	Lepidozia incurvata	0	56926	Lepidozia	11	MAYBE
temp_coconut_simple.txt	207	Cinnamomum philippinense	Cinnamomum philippinense	ncbi	337469	Cinnamomum philippinense	0	Raw / Exact DB / Canonical match	5Z73W	Cinnamomum philippinense	0	EOL-000000500118	Cinnamomum philippinense	0	4181118	Cinnamomum philippinense	0	337469	Cinnamomum philippinense	0	NO
temp_coconut_simple.txt	208	Herbertus sakuraii	Herbertus sakuraii	ncbi	280633	Herbertus sakuraii	0	Raw / Exact DB / Canonical match	3KXRG	Herbertus dicranus	1	EOL-000000537372|EOL-000000537406	Herbertus dicranus|Herbertus norenus	8	8207868	Herbertus norenus	1	280633	Herbertus sakuraii	0	NO
temp_coconut_simple.txt	209	Eukaryota$$$$order	Eukaryota$$$$order	ncbi			1000	Unmapped			1000			1000			1000			1000	YES
temp_coconut_simple.txt	210	Veratrum oxysepalum	Veratrum oxysepalum	ncbi	386443	Veratrum oxysepalum	0	Raw / Exact DB / Canonical match	7FNJV	Veratrum oxysepalum	0	EOL-000000105599	Veratrum oxysepalum	0	2742172	Veratrum oxysepalum	0	386443	Veratrum oxysepalum	0	NO
temp_coconut_simple.txt	211	Veratrum nigrum	Veratrum nigrum	ncbi	203100	Veratrum nigrum	0	Raw / Exact DB / Canonical match	7FNJT	Veratrum nigrum	0	EOL-000000105597	Veratrum nigrum	0	2742096	Veratrum nigrum	0	203100	Veratrum nigrum	0	NO
temp_coconut_simple.txt	212	Veratrum lobelianum	Veratrum lobelianum	ncbi	203095	Veratrum album subsp. lobelianum	1	Raw / Exact DB / Synonym match	7FNKS	Veratrum lobelianum	0	EOL-000000105621	Veratrum lobelianum	0	2742050	Veratrum lobelianum	0	203095	Veratrum album subsp. lobelianum	1	NO
temp_coconut_simple.txt	213	Veratrum viride Ait.	Veratrum viride Ait.	ncbi	72650	Veratrum viride	3	Simple corrected / Exact DB / Canonical match	7FNKC	Veratrum viride	3	EOL-000000105613	Veratrum viride	3	7575112	Veratrum viride	3	72650	Veratrum viride	3	NO
temp_coconut_simple.txt	214	Veratrum dahuricum	Veratrum dahuricum	ncbi	386441	Veratrum dahuricum	0	Raw / Exact DB / Canonical match	7FNKT	Veratrum dahuricum	0	EOL-000000105611	Veratrum dahuricum	0	2742151	Veratrum dahuricum	0	386441	Veratrum dahuricum	0	NO
temp_coconut_simple.txt	215	Hypochoeris laevigata	Hypochoeris laevigata	ncbi	58649	Achyrophorus laevigatus	32	Generic epithet corrected / Exact DB / Single match	99JX|99JX	Achyrophorus laevigatus|Achyrophorus laevigatus	33	EOL-000000246774	Hypochaeris laevigata	32	10684596	Achyrophorus laevigatus	32	58649	Achyrophorus laevigatus	32	NO
temp_coconut_simple.txt	216	Hypochoeris maculata	Hypochoeris maculata	ncbi	58650	Hypochaeris maculata	1	Raw / Exact DB / Synonym match	5LMV5	Trommsdorffia maculata maculata	6	EOL-000000246811	Hypochaeris maculata	6	7883344	Trommsdorffia maculata maculata	1	58650	Hypochaeris maculata	1	NO
temp_coconut_simple.txt	217	Santolina chamaecyparissus	Santolina chamaecyparissus	ncbi	41644	Santolina chamaecyparissus	0	Raw / Exact DB / Canonical match	6XJTW	Santolina chamaecyparissus	0	EOL-000000252756	Santolina chamaecyparissus	0	3125933	Santolina chamaecyparissus	0	41644	Santolina chamaecyparissus	0	NO
temp_coconut_simple.txt	218	Zanthoxylum rhetsa	Zanthoxylum rhetsa	ncbi	1640437	Zanthoxylum rhetsum	1	Raw / Exact DB / Synonym match	5CWPQ	Zanthoxylum rhetsa	0	EOL-000000456716	Zanthoxylum rhetsa	0	3834800	Zanthoxylum rhetsa	0	1640437	Zanthoxylum rhetsum	1	NO
temp_coconut_simple.txt	219	Eucalyptus spp.	Eucalyptus spp.	ncbi	3932	Eucalyptus	3	Simple corrected / Exact DB / Canonical match	4F2P	Eucalyptus	3	EOL-000000398163	Eucalyptus	3	7493935	Eucalyptus	3	3932	Eucalyptus	3	NO
temp_coconut_simple.txt	220	Cistus creticus	Cistus creticus	ncbi	191224	Cistus creticus	0	Raw / Exact DB / Canonical match	VLKH	Cistus creticus	0	EOL-000000416224	Cistus creticus	0	6438085	Cistus creticus	0	191224	Cistus creticus	0	NO
temp_coconut_simple.txt	221	Tarenna attenuata	Tarenna attenuata	ncbi	1547788	Tarenna attenuata	0	Raw / Exact DB / Canonical match	54X9Z	Tarenna attenuata	0	EOL-000000300912	Tarenna attenuata	0	2896248	Tarenna attenuata	0	1547788	Tarenna attenuata	0	NO
temp_coconut_simple.txt	222	Periploca sepium Bge.	Periploca sepium Bge.	ncbi	190712	Periploca sepium	3	Simple corrected / Exact DB / Canonical match	4F3DJ	Periploca sepium	3	EOL-000000285933	Periploca sepium	3	5526185	Periploca sepium	3	190712	Periploca sepium	3	NO
temp_coconut_simple.txt	223	Periploca forrestii Schltr.	Periploca forrestii Schltr.	ncbi	2306254	Periploca forrestii	3	Simple corrected / Exact DB / Canonical match	4F3C2	Periploca forrestii	3	EOL-000000285934	Periploca forrestii	3	5526327	Periploca forrestii	3	2306254	Periploca forrestii	3	NO
temp_coconut_simple.txt	224	Uncaria gambir	Uncaria gambir	ncbi	2872617	Uncaria gambir	0	Raw / Exact DB / Canonical match	7DHSD	Uncaria gambir	0	EOL-000000296771	Uncaria gambir	0	5338190	Uncaria gambir	0	2872617	Uncaria gambir	0	NO
temp_coconut_simple.txt	225	Calophyllum lanigerum	Calophyllum lanigerum	ncbi	999558	Calophyllum lanigerum	0	Raw / Exact DB / Canonical match	PZHW	Calophyllum lanigerum	0	EOL-000000380540	Calophyllum lanigerum	0	6032564	Calophyllum lanigerum	0	999558	Calophyllum lanigerum	0	NO
temp_coconut_simple.txt	226	Araiostegiella perdurans	Araiostegiella perdurans	ncbi	328190	Davallia perdurans	1	Raw / Exact DB / Synonym match	B9CXJ	Davallia perdurans	1	EOL-000000515207	Davallia perdurans	6	4204661	Davallia perdurans	1	328190	Davallia perdurans	1	NO
temp_coconut_simple.txt	227	Sideritis brevibracteata	Sideritis brevibracteata	ncbi	155231	Sideritis	11	Recursive / Nearest match / Genus level	6YMVZ	Sideritis brevibracteata	0	EOL-000000348577	Sideritis brevibracteata	0	3892155	Sideritis brevibracteata	0	155231	Sideritis	11	MAYBE
temp_coconut_simple.txt	228	Sideroxylon cubense	Sideroxylon cubense	ncbi	362723	Sideroxylon cubense	0	Raw / Exact DB / Canonical match	4X9CK	Sideroxylon cubense	0	EOL-000000334887	Sideroxylon cubense	0	2887187	Sideroxylon cubense	0	362723	Sideroxylon cubense	0	NO
temp_coconut_simple.txt	229	Araucaria araucana	Araucaria araucana	ncbi	42754	Araucaria araucana	0	Raw / Exact DB / Canonical match	G67B	Araucaria araucana	0	EOL-000000502324	Araucaria araucana	0	2684984	Araucaria araucana	0	42754	Araucaria araucana	0	NO
temp_coconut_simple.txt	230	Ocimum tenuiflorum	Ocimum tenuiflorum	ncbi	204149	Ocimum tenuiflorum	0	Raw / Exact DB / Canonical match	48GKB	Ocimum tenuiflorum	0	EOL-000000347148	Ocimum tenuiflorum	0	2927100|7575093	Ocimum tenuiflorum|Ocimum tenuiflorum	2	204149	Ocimum tenuiflorum	0	NO
temp_coconut_simple.txt	231	Eucalyptus jenseni	Eucalyptus jenseni	ncbi	3932	Eucalyptus	24	Specific epithet corrected / Recursive / Nearest match	3BQ3T	Eucalyptus jensenii	20	EOL-000000398913	Eucalyptus jensenii	20	3176570	Eucalyptus jensenii	20	3932	Eucalyptus	24	MAYBE
temp_coconut_simple.txt	232	Balanops australiana	Balanops australiana	ncbi	1118758	Balanops australiana	0	Raw / Exact DB / Canonical match	KG5V	Balanops australiana	0	EOL-000000379950	Balanops australiana	0	4195617	Balanops australiana	0	1118758	Balanops australiana	0	NO
temp_coconut_simple.txt	233	Salvia yosgadensis	Salvia yosgadensis	ncbi	1933769	Salvia yosgadensis	0	Raw / Exact DB / Canonical match	6XGKK	Salvia yosgadensis	0	EOL-000000345314	Salvia yosgadensis	0	3883610	Salvia yosgadensis	0	1933769	Salvia yosgadensis	0	NO
temp_coconut_simple.txt	234	Euonymus tingens	Euonymus tingens	ncbi	1089406	Euonymus tingens	0	Raw / Exact DB / Canonical match	3CH6P	Euonymus tingens	0	EOL-000000460001	Euonymus tingens	0	3793460	Euonymus tingens	0	1089406	Euonymus tingens	0	NO
temp_coconut_simple.txt	235	Millettia laurentii	Millettia laurentii	ncbi	2747815	Millettia laurentii	0	Raw / Exact DB / Canonical match	43D8S	Millettia laurentii	0	EOL-000000476364	Millettia laurentii	0	5355672	Millettia laurentii	0	2747815	Millettia laurentii	0	NO
temp_coconut_simple.txt	236	Pluchea odorata	Pluchea odorata	ncbi	1548633	Pluchea odorata	0	Raw / Exact DB / Canonical match	4KHZM	Pluchea odorata	0	EOL-000000254872	Pluchea odorata	0	3132617	Pluchea odorata	0	1548633	Pluchea odorata	0	NO
temp_coconut_simple.txt	237	Eukaryota$$$$family	Eukaryota$$$$family	ncbi			1000	Unmapped			1000			1000			1000			1000	YES
temp_coconut_simple.txt	238	Euphorbia cornigera	Euphorbia cornigera	ncbi	2510634	Euphorbia cornigera	0	Raw / Exact DB / Canonical match	6GZ7K	Euphorbia cornigera	0	EOL-000000389025	Euphorbia cornigera	0	3068190	Euphorbia cornigera	0	2510634	Euphorbia cornigera	0	NO
temp_coconut_simple.txt	239	Alcea rosea	Alcea rosea	ncbi	65557	Alcea rosea	0	Raw / Exact DB / Canonical match	BH8Y	Alcea rosea	0	EOL-000000418688	Alcea rosea	0	5406789	Alcea rosea	0	65557	Alcea rosea	0	NO
temp_coconut_simple.txt	240	Pinus sylvestris	Pinus sylvestris	ncbi	3349	Pinus sylvestris	0	Raw / Exact DB / Canonical match	4J2J5	Pinus sylvestris	0	EOL-000000502986	Pinus sylvestris	0	5285637	Pinus sylvestris	0	3349	Pinus sylvestris	0	NO
temp_coconut_simple.txt	241	Maesa ramentacea	Maesa ramentacea	ncbi	1526298	Maesa ramentacea	0	Raw / Exact DB / Canonical match	3XG6G	Maesa ramentacea	0	EOL-000000328955	Maesa ramentacea	0	7368771	Maesa ramentacea	0	1526298	Maesa ramentacea	0	NO
temp_coconut_simple.txt	242	Pinus strobus	Pinus strobus	ncbi	3348	Pinus strobus	0	Raw / Exact DB / Canonical match	4J2HY	Pinus strobus	0	EOL-000000503017	Pinus strobus	0	5284982	Pinus strobus	0	3348	Pinus strobus	0	NO
temp_coconut_simple.txt	243	Alpinia blepharocalyx	Alpinia blepharocalyx	ncbi	105668	Alpinia blepharocalyx	0	Raw / Exact DB / Canonical match	C6WX	Alpinia roxburghii	1	EOL-000000145431	Alpinia roxburghii	6	5302271	Alpinia roxburghii	1	105668	Alpinia blepharocalyx	0	NO
temp_coconut_simple.txt	244	Monodora tenuifolia	Monodora tenuifolia	ncbi	306973	Monodora tenuifolia	0	Raw / Exact DB / Canonical match	446ZG	Monodora tenuifolia	0	EOL-000000491007	Monodora tenuifolia	0	3154093	Monodora tenuifolia	0	306973	Monodora tenuifolia	0	NO
temp_coconut_simple.txt	245	Salacia lehmbachii	Salacia lehmbachii	ncbi	213839	Salacia lehmbachii	0	Raw / Exact DB / Canonical match	6WZTR	Salacia lehmbachii	0	EOL-000000459437	Salacia lehmbachii	0	7265796	Salacia lehmbachii	0	213839	Salacia lehmbachii	0	NO
temp_coconut_simple.txt	246	Kokoona reflexa	Kokoona reflexa	ncbi	1504447	Kokoona reflexa	0	Raw / Exact DB / Canonical match	3RCC6	Kokoona reflexa	0	EOL-000000460639	Kokoona reflexa	0	3793245	Kokoona reflexa	0	1504447	Kokoona reflexa	0	NO
temp_coconut_simple.txt	247	Hylocomium splendens	Hylocomium splendens	ncbi	53007	Hylocomium splendens	0	Raw / Exact DB / Canonical match	3NFZD	Hylocomium splendens	0	EOL-000000527962	Hylocomium splendens	0	2679696	Hylocomium splendens	0	53007	Hylocomium splendens	0	NO
temp_coconut_simple.txt	248	Viguiera decurrens	Viguiera decurrens	ncbi	1048926	Viguiera decurrens	0	Raw / Exact DB / Canonical match	3H24M	Gonzalezia decurrens	1	EOL-000000269540	Gonzalezia decurrens	6	8897104	Gonzalezia decurrens	1	1048926	Viguiera decurrens	0	NO
temp_coconut_simple.txt	249	Vernonia arctioides	Vernonia arctioides	ncbi	2067383	Leiboldia serrata	6	Recursive / Single match	3SXS5	Leiboldia serrata	1	EOL-000000267549	Leiboldia serrata	6	3124450	Leiboldia serrata	1	2067383	Leiboldia serrata	6	NO
temp_coconut_simple.txt	250	Stylissa massa	Stylissa massa	ncbi	279589	Stylissa massa	0	Raw / Exact DB / Canonical match	539LP	Stylissa massa	0	EOL-000000557300	Stylissa massa	0	2249263	Stylissa massa	0	279589	Stylissa massa	0	NO
temp_coconut_simple.txt	251	Echinocystis fabacea	Echinocystis fabacea	ncbi	252534|329128	Marah oregana|Marah fabacea	8	Recursive / Multiple match	3XY82	Marah fabacea	1	EOL-000000433086|EOL-000000433089	Marah fabacea|Marah oregana	8	2874545|3622328	Marah oregana|Marah fabacea	2	252534|329128	Marah oregana|Marah fabacea	8	YES
temp_coconut_simple.txt	252	Rzedowskia tolantonguensis	Rzedowskia tolantonguensis	ncbi	123468	Rzedowskia tolantonguensis	0	Raw / Exact DB / Canonical match	9KQJ5	Rzedowskia tolantonguensis	0	EOL-000000460542	Rzedowskia tolantonguensis	0	3793349	Rzedowskia tolantonguensis	0	123468	Rzedowskia tolantonguensis	0	NO
temp_coconut_simple.txt	253	Cupressus macrocarpa	Cupressus macrocarpa	ncbi	76352	Hesperocyparis macrocarpa	1	Raw / Exact DB / Synonym match	32FXC	Cupressus macrocarpa	0	EOL-000000502513	Cupressus macrocarpa	0	2684070	Cupressus macrocarpa	0	76352	Hesperocyparis macrocarpa	1	NO
temp_coconut_simple.txt	254	Delphinium tatsienense	Delphinium tatsienense	ncbi	1045312	Delphinium tatsienense	0	Raw / Exact DB / Canonical match	34JPX	Delphinium tatsienense	0	EOL-000000196684	Delphinium tatsienense	0	7277564	Delphinium tatsienense	0	1045312	Delphinium tatsienense	0	NO
temp_coconut_simple.txt	255	Delphinium giraldii	Delphinium giraldii	ncbi	46246	Delphinium	11	Recursive / Nearest match / Genus level	34J9T	Delphinium giraldii	0	EOL-000000196646	Delphinium giraldii	0	8213492	Delphinium giraldii	0	46246	Delphinium	11	MAYBE
temp_coconut_simple.txt	256	Delphinium kamaonense var.glabrescens	Delphinium kamaonense var. glabrescens	ncbi	1045302	Delphinium kamaonense	6	Recursive / Single match	34JCC	Delphinium kamaonense	4	EOL-000000196961	Delphinium kamaonense var. glabrescens (W. T. Wang) W. T. Wang	4	3930754	Delphinium kamaonense glabrescens	3	1045302	Delphinium kamaonense	6	NO
temp_coconut_simple.txt	257	Delphinium tatsiense	Delphinium tatsiense	ncbi	1045311|1045312	Delphinium taliense|Delphinium tatsienense	20	Specific epithet corrected / Exact DB / Single match	34JPS|34JPX	Delphinium taliense|Delphinium tatsienense	20	EOL-000000196836|EOL-000000196684	Delphinium taliense|Delphinium tatsienense	20	7277576|7277564	Delphinium taliense|Delphinium tatsienense	20	1045311|1045312	Delphinium taliense|Delphinium tatsienense	20	NO
temp_coconut_simple.txt	258	Delphinium majus	Delphinium majus	ncbi	46246	Delphinium	11	Recursive / Nearest match / Genus level	34JFC	Delphinium majus	0	EOL-000000196916	Delphinium majus	0	3930064	Delphinium majus	0	46246	Delphinium	11	MAYBE
temp_coconut_simple.txt	259	Delphinium siwanense var. leptogen	Delphinium siwanense var. leptogen	ncbi	46246	Delphinium	100	Unmapped / partial match (most likely genus level)	34JNH	Delphinium siwanense	32	EOL-000000196610	Delphinium siwanense	34	7277644	Delphinium siwanense	32	46246	Delphinium	100	YES
temp_coconut_simple.txt	260	Bacteria$$$$family	Bacteria$$$$family	ncbi			1000	Unmapped			1000			1000			1000			1000	YES
temp_coconut_simple.txt	261	Prunus cerasus	Prunus cerasus	ncbi	140311	Prunus cerasus	0	Raw / Exact DB / Canonical match	4N8QS	Prunus cerasus	0	EOL-000000440450	Prunus cerasus	0	3021922	Prunus cerasus	0	140311	Prunus cerasus	0	NO
temp_coconut_simple.txt	262	Prunus avium	Prunus avium	ncbi	42229	Prunus avium	0	Raw / Exact DB / Canonical match	4N8P4	Prunus avium	0	EOL-000000440731	Prunus avium	0	3020791	Prunus avium	0	42229	Prunus avium	0	NO
temp_coconut_simple.txt	263	Prunus armeniaca	Prunus armeniaca	ncbi	36596	Prunus armeniaca	0	Raw / Exact DB / Canonical match	4N8NW	Prunus armeniaca	0	EOL-000000440603	Prunus armeniaca	0	7818643|7820112	Prunus armeniaca|Prunus armeniaca	2	36596	Prunus armeniaca	0	NO
temp_coconut_simple.txt	264	Prunus persica	Prunus persica	ncbi	3760	Prunus persica	0	Raw / Exact DB / Canonical match	4N94F	Prunus persica	0	EOL-000000440493	Prunus persica	0	8149923	Prunus persica	0	3760	Prunus persica	0	NO
temp_coconut_simple.txt	265	Digitalis lanata	Digitalis lanata	ncbi	49450	Digitalis lanata	0	Raw / Exact DB / Canonical match	3638W	Digitalis lanata	0	EOL-000000361943	Digitalis lanata	0	5414989	Digitalis lanata	0	49450	Digitalis lanata	0	NO
temp_coconut_simple.txt	266	Epimedium diphyllum	Epimedium diphyllum	ncbi	253601	Epimedium diphyllum	0	Raw / Exact DB / Canonical match	9KCNF	Epimedium diphyllum	0	EOL-000000201170	Epimedium diphyllum	0	7300237	Epimedium diphyllum	0	253601	Epimedium diphyllum	0	NO
temp_coconut_simple.txt	267	Rubia yunnanensis	Rubia yunnanensis	ncbi	1650721	Rubia yunnanensis	0	Raw / Exact DB / Canonical match	4TJ54	Rubia yunnanensis	0	EOL-000000292685	Rubia yunnanensis	0	2892261	Rubia yunnanensis	0	1650721	Rubia yunnanensis	0	NO
temp_coconut_simple.txt	268	Streptomyces sp. 2238-SVT4	Streptomyces sp. 2238-SVT4	ncbi	681626	Streptomyces sp. 2238-SVT4	0	Raw / Exact DB / Canonical match	7P7F	Streptomyces	11	EOL-000000004171|EOL-000000004950|EOL-000000004744|EOL-000000005167|EOL-000000004531|EOL-000000005209|EOL-000000005200|EOL-000000005193|EOL-000000005168|EOL-000000005171|EOL-000000005204|EOL-000000005186|EOL-000000005178|EOL-000000005182	Streptomyces|Streptomyces|Streptomyces|Streptomyces|Streptomyces|Streptomyces|Streptomyces|Streptomyces|Streptomyces|Streptomyces|Streptomyces|Streptomyces|Streptomyces|Streptomyces	11	2584528	Streptomyces	11	681626	Streptomyces sp. 2238-SVT4	0	NO
temp_coconut_simple.txt	269	Atractylodes lancea	Atractylodes lancea	ncbi	41486	Atractylodes lancea	0	Raw / Exact DB / Canonical match	JK7Q	Atractylodes lancea	0	EOL-000000230632	Atractylodes lancea	0	3122433	Atractylodes lancea	0	41486	Atractylodes lancea	0	NO
temp_coconut_simple.txt	270	Podocarpus latifolius	Podocarpus latifolius	ncbi	120620	Podocarpus latifolius	0	Raw / Exact DB / Canonical match	4KQ49	Podocarpus latifolius	0	EOL-000000502752	Podocarpus latifolius	0	5285951|8019970	Podocarpus latifolius|Podocarpus latifolius	2	120620	Podocarpus latifolius	0	NO
temp_coconut_simple.txt	271	Garcinia atroviridis	Garcinia atroviridis	ncbi	180101	Garcinia atroviridis	0	Raw / Exact DB / Canonical match	6JWP3	Garcinia atroviridis	0	EOL-000000383928	Garcinia atroviridis	0	3711121	Garcinia atroviridis	0	180101	Garcinia atroviridis	0	NO
temp_coconut_simple.txt	272	Pholidota chinensis Lindl.	Pholidota chinensis Lindl.	ncbi	180499	Coelogyne chinensis	4	Simple corrected / Exact DB / Synonym match	7VBXQ	Coelogyne chinensis	4	EOL-000000178552	Pholidota chinensis	3	5323489	Pholidota chinensis	3	180499	Coelogyne chinensis	4	NO
temp_coconut_simple.txt	273	Streptomyces mediolani	Streptomyces mediolani	ncbi	68237	Streptomyces mediolani	0	Raw / Exact DB / Canonical match	52Y8S	Streptomyces albovinaceus	1	EOL-000000005210	Streptomyces mediolani	0	8811801	Streptomyces globisporus	1	68237	Streptomyces mediolani	0	NO
temp_coconut_simple.txt	274	Brevibacterium linens	Brevibacterium linens	ncbi	1703	Brevibacterium linens	0	Raw / Exact DB / Canonical match	N9LY	Brevibacterium linens	0	EOL-000000006109	Brevibacterium linens	0	3225708	Brevibacterium linens	0	1703	Brevibacterium linens	0	NO
temp_coconut_simple.txt	275	Rosa multiflora	Rosa multiflora	ncbi	74647	Rosa multiflora	0	Raw / Exact DB / Canonical match	4TDNJ	Rosa multiflora	0	EOL-000000441515	Rosa multiflora	0	3003244|7387779|8165030	Rosa multiflora|Rosa multiflora|Rosa multiflora	2	74647	Rosa multiflora	0	NO
temp_coconut_simple.txt	276	Angelica genuflexa	Angelica genuflexa	ncbi	357848	Angelica genuflexa	0	Raw / Exact DB / Canonical match	B3LWZ	Angelica genuflexa	0	EOL-000000275962	Angelica genuflexa	0	5371812|7747617	Angelica genuflexa|Angelica genuflexa	2	357848	Angelica genuflexa	0	NO
temp_coconut_simple.txt	277	Avicennia marina	Avicennia marina	ncbi	82927	Avicennia marina	0	Raw / Exact DB / Canonical match	K35T	Avicennia marina	0	EOL-000000356831	Avicennia marina	0	2925403	Avicennia marina	0	82927	Avicennia marina	0	NO
temp_coconut_simple.txt	278	Avicennia alba	Avicennia alba	ncbi	139224	Avicennia alba	0	Raw / Exact DB / Canonical match	8L3JT	Avicennia alba	0	EOL-000000356825	Avicennia	11	6413459	Avicennia alba	0	139224	Avicennia alba	0	NO
temp_coconut_simple.txt	279	Aplysia dactylomela	Aplysia dactylomela	ncbi	144766	Aplysia dactylomela	0	Raw / Exact DB / Canonical match	FQ39	Aplysia dactylomela	0	EOL-000000748437	Aplysia dactylomela	0	5191262	Aplysia dactylomela	0	144766	Aplysia dactylomela	0	NO
temp_coconut_simple.txt	280	Cryptolepis sanguinolenta	Cryptolepis sanguinolenta	ncbi	1882729	Cryptolepis sanguinolenta	0	Raw / Exact DB / Canonical match	ZXZ8	Cryptolepis sanguinolenta	0	EOL-000000285165	Cryptolepis sanguinolenta	0	5524969	Cryptolepis sanguinolenta	0	1882729	Cryptolepis sanguinolenta	0	NO
temp_coconut_simple.txt	281	Torreya nucifera	Torreya nucifera	ncbi	50189	Torreya nucifera	0	Raw / Exact DB / Canonical match	57GNP	Torreya nucifera	0	EOL-000000502853	Torreya nucifera	0	5284492	Torreya nucifera	0	50189	Torreya nucifera	0	NO
temp_coconut_simple.txt	282	Armoracia lapathifolia	Armoracia lapathifolia	ncbi	3704	Armoracia rusticana	1	Raw / Exact DB / Synonym match	GSV4	Armoracia rusticana	1	EOL-000000428325	Armoracia rusticana	6	3041022|8245698	Armoracia rusticana|Armoracia rusticana	2	3704	Armoracia rusticana	1	NO
temp_coconut_simple.txt	283	Sapindus mukorossi	Sapindus mukorossi	ncbi	57655	Sapindus mukorossi	0	Raw / Exact DB / Canonical match	79LBS	Sapindus mukorossi	0	EOL-000000452847	Sapindus mukorossi	0	5421133	Sapindus mukorossi	0	57655	Sapindus mukorossi	0	NO
temp_coconut_simple.txt	284	Arisaema erubescens	Arisaema erubescens	ncbi	228806	Arisaema erubescens	0	Raw / Exact DB / Canonical match	GN57	Arisaema erubescens	0	EOL-000000109249	Arisaema erubescens	0	2867313	Arisaema erubescens	0	228806	Arisaema erubescens	0	NO
temp_coconut_simple.txt	285	Garcinia dulcis	Garcinia dulcis	ncbi	231905	Garcinia dulcis	0	Raw / Exact DB / Canonical match	6JX2L	Garcinia dulcis	0	EOL-000000383867	Garcinia dulcis	0	3189565	Garcinia dulcis	0	231905	Garcinia dulcis	0	NO
temp_coconut_simple.txt	286	Croton oblongifolius	Croton oblongifolius	ncbi	100370	Croton	11	Recursive / Nearest match / Genus level	8VWKB	Croton	11	EOL-000000385893	Croton	11	8056545	Croton oblongifolius	0	100370	Croton	11	MAYBE
temp_coconut_simple.txt	287	Arabidopsis thaliana	Arabidopsis thaliana	ncbi	3702	Arabidopsis thaliana	0	Raw / Exact DB / Canonical match	5VQF9|G26R|G26S|G26T|G26V|G26W|G26X|G26Y	Arabidopsis thaliana|Arabidopsis thaliana|Arabidopsis thaliana|Arabidopsis thaliana|Arabidopsis thaliana|Arabidopsis thaliana|Arabidopsis thaliana|Arabidopsis thaliana	2	EOL-000000427034|EOL-000002322997|EOL-000002323003|EOL-000002323100|EOL-000002323104|EOL-000002323114|EOL-000002323115|EOL-000002323116	Arabidopsis thaliana|Arabidopsis thaliana|Arabidopsis thaliana|Arabidopsis thaliana|Arabidopsis thaliana|Arabidopsis thaliana|Arabidopsis thaliana|Arabidopsis thaliana	2	3052436	Arabidopsis thaliana	0	3702	Arabidopsis thaliana	0	NO
temp_coconut_simple.txt	288	Sesamum indicum	Sesamum indicum	ncbi	4182	Sesamum indicum	0	Raw / Exact DB / Canonical match	4WYTB	Sesamum indicum	0	EOL-000000336161	Sesamum indicum	0	3172622	Sesamum indicum	0	4182	Sesamum indicum	0	NO
temp_coconut_simple.txt	289	Astragalus membranaceus	Astragalus membranaceus	ncbi	649199	Astragalus membranaceus	0	Raw / Exact DB / Canonical match	HZ86|J2ZN	Astragalus mongholicus|Astragalus trimestris	8	EOL-000000481339|EOL-000000482928	Astragalus trimestris|Astragalus mongholicus	8	5343332|5345341	Astragalus trimestris|Astragalus mongholicus	2	649199	Astragalus membranaceus	0	NO
temp_coconut_simple.txt	290	Corymbia citriodora	Corymbia citriodora	ncbi	34329	Corymbia citriodora	0	Raw / Exact DB / Canonical match	YQ88	Corymbia citriodora	0	EOL-000000402790	Corymbia citriodora	0	5418431	Corymbia citriodora	0	34329	Corymbia citriodora	0	NO
temp_coconut_simple.txt	291	Trapa bicornis	Trapa bicornis	ncbi	236974	Trapa bicornis	0	Raw / Exact DB / Canonical match	7N3JR	Trapa natans bispinosa	1	EOL-000000412074	Trapa natans	10	10685357	Trapa bicornis	0	236974	Trapa bicornis	0	NO
temp_coconut_simple.txt	292	Ipomoea digitata	Ipomoea digitata	ncbi	4119	Ipomoea	11	Recursive / Nearest match / Genus level	3PVYT	Ipomoea digitata	0	EOL-000000315536	Ipomoea digitata	0	8249252	Ipomoea digitata	0	4119	Ipomoea	11	MAYBE
temp_coconut_simple.txt	293	Wikstroemia retusa	Wikstroemia retusa	ncbi	1872696	Wikstroemia retusa	0	Raw / Exact DB / Canonical match	5BYY6	Wikstroemia retusa	0	EOL-000000417101	Wikstroemia retusa	0	5524292	Wikstroemia retusa	0	1872696	Wikstroemia retusa	0	NO
temp_coconut_simple.txt	294	Litsea glutinosa	Litsea glutinosa	ncbi	136122	Litsea glutinosa	0	Raw / Exact DB / Canonical match	3VN58	Litsea glutinosa	0	EOL-000000498722	Litsea glutinosa	0	7304140	Litsea glutinosa	0	136122	Litsea glutinosa	0	NO
temp_coconut_simple.txt	295	Pastinaca sativa	Pastinaca sativa	ncbi	4041	Pastinaca sativa	0	Raw / Exact DB / Canonical match	764GT	Pastinaca sativa	0	EOL-000000279897	Pastinaca sativa	0	8262702	Pastinaca sativa	0	4041	Pastinaca sativa	0	NO
temp_coconut_simple.txt	296	Trachelospermum lucidum	Trachelospermum lucidum	ncbi	69388	Trachelospermum	11	Recursive / Nearest match / Genus level	57P5X	Trachelospermum lucidum	0	EOL-000000284933	Trachelospermum lucidum	0	7317017	Trachelospermum lucidum	0	69388	Trachelospermum	11	MAYBE
temp_coconut_simple.txt	297	Marrubium anisodon	Marrubium anisodon	ncbi	2291693	Marrubium anisodon	0	Raw / Exact DB / Canonical match	3Y8FF	Marrubium anisodon	0	EOL-000000347255	Marrubium anisodon	0	3887893	Marrubium anisodon	0	2291693	Marrubium anisodon	0	NO
temp_coconut_simple.txt	298	Senecio zoellneri	Senecio zoellneri	ncbi	422320	Culcitium	11	Recursive / Nearest match / Genus level	6C2P7	Culcitium oligocephalum	1	EOL-000000268397	Culcitium oligocephalum	6	3107889	Culcitium oligocephalum	1	422320	Culcitium	11	MAYBE
temp_coconut_simple.txt	299	Vellozia streptophylla	Vellozia streptophylla	ncbi	16383	Vellozia	11	Recursive / Nearest match / Genus level	7FKCP	Vellozia streptophylla	0	EOL-000000149993	Vellozia streptophylla	0	2863665	Vellozia streptophylla	0	16383	Vellozia	11	MAYBE
temp_coconut_simple.txt	300	Psilotum nudum	Psilotum nudum	ncbi	3240	Psilotum nudum	0	Raw / Exact DB / Canonical match	B8Y9D	Psilotum nudum	0	EOL-000000517501	Psilotum nudum	0	2688176	Psilotum nudum	0	3240	Psilotum nudum	0	NO
temp_coconut_simple.txt	301	Leucas neufliseana	Leucas neufliseana	ncbi	2511971	Leucas neuflizeana	1	Raw / Exact DB / Synonym match	6Q3Y9	Leucas neuflizeana	6	EOL-000000340532	Leucas neuflizeana	6	7307054	Leucas neuflizeana	1	2511971	Leucas neuflizeana	1	NO
temp_coconut_simple.txt	302	Hypericum japonicum	Hypericum japonicum	ncbi	282542	Hypericum japonicum	0	Raw / Exact DB / Canonical match	3NPQ3	Hypericum japonicum	0	EOL-000000383201	Hypericum japonicum	0	7948012	Hypericum japonicum	0	282542	Hypericum japonicum	0	NO
temp_coconut_simple.txt	303	Kielmeyera coriacea	Kielmeyera coriacea	ncbi	639202	Kielmeyera coriacea	0	Raw / Exact DB / Canonical match	6NKZP	Kielmeyera coriacea	0	EOL-000000380639	Kielmeyera coriacea	0	7330272	Kielmeyera coriacea	0	639202	Kielmeyera coriacea	0	NO
temp_coconut_simple.txt	304	Swertia franchetiana	Swertia franchetiana	ncbi	50785	Swertia franchetiana	0	Raw / Exact DB / Canonical match	53JRZ	Swertia franchetiana	0	EOL-000000282505	Swertia franchetiana	0	5596171	Swertia franchetiana	0	50785	Swertia franchetiana	0	NO
temp_coconut_simple.txt	305	Hedysarum connatum	Hedysarum connatum	ncbi	1641286	Hedysarum inundatum	6	Recursive / Single match	3K2YS	Hedysarum inundatum	1	EOL-000000467065	Hedysarum inundatum	6	2960967	Hedysarum inundatum	1	1641286	Hedysarum inundatum	6	NO
temp_coconut_simple.txt	306	Coleus esquirolii	Coleus esquirolii	ncbi	204190	Coleus parishii	6	Recursive / Single match	8XY83	Coleus parishii	1	EOL-000000347699	Coleus	11	11023326	Coleus parishii	1	204190	Coleus parishii	6	NO
temp_coconut_simple.txt	307	Garcinia intermedia	Garcinia intermedia	ncbi	156481	Garcinia intermedia	0	Raw / Exact DB / Canonical match	3F9WY	Garcinia intermedia	0	EOL-000000383792	Garcinia intermedia	0	3714243	Garcinia intermedia	0	156481	Garcinia intermedia	0	NO
temp_coconut_simple.txt	308	Ariocarpus fissuratus	Ariocarpus fissuratus	ncbi	866924	Ariocarpus fissuratus	0	Raw / Exact DB / Canonical match	GMRX	Ariocarpus fissuratus	0	EOL-000000220991	Ariocarpus fissuratus	0	3084097	Ariocarpus fissuratus	0	866924	Ariocarpus fissuratus	0	NO
temp_coconut_simple.txt	309	Consolida hohenackeri	Consolida hohenackeri	ncbi	46246|37493	Delphinium|Consolida	11	Recursive / Nearest match / Genus level	34JBB	Delphinium hohenackeri	1	EOL-000000196402	Consolida hohenackeri	0	3931004	Delphinium hohenackeri	1	46246|37493	Delphinium|Consolida	11	MAYBE
temp_coconut_simple.txt	310	Gnetum latifolium	Gnetum latifolium	ncbi	225592	Gnetum latifolium	0	Raw / Exact DB / Canonical match	3GMBQ	Gnetum latifolium	0	EOL-000000501876	Gnetum latifolium	0	2653172	Gnetum latifolium	0	225592	Gnetum latifolium	0	NO
temp_coconut_simple.txt	311	Centaurea calcitrapa	Centaurea calcitrapa	ncbi	41511	Centaurea calcitrapa	0	Raw / Exact DB / Canonical match	S68Z	Centaurea calcitrapa	0	EOL-000000231910	Centaurea calcitrapa	0	3128483	Centaurea calcitrapa	0	41511	Centaurea calcitrapa	0	NO
temp_coconut_simple.txt	312	Wedelia prostrata	Wedelia prostrata	ncbi	318064	Wedelia prostrata	0	Raw / Exact DB / Canonical match	3ZC6T	Melanthera prostrata	1	EOL-000000240666|EOL-000000256920	Melanthera|Wedelia	11	3092303	Melanthera prostrata	1	318064	Wedelia prostrata	0	NO
temp_coconut_simple.txt	313	Rumex maritimus	Rumex maritimus	ncbi	467604	Rumex maritimus	0	Raw / Exact DB / Canonical match	4TPS9	Rumex maritimus	0	EOL-000000208533	Rumex maritimus	0	2888980	Rumex maritimus	0	467604	Rumex maritimus	0	NO
temp_coconut_simple.txt	314	Eucaliptus citriodora	Eucaliptus citriodora	ncbi	34329	Corymbia citriodora	32	Generic epithet corrected / Exact DB / Single match	YQ88	Corymbia citriodora	32	EOL-000000402790	Corymbia citriodora	34	5418431	Corymbia citriodora	32	34329	Corymbia citriodora	32	NO
temp_coconut_simple.txt	315	Solanum parviflorum	Solanum parviflorum	ncbi	1426229|4112|645448	Solanum corymbosum|Solanum nigrum|Solanum polyacanthon	8	Recursive / Multiple match	4Y242|4Y3H2|4Y3TB	Solanum corymbosum|Solanum nigrum|Solanum polyacanthos	8	EOL-000000315910|EOL-000000316081|EOL-000000316852	Solanum polyacanthos|Solanum nigrum|Solanum corymbosum	8	2929459|7889338|9150405	Solanum corymbosum|Solanum polyacanthos|Solanum nigrum	2	1426229|4112|645448	Solanum corymbosum|Solanum nigrum|Solanum polyacanthon	8	YES
temp_coconut_simple.txt	316	Aniba rosaeodora	Aniba rosaeodora	ncbi	1352902	Aniba rosaeodora	0	Raw / Exact DB / Canonical match	5V2DH	Aniba rosaeodora	0	EOL-000000501018	Aniba rosaeodora	0	7304518	Aniba rosaeodora	0	1352902	Aniba rosaeodora	0	NO
temp_coconut_simple.txt	317	Citrus natsudaidai	Citrus natsudaidai	ncbi	109792	Citrus natsudaidai	0	Raw / Exact DB / Canonical match	VMN6	Citrus aurantium	1	EOL-000000458902	Citrus aurantium	6	8077391	Citrus aurantium	1	109792	Citrus natsudaidai	0	NO
temp_coconut_simple.txt	318	Cynara humilis	Cynara humilis	ncbi	41561	Cynara humilis	0	Raw / Exact DB / Canonical match	339B8	Cynara humilis	0	EOL-000000232376	Cynara humilis	0	3112374	Cynara humilis	0	41561	Cynara humilis	0	NO
temp_coconut_simple.txt	319	Sebertia acuminata	Sebertia acuminata	ncbi	280718	Pycnandra acuminata	1	Raw / Exact DB / Synonym match	4QLTG	Pycnandra acuminata	1	EOL-000000334200	Pycnandra acuminata	6	7593000	Pycnandra acuminata	1	280718	Pycnandra acuminata	1	NO
temp_coconut_simple.txt	320	Scutellaria amoena	Scutellaria amoena	ncbi	1052904	Scutellaria amoena	0	Raw / Exact DB / Canonical match	4W22N	Scutellaria amoena	0	EOL-000000344279	Scutellaria amoena	0	5610052	Scutellaria amoena	0	1052904	Scutellaria amoena	0	NO
temp_coconut_simple.txt	321	Goniothalamus malayanus	Goniothalamus malayanus	ncbi	261094	Goniothalamus malayanus	0	Raw / Exact DB / Canonical match	3GXSJ	Goniothalamus malayanus	0	EOL-000000490876	Goniothalamus malayanus	0	3154623	Goniothalamus malayanus	0	261094	Goniothalamus malayanus	0	NO
temp_coconut_simple.txt	322	Cotyledon secunda	Cotyledon secunda	ncbi	2483844	Echeveria secunda	6	Recursive / Single match	38F99	Echeveria secunda	1	EOL-000000370733	Echeveria secunda	6	7334137	Echeveria secunda	1	2483844	Echeveria secunda	6	NO
temp_coconut_simple.txt	323	Adiantum lunulatum	Adiantum lunulatum	ncbi	13817	Adiantum	11	Recursive / Nearest match / Genus level	B8V5H	Adiantum lunulatum	0	EOL-000000514893	Adiantum lunulatum	0	7727909	Adiantum lunulatum	0	13817	Adiantum	11	MAYBE
temp_coconut_simple.txt	324	Carpesium faberi	Carpesium faberi	ncbi	2558930	Carpesium faberi	0	Raw / Exact DB / Canonical match	RFPS	Carpesium faberi	0	EOL-000000257111	Carpesium faberi	0	3094845	Carpesium faberi	0	2558930	Carpesium faberi	0	NO
temp_coconut_simple.txt	325	Prunus mume	Prunus mume	ncbi	102107	Prunus mume	0	Raw / Exact DB / Canonical match	4N926	Prunus mume	0	EOL-000000440435	Prunus mume	0	3021046	Prunus mume	0	102107	Prunus mume	0	NO
temp_coconut_simple.txt	326	Lepisorus ussuriensis	Lepisorus ussuriensis	ncbi	699700	Lepisorus ussuriensis	0	Raw / Exact DB / Canonical match	B9S67	Lepisorus ussuriensis	0	EOL-000000509228	Lepisorus ussuriensis	0	4024491	Lepisorus ussuriensis	0	699700	Lepisorus ussuriensis	0	NO
temp_coconut_simple.txt	327	Lotus japonicus	Lotus japonicus	ncbi	34305	Lotus japonicus	0	Raw / Exact DB / Canonical match	3W845	Lotus japonicus	0	EOL-000000469058	Lotus	11	5357027	Lotus japonicus	0	34305	Lotus japonicus	0	NO
temp_coconut_simple.txt	328	Eucalyptus melliodora	Eucalyptus melliodora	ncbi	183838	Eucalyptus melliodora	0	Raw / Exact DB / Canonical match	3BQ7H	Eucalyptus melliodora	0	EOL-000000398231	Eucalyptus melliodora	0	3176794	Eucalyptus melliodora	0	183838	Eucalyptus melliodora	0	NO
temp_coconut_simple.txt	329	Corydalis sewerzowi	Corydalis sewerzowi	ncbi	3463	Corydalis	24	Specific epithet corrected / Recursive / Nearest match	8V9B6	Corydalis sewerzowii	20	EOL-000000199240	Corydalis sewerzowii	20	8093267	Corydalis sewerzowii	20	3463	Corydalis	24	MAYBE
temp_coconut_simple.txt	330	Viguiera incana	Viguiera incana	ncbi	1048928	Viguiera incana	0	Raw / Exact DB / Canonical match	667Z3	Aldama incana	1	EOL-000000262600	Aldama incana	6	9253920	Aldama incana	1	1048928	Viguiera incana	0	NO
temp_coconut_simple.txt	331	Rosa rugosa	Rosa rugosa	ncbi	74645	Rosa rugosa	0	Raw / Exact DB / Canonical match	78WGD|8VC6K	Rosa rugosa|Rosa rugosa	2	EOL-000000441618|EOL-000002328208	Rosa rugosa|Rosa rugosa	2	3003979|7602081	Rosa rugosa|Rosa rugosa	2	74645	Rosa rugosa	0	NO
temp_coconut_simple.txt	332	Peltophorum pterocarpum	Peltophorum pterocarpum	ncbi	162876	Peltophorum pterocarpum	0	Raw / Exact DB / Canonical match	76FW6	Peltophorum pterocarpum	0	EOL-000000483315	Peltophorum pterocarpum	0	2952775	Peltophorum pterocarpum	0	162876	Peltophorum pterocarpum	0	NO
temp_coconut_simple.txt	333	Vaccinium oxycoccos	Vaccinium oxycoccos	ncbi	516948	Vaccinium oxycoccos	0	Raw / Exact DB / Canonical match	7F6VG	Vaccinium oxycoccos	0	EOL-000000321288	Vaccinium oxycoccos	0	2882940	Vaccinium oxycoccos	0	516948	Vaccinium oxycoccos	0	NO
temp_coconut_simple.txt	334	Helipterum roseum	Helipterum roseum	ncbi	2797165	Rhodanthe chlorocephala subsp. rosea	6	Recursive / Single match	5KWPR	Rhodanthe chlorocephala rosea	1	EOL-000000230420	Rhodanthe chlorocephala subsp. rosea (Hook.) P. G. Wilson	6	4207886	Rhodanthe chlorocephala rosea	1	2797165	Rhodanthe chlorocephala subsp. rosea	6	NO
temp_coconut_simple.txt	335	Solanum pimpinellifollium	Solanum pimpinellifollium	ncbi	4084	Solanum pimpinellifolium	20	Specific epithet corrected / Exact DB / Single match	4Y3RT	Solanum pimpinellifolium	20	EOL-000000315986	Solanum pimpinellifolium	20	7390679	Solanum pimpinellifolium	20	4084	Solanum pimpinellifolium	20	NO
temp_coconut_simple.txt	336	Senecio densiflorus	Senecio densiflorus	ncbi	34220|462575	Packera glabella|Synotis cappa	8	Recursive / Multiple match	4BW98|53YH4	Packera glabella|Synotis cappa	2	EOL-000000230687|EOL-000000258057	Packera glabella|Synotis cappa	8	3113939|5402653	Packera glabella|Synotis cappa	2	34220|462575	Packera glabella|Synotis cappa	8	YES
temp_coconut_simple.txt	337	Rauvolfia vomitoria	Rauvolfia vomitoria	ncbi	403115	Rauvolfia vomitoria	0	Raw / Exact DB / Canonical match	4RMGH	Rauvolfia vomitoria	0	EOL-000000288206	Rauvolfia vomitoria	0	3169770	Rauvolfia vomitoria	0	403115	Rauvolfia vomitoria	0	NO
temp_coconut_simple.txt	338	Zanthoxylum bungeanum	Zanthoxylum bungeanum	ncbi	328401	Zanthoxylum bungeanum	0	Raw / Exact DB / Canonical match	5CWCC	Zanthoxylum bungeanum	0	EOL-000000456712	Zanthoxylum bungeanum	0	7269010	Zanthoxylum bungeanum	0	328401	Zanthoxylum bungeanum	0	NO
temp_coconut_simple.txt	339	Alstonia spathulata	Alstonia spathulata	ncbi	52821	Alstonia	24	Specific epithet corrected / Recursive / Nearest match	C8VM	Alstonia spatulata	20	EOL-000000284860	Alstonia spatulata	20	5535557	Alstonia spatulata	20	52821	Alstonia	24	MAYBE
temp_coconut_simple.txt	340	Ficus carica	Ficus carica	ncbi	3494	Ficus carica	0	Raw / Exact DB / Canonical match	6HVJJ	Ficus carica	0	EOL-000000439124	Ficus carica	0	5361909	Ficus carica	0	3494	Ficus carica	0	NO
temp_coconut_simple.txt	341	Aconitum palmatum	Aconitum palmatum	ncbi	279772	Aconitum palmatum	0	Raw / Exact DB / Canonical match	9GKJ	Aconitum palmatum	0	EOL-000000197539	Aconitum palmatum	0	3922197	Aconitum palmatum	0	279772	Aconitum palmatum	0	NO
temp_coconut_simple.txt	342	Gomphostemma parviflorum	Gomphostemma parviflorum	ncbi	2980166	Gomphostemma parviflorum	0	Raw / Exact DB / Canonical match	3GTDD	Gomphostemma parviflorum	0	EOL-000000343650	Gomphostemma parviflorum	0	7685212	Gomphostemma parviflorum	0	2980166	Gomphostemma parviflorum	0	NO
temp_coconut_simple.txt	343	Solanum laxum	Solanum laxum	ncbi	205558	Solanum laxum	0	Raw / Exact DB / Canonical match	4Y32G	Solanum laxum	0	EOL-000000316384	Solanum laxum	0	2931714	Solanum laxum	0	205558	Solanum laxum	0	NO
temp_coconut_simple.txt	344	Dumortiera hirsuta	Dumortiera hirsuta	ncbi	56917	Dumortiera hirsuta	0	Raw / Exact DB / Canonical match	382DZ	Dumortiera hirsuta	0	EOL-000000540589	Dumortiera hirsuta	0	2688613	Dumortiera hirsuta	0	56917	Dumortiera hirsuta	0	NO
temp_coconut_simple.txt	345	Aconitum tianschanicum	Aconitum tianschanicum	ncbi	2232081	Aconitum rotundifolium	6	Recursive / Single match	5FDL8	Aconitum rotundifolium rotundifolium	1	EOL-000000197452|EOL-000000197454	Aconitum rotundifolium|Aconitum rotundifolium subsp. rotundifolium	8	3921228	Aconitum rotundifolium	1	2232081	Aconitum rotundifolium	6	NO
temp_coconut_simple.txt	346	Calostephane divaricata	Calostephane divaricata	ncbi	1548555	Calostephane divaricata	0	Raw / Exact DB / Canonical match	5X95K	Calostephane divaricata	0	EOL-000000271280	Calostephane divaricata	0	3139798	Calostephane divaricata	0	1548555	Calostephane divaricata	0	NO
temp_coconut_simple.txt	347	Erica glauca	Erica glauca	ncbi	985411	Erica glauca	0	Raw / Exact DB / Canonical match	6GK9W	Erica glauca	0	EOL-000000325061	Erica glauca	0	5684964	Erica glauca	0	985411	Erica glauca	0	NO
temp_coconut_simple.txt	348	Jacobaea vulgaris	Jacobaea vulgaris	ncbi	98722	Jacobaea vulgaris	0	Raw / Exact DB / Canonical match	3QJJ5	Jacobaea vulgaris	0	EOL-000000011688|EOL-000000249485	Jacobaea vulgaris|Jacobaea vulgaris	2	5388602	Jacobaea vulgaris	0	98722	Jacobaea vulgaris	0	NO
temp_coconut_simple.txt	349	Staehelina fruticosa	Staehelina fruticosa	ncbi	313546	Staehelina fruticosa	0	Raw / Exact DB / Canonical match	3M4FR	Hirtellina fruticosa	1	EOL-000000252114	Hirtellina fruticosa	6	3111706	Hirtellina fruticosa	1	313546	Staehelina fruticosa	0	NO
temp_coconut_simple.txt	350	Urtica dioica	Urtica dioica	ncbi	3501	Urtica dioica	0	Raw / Exact DB / Canonical match	7F2CH	Urtica dioica	0	EOL-000000447832	Urtica dioica	0	7960979	Urtica dioica	0	3501	Urtica dioica	0	NO
temp_coconut_simple.txt	351	Hypericum laricifolium	Hypericum laricifolium	ncbi	1136989	Hypericum laricifolium	0	Raw / Exact DB / Canonical match	3NPRQ	Hypericum laricifolium	0	EOL-000000382789	Hypericum laricifolium	0	7329877	Hypericum laricifolium	0	1136989	Hypericum laricifolium	0	NO
temp_coconut_simple.txt	352	Citrus unshiu	Citrus unshiu	ncbi	55188	Citrus unshiu	0	Raw / Exact DB / Canonical match	VMM2|VMN6	Citrus reticulata|Citrus aurantium	2	EOL-000000458902|EOL-000000458920	Citrus aurantium|Citrus reticulata	8	3190172	Citrus reticulata	1	55188	Citrus unshiu	0	NO
temp_coconut_simple.txt	353	Phoebe pittieri	Phoebe pittieri	ncbi	63801	Ocotea	11	Recursive / Nearest match / Genus level	48HSN	Ocotea pittieri	1	EOL-000000500783	Ocotea pittieri	6	4176657	Ocotea pittieri	1	63801	Ocotea	11	MAYBE
temp_coconut_simple.txt	354	Sida veronicaefolia	Sida veronicaefolia	ncbi	210324	Sida cordata	6	Recursive / Single match	4X7TB	Sida cordata	6	EOL-000000419735	Sida cordata	6	5406739	Sida cordata	1	210324	Sida cordata	6	NO
temp_coconut_simple.txt	355	Punica granatum	Punica granatum	ncbi	22663	Punica granatum	0	Raw / Exact DB / Canonical match	4QHX8	Punica granatum	0	EOL-000000412291	Punica granatum	0	5420901	Punica granatum	0	22663	Punica granatum	0	NO
temp_coconut_simple.txt	356	Tecoma pentaphylla	Tecoma pentaphylla	ncbi	39382	Tabebuia heterophylla	6	Recursive / Single match	99VD3	Tabebuia heterophylla	1	EOL-000000368323	Tabebuia heterophylla	6	3172526	Tabebuia heterophylla	1	39382	Tabebuia heterophylla	6	NO
temp_coconut_simple.txt	357	Ginkgo semen	Ginkgo semen	ncbi	3310	Ginkgo	30	Latin inflection corrected / Exact DB / Single match	4NL8	Ginkgo	30	EOL-000000503296	Ginkgo	30	2687884	Ginkgo	30	3310	Ginkgo	30	NO
temp_coconut_simple.txt	358	Peltostigma guatemalense	Peltostigma guatemalense	ncbi	1136780	Peltostigma guatemalense	0	Raw / Exact DB / Canonical match	76FY5	Peltostigma guatemalense	0	EOL-000000457670	Peltostigma guatemalense	0	3834196	Peltostigma guatemalense	0	1136780	Peltostigma guatemalense	0	NO
temp_coconut_simple.txt	359	Vitis vinifera	Vitis vinifera	ncbi	29760	Vitis vinifera	0	Raw / Exact DB / Canonical match	5BM7B	Vitis vinifera	0	EOL-000000374999	Vitis vinifera	0	5372392	Vitis vinifera	0	29760	Vitis vinifera	0	NO
temp_coconut_simple.txt	360	Peucedanum praeruptorum	Peucedanum praeruptorum	ncbi	312531	Kitagawia praeruptora	1	Raw / Exact DB / Synonym match	3R8S3	Kitagawia praeruptora	1	EOL-000000279258	Kitagawia praeruptora	6	9627874	Kitagawia praeruptora	1	312531	Kitagawia praeruptora	1	NO
temp_coconut_simple.txt	361	Reaumuria hirtella	Reaumuria hirtella	ncbi	194566	Reaumuria hirtella	0	Raw / Exact DB / Canonical match	4RNBF	Reaumuria hirtella	0	EOL-000000219116	Reaumuria hirtella	0	5535224	Reaumuria hirtella	0	194566	Reaumuria hirtella	0	NO
temp_coconut_simple.txt	362	Acicarpha tribuloides	Acicarpha tribuloides	ncbi	49581	Acicarpha tribuloides	0	Raw / Exact DB / Canonical match	64HWR	Acicarpha tribuloides	0	EOL-000000273071	Acicarpha tribuloides	0	3170562	Acicarpha tribuloides	0	49581	Acicarpha tribuloides	0	NO
temp_coconut_simple.txt	363	Chaenomeles sinensis	Chaenomeles sinensis	ncbi	36622	Chaenomeles sinensis	0	Raw / Exact DB / Canonical match	78F4M	Pseudocydonia sinensis	1	EOL-000000440810	Pseudocydonia sinensis	6	3000699	Pseudocydonia sinensis	1	36622	Chaenomeles sinensis	0	NO
temp_coconut_simple.txt	364	Acacia adunca	Acacia adunca	ncbi	204988	Acacia adunca	0	Raw / Exact DB / Canonical match	8NQT	Acacia adunca	0	EOL-000000478932	Acacia adunca	0	2980910	Acacia adunca	0	204988	Acacia adunca	0	NO
temp_coconut_simple.txt	365	Elegia deusta	Elegia deusta	ncbi	311262	Elegia deusta	0	Raw / Exact DB / Canonical match	6F2J8	Elegia deusta	0	EOL-000000124307	Elegia deusta	0	5290731	Elegia deusta	0	311262	Elegia deusta	0	NO
temp_coconut_simple.txt	366	Bidens tripartita	Bidens tripartita	ncbi	51276	Bidens tripartita	0	Raw / Exact DB / Canonical match	LSLN	Bidens tripartita	0	EOL-000000250312	Bidens tripartita	0	5391862	Bidens tripartita	0	51276	Bidens tripartita	0	NO
temp_coconut_simple.txt	367	Naucleopsis ternstroemiiflora	Naucleopsis ternstroemiiflora	ncbi	241899	Naucleopsis ternstroemiiflora	0	Raw / Exact DB / Canonical match	745V8	Naucleopsis ternstroemiiflora	0	EOL-000000439811	Naucleopsis ternstroemiiflora	0	3767003	Naucleopsis ternstroemiiflora	0	241899	Naucleopsis ternstroemiiflora	0	NO
temp_coconut_simple.txt	368	Codonopsis cordifolioidea	Codonopsis cordifolioidea	ncbi	1392592	Codonopsis cordifolioidea	0	Raw / Exact DB / Canonical match	WPVQ	Codonopsis cordifolioidea	0	EOL-000000227162	Codonopsis cordifolioidea	0	5412910	Codonopsis cordifolioidea	0	1392592	Codonopsis cordifolioidea	0	NO
temp_coconut_simple.txt	369	Solanum habrochaites	Solanum habrochaites	ncbi	62890	Solanum habrochaites	0	Raw / Exact DB / Canonical match	4Y2MW	Solanum habrochaites	0	EOL-000000316268	Solanum habrochaites	0	2929599	Solanum habrochaites	0	62890	Solanum habrochaites	0	NO
temp_coconut_simple.txt	370	Angelica taiwaniana	Angelica taiwaniana	ncbi	2831629	Angelica taiwaniana	0	Raw / Exact DB / Canonical match	DYYR	Angelica taiwaniana	0	EOL-000000275892	Angelica taiwaniana	0	5540709	Angelica taiwaniana	0	2831629	Angelica taiwaniana	0	NO
temp_coconut_simple.txt	371	Vallaris heynei	Vallaris heynei	ncbi	429502	Vallaris solanacea	6	Recursive / Single match	7FBSY	Vallaris solanacea	1	EOL-000000285301	Vallaris solanacea	6	5535699	Vallaris solanacea	1	429502	Vallaris solanacea	6	NO
temp_coconut_simple.txt	372	Foeniculum vulgare	Foeniculum vulgare	ncbi	2849586	Anethum foeniculum	1	Raw / Exact DB / Synonym match	6JBPX	Foeniculum vulgare	0	EOL-000000276557	Foeniculum vulgare	0	3034922	Foeniculum vulgare	0	2849586	Anethum foeniculum	1	NO
temp_coconut_simple.txt	373	Solanum lycopersicum	Solanum lycopersicum	ncbi	4081	Solanum lycopersicum	0	Raw / Exact DB / Canonical match	4Y369	Solanum lycopersicum	0	EOL-000000316576	Solanum lycopersicum	0	2930137	Solanum lycopersicum	0	4081	Solanum lycopersicum	0	NO
temp_coconut_simple.txt	374	Ulmus americana	Ulmus americana	ncbi	29740	Ulmus americana	0	Raw / Exact DB / Canonical match	7DFZ6	Ulmus americana	0	EOL-000000439887	Ulmus americana	0	5361872	Ulmus americana	0	29740	Ulmus americana	0	NO
temp_coconut_simple.txt	375	Wikstroemia chamaedaphne	Wikstroemia chamaedaphne	ncbi	2708604	Wikstroemia chamaedaphne	0	Raw / Exact DB / Canonical match	7G845	Wikstroemia chamaedaphne	0	EOL-000000417097	Wikstroemia chamaedaphne	0	5523223	Wikstroemia chamaedaphne	0	2708604	Wikstroemia chamaedaphne	0	NO
temp_coconut_simple.txt	376	Genista sessilifolia	Genista sessilifolia	ncbi	147456	Genista sessilifolia	0	Raw / Exact DB / Canonical match	3FLD9	Genista sessilifolia	0	EOL-000000484532	Genista sessilifolia	0	5347744	Genista sessilifolia	0	147456	Genista sessilifolia	0	NO
temp_coconut_simple.txt	377	Piper acutifolium	Piper acutifolium	ncbi	13215	Piper	11	Recursive / Nearest match / Genus level	4J32M	Piper acutifolium	0	EOL-000000494790	Piper acutifolium	0	7843387	Piper acutifolium	0	13215	Piper	11	MAYBE
temp_coconut_simple.txt	378	Caragana aurantiaca	Caragana aurantiaca	ncbi	626687	Caragana aurantiaca	0	Raw / Exact DB / Canonical match	QZWN	Caragana aurantiaca	0	EOL-000000464382	Caragana aurantiaca	0	2943255	Caragana aurantiaca	0	626687	Caragana aurantiaca	0	NO
temp_coconut_simple.txt	379	Lithospermum officinale	Lithospermum officinale	ncbi	475907	Lithospermum officinale	0	Raw / Exact DB / Canonical match	3VLFW	Lithospermum officinale	0	EOL-000000310279	Lithospermum officinale	0	2926086	Lithospermum officinale	0	475907	Lithospermum officinale	0	NO
temp_coconut_simple.txt	380	Sarcococca vagans	Sarcococca vagans	ncbi	2652359	Sarcococca coriacea	6	Recursive / Single match	79LZD	Sarcococca coriacea	1	EOL-000000489010	Sarcococca vagans	0	3988179	Sarcococca coriacea	1	2652359	Sarcococca coriacea	6	NO
temp_coconut_simple.txt	381	Astragalus sempervirens	Astragalus sempervirens	ncbi	1532287	Astragalus sempervirens	0	Raw / Exact DB / Canonical match	J2F8	Astragalus sempervirens	0	EOL-000000480736	Astragalus sempervirens	0	5344344	Astragalus sempervirens	0	1532287	Astragalus sempervirens	0	NO
temp_coconut_simple.txt	382	Zanthoxylum tetraspermum	Zanthoxylum tetraspermum	ncbi	67937	Zanthoxylum	11	Recursive / Nearest match / Genus level	5CWRV	Zanthoxylum tetraspermum	0	EOL-000000456901	Zanthoxylum tetraspermum	0	3833741	Zanthoxylum tetraspermum	0	67937	Zanthoxylum	11	MAYBE
temp_coconut_simple.txt	383	Annona cornifolia	Annona cornifolia	ncbi	502529	Annona cornifolia	0	Raw / Exact DB / Canonical match	66SQL	Annona cornifolia	0	EOL-000000491994	Annona cornifolia	0	5407298	Annona cornifolia	0	502529	Annona cornifolia	0	NO
temp_coconut_simple.txt	384	Bellium bellidioides	Bellium bellidioides	ncbi	191087	Bellium bellidioides	0	Raw / Exact DB / Canonical match	68H3X	Bellium bellidioides	0	EOL-000000262844	Bellium bellidioides	0	7879148	Bellium bellidioides	0	191087	Bellium bellidioides	0	NO
temp_coconut_simple.txt	385	Artemisia assoana	Artemisia assoana	ncbi	1227617	Artemisia assoana	0	Raw / Exact DB / Canonical match	GW3X	Artemisia assoana	0	EOL-000000258882	Artemisia	11	3121005	Artemisia assoana	0	1227617	Artemisia assoana	0	NO
temp_coconut_simple.txt	386	Salvia syriaca	Salvia syriaca	ncbi	1685717	Salvia syriaca	0	Raw / Exact DB / Canonical match	79GGJ	Salvia syriaca	0	EOL-000000345260	Salvia syriaca	0	3886224	Salvia syriaca	0	1685717	Salvia syriaca	0	NO
temp_coconut_simple.txt	387	Centaurea musimomum	Centaurea musimomum	ncbi	41503	Centaurea	11	Recursive / Nearest match / Genus level	69GBB	Centaurea musimomum	0	EOL-000000231904	Centaurea musimomum	0	3128809	Centaurea musimomum	0	41503	Centaurea	11	MAYBE
temp_coconut_simple.txt	388	Citrus limon	Citrus limon	ncbi	2708	Citrus limon	0	Raw / Exact DB / Canonical match	9XK4K	Citrus limon	0	EOL-000000458927	Citrus limon	0	9198046	Citrus limon	0	2708	Citrus limon	0	NO
temp_coconut_simple.txt	389	Salvia munzii	Salvia munzii	ncbi	392673	Salvia munzii	0	Raw / Exact DB / Canonical match	6XGPB	Salvia munzii	0	EOL-000000345970	Salvia munzii	0	2927052	Salvia munzii	0	392673	Salvia munzii	0	NO
temp_coconut_simple.txt	390	Citrus$$$$superkingdom	Citrus$$$$superkingdom	ncbi			1000	Unmapped			1000			1000			1000			1000	YES
temp_coconut_simple.txt	391	Taxus baccata	Taxus baccata	ncbi	25629	Taxus baccata	0	Raw / Exact DB / Canonical match	5527N	Taxus baccata	0	EOL-000000502829	Taxus baccata	0	5284517	Taxus baccata	0	25629	Taxus baccata	0	NO
temp_coconut_simple.txt	392	Udotea petiolata	Udotea petiolata	ncbi	189428	Flabellia petiolata	6	Recursive / Single match	3RRQ	Codium	11	EOL-000000103780	Flabellia petiolata	6	5272079	Flabellia petiolata	1	189428	Flabellia petiolata	6	NO
temp_coconut_simple.txt	393	Dahlstedtia pentaphylla	Dahlstedtia pentaphylla	ncbi	1645771	Dahlstedtia pentaphylla	0	Raw / Exact DB / Canonical match	33YJQ	Dahlstedtia pentaphylla	0	EOL-000000468485	Dahlstedtia	11	2960232	Dahlstedtia pentaphylla	0	1645771	Dahlstedtia pentaphylla	0	NO
temp_coconut_simple.txt	394	Solanum transcaucasicum	Solanum transcaucasicum	ncbi	115671	Solanum villosum	6	Recursive / Single match	4Y4PP	Solanum villosum	1	EOL-000000316677	Solanum transcaucasicum	0	2929505	Solanum villosum	1	115671	Solanum villosum	6	NO
temp_coconut_simple.txt	395	Hippobroma longiflora	Hippobroma longiflora	ncbi	368676	Hippobroma longiflora	0	Raw / Exact DB / Canonical match	3LZJR	Hippobroma longiflora	0	EOL-000000226128	Hippobroma longiflora	0	3168943	Hippobroma longiflora	0	368676	Hippobroma longiflora	0	NO
temp_coconut_simple.txt	396	Echinosophora koreensis	Echinosophora koreensis	ncbi	228658	Echinosophora koreensis	0	Raw / Exact DB / Canonical match	6Z6TV	Sophora koreensis	1	EOL-000000487249	Sophora koreensis	6	2959064	Sophora koreensis	1	228658	Echinosophora koreensis	0	NO
temp_coconut_simple.txt	397	Citrus$$$$species	Citrus$$$$species	ncbi			1000	Unmapped			1000			1000			1000			1000	YES
temp_coconut_simple.txt	398	Solanum neorickii	Solanum neorickii	ncbi	62891	Solanum neorickii	0	Raw / Exact DB / Canonical match	4Y3GH	Solanum neorickii	0	EOL-000000315810	Solanum neorickii	0	2930908	Solanum neorickii	0	62891	Solanum neorickii	0	NO
temp_coconut_simple.txt	399	Solanum pennellii	Solanum pennellii	ncbi	28526	Solanum pennellii	0	Raw / Exact DB / Canonical match	4Y3Q6	Solanum pennellii	0	EOL-000000316292	Solanum pennellii	0	2930397	Solanum pennellii	0	28526	Solanum pennellii	0	NO
temp_coconut_simple.txt	400	Cinchona ledgariana	Cinchona ledgariana	ncbi	153742	Cinchona calisaya	32	Generic epithet corrected / Exact DB / Single match	VDDL	Cinchona calisaya	32	EOL-000000302452	Cinchona calisaya	34	2901375	Cinchona calisaya	32	153742	Cinchona calisaya	32	NO
temp_coconut_simple.txt	401	Centaurea arbutifolia	Centaurea arbutifolia	ncbi	41545	Cheirolophus arbutifolius	6	Recursive / Single match	69RNH	Cheirolophus arbutifolius	1	EOL-000000253154	Cheirolophus arbutifolius	6	3097103	Cheirolophus arbutifolius	1	41545	Cheirolophus arbutifolius	6	NO
temp_coconut_simple.txt	402	Lysimachia mauritiana	Lysimachia mauritiana	ncbi	306286	Lysimachia mauritiana	0	Raw / Exact DB / Canonical match	72QQY	Lysimachia mauritiana	0	EOL-000000328472	Lysimachia mauritiana	0	3169368	Lysimachia mauritiana	0	306286	Lysimachia mauritiana	0	NO
temp_coconut_simple.txt	403	Xyris indica	Xyris indica	ncbi	2919641	Xyris indica	0	Raw / Exact DB / Canonical match	5CPL7	Xyris indica	0	EOL-000000123587	Xyris indica	0	2692701	Xyris indica	0	2919641	Xyris indica	0	NO
temp_coconut_simple.txt	404	Chlamydomonas allensworthii	Chlamydomonas allensworthii	ncbi	51691	Chlamydomonas allensworthii	0	Raw / Exact DB / Canonical match	3NGJ	Chlamydomonas	11	EOL-000000102559	Chlamydomonas allensworthii	0	5271299	Chlamydomonas allensworthii	0	51691	Chlamydomonas allensworthii	0	NO
temp_coconut_simple.txt	405	Vicia faba	Vicia faba	ncbi	3906	Vicia faba	0	Raw / Exact DB / Canonical match	5BCNV|7G2QH	Vicia faba|Vicia faba	2	EOL-000000478032|EOL-000002325767	Vicia faba|Vicia faba	2	2974832	Vicia faba	0	3906	Vicia faba	0	NO
temp_coconut_simple.txt	406	Flemingia philippinensis	Flemingia philippinensis	ncbi	634991	Flemingia philippinensis	0	Raw / Exact DB / Canonical match	6J98R	Flemingia prostrata	1	EOL-000000476028	Flemingia prostrata	6	5359865	Flemingia prostrata	1	634991	Flemingia philippinensis	0	NO
temp_coconut_simple.txt	407	Ginkgo biloba	Ginkgo biloba	ncbi	3311	Ginkgo biloba	0	Raw / Exact DB / Canonical match	3G3B3	Ginkgo biloba	0	EOL-000000503378	Ginkgo biloba	0	2687885	Ginkgo biloba	0	3311	Ginkgo biloba	0	NO
temp_coconut_simple.txt	408	Helianthus annuus	Helianthus annuus	ncbi	4232	Helianthus annuus	0	Raw / Exact DB / Canonical match	3K5TS|3K5TT	Helianthus annuus|Helianthus annuus	2	EOL-000000232434|EOL-000003165348	Helianthus annuus|Helianthus annuus	2	9206251	Helianthus annuus	0	4232	Helianthus annuus	0	NO
temp_coconut_simple.txt	409	Cacalia robusta	Cacalia robusta	ncbi	1500522	Hasteola robusta	1	Raw / Exact DB / Synonym match	3JVRZ	Hasteola robusta	1	EOL-000000246340	Hasteola robusta	6	3151875	Hasteola robusta	1	1500522	Hasteola robusta	1	NO
temp_coconut_simple.txt	410	Platonia insignis	Platonia insignis	ncbi	198787	Platonia insignis	0	Raw / Exact DB / Canonical match	4JNGG	Platonia insignis	0	EOL-000000383785	Platonia	11	5421063	Platonia insignis	0	198787	Platonia insignis	0	NO
temp_coconut_simple.txt	411	Terminalia chebula	Terminalia chebula	ncbi	155022	Terminalia chebula	0	Raw / Exact DB / Canonical match	55G44	Terminalia chebula	0	EOL-000000411325	Terminalia chebula	0	3189388	Terminalia chebula	0	155022	Terminalia chebula	0	NO
temp_coconut_simple.txt	412	Premna odorata	Premna odorata	ncbi	1037421	Premna odorata	0	Raw / Exact DB / Canonical match	77WTY	Premna odorata	0	EOL-000000342026	Premna odorata	0	2925346	Premna odorata	0	1037421	Premna odorata	0	NO
temp_coconut_simple.txt	413	Houttuynia cordata	Houttuynia cordata	ncbi	16752	Houttuynia cordata	0	Raw / Exact DB / Canonical match	8V8T4	Houttuynia cordata	0	EOL-000000493987	Houttuynia cordata	0	5384931	Houttuynia cordata	0	16752	Houttuynia cordata	0	NO
temp_coconut_simple.txt	414	Solanum diflorum	Solanum diflorum	ncbi	45837	Solanum pseudocapsicum	6	Recursive / Single match	6YTJR	Solanum pseudocapsicum	1	EOL-000000316701	Solanum pseudocapsicum	6	2931104	Solanum pseudocapsicum	1	45837	Solanum pseudocapsicum	6	NO
temp_coconut_simple.txt	415	Euphorbia pekinensis	Euphorbia pekinensis	ncbi	273621	Euphorbia pekinensis	0	Raw / Exact DB / Canonical match	3CQ6G	Euphorbia pekinensis	0	EOL-000000391206	Euphorbia pekinensis	0	3067750	Euphorbia pekinensis	0	273621	Euphorbia pekinensis	0	NO
temp_coconut_simple.txt	416	Onoseris alata	Onoseris alata	ncbi	41615	Onoseris	11	Recursive / Nearest match / Genus level	49LN5	Onoseris alata	0	EOL-000000262010	Onoseris alata	0	3143138	Onoseris alata	0	41615	Onoseris	11	MAYBE
temp_coconut_simple.txt	417	Matricaria suffruticosa	Matricaria suffruticosa	ncbi	379266	Oncosiphon suffruticosus	6	Recursive / Single match	49JGY	Oncosiphon suffruticosus	1	EOL-000000252789|EOL-000000260725	Oncosiphon|Matricaria	11	8041181	Matricaria suffruticosa	0	379266	Oncosiphon suffruticosus	6	NO
temp_coconut_simple.txt	418	Solanum sycophanta Dunal et DC	Solanum sycophanta Dunal et DC	ncbi	1403690	Solanum sycophanta	100	Unmapped / partial match (most likely genus level)	6YTCM	Solanum sycophanta	100	EOL-000000316074	Solanum sycophanta	100	2931039	Solanum sycophanta	100	1403690	Solanum sycophanta	100	YES
temp_coconut_simple.txt	419	Psorothamnus arborescens	Psorothamnus arborescens	ncbi	248527	Psorothamnus arborescens	0	Raw / Exact DB / Canonical match	4PM5G	Psorothamnus arborescens	0	EOL-000000483421	Psorothamnus arborescens	0	2940467	Psorothamnus arborescens	0	248527	Psorothamnus arborescens	0	NO
temp_coconut_simple.txt	420	Anadenanthera macrocarpa	Anadenanthera macrocarpa	ncbi	1268258	Anadenanthera colubrina var. cebil	6	Recursive / Single match	5M783	Anadenanthera colubrina cebil	1	EOL-000000472801	Anadenanthera colubrina var. cebil (Griseb.)Altschul	6	2952829	Anadenanthera colubrina cebil	1	1268258	Anadenanthera colubrina var. cebil	6	NO
temp_coconut_simple.txt	421	Euphorbia humifusa	Euphorbia humifusa	ncbi	212301	Euphorbia humifusa	0	Raw / Exact DB / Canonical match	3CP7N	Euphorbia humifusa	0	EOL-000000390012	Euphorbia humifusa	0	3067054|7515075	Euphorbia humifusa|Euphorbia humifusa	2	212301	Euphorbia humifusa	0	NO
temp_coconut_simple.txt	422	Clarisia racemosa	Clarisia racemosa	ncbi	871999	Clarisia racemosa	0	Raw / Exact DB / Canonical match	VRJG	Clarisia racemosa	0	EOL-000000439776	Clarisia racemosa	0	5572170	Clarisia racemosa	0	871999	Clarisia racemosa	0	NO
temp_coconut_simple.txt	423	Artocarpus kemando Miq.	Artocarpus kemando Miq.	ncbi	709047	Artocarpus kemando	3	Simple corrected / Exact DB / Canonical match	H265	Artocarpus kemando	3	EOL-000000438406	Artocarpus kemando	3	3764693	Artocarpus kemando	3	709047	Artocarpus kemando	3	NO
temp_coconut_simple.txt	424	Artocarpus chama	Artocarpus chama	ncbi	709040	Artocarpus chama	0	Raw / Exact DB / Canonical match	H24S	Artocarpus chama	0	EOL-000000438365	Artocarpus chaplasha	6	3765022	Artocarpus chaplasha	1	709040	Artocarpus chama	0	NO
temp_coconut_simple.txt	425	Artocarpus altilis (Parkinson) Fosberg	Artocarpus altilis (Parkinson) Fosberg	ncbi	194251	Artocarpus altilis	100	Unmapped / partial match (most likely genus level)	H246	Artocarpus altilis	100	EOL-000000438389	Artocarpus altilis	100	2984573	Artocarpus altilis	100	194251	Artocarpus altilis	100	YES
temp_coconut_simple.txt	426	Artocarpus champeden Spreng.	Artocarpus champeden Spreng.	ncbi	3490	Artocarpus integer	4	Simple corrected / Exact DB / Synonym match	H25Y	Artocarpus integer	4	EOL-000000438409	Artocarpus integer	6	2984566	Artocarpus integer	4	3490	Artocarpus integer	4	NO
temp_coconut_simple.txt	427	Artocarpus heterophyllus	Artocarpus heterophyllus	ncbi	3489	Artocarpus heterophyllus	0	Raw / Exact DB / Canonical match	H25N	Artocarpus heterophyllus	0	EOL-000000438383	Artocarpus heterophyllus	0	2984565	Artocarpus heterophyllus	0	3489	Artocarpus heterophyllus	0	NO
temp_coconut_simple.txt	428	Artocarpus maingayi King	Artocarpus maingayi King	ncbi	709047	Artocarpus kemando	100	Unmapped / partial match (most likely genus level)	H265	Artocarpus kemando	100	EOL-000000438406	Artocarpus kemando	100	3764693	Artocarpus kemando	100	709047	Artocarpus kemando	100	YES
temp_coconut_simple.txt	429	Artocarpus communis	Artocarpus communis	ncbi	194251	Artocarpus altilis	1	Raw / Exact DB / Synonym match	H246	Artocarpus altilis	1	EOL-000000438389	Artocarpus altilis	6	2984573	Artocarpus altilis	1	194251	Artocarpus altilis	1	NO
temp_coconut_simple.txt	430	Streptomyces nigrescens SC-273	Streptomyces nigrescens SC-273	ncbi	1920	Streptomyces nigrescens	40	Correction denied / Strain name involved / Nearest match	6ZXMT	Streptomyces nigrescens	40	EOL-000000004733	Streptomyces nigrescens	40	3223683	Streptomyces nigrescens	40	1920	Streptomyces nigrescens	40	YES
temp_coconut_simple.txt	431	Bacteria$$$$phylum	Bacteria$$$$phylum	ncbi			1000	Unmapped			1000			1000			1000			1000	YES
temp_coconut_simple.txt	432	Calophyllum teysmannii Miq.var.inophylloide	Calophyllum teysmannii Miq. var. inophylloide	ncbi	667334	Calophyllum teysmannii	10	Recursive / Nearest match / Species level	PZN8	Calophyllum teysmannii	10	EOL-000000380527	Calophyllum teysmannii	10	7844920	Calophyllum teysmannii inophylloide	3	667334	Calophyllum teysmannii	10	NO
temp_coconut_simple.txt	433	Iodes cirrhosa	Iodes cirrhosa	ncbi	1705841	Iodes cirrhosa	0	Raw / Exact DB / Canonical match	3PTSK	Iodes cirrhosa	0	EOL-000000319102	Iodes cirrhosa	0	5529383	Iodes cirrhosa	0	1705841	Iodes cirrhosa	0	NO
temp_coconut_simple.txt	434	Spinulum annotinum	Spinulum annotinum	ncbi	13840	Spinulum annotinum	0	Raw / Exact DB / Canonical match	BBDCY	Spinulum annotinum	0	EOL-000003014596	Spinulum annotinum	0	3992189	Spinulum annotinum	0	13840	Spinulum annotinum	0	NO
temp_coconut_simple.txt	435	Lycopodium annotinum	Lycopodium annotinum	ncbi	13840	Spinulum annotinum	1	Raw / Exact DB / Synonym match	BBJZB	Spinulum annotinum annotinum	1	EOL-000003014596|EOL-000003014597	Spinulum annotinum|Spinulum annotinum subsp. annotinum	8	9707050	Spinulum annotinum annotinum	1	13840	Spinulum annotinum	1	NO
temp_coconut_simple.txt	436	Strychnos gossweileri	Strychnos gossweileri	ncbi	26496	Strychnos	11	Recursive / Nearest match / Genus level	5376N	Strychnos gossweileri	0	EOL-000000290040	Strychnos gossweileri	0	5645879	Strychnos gossweileri	0	26496	Strychnos	11	MAYBE
temp_coconut_simple.txt	437	Baccharis pingraea	Baccharis pingraea	ncbi	2707501	Baccharis pingraea	0	Raw / Exact DB / Canonical match	K78R	Baccharis glutinosa	1	EOL-000000251207	Baccharis pingraea	0	8257122	Baccharis pingraea	0	2707501	Baccharis pingraea	0	NO
temp_coconut_simple.txt	438	Baccharis salicifolia	Baccharis salicifolia	ncbi	427666	Baccharis salicifolia	0	Raw / Exact DB / Canonical match	K7N4	Baccharis salicifolia	0	EOL-000000251002	Baccharis salicifolia	0	3129643	Baccharis salicifolia	0	427666	Baccharis salicifolia	0	NO
temp_coconut_simple.txt	439	Isodon calcicola	Isodon calcicola	ncbi	662906	Isodon calcicola	0	Raw / Exact DB / Canonical match	6N9B2	Isodon calcicola	0	EOL-000000340187	Isodon calcicola	0	7623147	Isodon calcicola	0	662906	Isodon calcicola	0	NO
temp_coconut_simple.txt	440	Chondrococcus hornemannii	Chondrococcus hornemannii	ncbi	83461	Corallococcus	24	Specific epithet corrected / Recursive / Nearest match	3NY4	Chondrococcus	24	EOL-000000099422	Rhizophyllidaceae	24	5279198	Chondrococcus hornemanni	20	83461	Corallococcus	24	MAYBE
temp_coconut_simple.txt	441	Larix kaempferi	Larix kaempferi	ncbi	54800	Larix kaempferi	0	Raw / Exact DB / Canonical match	6NYW7	Larix kaempferi	0	EOL-000000502953	Larix kaempferi	0	2686157|7901427	Larix kaempferi|Larix kaempferi	2	54800	Larix kaempferi	0	NO
temp_coconut_simple.txt	442	Lyngbya majuscula	Lyngbya majuscula	ncbi	158786	Lyngbya majuscula	0	Raw / Exact DB / Canonical match	3WSJ2	Lyngbya majuscula	0	EOL-000000000202	Lyngbya majuscula	0	7659532	Lyngbya majuscula	0	158786	Lyngbya majuscula	0	NO
temp_coconut_simple.txt	443	Coriolopsis gallica	Coriolopsis gallica	ncbi	76126	Coriolopsis gallica	0	Raw / Exact DB / Canonical match	6B56H	Coriolopsis gallica	0	EOL-000002271321	Coriolopsis gallica	0	2546533	Coriolopsis gallica	0	76126	Coriolopsis gallica	0	NO
temp_coconut_simple.txt	444	Sinularia gibberosa	Sinularia gibberosa	ncbi	668428	Sinularia gibberosa	0	Raw / Exact DB / Canonical match	9J96K	Sclerophytum gibberosum	1	EOL-000000542024	Sinularia gibberosa	0	2262636	Sinularia gibberosa	0	668428	Sinularia gibberosa	0	NO
temp_coconut_simple.txt	445	Solanum pseudoquina	Solanum pseudoquina	ncbi	2072294	Solanum pseudoquina	0	Raw / Exact DB / Canonical match	4Y3V2	Solanum pseudoquina	0	EOL-000000316894	Solanum pseudoquina	0	2930597	Solanum pseudoquina	0	2072294	Solanum pseudoquina	0	NO
temp_coconut_simple.txt	446	Adonis sutchuenensis	Adonis sutchuenensis	ncbi	1882389	Adonis sutchuenensis	0	Raw / Exact DB / Canonical match	64SMS	Adonis sutchuenensis	0	EOL-000000198189	Adonis sutchuenensis	0	5616414	Adonis sutchuenensis	0	1882389	Adonis sutchuenensis	0	NO
temp_coconut_simple.txt	447	Lonchocarpus laxiflorus	Lonchocarpus laxiflorus	ncbi	100165	Philenoptera laxiflora	6	Recursive / Single match	4G5S5	Philenoptera laxiflora	1	EOL-000000471809	Lonchocarpus laxiflorus	0	2969017	Lonchocarpus laxiflorus	0	100165	Philenoptera laxiflora	6	NO
temp_coconut_simple.txt	448	Acacia armata	Acacia armata	ncbi	139014	Acacia paradoxa	6	Recursive / Single match	8PSR	Acacia paradoxa	1	EOL-000000468268|EOL-000000478434	Vachellia farnesiana var. farnesiana|Acacia paradoxa	8	2981159|7266121	Acacia paradoxa|Vachellia farnesiana farnesiana	2	139014	Acacia paradoxa	6	NO
temp_coconut_simple.txt	449	Metasequoia glyptostroboides	Metasequoia glyptostroboides	ncbi	3371	Metasequoia glyptostroboides	0	Raw / Exact DB / Canonical match	42D4S	Metasequoia glyptostroboides	0	EOL-000000502565	Metasequoia glyptostroboides	0	5284231	Metasequoia glyptostroboides	0	3371	Metasequoia glyptostroboides	0	NO
temp_coconut_simple.txt	450	Petasites japonicus	Petasites japonicus	ncbi	186965	Petasites japonicus	0	Raw / Exact DB / Canonical match	4FCZN	Petasites japonicus	0	EOL-000000256848	Petasites japonicus	0	3088310	Petasites japonicus	0	186965	Petasites japonicus	0	NO
temp_coconut_simple.txt	451	Triadica sebifera	Triadica sebifera	ncbi	139772	Triadica sebifera	0	Raw / Exact DB / Canonical match	7CP2C	Triadica sebifera	0	EOL-000000384862	Triadica sebifera	0	3054399	Triadica sebifera	0	139772	Triadica sebifera	0	NO
temp_coconut_simple.txt	452	Berneuxia thibetica	Berneuxia thibetica	ncbi	171445	Berneuxia thibetica	0	Raw / Exact DB / Canonical match	LLRH	Berneuxia thibetica	0	EOL-000000335132	Berneuxia thibetica	0	4196355	Berneuxia thibetica	0	171445	Berneuxia thibetica	0	NO
temp_coconut_simple.txt	453	Isophysis tasmanica	Isophysis tasmanica	ncbi	49752	Isophysis tasmanica	0	Raw / Exact DB / Canonical match	6MZMP	Isophysis tasmanica	0	EOL-000000157086	Isophysis tasmanica	0	2746609	Isophysis tasmanica	0	49752	Isophysis tasmanica	0	NO
temp_coconut_simple.txt	454	Sideritis arborescens	Sideritis arborescens	ncbi	155231	Sideritis	11	Recursive / Nearest match / Genus level	4X8T2	Sideritis arborescens	0	EOL-000000348500	Sideritis arborescens	0	7307947	Sideritis arborescens	0	155231	Sideritis	11	MAYBE
temp_coconut_simple.txt	455	Matricaria matricarioides	Matricaria matricarioides	ncbi	56017	Matricaria matricarioides	0	Raw / Exact DB / Canonical match	736RP	Matricaria discoidea	1	EOL-000000260729	Matricaria discoidea	6	3103791	Matricaria discoidea	1	56017	Matricaria matricarioides	0	NO
temp_coconut_simple.txt	456	Fritillaria meleagris	Fritillaria meleagris	ncbi	134857	Fritillaria meleagris	0	Raw / Exact DB / Canonical match	6JQ94	Fritillaria meleagris	0	EOL-000000105974	Fritillaria meleagris	0	5300535|8330835	Fritillaria meleagris|Fritillaria meleagris	2	134857	Fritillaria meleagris	0	NO
temp_coconut_simple.txt	457	Eragrostis curvula	Eragrostis curvula	ncbi	38414	Eragrostis curvula	0	Raw / Exact DB / Canonical match	6FXXM|6G9XL	Eragrostis curvula|Eragrostis curvula	2	EOL-000000133307|EOL-000002325835	Eragrostis curvula|Eragrostis curvula	2	2705378	Eragrostis curvula	0	38414	Eragrostis curvula	0	NO
temp_coconut_simple.txt	458	Bongardia chrysogonum	Bongardia chrysogonum	ncbi	39279	Bongardia chrysogonum	0	Raw / Exact DB / Canonical match	MHDM	Bongardia chrysogonum	0	EOL-000000201146	Bongardia chrysogonum	0	3981547	Bongardia chrysogonum	0	39279	Bongardia chrysogonum	0	NO
temp_coconut_simple.txt	459	Humulus scandens	Humulus scandens	ncbi	228586	Humulus scandens	0	Raw / Exact DB / Canonical match	6MFNV	Humulus scandens	0	EOL-000000438164	Humulus	11	2984537	Humulus scandens	0	228586	Humulus scandens	0	NO
temp_coconut_simple.txt	460	Plantago lundborgii	Plantago lundborgii	ncbi	197807	Plantago lundborgii	0	Raw / Exact DB / Canonical match	77NQK	Plantago lundborgii	0	EOL-000000363985	Plantago lundborgii	0	4155498	Plantago lundborgii	0	197807	Plantago lundborgii	0	NO
temp_coconut_simple.txt	461	Astragalus ernestii	Astragalus ernestii	ncbi	1108645	Astragalus ernestii	0	Raw / Exact DB / Canonical match	HXNM	Astragalus ernestii	0	EOL-000000482636	Astragalus ernestii	0	5346197	Astragalus ernestii	0	1108645	Astragalus ernestii	0	NO
temp_coconut_simple.txt	462	Narcissus pseudonarcissus subsp.pseudonarcissus	Narcissus pseudonarcissus subsp. pseudonarcissus	ncbi	39639	Narcissus pseudonarcissus	10	Recursive / Nearest match / Species level	73SNC	Narcissus pseudonarcissus	10	EOL-000000192004	Narcissus pseudonarcissus subsp. pseudonarcissus	0	7227584|8161773	Narcissus pseudonarcissus pseudonarcissus|Narcissus pseudonarcissus pseudonarcissus	5	39639	Narcissus pseudonarcissus	10	NO
temp_coconut_simple.txt	463	Narcissus bujei	Narcissus bujei	ncbi	54866	Narcissus hispanicus subsp. bujei	1	Raw / Exact DB / Synonym match	7XDWR	Narcissus bujei	0	EOL-000000191933	Narcissus	11	2858659	Narcissus bujei	0	54866	Narcissus hispanicus subsp. bujei	1	NO
temp_coconut_simple.txt	464	Lycoris radiata Herb.	Lycoris radiata Herb.	ncbi	228395	Lycoris radiata	3	Simple corrected / Exact DB / Canonical match	3WND8	Lycoris radiata	3	EOL-000000191581	Lycoris radiata	3	7920353	Lycoris radiata	3	228395	Lycoris radiata	3	NO
temp_coconut_simple.txt	465	Phoma sp. (ATCC 74077)	Phoma sp. (ATCC 74077)	ncbi	37463	Phoma	40	Correction denied / Strain name involved / Nearest match	6NYJ	Phoma	40	EOL-000002188915	Phoma	40	2513988	Phoma	40	37463	Phoma	40	YES
temp_coconut_simple.txt	466	Conocephalum conicum	Conocephalum conicum	ncbi	41839	Conocephalum conicum	0	Raw / Exact DB / Canonical match	XPXS	Conocephalum conicum	0	EOL-000000540362	Conocephalum conicum	0	2688562	Conocephalum conicum	0	41839	Conocephalum conicum	0	NO
temp_coconut_simple.txt	467	Hypericum revolutum	Hypericum revolutum	ncbi	451067	Hypericum revolutum	0	Raw / Exact DB / Canonical match	3NQ4B	Hypericum revolutum	0	EOL-000000383308	Hypericum revolutum	0	7330049	Hypericum revolutum	0	451067	Hypericum revolutum	0	NO
temp_coconut_simple.txt	468	Echinacea pallida	Echinacea pallida	ncbi	53749	Echinacea pallida	0	Raw / Exact DB / Canonical match	38FNS	Echinacea pallida	0	EOL-000000270598	Echinacea pallida	0	3150919	Echinacea pallida	0	53749	Echinacea pallida	0	NO
temp_coconut_simple.txt	469	Vernonia anisochaetoides	Vernonia anisochaetoides	ncbi	434647	Distephanus	11	Recursive / Nearest match / Genus level	36XBJ	Distephanus anisochaetoides	1	EOL-000000269502	Distephanus anisochaetoides	6	5400075	Distephanus anisochaetoides	1	434647	Distephanus	11	MAYBE
temp_coconut_simple.txt	470	Leuzea centauroides	Leuzea centauroides	ncbi	1284457	Leuzea centauroides	0	Raw / Exact DB / Canonical match	727FX	Leuzea centauroides	0	EOL-000000270176	Rhaponticum centauroides	6	3142228	Rhaponticum centauroides	1	1284457	Leuzea centauroides	0	NO
temp_coconut_simple.txt	471	Cleistopholis staudtii	Cleistopholis staudtii	ncbi	2495498	Cleistopholis staudtii	0	Raw / Exact DB / Canonical match	VXMH	Cleistopholis staudtii	0	EOL-000000489809	Cleistopholis staudtii	0	3154007	Cleistopholis staudtii	0	2495498	Cleistopholis staudtii	0	NO
temp_coconut_simple.txt	472	Helichrysum lepidissimum	Helichrysum lepidissimum	ncbi	1442673	Helichrysum lepidissimum	0	Raw / Exact DB / Canonical match	3K6VT	Helichrysum lepidissimum	0	EOL-000000229176	Helichrysum lepidissimum	0	3131788	Helichrysum lepidissimum	0	1442673	Helichrysum lepidissimum	0	NO
temp_coconut_simple.txt	473	Epimedium sagittatum	Epimedium sagittatum	ncbi	253616	Epimedium sagittatum	0	Raw / Exact DB / Canonical match	6G6LL	Epimedium sagittatum	0	EOL-000000201157	Epimedium sagittatum	0	7300394	Epimedium sagittatum	0	253616	Epimedium sagittatum	0	NO
temp_coconut_simple.txt	474	Epimedium sutchuenense	Epimedium sutchuenense	ncbi	471948	Epimedium sutchuenense	0	Raw / Exact DB / Canonical match	6G6MY	Epimedium sutchuenense	0	EOL-000000201211	Epimedium sutchuenense	0	3981834	Epimedium sutchuenense	0	471948	Epimedium sutchuenense	0	NO
temp_coconut_simple.txt	475	Stipa vaseyi	Stipa vaseyi	ncbi	487923	Eriocoma robusta	6	Recursive / Single match	8Y275	Eriocoma robusta	1	EOL-000000142379	Eriocoma	11	10537405	Eriocoma robusta	1	487923	Eriocoma robusta	6	NO
temp_coconut_simple.txt	476	Psychotria serpens	Psychotria serpens	ncbi	77896	Psychotria serpens	0	Raw / Exact DB / Canonical match	4PQH5	Psychotria serpens	0	EOL-000000302762	Psychotria serpens	0	2923582	Psychotria serpens	0	77896	Psychotria serpens	0	NO
temp_coconut_simple.txt	477	Artemisia ludoviciana subsp. mexicana	Artemisia ludoviciana subsp. mexicana	ncbi	72346	Artemisia ludoviciana subsp. mexicana	0	Raw / Exact DB / Canonical match	5FSKT	Artemisia ludoviciana mexicana	3	EOL-000000258997	Artemisia ludoviciana subsp. mexicana (Willd.) Keck	4	7393338	Artemisia ludoviciana mexicana	3	72346	Artemisia ludoviciana subsp. mexicana	0	NO
temp_coconut_simple.txt	478	Helleborus multifidus	Helleborus multifidus	ncbi	171891	Helleborus multifidus	0	Raw / Exact DB / Canonical match	8VC8Q	Helleborus multifidus	0	EOL-000000198117	Helleborus multifidus	0	7277089	Helleborus multifidus	0	171891	Helleborus multifidus	0	NO
temp_coconut_simple.txt	479	Dipteryx odorata	Dipteryx odorata	ncbi	53873	Dipteryx odorata	0	Raw / Exact DB / Canonical match	9CRMP	Dipteryx odorata	0	EOL-000000464804	Dipteryx odorata	0	10779983	Dipteryx odorata	0	53873	Dipteryx odorata	0	NO
temp_coconut_simple.txt	480	Epimedium wushanense	Epimedium wushanense	ncbi	253611	Epimedium wushanense	0	Raw / Exact DB / Canonical match	6G6MQ	Epimedium wushanense	0	EOL-000000201155	Epimedium wushanense	0	3981784	Epimedium wushanense	0	253611	Epimedium wushanense	0	NO
temp_coconut_simple.txt	481	Litsea salicifolia	Litsea salicifolia	ncbi	656923	Litsea salicifolia	0	Raw / Exact DB / Canonical match	3VNDV	Litsea salicifolia	0	EOL-000000498574	Litsea salicifolia	0	4180775	Litsea salicifolia	0	656923	Litsea salicifolia	0	NO
temp_coconut_simple.txt	482	Hopea utilis	Hopea utilis	ncbi	2029428	Hopea utilis	0	Raw / Exact DB / Canonical match	3MJJ4	Hopea utilis	0	EOL-000000424420	Hopea utilis	0	5669004	Hopea utilis	0	2029428	Hopea utilis	0	NO
temp_coconut_simple.txt	483	Pycnandra acuminata	Pycnandra acuminata	ncbi	280718	Pycnandra acuminata	0	Raw / Exact DB / Canonical match	4QLTG	Pycnandra acuminata	0	EOL-000000334200	Pycnandra acuminata	0	7593000	Pycnandra acuminata	0	280718	Pycnandra acuminata	0	NO
temp_coconut_simple.txt	484	Mesembryanthemum expansum	Mesembryanthemum expansum	ncbi	359632	Mesembryanthemum expansum	0	Raw / Exact DB / Canonical match	3ZYLL	Mesembryanthemum expansum	0	EOL-000000218385	Mesembryanthemum expansum	0	8367102	Mesembryanthemum expansum	0	359632	Mesembryanthemum expansum	0	NO
temp_coconut_simple.txt	485	Osmorhiza aristata	Osmorhiza aristata	ncbi	49558	Osmorhiza aristata	0	Raw / Exact DB / Canonical match	6TB6P	Osmorhiza aristata	0	EOL-000000276256	Osmorhiza aristata	0	3034161	Osmorhiza aristata	0	49558	Osmorhiza aristata	0	NO
temp_coconut_simple.txt	486	Acer carpinifolium	Acer carpinifolium	ncbi	66206	Acer carpinifolium	0	Raw / Exact DB / Canonical match	9476	Acer carpinifolium	0	EOL-000000454217	Acer carpinifolium	0	3768602	Acer carpinifolium	0	66206	Acer carpinifolium	0	NO
temp_coconut_simple.txt	487	Scabiosa succisa	Scabiosa succisa	ncbi	105906	Succisa pratensis	6	Recursive / Single match	7B3N5	Succisa pratensis	1	EOL-000000307860	Succisa pratensis	6	2888811	Succisa pratensis	1	105906	Succisa pratensis	6	NO
temp_coconut_simple.txt	488	Galium dasypodum	Galium dasypodum	ncbi	35901	Galium rubioides	6	Recursive / Single match	6K9DS	Galium rubioides	1	EOL-000000291401	Galium rubioides	6	2913315	Galium rubioides	1	35901	Galium rubioides	6	NO
temp_coconut_simple.txt	489	Triumfetta rhomboidea	Triumfetta rhomboidea	ncbi	415523	Triumfetta rhomboidea	0	Raw / Exact DB / Canonical match	595QK	Triumfetta rhomboidea	0	EOL-000000421863	Triumfetta rhomboidea	0	3152069	Triumfetta rhomboidea	0	415523	Triumfetta rhomboidea	0	NO
temp_coconut_simple.txt	490	Armillaria mellea	Armillaria mellea	ncbi	47429	Armillaria mellea	0	Raw / Exact DB / Canonical match	GSMV	Armillaria mellea	0	EOL-000002299945	Armillaria mellea	0	2536891	Armillaria mellea	0	47429	Armillaria mellea	0	NO
temp_coconut_simple.txt	491	Octea macrophylla	Octea macrophylla	ncbi	1930893	Ocotea macrophylla	32	Generic epithet corrected / Exact DB / Single match	48HMS	Ocotea macrophylla	32	EOL-000000500576	Ocotea macrophylla	32	10922335|4179115	Mespilodaphne macrophylla|Ocotea magnilimba	33	1930893	Ocotea macrophylla	32	NO
temp_coconut_simple.txt	492	Streptomyces lividans	Streptomyces lividans	ncbi	1916	Streptomyces lividans	0	Raw / Exact DB / Canonical match	7P7F	Streptomyces	11	EOL-000000004994	Streptomyces lividans	0	2584528	Streptomyces	11	1916	Streptomyces lividans	0	NO
temp_coconut_simple.txt	493	Salvia miltiorrhiza	Salvia miltiorrhiza	ncbi	226208	Salvia miltiorrhiza	0	Raw / Exact DB / Canonical match	6XH2C	Salvia miltiorrhiza	0	EOL-000000346072	Salvia miltiorrhiza	0	7308369	Salvia miltiorrhiza	0	226208	Salvia miltiorrhiza	0	NO
temp_coconut_simple.txt	494	Lissoclinum patella	Lissoclinum patella	ncbi	13110	Lissoclinum patella	0	Raw / Exact DB / Canonical match	3VF5N	Lissoclinum patella	0	EOL-000000701269	Lissoclinum patella	0	2329854	Lissoclinum patella	0	13110	Lissoclinum patella	0	NO
temp_coconut_simple.txt	495	Greigia sphacelata	Greigia sphacelata	ncbi	106453	Greigia sphacelata	0	Raw / Exact DB / Canonical match	3HCDD	Greigia sphacelata	0	EOL-000000126756	Greigia sphacelata	0	2693922	Greigia sphacelata	0	106453	Greigia sphacelata	0	NO
temp_coconut_simple.txt	496	Berberis koreana	Berberis koreana	ncbi	211974	Berberis koreana	0	Raw / Exact DB / Canonical match	LJVB	Berberis koreana	0	EOL-000000201141	Berberis koreana	0	7138865	Berberis koreana	0	211974	Berberis koreana	0	NO
temp_coconut_simple.txt	497	Astragalus mongholicus	Astragalus mongholicus	ncbi	119829	Astragalus mongholicus	0	Raw / Exact DB / Canonical match	HZ86	Astragalus mongholicus	0	EOL-000000482928	Astragalus mongholicus	0	5345341	Astragalus mongholicus	0	119829	Astragalus mongholicus	0	NO
temp_coconut_simple.txt	498	Hedysarum multijugum maxim	Hedysarum multijugum maxim	ncbi	1402425	Corethrodendron multijugum	100	Unmapped / partial match (most likely genus level)	9CZF7	Corethrodendron multijugum	100	EOL-000000466979	Hedysarum multijugum	100	3973632	Corethrodendron multijugum	100	1402425	Corethrodendron multijugum	100	YES
temp_coconut_simple.txt	499	Citharexylum subserratum	Citharexylum subserratum	ncbi	222865	Citharexylum spinosum	6	Recursive / Single match	99HPW	Citharexylum spinosum	1	EOL-000000353980	Citharexylum spinosum	6	2925396	Citharexylum spinosum	1	222865	Citharexylum spinosum	6	NO
temp_coconut_simple.txt	500	Schisandra propinqua var.sinensis	Schisandra propinqua var. sinensis	ncbi	133445	Schisandra propinqua subsp. sinensis	1	Raw / Exact DB / Synonym match	5L37L	Schisandra propinqua sinensis	3	EOL-000000489107	Schisandra propinqua subsp. sinensis (Oliv.) R. M. K. Saunders	4	3745258	Schisandra propinqua sinensis	3	133445	Schisandra propinqua subsp. sinensis	1	NO
temp_coconut_simple.txt	501	Tyromyces fissilis	Tyromyces fissilis	ncbi	1040649	Pappia fissilis	1	Raw / Exact DB / Synonym match	4CL3M	Pappia fissilis	1	EOL-000002272005	Tyromyces	11	10847738	Pappia fissilis	1	1040649	Pappia fissilis	1	NO
temp_coconut_simple.txt	502	Tropaeolum majus	Tropaeolum majus	ncbi	4020	Tropaeolum majus	0	Raw / Exact DB / Canonical match	7CVJH	Tropaeolum majus	0	EOL-000000431519	Tropaeolum majus	0	2889934	Tropaeolum majus	0	4020	Tropaeolum majus	0	NO
temp_coconut_simple.txt	503	Raphanus sativus	Raphanus sativus	ncbi	3726	Raphanus sativus	0	Raw / Exact DB / Canonical match	4RJXT|6WT6G	Raphanus sativus|Raphanus sativus	2	EOL-000000428387|EOL-000003165249	Raphanus sativus|Raphanus sativus	2	7678610	Raphanus sativus	0	3726	Raphanus sativus	0	NO
temp_coconut_simple.txt	504	Tabernaemontana divaricata	Tabernaemontana divaricata	ncbi	52861	Tabernaemontana divaricata	0	Raw / Exact DB / Canonical match	549T5	Tabernaemontana divaricata	0	EOL-000000286316	Tabernaemontana divaricata	0	3169625	Tabernaemontana divaricata	0	52861	Tabernaemontana divaricata	0	NO
temp_coconut_simple.txt	505	Brassica rapa subsp. oleifera	Brassica rapa subsp. oleifera	ncbi	145471	Brassica rapa subsp. oleifera	0	Raw / Exact DB / Canonical match	N83Q	Brassica rapa	10	EOL-000000427576	Brassica rapa subsp. oleifera (DC.) Metzg.	4	6449378	Brassica rapa oleifera	3	145471	Brassica rapa subsp. oleifera	0	NO
temp_coconut_simple.txt	506	Bacteria$$$$order	Bacteria$$$$order	ncbi			1000	Unmapped			1000			1000			1000			1000	YES
temp_coconut_simple.txt	507	Trifolium pratense	Trifolium pratense	ncbi	57577	Trifolium pratense	0	Raw / Exact DB / Canonical match	58Q42|8TWY5|8TWY6	Trifolium pratense|Trifolium pratense|Trifolium pratense	2	EOL-000000469906	Trifolium pratense	0	8324121	Trifolium pratense	0	57577	Trifolium pratense	0	NO
temp_coconut_simple.txt	508	Melilotus alba	Melilotus alba	ncbi	47082	Melilotus albus	1	Raw / Exact DB / Synonym match	3ZFBQ|9CTBZ	Melilotus albus|Melilotus officinalis	8	EOL-000000470798|EOL-000000470816	Melilotus albus|Melilotus officinalis	8	8193111	Melilotus officinalis	1	47082	Melilotus albus	1	NO
temp_coconut_simple.txt	509	Eremanthus elaeagnus	Eremanthus elaeagnus	ncbi	1569397	Eremanthus elaeagnus	0	Raw / Exact DB / Canonical match	6GCL8	Eremanthus elaeagnus	0	EOL-000000249373	Eremanthus elaeagnus	0	3133662	Eremanthus elaeagnus	0	1569397	Eremanthus elaeagnus	0	NO
temp_coconut_simple.txt	510	Glycosmis citrifolia	Glycosmis citrifolia	ncbi	650008	Glycosmis citrifolia	0	Raw / Exact DB / Canonical match	3GFBR	Glycosmis parviflora	1	EOL-000000458864	Glycosmis parviflora	6	7732678	Glycosmis parviflora	1	650008	Glycosmis citrifolia	0	NO
temp_coconut_simple.txt	511	Corymbium villosum	Corymbium villosum	ncbi	2039871	Corymbium villosum	0	Raw / Exact DB / Canonical match	6B78R	Corymbium villosum	0	EOL-000000245032	Corymbium villosum	0	3118637	Corymbium villosum	0	2039871	Corymbium villosum	0	NO
temp_coconut_simple.txt	512	Stephania suberosa Forman	Stephania suberosa Forman	ncbi	1924985	Stephania suberosa	100	Unmapped / partial match (most likely genus level)	52BTG	Stephania suberosa	100	EOL-000000200321	Stephania suberosa	100	5592748	Stephania suberosa	100	1924985	Stephania suberosa	100	YES
temp_coconut_simple.txt	513	Stephania delavayi Diels	Stephania delavayi Diels	ncbi	216145	Stephania delavayi	100	Unmapped / partial match (most likely genus level)	52BQZ	Stephania delavayi	100	EOL-000000200311	Stephania delavayi	100	5592626	Stephania delavayi	100	216145	Stephania delavayi	100	YES
temp_coconut_simple.txt	514	Stephania pierrei Diels	Stephania pierrei Diels	ncbi	1924984	Stephania pierrei	100	Unmapped / partial match (most likely genus level)	52BT2	Stephania pierrei	100	EOL-000000200343	Stephania pierrei	100	5592774	Stephania pierrei	100	1924984	Stephania pierrei	100	YES
temp_coconut_simple.txt	515	Androcymbium melanthioides	Androcymbium melanthioides	ncbi	279460	Androcymbium melanthioides	0	Raw / Exact DB / Canonical match	5ZKDS	Colchicum melanthioides	1	EOL-000000107312	Androcymbium melanthioides	0	2740550	Colchicum melanthioides	1	279460	Androcymbium melanthioides	0	NO
temp_coconut_simple.txt	516	Hydrocotyle sibthorpioides	Hydrocotyle sibthorpioides	ncbi	4049	Hydrocotyle sibthorpioides	0	Raw / Exact DB / Canonical match	3N6R9	Hydrocotyle sibthorpioides	0	EOL-000000279349	Hydrocotyle sibthorpioides	0	8418338	Hydrocotyle sibthorpioides	0	4049	Hydrocotyle sibthorpioides	0	NO
temp_coconut_simple.txt	517	Myrothecium sp. KY6568	Myrothecium sp. KY6568	ncbi	5531	Myrothecium	40	Correction denied / Strain name involved / Nearest match	5WQS	Myrothecium	40	EOL-000002225854	Myrothecium	40	2562246	Myrothecium	40	5531	Myrothecium	40	YES
temp_coconut_simple.txt	518	Citrullus naudinianus	Citrullus naudinianus	ncbi	252528	Citrullus naudinianus	0	Raw / Exact DB / Canonical match	VMHR	Citrullus naudinianus	0	EOL-000000432847	Citrullus	11	3625134	Citrullus naudinianus	0	252528	Citrullus naudinianus	0	NO
temp_coconut_simple.txt	519	Acanthosicyos horrida	Acanthosicyos horrida	ncbi	387122	Acanthosicyos horridus	20	Specific epithet corrected / Exact DB / Single match	922G	Acanthosicyos horridus	20	EOL-000000432082	Acanthosicyos horridus	20	8327014	Acanthosicyos horridus	20	387122	Acanthosicyos horridus	20	NO
temp_coconut_simple.txt	520	Cucumis melo	Cucumis melo	ncbi	3656	Cucumis melo	0	Raw / Exact DB / Canonical match	329TQ|329TS	Cucumis melo|Cucumis melo	2	EOL-000000431873|EOL-000002325759	Cucumis melo|Cucumis melo	2	2874570	Cucumis melo	0	3656	Cucumis melo	0	NO
temp_coconut_simple.txt	521	Crinodendron hookerianum	Crinodendron hookerianum	ncbi	112810	Crinodendron hookerianum	0	Raw / Exact DB / Canonical match	6BGSH	Crinodendron hookerianum	0	EOL-000000438007	Crinodendron hookerianum	0	4031017	Crinodendron hookerianum	0	112810	Crinodendron hookerianum	0	NO
temp_coconut_simple.txt	522	Morus mongolica	Morus mongolica	ncbi	229049	Morus mongolica	0	Raw / Exact DB / Canonical match	44FT6	Morus mongolica	0	EOL-000000438439	Morus mongolica	0	7262362	Morus mongolica	0	229049	Morus mongolica	0	NO
temp_coconut_simple.txt	523	Polygonum perfoliatum	Polygonum perfoliatum	ncbi	371028	Persicaria perfoliata	1	Raw / Exact DB / Synonym match	4F9VX	Persicaria perfoliata	1	EOL-000000208049	Persicaria perfoliata	6	4033648	Persicaria perfoliata	1	371028	Persicaria perfoliata	1	NO
temp_coconut_simple.txt	524	Warburgia stuhlmannii	Warburgia stuhlmannii	ncbi	549618	Warburgia stuhlmannii	0	Raw / Exact DB / Canonical match	7FTSR	Warburgia stuhlmannii	0	EOL-000000493225	Warburgia stuhlmannii	0	5603222	Warburgia stuhlmannii	0	549618	Warburgia stuhlmannii	0	NO
temp_coconut_simple.txt	525	Pyracantha fortuneana (MAXIM) LI	Pyracantha fortuneana (MAXIM) LI	ncbi	144562	Pyracantha fortuneana	32	Generic epithet corrected / Exact DB / Single match	4QPY7	Pyracantha fortuneana	32	EOL-000000446873	Pyracantha fortuneana	32	2988224	Pyracantha fortuneana	32	144562	Pyracantha fortuneana	32	NO
temp_coconut_simple.txt	526	Clinopodium chinense var. parviflorum	Clinopodium chinense var. parviflorum	ncbi	758499	Clinopodium chinense var. parviflorum	0	Raw / Exact DB / Canonical match	5N67N	Clinopodium chinense parviflorum	3	EOL-000000349253	Clinopodium chinense var. parviflorum (Kud척) H.Hara	4	8235527	Clinopodium chinense parviflorum	3	758499	Clinopodium chinense var. parviflorum	0	NO
temp_coconut_simple.txt	527	Plantago lanceolata	Plantago lanceolata	ncbi	39414	Plantago lanceolata	0	Raw / Exact DB / Canonical match	4JLMM|4JLMN	Plantago lanceolata|Plantago lanceolata	2	EOL-000000364071|EOL-000002326281	Plantago lanceolata|Plantago lanceolata	2	8208358	Plantago lanceolata	0	39414	Plantago lanceolata	0	NO
temp_coconut_simple.txt	528	Mesembryanthemum anatomicum	Mesembryanthemum anatomicum	ncbi	246243	Mesembryanthemum emarcidum	6	Recursive / Single match	3ZYKZ	Mesembryanthemum emarcidum	1	EOL-000000218382	Mesembryanthemum emarcidum	6	3705537	Mesembryanthemum emarcidum	1	246243	Mesembryanthemum emarcidum	6	NO
temp_coconut_simple.txt	529	Nerium oleander	Nerium oleander	ncbi	63479	Nerium oleander	0	Raw / Exact DB / Canonical match	4768L	Nerium oleander	0	EOL-000000283037	Nerium oleander	0	3169756	Nerium oleander	0	63479	Nerium oleander	0	NO
temp_coconut_simple.txt	530	Veronica pectinata	Veronica pectinata	ncbi	207271	Veronica pectinata	0	Raw / Exact DB / Canonical match	5B76R	Veronica pectinata	0	EOL-000000363433	Veronica pectinata	0	8050322	Veronica pectinata	0	207271	Veronica pectinata	0	NO
temp_coconut_simple.txt	531	Cirsium dipsacolepis	Cirsium dipsacolepis	ncbi	41549	Cirsium	11	Recursive / Nearest match / Genus level	5Z92L	Cirsium dipsacolepis	0	EOL-000000247165	Cirsium dipsacolepis	0	3113091	Cirsium dipsacolepis	0	41549	Cirsium	11	MAYBE
temp_coconut_simple.txt	532	Croton rhamnifolius	Croton rhamnifolius	ncbi	323040|396495	Croton conduplicatus|Mallotus rhamnifolius	8	Recursive / Multiple match	3XQ2R|6BJ8Q	Mallotus rhamnifolius|Croton conduplicatus	8	EOL-000000384706|EOL-000000386857	Mallotus rhamnifolius|Croton conduplicatus	8	3060046|5378690	Croton conduplicatus|Mallotus rhamnifolius	2	323040|396495	Croton conduplicatus|Mallotus rhamnifolius	8	YES
temp_coconut_simple.txt	533	Isodon japonicus	Isodon japonicus	ncbi	425908	Isodon japonicus	0	Raw / Exact DB / Canonical match	6N9BT	Isodon japonicus	0	EOL-000000340281	Isodon japonicus	0	7308617	Isodon japonicus	0	425908	Isodon japonicus	0	NO
temp_coconut_simple.txt	534	Cocculus diversifolius	Cocculus diversifolius	ncbi	461574	Nephroia diversifolia	1	Raw / Exact DB / Synonym match	WMB6	Cocculus diversifolius	0	EOL-000000200401	Cocculus diversifolius	0	3033949	Cocculus diversifolius	0	461574	Nephroia diversifolia	1	NO
temp_coconut_simple.txt	535	Aconitum brevicalcaratum	Aconitum brevicalcaratum	ncbi	1905853	Aconitum brevicalcaratum	0	Raw / Exact DB / Canonical match	9G67	Aconitum brevicalcaratum	0	EOL-000000197535	Aconitum brevicalcaratum	0	3926815	Aconitum brevicalcaratum	0	1905853	Aconitum brevicalcaratum	0	NO
temp_coconut_simple.txt	536	Tripodanthus acutifolius	Tripodanthus acutifolius	ncbi	50169	Tripodanthus acutifolius	0	Raw / Exact DB / Canonical match	58YWN	Tripodanthus acutifolius	0	EOL-000000222576	Tripodanthus acutifolius	0	4004147	Tripodanthus acutifolius	0	50169	Tripodanthus acutifolius	0	NO
temp_coconut_simple.txt	537	Crinum kirkii	Crinum kirkii	ncbi	209098	Crinum kirkii	0	Raw / Exact DB / Canonical match	ZGQJ	Crinum kirkii	0	EOL-000000191233	Crinum kirkii	0	2853719	Crinum kirkii	0	209098	Crinum kirkii	0	NO
temp_coconut_simple.txt	538	Ptilidium ciliare	Ptilidium ciliare	ncbi	139839	Ptilidium ciliare	0	Raw / Exact DB / Canonical match	4Q7M8	Ptilidium ciliare	0	EOL-000000532057	Ptilidium ciliare	0	2688706	Ptilidium ciliare	0	139839	Ptilidium ciliare	0	NO
temp_coconut_simple.txt	539	Scutellaria seleriana	Scutellaria seleriana	ncbi	2798891	Scutellaria seleriana	0	Raw / Exact DB / Canonical match	79YF7	Scutellaria seleriana	0	EOL-000000344285	Scutellaria seleriana	0	5608181	Scutellaria seleriana	0	2798891	Scutellaria seleriana	0	NO
temp_coconut_simple.txt	540	Eria subsessilis	Eria subsessilis	ncbi	78849	Trichotosia	11	Recursive / Nearest match / Genus level	58LX7	Trichotosia subsessilis	1	EOL-000000167706	Trichotosia subsessilis	6	2789394	Trichotosia subsessilis	1	78849	Trichotosia	11	MAYBE
temp_coconut_simple.txt	541	Malva sylvestris	Malva sylvestris	ncbi	145754	Malva sylvestris	0	Raw / Exact DB / Canonical match	3XRCL	Malva sylvestris	0	EOL-000000417632	Malva sylvestris	0	3152374	Malva sylvestris	0	145754	Malva sylvestris	0	NO
temp_coconut_simple.txt	542	Viguiera annua	Viguiera annua	ncbi	191162	Heliomeris longifolia	10	Recursive / Nearest match / Species level	7LSS2	Heliomeris longifolia annua	1	EOL-000000256416	Heliomeris longifolia var. annua (M. E. Jones) Yates	6	4274254	Heliomeris longifolia annua	1	191162	Heliomeris longifolia	10	NO
temp_coconut_simple.txt	543	Hypericum triquetrifolium	Hypericum triquetrifolium	ncbi	282558	Hypericum triquetrifolium	0	Raw / Exact DB / Canonical match	6N2HJ	Hypericum triquetrifolium	0	EOL-000000383192	Hypericum triquetrifolium	0	3715163	Hypericum triquetrifolium	0	282558	Hypericum triquetrifolium	0	NO
temp_coconut_simple.txt	544	Teucrium pestalozzae	Teucrium pestalozzae	ncbi	1854044	Teucrium pestalozzae	0	Raw / Exact DB / Canonical match	55XP4	Teucrium pestalozzae	0	EOL-000000342629	Teucrium pestalozzae	0	3894575	Teucrium pestalozzae	0	1854044	Teucrium pestalozzae	0	NO
temp_coconut_simple.txt	545	Solanum racemigerum	Solanum racemigerum	ncbi	4081|4084	Solanum lycopersicum|Solanum pimpinellifolium	8	Recursive / Multiple match	4Y369|4Y3RT	Solanum lycopersicum|Solanum pimpinellifolium	8	EOL-000000315986|EOL-000000316576	Solanum pimpinellifolium|Solanum lycopersicum	8	2930137|7390679	Solanum lycopersicum|Solanum pimpinellifolium	2	4081|4084	Solanum lycopersicum|Solanum pimpinellifolium	8	YES
temp_coconut_simple.txt	546	Ammodendron conollyi	Ammodendron conollyi	ncbi	449078	Ammodendron conollyi	0	Raw / Exact DB / Canonical match	CTJ8	Ammodendron conollyi	0	EOL-000000471720	Ammodendron conollyi	0	2971168	Ammodendron conollyi	0	449078	Ammodendron conollyi	0	NO
temp_coconut_simple.txt	547	Trifolium apertum	Trifolium apertum	ncbi	361886	Trifolium apertum	0	Raw / Exact DB / Canonical match	58PNP	Trifolium apertum	0	EOL-000000469702	Trifolium apertum	0	5359207	Trifolium apertum	0	361886	Trifolium apertum	0	NO
temp_coconut_simple.txt	548	Cytisus scoparius	Cytisus scoparius	ncbi	3835	Cytisus scoparius	0	Raw / Exact DB / Canonical match	33S3C	Cytisus scoparius	0	EOL-000000486491	Cytisus scoparius	0	5354656	Cytisus scoparius	0	3835	Cytisus scoparius	0	NO
temp_coconut_simple.txt	549	Myrica multiflora	Myrica multiflora	ncbi	3509	Myrica	11	Recursive / Nearest match / Genus level	5WHT	Myrica	11	EOL-000000415765	Myrica	11	5565377	Myrica multiflora	0	3509	Myrica	11	MAYBE
temp_coconut_simple.txt	550	Knightia deplanchei	Knightia deplanchei	ncbi	524977	Eucarpha deplanchei	6	Recursive / Single match	3BR3Y	Eucarpha deplanchei	1	EOL-000000203524	Eucarpha deplanchei	6	7760447	Eucarpha deplanchei	1	524977	Eucarpha deplanchei	6	NO
temp_coconut_simple.txt	551	Illicium merrillianum	Illicium merrillianum	ncbi	13097	Illicium	11	Recursive / Nearest match / Genus level	3PGMS	Illicium merrillianum	0	EOL-000000489052	Illicium merrillianum	0	3592268	Illicium merrillianum	0	13097	Illicium	11	MAYBE
temp_coconut_simple.txt	552	Neoboutonia glabrescens Prain	Neoboutonia glabrescens Prain	ncbi	316725	Neoboutonia mannii	100	Unmapped / partial match (most likely genus level)	46BSK	Neoboutonia mannii	100	EOL-000000391386	Neoboutonia mannii	100	3070681	Neoboutonia mannii	100	316725	Neoboutonia mannii	100	YES
temp_coconut_simple.txt	553	Millettia pulchra	Millettia pulchra	ncbi	132451	Millettia pulchra	0	Raw / Exact DB / Canonical match	43DBL	Millettia pulchra	0	EOL-000000476507	Millettia pulchra	0	5355677	Millettia pulchra	0	132451	Millettia pulchra	0	NO
temp_coconut_simple.txt	554	Tylimanthus urvilleanus	Tylimanthus urvilleanus	ncbi	387587	Acrobolbus urvilleanus	1	Raw / Exact DB / Synonym match	64LWB	Acrobolbus urvilleanus	1	EOL-000000540041	Acrobolbus urvilleanus	6	7502264	Acrobolbus urvilleanus	1	387587	Acrobolbus urvilleanus	1	NO
temp_coconut_simple.txt	555	Toxicodendron capense	Toxicodendron capense	ncbi	43852	Toxicodendron	100	Unmapped / partial match (most likely genus level)	7Y43	Toxicodendron	100	EOL-000000451036	Toxicodendron	100	8686559	Toxicodendron	100	43852	Toxicodendron	100	YES
temp_coconut_simple.txt	556	Andrographis paniculata	Andrographis paniculata	ncbi	175694	Andrographis paniculata	0	Raw / Exact DB / Canonical match	DTT9	Andrographis paniculata	0	EOL-000000359196	Andrographis paniculata	0	3173178	Andrographis paniculata	0	175694	Andrographis paniculata	0	NO
temp_coconut_simple.txt	557	Comastoma pedunculatum	Comastoma pedunculatum	ncbi	156519	Comastoma pedunculatum	0	Raw / Exact DB / Canonical match	XDT8	Comastoma pedunculatum	0	EOL-000000282190	Comastoma pedunculatum	0	3840634	Comastoma pedunculatum	0	156519	Comastoma pedunculatum	0	NO
temp_coconut_simple.txt	558	Swertia purpurascens	Swertia purpurascens	ncbi	1205789|166614	Swertia teres|Swertia ciliata	8	Recursive / Multiple match	9KVPP	Swertia purpurascens	0	EOL-000000282349|EOL-000000282440	Swertia teres|Swertia ciliata	8	5596312|9650782	Swertia ciliata|Swertia teres	2	1205789|166614	Swertia teres|Swertia ciliata	8	YES
temp_coconut_simple.txt	559	Gentianopsis barbata	Gentianopsis barbata	ncbi	156522	Gentianopsis barbata	0	Raw / Exact DB / Canonical match	3FNLB	Gentianopsis barbata	0	EOL-000000280934	Gentianopsis barbata	0	7270652	Gentianopsis barbata	0	156522	Gentianopsis barbata	0	NO
temp_coconut_simple.txt	560	Lomatogonium rotatum	Lomatogonium rotatum	ncbi	148625	Lomatogonium rotatum	0	Raw / Exact DB / Canonical match	3VX6L	Lomatogonium rotatum	0	EOL-000000280558	Lomatogonium rotatum	0	3170177	Lomatogonium rotatum	0	148625	Lomatogonium rotatum	0	NO
temp_coconut_simple.txt	561	Commelina communis L	Commelina communis L	ncbi	4744	Commelina communis	20	Specific epithet corrected / Exact DB / Single match	XFFY	Commelina communis	20	EOL-000000143946	Commelina communis	20	2764179	Commelina communis	20	4744	Commelina communis	20	NO
temp_coconut_simple.txt	562	Machaerium hirtum	Machaerium hirtum	ncbi	450034	Machaerium hirtum	0	Raw / Exact DB / Canonical match	3WYFW	Machaerium hirtum	0	EOL-000000470481	Machaerium	11	5354979	Machaerium hirtum	0	450034	Machaerium hirtum	0	NO
temp_coconut_simple.txt	563	Lophatherum gracile	Lophatherum gracile	ncbi	29683	Lophatherum gracile	0	Raw / Exact DB / Canonical match	3W22Y	Lophatherum gracile	0	EOL-000000140843	Lophatherum gracile	0	4129475	Lophatherum gracile	0	29683	Lophatherum gracile	0	NO
temp_coconut_simple.txt	564	Achillea spp.	Achillea spp.	ncbi	13328	Achillea	3	Simple corrected / Exact DB / Canonical match	MRG	Achillea	3	EOL-000000271950	Achillea	3	3119995	Achillea	3	13328	Achillea	3	NO
temp_coconut_simple.txt	565	Oryza sativa	Oryza sativa	ncbi	4530	Oryza sativa	0	Raw / Exact DB / Canonical match	6SZF3|74ZF3	Oryza sativa|Oryza sativa	2	EOL-000000140764|EOL-000002325766	Oryza sativa|Oryza sativa	2	2703459|7969508	Oryza sativa|Oryza sativa	2	4530	Oryza sativa	0	NO
temp_coconut_simple.txt	566	Ziziphus jujuba var.spinosa	Ziziphus jujuba var. spinosa	ncbi	714518	Ziziphus jujuba var. spinosa	0	Raw / Exact DB / Canonical match	5S692	Ziziphus jujuba spinosa	3	EOL-000000450040	Ziziphus jujuba var. spinosa (Bunge) Hu ex H. F. Chow	4	4928539	Ziziphus jujuba spinosa	3	714518	Ziziphus jujuba var. spinosa	0	NO
temp_coconut_simple.txt	567	Gaillardia pulchella	Gaillardia pulchella	ncbi	128738	Gaillardia pulchella	0	Raw / Exact DB / Canonical match	6K7NT	Gaillardia pulchella	0	EOL-000000230899	Gaillardia pulchella	0	5387821	Gaillardia pulchella	0	128738	Gaillardia pulchella	0	NO
temp_coconut_simple.txt	568	Scabiosa atropurpurea	Scabiosa atropurpurea	ncbi	242170	Scabiosa atropurpurea	0	Raw / Exact DB / Canonical match	5L7GQ	Sixalix atropurpurea atropurpurea	1	EOL-000000307957	Sixalix atropurpurea subsp. atropurpurea	6	7301011	Sixalix atropurpurea atropurpurea	1	242170	Scabiosa atropurpurea	0	NO
temp_coconut_simple.txt	569	Iris florentina	Iris florentina	ncbi	26378	Iris	11	Recursive / Nearest match / Genus level	3PZP9	Iris florentina	0	EOL-000000156060	Iris	11	5298079	Iris florentina	0	26378	Iris	11	MAYBE
temp_coconut_simple.txt	570	Ohwia caudata	Ohwia caudata	ncbi	1603716	Ohwia caudata	0	Raw / Exact DB / Canonical match	74JGK	Ohwia caudata	0	EOL-000000477008	Ohwia caudata	0	2942986	Ohwia caudata	0	1603716	Ohwia caudata	0	NO
temp_coconut_simple.txt	571	Zantedeschia aethiopica	Zantedeschia aethiopica	ncbi	69721	Zantedeschia aethiopica	0	Raw / Exact DB / Canonical match	5CW7S	Zantedeschia aethiopica	0	EOL-000000112290	Zantedeschia aethiopica	0	2868827	Zantedeschia aethiopica	0	69721	Zantedeschia aethiopica	0	NO
temp_coconut_simple.txt	572	Wilbrandia ebracteata	Wilbrandia ebracteata	ncbi	703182	Wilbrandia ebracteata	0	Raw / Exact DB / Canonical match	5BYZP	Wilbrandia ebracteata	0	EOL-000000432331	Wilbrandia ebracteata	0	7317975	Wilbrandia ebracteata	0	703182	Wilbrandia ebracteata	0	NO
temp_coconut_simple.txt	573	Echinodorus grandiflorus	Echinodorus grandiflorus	ncbi	55312	Echinodorus grandiflorus	0	Raw / Exact DB / Canonical match	8WR6P	Aquarius grandiflorus	1	EOL-000000107861	Echinodorus grandiflorus	0	10888965	Aquarius grandiflorus	1	55312	Echinodorus grandiflorus	0	NO
temp_coconut_simple.txt	574	Iris japonica	Iris japonica	ncbi	203638	Iris japonica	0	Raw / Exact DB / Canonical match	3PZSS	Iris japonica	0	EOL-000000156074	Iris japonica	0	5297939	Iris japonica	0	203638	Iris japonica	0	NO
temp_coconut_simple.txt	575	Ziziphus jujuba	Ziziphus jujuba	ncbi	326968	Ziziphus jujuba	0	Raw / Exact DB / Canonical match	5D5Z9	Ziziphus jujuba	0	EOL-000000450039	Ziziphus jujuba	0	3039423	Ziziphus jujuba	0	326968	Ziziphus jujuba	0	NO
temp_coconut_simple.txt	576	Swertia japonica	Swertia japonica	ncbi	137129	Swertia japonica	0	Raw / Exact DB / Canonical match	53JT3	Swertia japonica	0	EOL-000000282493	Swertia japonica	0	7270341	Swertia japonica	0	137129	Swertia japonica	0	NO
temp_coconut_simple.txt	577	Gaillardia aristata	Gaillardia aristata	ncbi	55624	Gaillardia aristata	0	Raw / Exact DB / Canonical match	6K7MT	Gaillardia aristata	0	EOL-000000230912	Gaillardia aristata	0	5387859	Gaillardia aristata	0	55624	Gaillardia aristata	0	NO
temp_coconut_simple.txt	578	Aleurites moluccanus	Aleurites moluccanus	ncbi	123498	Aleurites moluccanus	0	Raw / Exact DB / Canonical match	BPW8	Aleurites moluccanus	0	EOL-000000388331	Aleurites moluccanus	0	4930679	Aleurites moluccanus	0	123498	Aleurites moluccanus	0	NO
temp_coconut_simple.txt	579	Swertia pseudochinensis	Swertia pseudochinensis	ncbi	676131	Swertia pseudochinensis	0	Raw / Exact DB / Canonical match	53JW8	Swertia pseudochinensis	0	EOL-000000282476	Swertia pseudochinensis	0	7270188	Swertia pseudochinensis	0	676131	Swertia pseudochinensis	0	NO
temp_coconut_simple.txt	580	Knautia montana	Knautia montana	ncbi	1443365	Knautia montana	0	Raw / Exact DB / Canonical match	3R9Z7	Knautia tatarica	1	EOL-000000307305	Knautia tatarica	6	8278292	Knautia tatarica	1	1443365	Knautia montana	0	NO
temp_coconut_simple.txt	581	Iris gracilipes	Iris gracilipes	ncbi	995794	Iris gracilipes	0	Raw / Exact DB / Canonical match	3PZQM	Iris gracilipes	0	EOL-000000156233	Iris gracilipes	0	5298321	Iris gracilipes	0	995794	Iris gracilipes	0	NO
temp_coconut_simple.txt	582	Gentianella acuta	Gentianella acuta	ncbi	510832	Gentianella acuta	0	Raw / Exact DB / Canonical match	5HFLJ	Gentianella amarella acuta	1	EOL-000000281759	Gentianella amarella subsp. acuta (Michx.) Gillett	6	3844822	Gentianella amarella acuta	1	510832	Gentianella acuta	0	NO
temp_coconut_simple.txt	583	Gentiana campestris	Gentiana campestris	ncbi	49940	Gentianella campestris	1	Raw / Exact DB / Synonym match	5HFN3	Gentianella germanica germanica	1	EOL-000000281752|EOL-000000281753|EOL-000000281793|EOL-000000281796|EOL-000000281971|EOL-000000281973	Gentianella amarella|Gentianella amarella subsp. amarella|Gentianella campestris|Gentianella campestris subsp. campestris|Gentianella germanica|Gentianella germanica subsp. germanica	8	7096620|7270230|7270433	Gentianella amarella amarella|Gentianella germanica|Gentianella campestris campestris	2	49940	Gentianella campestris	1	NO
temp_coconut_simple.txt	584	Ziziphus jujuba var. spinosa	Ziziphus jujuba var. spinosa	ncbi	714518	Ziziphus jujuba var. spinosa	0	Raw / Exact DB / Canonical match	5S692	Ziziphus jujuba spinosa	3	EOL-000000450040	Ziziphus jujuba var. spinosa (Bunge) Hu ex H. F. Chow	4	4928539	Ziziphus jujuba spinosa	3	714518	Ziziphus jujuba var. spinosa	0	NO
temp_coconut_simple.txt	585	Citrus reticulata	Citrus reticulata	ncbi	85571	Citrus reticulata	0	Raw / Exact DB / Canonical match	VMM2	Citrus reticulata	0	EOL-000000458920	Citrus reticulata	0	3190172	Citrus reticulata	0	85571	Citrus reticulata	0	NO
temp_coconut_simple.txt	586	Eriostemon rhomboideus	Eriostemon rhomboideus	ncbi	549428	Philotheca	11	Recursive / Nearest match / Genus level	76Z9S	Philotheca rhomboidea	1	EOL-000000457396	Philotheca rhomboidea	6	3838121	Philotheca rhomboidea	1	549428	Philotheca	11	MAYBE
temp_coconut_simple.txt	587	Aphelandra fuscopunctata	Aphelandra fuscopunctata	ncbi	4186	Aphelandra	11	Recursive / Nearest match / Genus level	FC5V	Aphelandra flava	1	EOL-000000361616	Aphelandra flava	6	3779392	Aphelandra flava	1	4186	Aphelandra	11	MAYBE
temp_coconut_simple.txt	588	Phellodendron amurense	Phellodendron amurense	ncbi	68554	Phellodendron amurense	0	Raw / Exact DB / Canonical match	4FZL9	Phellodendron amurense	0	EOL-000000457238	Phellodendron amurense	0	3190154	Phellodendron amurense	0	68554	Phellodendron amurense	0	NO
temp_coconut_simple.txt	589	Magnolia obovata	Magnolia obovata	ncbi	349509	Magnolia obovata	0	Raw / Exact DB / Canonical match	3XHFF	Magnolia obovata	0	EOL-000000489378	Magnolia obovata	0	3153160	Magnolia obovata	0	349509	Magnolia obovata	0	NO
temp_coconut_simple.txt	590	Phellodendron chinense	Phellodendron chinense	ncbi	354508	Phellodendron chinense	0	Raw / Exact DB / Canonical match	4FZLB	Phellodendron chinense	0	EOL-000000457242	Phellodendron chinense	0	3831897	Phellodendron chinense	0	354508	Phellodendron chinense	0	NO
temp_coconut_simple.txt	591	Magnolia officinalis	Magnolia officinalis	ncbi	85864	Magnolia officinalis	0	Raw / Exact DB / Canonical match	3XHFL	Magnolia officinalis	0	EOL-000000489553	Magnolia officinalis	0	3153830	Magnolia officinalis	0	85864	Magnolia officinalis	0	NO
temp_coconut_simple.txt	592	Xylopia parviflora	Xylopia parviflora	ncbi	992813	Xylopia parviflora	0	Raw / Exact DB / Canonical match	5CM67	Xylopia parviflora	0	EOL-000000490670	Xylopia parviflora	0	3157027	Xylopia parviflora	0	992813	Xylopia parviflora	0	NO
temp_coconut_simple.txt	593	Phellodendron chinese	Phellodendron chinese	ncbi	354508	Phellodendron chinense	20	Specific epithet corrected / Exact DB / Single match	4FZLB	Phellodendron chinense	20	EOL-000000457242	Phellodendron chinense	20	3831897	Phellodendron chinense	20	354508	Phellodendron chinense	20	NO
temp_coconut_simple.txt	594	Polyalthia nemoralis	Polyalthia nemoralis	ncbi	1267443	Trivalvaria costata	6	Recursive / Single match	82NB	Trivalvaria	11	EOL-000000489986	Trivalvaria	11	7951385	Trivalvaria costata	1	1267443	Trivalvaria costata	6	NO
temp_coconut_simple.txt	595	Cudrania tricuspidata	Cudrania tricuspidata	ncbi	210328	Maclura tricuspidata	1	Raw / Exact DB / Synonym match	3WZQV	Maclura tricuspidata	1	EOL-000000439821	Cudrania tricuspidata	0	2984654	Cudrania tricuspidata	0	210328	Maclura tricuspidata	1	NO
temp_coconut_simple.txt	596	Thespesia populnea	Thespesia populnea	ncbi	3638	Thespesia populnea	0	Raw / Exact DB / Canonical match	56FSM	Thespesia populnea	0	EOL-000000423504	Thespesia populnea	0	3152795	Thespesia populnea	0	3638	Thespesia populnea	0	NO
temp_coconut_simple.txt	597	Ornithogalum thyrsoides	Ornithogalum thyrsoides	ncbi	82017	Ornithogalum thyrsoides	0	Raw / Exact DB / Canonical match	6T8JZ	Ornithogalum thyrsoides	0	EOL-000000153379	Ornithogalum thyrsoides	0	2773545	Ornithogalum thyrsoides	0	82017	Ornithogalum thyrsoides	0	NO
temp_coconut_simple.txt	598	Coleus xanthanthus	Coleus xanthanthus	ncbi	662900	Coleus xanthanthus	0	Raw / Exact DB / Canonical match	X2BZ	Coleus xanthanthus	0	EOL-000000340698	Plectranthus xanthanthus	6	7998826	Plectranthus xanthanthus	1	662900	Coleus xanthanthus	0	NO
temp_coconut_simple.txt	599	Rubus chamaemorus	Rubus chamaemorus	ncbi	57936	Rubus chamaemorus	0	Raw / Exact DB / Canonical match	4TJR6	Rubus chamaemorus	0	EOL-000000445298	Rubus chamaemorus	0	2998290	Rubus chamaemorus	0	57936	Rubus chamaemorus	0	NO
temp_coconut_simple.txt	600	Rosa canina	Rosa canina	ncbi	74635	Rosa canina	0	Raw / Exact DB / Canonical match	4TCZM	Rosa canina	0	EOL-000000441740	Rosa canina	0	3002461|7537801	Rosa canina|Rosa canina	2	74635	Rosa canina	0	NO
temp_coconut_simple.txt	601	Tagetes patula	Tagetes patula	ncbi	55843	Tagetes patula	0	Raw / Exact DB / Canonical match	54JQL	Tagetes erecta	1	EOL-000000249518	Tagetes erecta	6	3088488	Tagetes erecta	1	55843	Tagetes patula	0	NO
temp_coconut_simple.txt	602	Calendula officinalis	Calendula officinalis	ncbi	41496	Calendula officinalis	0	Raw / Exact DB / Canonical match	PJDZ	Calendula officinalis	0	EOL-000000249117	Calendula officinalis	0	5391480|7661002	Calendula officinalis|Calendula officinalis	2	41496	Calendula officinalis	0	NO
temp_coconut_simple.txt	603	Psidium guajava	Psidium guajava	ncbi	120290	Psidium guajava	0	Raw / Exact DB / Canonical match	4PFV7	Psidium guajava	0	EOL-000000402694	Psidium guajava	0	5420380	Psidium guajava	0	120290	Psidium guajava	0	NO
temp_coconut_simple.txt	604	Rosa rubinosa	Rosa rubinosa	ncbi	3764	Rosa	24	Specific epithet corrected / Recursive / Nearest match	63S6D	Rosa	24	EOL-000000441511	Rosa	24	8089235	Rosa rubignosa	20	3764	Rosa	24	MAYBE
temp_coconut_simple.txt	605	Flavobacterium sp. R-1560	Flavobacterium sp. R-1560	ncbi	237	Flavobacterium	40	Correction denied / Strain name involved / Nearest match	634QJ	Flavobacterium	40	EOL-000000023230	Flavobacterium	40	3221328	Flavobacterium	40	237	Flavobacterium	40	YES
temp_coconut_simple.txt	606	Rosa rubiginosa	Rosa rubiginosa	ncbi	74636	Rosa rubiginosa	0	Raw / Exact DB / Canonical match	4TDX3	Rosa rubiginosa	0	EOL-000000441737	Rosa rubiginosa	0	7375079|8011482|8174785|8215581	Rosa rubiginosa|Rosa rubiginosa|Rosa rubiginosa|Rosa rubiginosa	2	74636	Rosa rubiginosa	0	NO
temp_coconut_simple.txt	607	Streptomyces kitasatoensis	Streptomyces kitasatoensis	ncbi	97405	Streptomyces kitasatoensis	0	Raw / Exact DB / Canonical match	7P7F	Streptomyces	11	EOL-000000005006	Streptomyces kitasatoensis	0	2584528	Streptomyces	11	97405	Streptomyces kitasatoensis	0	NO
temp_coconut_simple.txt	608	Machaerium nictitans	Machaerium nictitans	ncbi	450035	Machaerium nictitans	0	Raw / Exact DB / Canonical match	9CJNB	Machaerium	11	EOL-000000470481	Machaerium	11	2959589	Machaerium	11	450035	Machaerium nictitans	0	NO
temp_coconut_simple.txt	609	Machaerium pedicellatum	Machaerium pedicellatum	ncbi	1954621	Machaerium pedicellatum	0	Raw / Exact DB / Canonical match	3WYJD	Machaerium pedicellatum	0	EOL-000000470580	Machaerium pedicellatum	0	5354939	Machaerium pedicellatum	0	1954621	Machaerium pedicellatum	0	NO
temp_coconut_simple.txt	610	Machaerium kuhlmannii	Machaerium kuhlmannii	ncbi	450035	Machaerium nictitans	10	Recursive / Nearest match / Species level	5PXNJ	Machaerium nyctitans nyctitans	1	EOL-000000470485	Machaerium kuhlmannii	0	5355130	Machaerium nyctitans nyctitans	1	450035	Machaerium nictitans	10	NO
temp_coconut_simple.txt	611	Piptadenia macrocarpa	Piptadenia macrocarpa	ncbi	1268258	Anadenanthera colubrina var. cebil	6	Recursive / Single match	5M783	Anadenanthera colubrina cebil	1	EOL-000000472801	Anadenanthera colubrina var. cebil (Griseb.)Altschul	6	2952829	Anadenanthera colubrina cebil	1	1268258	Anadenanthera colubrina var. cebil	6	NO
temp_coconut_simple.txt	612	Amorpha fruticosa	Amorpha fruticosa	ncbi	48131	Amorpha fruticosa	0	Raw / Exact DB / Canonical match	CX4J	Amorpha fruticosa	0	EOL-000000476303	Amorpha fruticosa	0	5357407	Amorpha fruticosa	0	48131	Amorpha fruticosa	0	NO
temp_coconut_simple.txt	613	Mensamria intercedens	Mensamria intercedens	ncbi			1000	Unmapped			1000			1000			1000			1000	YES
temp_coconut_simple.txt	614	Mensamria intercedens Lampert	Mensamria intercedens Lampert	ncbi			1000	Unmapped			1000			1000			1000			1000	YES
temp_coconut_simple.txt	615	Lycium chinense	Lycium chinense	ncbi	112883	Lycium chinense	0	Raw / Exact DB / Canonical match	3WKHM	Lycium chinense	0	EOL-000000317958	Lycium chinense	0	2928809	Lycium chinense	0	112883	Lycium chinense	0	NO
temp_coconut_simple.txt	616	Kandelia candel	Kandelia candel	ncbi	61147	Kandelia candel	0	Raw / Exact DB / Canonical match	3R25H	Kandelia candel	0	EOL-000000382540	Kandelia candel	0	3874179	Kandelia candel	0	61147	Kandelia candel	0	NO
temp_coconut_simple.txt	617	Juncus effusus	Juncus effusus	ncbi	13579	Juncus effusus	0	Raw / Exact DB / Canonical match	3QTNS	Juncus effusus	0	EOL-000000115961	Juncus effusus	0	2701311	Juncus effusus	0	13579	Juncus effusus	0	NO
temp_coconut_simple.txt	618	Semecarpus anacardium	Semecarpus anacardium	ncbi	289767	Semecarpus anacardium	0	Raw / Exact DB / Canonical match	4WFL5	Semecarpus anacardium	0	EOL-000000451596	Semecarpus anacardium	0	7360607	Semecarpus anacardium	0	289767	Semecarpus anacardium	0	NO
temp_coconut_simple.txt	619	Stereospermum personatum	Stereospermum personatum	ncbi	1090621	Stereospermum colais	6	Recursive / Single match	6ZR6C	Stereospermum colais	1	EOL-000000368833	Stereospermum colais	6	7298473	Stereospermum colais	1	1090621	Stereospermum colais	6	NO
temp_coconut_simple.txt	620	Lycopodium japonicum	Lycopodium japonicum	ncbi	672196	Lycopodium japonicum	0	Raw / Exact DB / Canonical match	B9T5S	Lycopodium japonicum	0	EOL-000000504624	Lycopodium japonicum	0	7286549	Lycopodium japonicum	0	672196	Lycopodium japonicum	0	NO
temp_coconut_simple.txt	621	Ixeris repens A.Gray	Ixeris repens A. Gray	ncbi	520761	Ixeris repens	100	Unmapped / partial match (most likely genus level)	3QFHM	Ixeris repens	100	EOL-000000251631	Ixeris repens	100	3115554	Ixeris repens	100	520761	Ixeris repens	100	YES
temp_coconut_simple.txt	622	Phlomis rigida	Phlomis rigida	ncbi	997737	Phlomis rigida	0	Raw / Exact DB / Canonical match	4GHT8	Phlomis rigida	0	EOL-000000347555	Phlomis rigida	0	3886577	Phlomis rigida	0	997737	Phlomis rigida	0	NO
temp_coconut_simple.txt	623	Barleria lupulina	Barleria lupulina	ncbi	101743	Barleria lupulina	0	Raw / Exact DB / Canonical match	KRQT	Barleria lupulina	0	EOL-000000355890	Barleria lupulina	0	3173126	Barleria lupulina	0	101743	Barleria lupulina	0	NO
temp_coconut_simple.txt	624	Hedyotis diffusae herba	Hedyotis diffusae herba	ncbi	254027	Oldenlandia diffusa	30	Latin inflection corrected / Exact DB / Single match	4VPZF|5QC6B	Scleromitrion diffusum|Oldenlandia herbacea herbacea	35	EOL-000000292838|EOL-000000297853	Scleromitrion diffusum|Oldenlandia herbacea var. herbacea	35	9264048|7067159	Scleromitrion diffusum|Oldenlandia herbacea herbacea	30	254027	Oldenlandia diffusa	30	NO
temp_coconut_simple.txt	625	Oldenlandia diffusa	Oldenlandia diffusa	ncbi	254027	Oldenlandia diffusa	0	Raw / Exact DB / Canonical match	4VPZF	Scleromitrion diffusum	1	EOL-000000292838	Scleromitrion diffusum	6	9264048	Scleromitrion diffusum	1	254027	Oldenlandia diffusa	0	NO
temp_coconut_simple.txt	626	Mycale laxissima	Mycale laxissima	ncbi	458504	Mycale laxissima	0	Raw / Exact DB / Canonical match	6RR3T	Mycale laxissima	0	EOL-000000557715	Mycale (Arenochalina)	1	2242093	Mycale laxissima	0	458504	Mycale laxissima	0	NO
temp_coconut_simple.txt	627	Scorodocarpus borneensis	Scorodocarpus borneensis	ncbi	48514	Scorodocarpus borneensis	0	Raw / Exact DB / Canonical match	4VWMW	Scorodocarpus borneensis	0	EOL-000000222248	Scorodocarpus borneensis	0	3685861	Scorodocarpus borneensis	0	48514	Scorodocarpus borneensis	0	NO
temp_coconut_simple.txt	628	Aquilaria sinensis	Aquilaria sinensis	ncbi	210372	Aquilaria sinensis	0	Raw / Exact DB / Canonical match	FZN6	Aquilaria sinensis	0	EOL-000000416394	Aquilaria sinensis	0	5523984	Aquilaria sinensis	0	210372	Aquilaria sinensis	0	NO
temp_coconut_simple.txt	629	Parmelia pseudofatiscens	Parmelia pseudofatiscens	ncbi	87260	Parmelia	100	Unmapped / partial match (most likely genus level)	6HXG	Parmelia	100	EOL-000002250874	Parmelia	100	2576643	Parmelia	100	87260	Parmelia	100	YES
temp_coconut_simple.txt	630	Menegazzia asahinae	Menegazzia asahinae	ncbi	180480	Menegazzia	11	Recursive / Nearest match / Genus level	5P2G	Menegazzia	11	EOL-000002251291	Menegazzia asahinae	0	6017827	Menegazzia asahinae	0	180480	Menegazzia	11	MAYBE
temp_coconut_simple.txt	631	Parmelia horrescens	Parmelia horrescens	ncbi	1709390	Hypotrachyna horrescens	1	Raw / Exact DB / Synonym match	3NZTJ	Hypotrachyna horrescens	1	EOL-000002251125	Parmelinopsis horrescens	6	2605655	Parmelinopsis horrescens	1	1709390	Hypotrachyna horrescens	1	NO
temp_coconut_simple.txt	632	Diploicia canescens	Diploicia canescens	ncbi	144695	Diploicia canescens	0	Raw / Exact DB / Canonical match	6CXS9	Diploicia canescens	0	EOL-000002255961	Diploicia canescens	0	2609244	Diploicia canescens	0	144695	Diploicia canescens	0	NO
temp_coconut_simple.txt	633	Menegazzia terebrata	Menegazzia terebrata	ncbi	180482	Menegazzia terebrata	0	Raw / Exact DB / Canonical match	3ZQ36	Menegazzia terebrata	0	EOL-000002251295	Menegazzia terebrata	0	2603661	Menegazzia terebrata	0	180482	Menegazzia terebrata	0	NO
temp_coconut_simple.txt	634	Rheum australe	Rheum australe	ncbi	284363	Rheum australe	0	Raw / Exact DB / Canonical match	4S69W	Rheum australe	0	EOL-000000207897	Rheum australe	0	4038150	Rheum australe	0	284363	Rheum australe	0	NO
temp_coconut_simple.txt	635	Rheum emodi	Rheum emodi	ncbi	284363	Rheum australe	1	Raw / Exact DB / Synonym match	4S69W	Rheum australe	6	EOL-000000207897	Rheum australe	6	4038150	Rheum australe	1	284363	Rheum australe	1	NO
temp_coconut_simple.txt	636	Zanthoxylum schinifolium	Zanthoxylum schinifolium	ncbi	354530	Zanthoxylum schinifolium	0	Raw / Exact DB / Canonical match	5CWQF	Zanthoxylum schinifolium	0	EOL-000000456970	Zanthoxylum schinifolium	0	7269177	Zanthoxylum schinifolium	0	354530	Zanthoxylum schinifolium	0	NO
temp_coconut_simple.txt	637	Antirrhinum multiflorum	Antirrhinum multiflorum	ncbi	192253	Sairocarpus multiflorus	1	Raw / Exact DB / Synonym match	7WRMX	Sairocarpus multiflorus	1	EOL-000000364559	Antirrhinum	11	10675994	Antirrhinum multiflorum	0	192253	Sairocarpus multiflorus	1	NO
temp_coconut_simple.txt	638	Asplenium kaulfussii	Asplenium kaulfussii	ncbi	2029220	Asplenium kaulfussii	0	Raw / Exact DB / Canonical match	B9678	Asplenium kaulfussii	0	EOL-000000506928	Asplenium kaulfussii	0	2650647	Asplenium kaulfussii	0	2029220	Asplenium kaulfussii	0	NO
temp_coconut_simple.txt	639	Funaria hygrometrica	Funaria hygrometrica	ncbi	29583	Funaria hygrometrica	0	Raw / Exact DB / Canonical match	6K3SS	Funaria hygrometrica	0	EOL-000000531280	Funaria hygrometrica	0	5281229|7888377	Funaria hygrometrica|Funaria hygrometrica	2	29583	Funaria hygrometrica	0	NO
temp_coconut_simple.txt	640	Helichrysum bracteatum	Helichrysum bracteatum	ncbi	152196	Xerochrysum bracteatum	1	Raw / Exact DB / Synonym match	5CCKX	Xerochrysum bracteatum	1	EOL-000000230476	Xerochrysum bracteatum	6	3102871	Xerochrysum bracteatum	1	152196	Xerochrysum bracteatum	1	NO
temp_coconut_simple.txt	641	Lespedeza cyrtobotrya	Lespedeza cyrtobotrya	ncbi	701533	Lespedeza cyrtobotrya	0	Raw / Exact DB / Canonical match	6PRGH	Lespedeza cyrtobotrya	0	EOL-000000486815	Lespedeza cyrtobotrya	0	2955621	Lespedeza cyrtobotrya	0	701533	Lespedeza cyrtobotrya	0	NO
temp_coconut_simple.txt	642	Tetragonotheca helianthoides	Tetragonotheca helianthoides	ncbi	1620204	Tetragonotheca helianthoides	0	Raw / Exact DB / Canonical match	55NBQ	Tetragonotheca helianthoides	0	EOL-000000265089	Tetragonotheca helianthoides	0	3150306	Tetragonotheca helianthoides	0	1620204	Tetragonotheca helianthoides	0	NO
temp_coconut_simple.txt	643	Gynostemma pentaphyllum	Gynostemma pentaphyllum	ncbi	182084	Gynostemma pentaphyllum	0	Raw / Exact DB / Canonical match	3HWXM	Gynostemma pentaphyllum	0	EOL-000000432955	Gynostemma pentaphyllum	0	7317960	Gynostemma pentaphyllum	0	182084	Gynostemma pentaphyllum	0	NO
temp_coconut_simple.txt	644	Qualea laboriauana	Qualea laboriauana	ncbi	27228	Qualea	24	Specific epithet corrected / Recursive / Nearest match	4QZPH	Qualea labouriauana	20	EOL-000000412011	Qualea labouriauana	20	4030499	Qualea labouriauana	20	27228	Qualea	24	MAYBE
temp_coconut_simple.txt	645	Canella winterana	Canella winterana	ncbi	3426	Canella winterana	0	Raw / Exact DB / Canonical match	QLT5	Canella winterana	0	EOL-000000493228	Canella winterana	0	3877834	Canella winterana	0	3426	Canella winterana	0	NO
temp_coconut_simple.txt	646	Glycyrrhiza inflata	Glycyrrhiza inflata	ncbi	74614	Glycyrrhiza inflata	0	Raw / Exact DB / Canonical match	3GFR3	Glycyrrhiza inflata	0	EOL-000000465983	Glycyrrhiza inflata	0	2965745	Glycyrrhiza inflata	0	74614	Glycyrrhiza inflata	0	NO
temp_coconut_simple.txt	647	Glycyrrhiza glabra	Glycyrrhiza glabra	ncbi	49827	Glycyrrhiza glabra	0	Raw / Exact DB / Canonical match	3GFQT	Glycyrrhiza glabra	0	EOL-000000465981	Glycyrrhiza glabra	0	2965732	Glycyrrhiza glabra	0	49827	Glycyrrhiza glabra	0	NO
temp_coconut_simple.txt	648	Mitracarpus scaber	Mitracarpus scaber	ncbi	1620150	Mitracarpus hirtus	6	Recursive / Single match	43QK7	Mitracarpus hirtus	1	EOL-000000305351	Mitracarpus hirtus	6	2912993	Mitracarpus hirtus	1	1620150	Mitracarpus hirtus	6	NO
temp_coconut_simple.txt	649	Glycyrrhiza uralensis	Glycyrrhiza uralensis	ncbi	74613	Glycyrrhiza uralensis	0	Raw / Exact DB / Canonical match	9CX4R	Glycyrrhiza uralensis	0	EOL-000000465980	Glycyrrhiza uralensis	0	2965770|7861283	Glycyrrhiza uralensis|Glycyrrhiza uralensis	2	74613	Glycyrrhiza uralensis	0	NO
temp_coconut_simple.txt	650	Inula helenium	Inula helenium	ncbi	55635	Inula helenium	0	Raw / Exact DB / Canonical match	3PT6J	Inula helenium	0	EOL-000000254544	Inula helenium	0	3148340	Inula helenium	0	55635	Inula helenium	0	NO
temp_coconut_simple.txt	651	Polygala tenuifolia	Polygala tenuifolia	ncbi	355332	Polygala tenuifolia	0	Raw / Exact DB / Canonical match	4L8FN	Polygala tenuifolia	0	EOL-000000461567	Polygala tenuifolia	0	7593997	Polygala tenuifolia	0	355332	Polygala tenuifolia	0	NO
temp_coconut_simple.txt	652	Glycyrrhiza spp.	Glycyrrhiza spp.	ncbi	46347	Glycyrrhiza	3	Simple corrected / Exact DB / Canonical match	9CKWL	Glycyrrhiza	3	EOL-000000465962	Glycyrrhiza	3	2965731	Glycyrrhiza	3	46347	Glycyrrhiza	3	NO
temp_coconut_simple.txt	653	Morus cathayana	Morus cathayana	ncbi	226895	Morus cathayana	0	Raw / Exact DB / Canonical match	44FQR	Morus cathayana	0	EOL-000000438433	Morus cathayana	0	7262430	Morus cathayana	0	226895	Morus cathayana	0	NO
temp_coconut_simple.txt	654	Descurainia sophia	Descurainia sophia	ncbi	89411	Descurainia sophia	0	Raw / Exact DB / Canonical match	34ZD5	Descurainia sophia	0	EOL-000000428414	Descurainia sophia	0	3044318	Descurainia sophia	0	89411	Descurainia sophia	0	NO
temp_coconut_simple.txt	655	Hippophae rhamnoides	Hippophae rhamnoides	ncbi	193516	Hippophae rhamnoides	0	Raw / Exact DB / Canonical match	3M2F8	Hippophae rhamnoides	0	EOL-000000438015	Hippophae rhamnoides	0	3039285	Hippophae rhamnoides	0	193516	Hippophae rhamnoides	0	NO
temp_coconut_simple.txt	656	Crocus sativus	Crocus sativus	ncbi	82528	Crocus sativus	0	Raw / Exact DB / Canonical match	ZL2V	Crocus sativus	0	EOL-000000156855	Crocus sativus	0	2747430|7994270	Crocus sativus|Crocus sativus	2	82528	Crocus sativus	0	NO
temp_coconut_simple.txt	657	Isatis tinctoria	Isatis tinctoria	ncbi	161756	Isatis tinctoria	0	Raw / Exact DB / Canonical match	3Q3HY	Isatis tinctoria	0	EOL-000000429448	Isatis tinctoria	0	5374118	Isatis tinctoria	0	161756	Isatis tinctoria	0	NO
temp_coconut_simple.txt	658	Lepidium apetalum	Lepidium apetalum	ncbi	153459	Lepidium apetalum	0	Raw / Exact DB / Canonical match	6P9HL	Lepidium apetalum	0	EOL-000000429102	Lepidium apetalum	0	5376835	Lepidium apetalum	0	153459	Lepidium apetalum	0	NO
temp_coconut_simple.txt	659	Persicaria tinctoria	Persicaria tinctoria	ncbi	96455	Persicaria tinctoria	0	Raw / Exact DB / Canonical match	4F9YG	Persicaria tinctoria	0	EOL-000000208129	Persicaria tinctoria	0	4032517	Persicaria tinctoria	0	96455	Persicaria tinctoria	0	NO
temp_coconut_simple.txt	660	Nelumbo nucifera	Nelumbo nucifera	ncbi	4432	Nelumbo nucifera	0	Raw / Exact DB / Canonical match	465R5	Nelumbo nucifera	0	EOL-000000204355	Nelumbo nucifera	0	2882449	Nelumbo nucifera	0	4432	Nelumbo nucifera	0	NO
temp_coconut_simple.txt	661	Pseudomonas fluorescens DSM 11579	Pseudomonas fluorescens DSM 11579	ncbi	294	Pseudomonas fluorescens	40	Correction denied / Strain name involved / Nearest match	4P3PC	Pseudomonas fluorescens	40	EOL-000000018239	Pseudomonas fluorescens	40	3223199	Pseudomonas fluorescens	40	294	Pseudomonas fluorescens	40	YES
temp_coconut_simple.txt	662	Humulus japonicus	Humulus japonicus	ncbi	3485	Humulus japonicus	0	Raw / Exact DB / Canonical match	6MFNX	Humulus japonicus	0	EOL-000002328523	Humulus japonicus	0	2984537	Humulus scandens	1	3485	Humulus japonicus	0	NO
temp_coconut_simple.txt	663	Humulus lupulus	Humulus lupulus	ncbi	3486	Humulus lupulus	0	Raw / Exact DB / Canonical match	6MFNY	Humulus lupulus	0	EOL-000000438165	Humulus lupulus	0	2984535	Humulus lupulus	0	3486	Humulus lupulus	0	NO
temp_coconut_simple.txt	664	Phorbas sp.	Phorbas sp.	ncbi	252957	Phorbas	3	Simple corrected / Exact DB / Canonical match	84S4F	Phorbas	3	EOL-000000559555	Phorbas	3	7611668	Phorbas	3	252957	Phorbas	3	NO
temp_coconut_simple.txt	665	Pistacia chinensis	Pistacia chinensis	ncbi	289741	Pistacia chinensis	0	Raw / Exact DB / Canonical match	4J9TG	Pistacia chinensis	0	EOL-000000451978	Pistacia chinensis	0	3190586	Pistacia chinensis	0	289741	Pistacia chinensis	0	NO
temp_coconut_simple.txt	666	Lyngbya sp. 36.91	Lyngbya sp. 36. 91	ncbi	28073	Lyngbya	40	Correction denied / Strain name involved / Nearest match	5HR4	Lyngbya	40	EOL-000000000201	Lyngbya	40	3218593	Lyngbya	40	28073	Lyngbya	40	YES
temp_coconut_simple.txt	667	Mus musculus	Mus musculus	ncbi	10090	Mus musculus	0	Raw / Exact DB / Canonical match	44NK4|44NK5|44NK6|7VW9H	Mus musculus|Mus musculus|Mus musculus|Mus musculus	2	EOL-000000638035|EOL-000002327234|EOL-000002327276|EOL-000003165997	Mus musculus|Mus musculus|Mus musculus|Mus musculus	2	7429082	Mus musculus	0	10090	Mus musculus	0	NO
temp_coconut_simple.txt	668	Escherichia coli	Escherichia coli	ncbi	562	Escherichia coli	0	Raw / Exact DB / Canonical match	3BGTD	Escherichia coli	0	EOL-000000020206	Escherichia coli	0	11286021	Escherichia coli	0	562	Escherichia coli	0	NO
temp_coconut_simple.txt	669	Pulsatilla koreana	Pulsatilla koreana	ncbi	387930	Pulsatilla cernua var. koreana	1	Raw / Exact DB / Synonym match	5R2RF	Pulsatilla cernua koreana	1	EOL-000000197132	Pulsatilla cernua	6	7278021	Pulsatilla cernua	1	387930	Pulsatilla cernua var. koreana	1	NO
temp_coconut_simple.txt	670	Centipeda minima	Centipeda minima	ncbi	397370	Centipeda minima	0	Raw / Exact DB / Canonical match	S85X	Centipeda minima	0	EOL-000000232193	Centipeda minima	0	5391292	Centipeda minima	0	397370	Centipeda minima	0	NO
temp_coconut_simple.txt	671	Westerdykella multispora F50733F	Westerdykella multispora F50733F	ncbi	325664	Westerdykella multispora	40	Correction denied / Strain name involved / Nearest match	5BXS6	Westerdykella multispora	40	EOL-000002183120	Westerdykella multispora	40	2617905	Westerdykella multispora	40	325664	Westerdykella multispora	40	YES
temp_coconut_simple.txt	672	Angelica officinalis	Angelica officinalis	ncbi	1623464|40949|52477	Angelica archangelica subsp. archangelica|Angelica archangelica|Peucedanum ostruthium	8	Recursive / Multiple match	3PKSZ|5FM9V|DYRP	Imperatoria ostruthium|Angelica archangelica archangelica|Angelica archangelica	8	EOL-000000275840|EOL-000000275842|EOL-000000276177	Angelica archangelica|Angelica archangelica subsp. archangelica|Imperatoria ostruthium	8	5371808|5538108|7065260	Angelica archangelica|Imperatoria ostruthium|Angelica archangelica archangelica	2	1623464|40949|52477	Angelica archangelica subsp. archangelica|Angelica archangelica|Peucedanum ostruthium	8	YES
temp_coconut_simple.txt	673	Harrisonia perforata	Harrisonia perforata	ncbi	43717	Harrisonia perforata	0	Raw / Exact DB / Canonical match	6LG4F	Harrisonia perforata	0	EOL-000000459092	Harrisonia perforata	0	3708966	Harrisonia perforata	0	43717	Harrisonia perforata	0	NO
temp_coconut_simple.txt	674	Schisandra sphenanthera	Schisandra sphenanthera	ncbi	13674	Schisandra sphenanthera	0	Raw / Exact DB / Canonical match	4V8JZ	Schisandra sphenanthera	0	EOL-000000489104	Schisandra sphenanthera	0	3745294	Schisandra sphenanthera	0	13674	Schisandra sphenanthera	0	NO
temp_coconut_simple.txt	675	Aspergillus caespitosus	Aspergillus caespitosus	ncbi	176165	Aspergillus caespitosus	0	Raw / Exact DB / Canonical match	HBXN	Aspergillus caespitosus	0	EOL-000002244189	Aspergillus caespitosus	0	5259859	Aspergillus caespitosus	0	176165	Aspergillus caespitosus	0	NO
temp_coconut_simple.txt	676	Penicillium piscarium	Penicillium piscarium	ncbi	104167	Penicillium piscarium	0	Raw / Exact DB / Canonical match	76JC6	Penicillium simplicissimum	1	EOL-000002243387	Penicillium simplicissimum	6	2597804	Penicillium simplicissimum	1	104167	Penicillium piscarium	0	NO
temp_coconut_simple.txt	677	Aspergillus fumigatus	Aspergillus fumigatus	ncbi	746128	Aspergillus fumigatus	0	Raw / Exact DB / Canonical match	HC3H|HC3J|HC3K	Aspergillus fumigatus|Aspergillus fumigatus|Aspergillus fumigatus	2	EOL-000002244424|EOL-000002326793|EOL-000003165954	Aspergillus fumigatus|Aspergillus fumigatus|Aspergillus fumigatus	2	5260010	Aspergillus fumigatus	0	746128	Aspergillus fumigatus	0	NO
temp_coconut_simple.txt	678	Penicillium janthinellum	Penicillium janthinellum	ncbi	5079	Penicillium janthinellum	0	Raw / Exact DB / Canonical match	76JC6	Penicillium simplicissimum	1	EOL-000002243387	Penicillium simplicissimum	6	2597804	Penicillium simplicissimum	1	5079	Penicillium janthinellum	0	NO
temp_coconut_simple.txt	679	Neosartaria fischeri	Neosartaria fischeri	ncbi			1000	Unmapped			1000			1000			1000			1000	YES
temp_coconut_simple.txt	680	Limonium sp.	Limonium sp.	ncbi	46093	Limonium	3	Simple corrected / Exact DB / Canonical match	62YMP	Limonium	3	EOL-000000210405	Limonium	3	3082293	Limonium	3	46093	Limonium	3	NO
temp_coconut_simple.txt	681	Asparagus gonocladus	Asparagus gonocladus	ncbi	1120561	Asparagus gonoclados	1	Raw / Exact DB / Synonym match	HBF2	Asparagus gonoclados	6	EOL-000000152447	Asparagus gonoclados	6	4262135	Asparagus gonocladus	0	1120561	Asparagus gonoclados	1	NO
temp_coconut_simple.txt	682	Syzygium aromaticum	Syzygium aromaticum	ncbi	219868	Syzygium aromaticum	0	Raw / Exact DB / Canonical match	545PT	Syzygium aromaticum	0	EOL-000000400881	Syzygium aromaticum	0	3183002	Syzygium aromaticum	0	219868	Syzygium aromaticum	0	NO
temp_coconut_simple.txt	683	Stylocheilus longicauda	Stylocheilus longicauda	ncbi	114761	Stylocheilus longicauda	0	Raw / Exact DB / Canonical match	7PHPS	Stylocheilus	11	EOL-000000748471	Stylocheilus longicauda	0	2297318	Stylocheilus longicauda	0	114761	Stylocheilus longicauda	0	NO
temp_coconut_simple.txt	684	Tinospora crispa	Tinospora crispa	ncbi	285591	Tinospora crispa	0	Raw / Exact DB / Canonical match	573P7	Tinospora crispa	0	EOL-000000200047	Tinospora crispa	0	8298918	Tinospora crispa	0	285591	Tinospora crispa	0	NO
temp_coconut_simple.txt	685	Gelsemium elegans	Gelsemium elegans	ncbi	427660	Gelsemium elegans	0	Raw / Exact DB / Canonical match	3FK5L	Gelsemium elegans	0	EOL-000000280264	Gelsemium elegans	0	4020282	Gelsemium elegans	0	427660	Gelsemium elegans	0	NO
temp_coconut_simple.txt	686	Annona squamosa	Annona squamosa	ncbi	301693	Annona squamosa	0	Raw / Exact DB / Canonical match	674D7	Annona squamosa	0	EOL-000000492075	Annona squamosa	0	5407099	Annona squamosa	0	301693	Annona squamosa	0	NO
temp_coconut_simple.txt	687	Annona glabra	Annona glabra	ncbi	301703	Annona glabra	0	Raw / Exact DB / Canonical match	5V4BL	Annona glabra	0	EOL-000000491955	Annona glabra	0	5407100	Annona glabra	0	301703	Annona glabra	0	NO
temp_coconut_simple.txt	688	Tripterygium wilfordii	Tripterygium wilfordii	ncbi	458696	Tripterygium wilfordii	0	Raw / Exact DB / Canonical match	7D6YZ	Tripterygium wilfordii	0	EOL-000000459480	Tripterygium wilfordii	0	5579615	Tripterygium wilfordii	0	458696	Tripterygium wilfordii	0	NO
temp_coconut_simple.txt	689	Brosimum acutifolium	Brosimum acutifolium	ncbi	1835378	Brosimum acutifolium	0	Raw / Exact DB / Canonical match	NDZV	Brosimum acutifolium	0	EOL-000000439508	Brosimum acutifolium	0	7262461	Brosimum acutifolium	0	1835378	Brosimum acutifolium	0	NO
temp_coconut_simple.txt	690	Smyrnium connatum	Smyrnium connatum	ncbi	489399	Smyrnium connatum	0	Raw / Exact DB / Canonical match	4XY7C	Smyrnium connatum	0	EOL-000000278632	Smyrnium connatum	0	3638908	Smyrnium connatum	0	489399	Smyrnium connatum	0	NO
temp_coconut_simple.txt	691	Smyrnium creticum	Smyrnium creticum	ncbi	489401	Smyrnium creticum	0	Raw / Exact DB / Canonical match	4XY7F	Smyrnium creticum	0	EOL-000000278625	Smyrnium creticum	0	3638884	Smyrnium creticum	0	489401	Smyrnium creticum	0	NO
temp_coconut_simple.txt	692	Musa acuminota	Musa acuminota	ncbi	4641	Musa acuminata	20	Specific epithet corrected / Exact DB / Single match	44NQ3	Musa acuminata	20	EOL-000000147173	Musa acuminata	20	2762680	Musa acuminata	20	4641	Musa acuminata	20	NO
temp_coconut_simple.txt	693	Ensete ventricosum	Ensete ventricosum	ncbi	4639	Ensete ventricosum	0	Raw / Exact DB / Canonical match	39WYL	Ensete ventricosum	0	EOL-000000147316	Ensete ventricosum	0	2763050	Ensete ventricosum	0	4639	Ensete ventricosum	0	NO
temp_coconut_simple.txt	694	Anigozanthos preissii	Anigozanthos preissii	ncbi	95948	Anigozanthos preissii	0	Raw / Exact DB / Canonical match	66Q69	Anigozanthos preissii	0	EOL-000000143228	Anigozanthos preissii	0	2765869	Anigozanthos preissii	0	95948	Anigozanthos preissii	0	NO
temp_coconut_simple.txt	695	Chenopodium formosanum	Chenopodium formosanum	ncbi	1640932	Chenopodium formosanum	0	Raw / Exact DB / Canonical match	TXDF	Chenopodium giganteum	1	EOL-000000206441	Chenopodium formosanum	0	3760447	Chenopodium formosanum	0	1640932	Chenopodium formosanum	0	NO
temp_coconut_simple.txt	696	Anthocercis albicans	Anthocercis albicans	ncbi	195731	Cyphanthera albicans	10	Recursive / Nearest match / Species level	5GS72	Cyphanthera albicans albicans	1	EOL-000000317444	Cyphanthera albicans subsp. albicans	6	7299689	Cyphanthera albicans albicans	1	195731	Cyphanthera albicans	10	NO
temp_coconut_simple.txt	697	Musa balbisiana	Musa balbisiana	ncbi	52838	Musa balbisiana	0	Raw / Exact DB / Canonical match	44NQQ	Musa balbisiana	0	EOL-000000147152	Musa balbisiana	0	2762950	Musa balbisiana	0	52838	Musa balbisiana	0	NO
temp_coconut_simple.txt	698	Strelitzia reginae	Strelitzia reginae	ncbi	255355	Strelitzia reginae	0	Raw / Exact DB / Canonical match	52X8D	Strelitzia reginae	0	EOL-000000147324	Strelitzia reginae	0	2763116|7944285	Strelitzia reginae|Strelitzia reginae	2	255355	Strelitzia reginae	0	NO
temp_coconut_simple.txt	699	Lindera obtusiloba	Lindera obtusiloba	ncbi	155295	Lindera obtusiloba	0	Raw / Exact DB / Canonical match	6QFPM	Lindera obtusiloba	0	EOL-000000499004	Lindera obtusiloba	0	7304491	Lindera obtusiloba	0	155295	Lindera obtusiloba	0	NO
temp_coconut_simple.txt	700	Tiliacora racemosa	Tiliacora racemosa	ncbi	527509	Tiliacora acuminata	6	Recursive / Single match	56WWH	Tiliacora acuminata	1	EOL-000000200074	Tiliacora acuminata	6	7796912	Tiliacora acuminata	1	527509	Tiliacora acuminata	6	NO
temp_coconut_simple.txt	701	Andrographis viscosula	Andrographis viscosula	ncbi	175693	Andrographis	11	Recursive / Nearest match / Genus level	DTTN	Andrographis viscosula	0	EOL-000000359209	Andrographis stenophylla	6	3769334	Andrographis stenophylla	1	175693	Andrographis	11	MAYBE
temp_coconut_simple.txt	702	Anigozanthos rufus	Anigozanthos rufus	ncbi	524052	Anigozanthos rufus	0	Raw / Exact DB / Canonical match	67269	Anigozanthos rufus	0	EOL-000000143239	Anigozanthos rufus	0	2765833	Anigozanthos rufus	0	524052	Anigozanthos rufus	0	NO
temp_coconut_simple.txt	703	Musa acuminata	Musa acuminata	ncbi	4641	Musa acuminata	0	Raw / Exact DB / Canonical match	44NQ3	Musa acuminata	0	EOL-000000147173	Musa acuminata	0	2762680	Musa acuminata	0	4641	Musa acuminata	0	NO
temp_coconut_simple.txt	704	Diospyros canaliculata	Diospyros canaliculata	ncbi	2945278	Diospyros canaliculata	0	Raw / Exact DB / Canonical match	36DXD	Diospyros canaliculata	0	EOL-000000319223	Diospyros canaliculata	0	11329947|4070005	Diospyros canaliculata|Diospyros canaliculata	2	2945278	Diospyros canaliculata	0	NO
temp_coconut_simple.txt	705	Senna spectabilis	Senna spectabilis	ncbi	347003	Senna spectabilis	0	Raw / Exact DB / Canonical match	6YGRC	Senna spectabilis	0	EOL-000000462897	Senna spectabilis	0	2957438	Senna spectabilis	0	347003	Senna spectabilis	0	NO
temp_coconut_simple.txt	706	Euclea crispa	Euclea crispa	ncbi	384959	Euclea crispa	0	Raw / Exact DB / Canonical match	3BTST	Euclea crispa	0	EOL-000000319985	Euclea crispa	0	6056988	Euclea crispa	0	384959	Euclea crispa	0	NO
temp_coconut_simple.txt	707	Aesculus hippocastanum	Aesculus hippocastanum	ncbi	43364	Aesculus hippocastanum	0	Raw / Exact DB / Canonical match	65BKZ	Aesculus hippocastanum	0	EOL-000000453441	Aesculus hippocastanum	0	3189815	Aesculus hippocastanum	0	43364	Aesculus hippocastanum	0	NO
temp_coconut_simple.txt	708	Verbascum laxum	Verbascum laxum	ncbi	1211623	Verbascum chaixii	10	Recursive / Nearest match / Species level	5LQQ2	Verbascum chaixii austriacum	1	EOL-000000366454	Verbascum chaixii subsp. laxum (Filar. & Jav.) Ivanina	6	3740686	Verbascum chaixii laxum	1	1211623	Verbascum chaixii	10	NO
temp_coconut_simple.txt	709	Chenopodium murale	Chenopodium murale	ncbi	46091	Chenopodiastrum murale	1	Raw / Exact DB / Synonym match	TX6Z	Chenopodiastrum murale	1	EOL-000000206179	Chenopodiastrum murale	6	8149099	Chenopodiastrum murale	1	46091	Chenopodiastrum murale	1	NO
temp_coconut_simple.txt	710	Curcuma zedoaria	Curcuma zedoaria	ncbi	136224	Curcuma zedoaria	0	Raw / Exact DB / Canonical match	32K4S	Curcuma zedoaria	0	EOL-000000144654	Curcuma zedoaria	0	2757545	Curcuma zedoaria	0	136224	Curcuma zedoaria	0	NO
temp_coconut_simple.txt	711	Curcuma wenyujin	Curcuma wenyujin	ncbi	136221	Curcuma wenyujin	0	Raw / Exact DB / Canonical match	32JY6	Curcuma aromatica	1	EOL-000000144643	Curcuma aromatica	6	2757544	Curcuma aromatica	1	136221	Curcuma wenyujin	0	NO
temp_coconut_simple.txt	712	Curcuma phaeocaulis	Curcuma phaeocaulis	ncbi	136218	Curcuma phaeocaulis	0	Raw / Exact DB / Canonical match	32K34	Curcuma phaeocaulis	0	EOL-000000144630	Curcuma phaeocaulis	0	2757534	Curcuma phaeocaulis	0	136218	Curcuma phaeocaulis	0	NO
temp_coconut_simple.txt	713	Curcuma kwangsiensis	Curcuma kwangsiensis	ncbi	136216	Curcuma kwangsiensis	0	Raw / Exact DB / Canonical match	32JZX	Curcuma kwangsiensis	0	EOL-000000144623	Curcuma kwangsiensis	0	2757538	Curcuma kwangsiensis	0	136216	Curcuma kwangsiensis	0	NO
temp_coconut_simple.txt	714	Eriocephalus giessii	Eriocephalus giessii	ncbi	99049	Eriocephalus	11	Recursive / Nearest match / Genus level	3B3HX	Eriocephalus giessii	0	EOL-000000255134	Eriocephalus giessii	0	3130104	Eriocephalus giessii	0	99049	Eriocephalus	11	MAYBE
temp_coconut_simple.txt	715	Chrysanthemum coronarium	Chrysanthemum coronarium	ncbi	99038	Glebionis coronaria	1	Raw / Exact DB / Synonym match	6KGQP	Glebionis coronaria	1	EOL-000000271741	Glebionis coronaria	6	7627205	Glebionis coronaria	1	99038	Glebionis coronaria	1	NO
temp_coconut_simple.txt	716	Bidens spp.	Bidens spp.	ncbi	42336	Bidens	3	Simple corrected / Exact DB / Canonical match	62GF8	Bidens	3	EOL-000000250110	Bidens	3	3105856	Bidens	3	42336	Bidens	3	NO
temp_coconut_simple.txt	717	Dahlia spp.	Dahlia spp.	ncbi	1368174|41562	Dahlia|Dahlia	5	Simple corrected / Exact DB / Multiple match	3ZGZ|926KJ	Dahlia|Dahlia	5	EOL-000000264918|EOL-000001753373	Dahlia|Dahlia	5	1762194|3093023	Dahlia|Dahlia	5	1368174|41562	Dahlia|Dahlia	5	YES
temp_coconut_simple.txt	718	Coreopsis grandiflora	Coreopsis grandiflora	ncbi	13449	Coreopsis grandiflora	0	Raw / Exact DB / Canonical match	9JYSN	Coreopsis grandiflora	0	EOL-000000245372	Coreopsis grandiflora	0	7796711|9302027	Coreopsis grandiflora|Coreopsis grandiflora	2	13449	Coreopsis grandiflora	0	NO
temp_coconut_simple.txt	719	Peltodon longipes	Peltodon longipes	ncbi	2841586	Hyptis comaroides	1	Raw / Exact DB / Synonym match	3P4YK	Hyptis comaroides	1	EOL-000000341184	Hyptis comaroides	6	7893306	Hyptis comaroides	1	2841586	Hyptis comaroides	1	NO
temp_coconut_simple.txt	720	Salvia broussonetii	Salvia broussonetii	ncbi	1520014	Salvia broussonetii	0	Raw / Exact DB / Canonical match	6XFGC	Salvia broussonetii	0	EOL-000000346126	Salvia broussonetii	0	3883093	Salvia broussonetii	0	1520014	Salvia broussonetii	0	NO
temp_coconut_simple.txt	721	Phalaris coerulescens	Phalaris coerulescens	ncbi	36899	Phalaris coerulescens	0	Raw / Exact DB / Canonical match	6V7HD	Phalaris coerulescens	0	EOL-000000138989	Phalaris coerulescens	0	5289751	Phalaris coerulescens	0	36899	Phalaris coerulescens	0	NO
temp_coconut_simple.txt	722	Myrica gale	Myrica gale	ncbi	29739	Myrica gale	0	Raw / Exact DB / Canonical match	458DN	Myrica gale	0	EOL-000000415768	Myrica gale	0	5414202	Myrica gale	0	29739	Myrica gale	0	NO
temp_coconut_simple.txt	723	Scutellaria barbata	Scutellaria barbata	ncbi	396367	Scutellaria barbata	0	Raw / Exact DB / Canonical match	4W242	Scutellaria barbata	0	EOL-000000344315	Scutellaria barbata	0	5609933	Scutellaria barbata	0	396367	Scutellaria barbata	0	NO
temp_coconut_simple.txt	724	Ballota nigra	Ballota nigra	ncbi	194200	Ballota nigra	0	Raw / Exact DB / Canonical match	KHNL	Ballota nigra	0	EOL-000000348291	Ballota nigra	0	2926894	Ballota nigra	0	194200	Ballota nigra	0	NO
temp_coconut_simple.txt	725	Leonurus persicus	Leonurus persicus	ncbi	4137	Leonurus	11	Recursive / Nearest match / Genus level	6P8KP	Leonurus persicus	0	EOL-000000347101	Leonurus persicus	0	5607221	Leonurus persicus	0	4137	Leonurus	11	MAYBE
temp_coconut_simple.txt	726	Persea obovatifolia	Persea obovatifolia	ncbi	325538	Persea obovatifolia	0	Raw / Exact DB / Canonical match	3WZ24	Machilus obovatifolia	1	EOL-000000501402	Machilus obovatifolia	6	4178305	Machilus obovatifolia	1	325538	Persea obovatifolia	0	NO
temp_coconut_simple.txt	727	Lolium perenne L.	Lolium perenne L.	ncbi	4522	Lolium perenne	3	Simple corrected / Exact DB / Canonical match	3VVXK	Lolium perenne	3	EOL-000000140190	Lolium perenne	3	2706241	Lolium perenne	3	4522	Lolium perenne	3	NO
temp_coconut_simple.txt	728	Emericella striata	Emericella striata	ncbi	469280	Aspergillus striatus	1	Raw / Exact DB / Synonym match	HCCT	Aspergillus striatus	1	EOL-000002244010	Aspergillus striatus	6	5260166	Aspergillus striatus	1	469280	Aspergillus striatus	1	NO
temp_coconut_simple.txt	729	Emericella desertorum	Emericella desertorum	ncbi	1810909	Aspergillus desertorum	1	Raw / Exact DB / Synonym match	HBZQ	Aspergillus desertorum	1	EOL-000002244188	Aspergillus desertorum	6	8067905	Aspergillus desertorum	1	1810909	Aspergillus desertorum	1	NO
temp_coconut_simple.txt	730	Claviceps paspali	Claviceps paspali	ncbi	40601	Claviceps paspali	0	Raw / Exact DB / Canonical match	5Z97H	Claviceps paspali	0	EOL-000002223244	Claviceps paspali	0	5251477	Claviceps paspali	0	40601	Claviceps paspali	0	NO
temp_coconut_simple.txt	731	Chaunopycnis alba	Chaunopycnis alba	ncbi	124418	Tolypocladium album	1	Raw / Exact DB / Synonym match	7CFJY	Tolypocladium album	1	EOL-000002223745	Tolypocladium album	6	7880957	Tolypocladium album	1	124418	Tolypocladium album	1	NO
temp_coconut_simple.txt	732	Penicillium paxilli	Penicillium paxilli	ncbi	70109	Penicillium paxilli	0	Raw / Exact DB / Canonical match	76JKS	Penicillium paxilli	0	EOL-000002243804	Penicillium paxilli	0	2597848	Penicillium paxilli	0	70109	Penicillium paxilli	0	NO
temp_coconut_simple.txt	733	Emericella foveolata	Emericella foveolata	ncbi	210207	Aspergillus foveolatus	1	Raw / Exact DB / Synonym match	HC38	Aspergillus foveolatus	1	EOL-000002244080	Aspergillus foveolatus	6	5259819	Aspergillus foveolatus	1	210207	Aspergillus foveolatus	1	NO
temp_coconut_simple.txt	734	Acremonium lorii	Acremonium lorii	ncbi	73839	Epichloe festucae var. lolii	32	Generic epithet corrected / Exact DB / Single match	6G2ZT	Epichloe festucae	32	EOL-000002223025|EOL-000002326402	Epichloe festucae|Epichloe festucae	35	4909561	Epichloe festucae	32	73839	Epichloe festucae var. lolii	32	NO
temp_coconut_simple.txt	735	Emericella foreolata	Emericella foreolata	ncbi	210207	Aspergillus foveolatus	32	Generic epithet corrected / Exact DB / Single match	HC38	Aspergillus foveolatus	32	EOL-000002244080	Aspergillus foveolatus	34	5259819	Aspergillus foveolatus	32	210207	Aspergillus foveolatus	32	NO
temp_coconut_simple.txt	736	Ulex europaeus	Ulex europaeus	ncbi	3902	Ulex europaeus	0	Raw / Exact DB / Canonical match	7DG7P	Ulex europaeus	0	EOL-000000477115	Ulex europaeus	0	2951984	Ulex europaeus	0	3902	Ulex europaeus	0	NO
temp_coconut_simple.txt	737	Rudbeckia mollis	Rudbeckia mollis	ncbi	52304	Rudbeckia mollis	0	Raw / Exact DB / Canonical match	4TMBH	Rudbeckia mollis	0	EOL-000000241017	Rudbeckia mollis	0	4934247	Rudbeckia mollis	0	52304	Rudbeckia mollis	0	NO
temp_coconut_simple.txt	738	Petrosia corticata	Petrosia corticata	ncbi	68563	Petrosia	11	Recursive / Nearest match / Genus level	6V8DH	Petrosia corticata	0	EOL-000000564371	Petrosia (Strongylophora)	1	2246381	Petrosia corticata	0	68563	Petrosia	11	MAYBE
temp_coconut_simple.txt	739	Leptospermum scoparium	Leptospermum scoparium	ncbi	295139	Leptospermum scoparium	0	Raw / Exact DB / Canonical match	3TV42	Leptospermum scoparium	0	EOL-000000397774	Leptospermum scoparium	0	3181762	Leptospermum scoparium	0	295139	Leptospermum scoparium	0	NO
temp_coconut_simple.txt	740	Myrtus communis	Myrtus communis	ncbi	119949	Myrtus communis	0	Raw / Exact DB / Canonical match	73SR3	Myrtus communis	0	EOL-000000402865	Myrtus communis	0	3180085	Myrtus communis	0	119949	Myrtus communis	0	NO
temp_coconut_simple.txt	741	Stagonospora cirsii Davis	Stagonospora cirsii Davis	ncbi	2772424	Stagonospora cirsii	100	Unmapped / partial match (most likely genus level)	4ZGY4	Stagonospora cirsii	100	EOL-000002191671	Stagonospora cirsii	100	3538840	Stagonospora cirsii	100	2772424	Stagonospora cirsii	100	YES
temp_coconut_simple.txt	742	Cucurbita pepo	Cucurbita pepo	ncbi	3663	Cucurbita pepo	0	Raw / Exact DB / Canonical match	329ZP	Cucurbita pepo	0	EOL-000000431943	Cucurbita pepo	0	2874508	Cucurbita pepo	0	3663	Cucurbita pepo	0	NO
temp_coconut_simple.txt	743	Lycopodium magellanicum	Lycopodium magellanicum	ncbi	73629	Austrolycopodium magellanicum	1	Raw / Exact DB / Synonym match	B9794	Austrolycopodium magellanicum	1	EOL-000000504635	Austrolycopodium magellanicum	6	3991517	Austrolycopodium magellanicum	1	73629	Austrolycopodium magellanicum	1	NO
temp_coconut_simple.txt	744	Aglaia cordata	Aglaia cordata	ncbi	2990727	Aglaia cordata	0	Raw / Exact DB / Canonical match	7J9KD	Aglaia tomentosa cordata	1	EOL-000000455458	Aglaia tomentosa subsp. cordata (Hiern) Pannell	6	5597873	Aglaia tomentosa cordata	1	2990727	Aglaia cordata	0	NO
temp_coconut_simple.txt	745	Artemisia capillaris	Artemisia capillaris	ncbi	265783	Artemisia capillaris	0	Raw / Exact DB / Canonical match	GW6G	Artemisia capillaris	0	EOL-000000259370	Artemisia capillaris	0	3120722	Artemisia capillaris	0	265783	Artemisia capillaris	0	NO
temp_coconut_simple.txt	746	Artemisia dracunculus	Artemisia dracunculus	ncbi	72341	Artemisia dracunculus	0	Raw / Exact DB / Canonical match	GW9Y	Artemisia dracunculus	0	EOL-000000258887	Artemisia dracunculus	0	3121581	Artemisia dracunculus	0	72341	Artemisia dracunculus	0	NO
temp_coconut_simple.txt	747	Machilus yaoshansis	Machilus yaoshansis	ncbi	251260	Machilus	100	Unmapped / partial match (most likely genus level)	5J4R	Machilus	100	EOL-000000501303	Machilus	100	9419239	Machilus	100	251260	Machilus	100	YES
temp_coconut_simple.txt	748	Tsuga diversifolia	Tsuga diversifolia	ncbi	85622	Tsuga diversifolia	0	Raw / Exact DB / Canonical match	7D9VC	Tsuga diversifolia	0	EOL-000000503267	Tsuga diversifolia	0	2687216	Tsuga diversifolia	0	85622	Tsuga diversifolia	0	NO
temp_coconut_simple.txt	749	Echinodontium tsugicola	Echinodontium tsugicola	ncbi	112241	Echinodontium tsugicola	0	Raw / Exact DB / Canonical match	38HTL	Echinodontium tsugicola	0	EOL-000002273865	Echinodontium tsugicola	0	2552544	Echinodontium tsugicola	0	112241	Echinodontium tsugicola	0	NO
temp_coconut_simple.txt	750	Kalopanax pictus	Kalopanax pictus	ncbi	228393	Kalopanax septemlobus	1	Raw / Exact DB / Synonym match	5J6YS	Kalopanax septemlobus septemlobus	1	EOL-000000273923|EOL-000000273926|EOL-000000454458	Kalopanax septemlobus|Kalopanax septemlobus subsp. septemlobus|Acer pictum	8	7262911	Acer pictum	1	228393	Kalopanax septemlobus	1	NO
temp_coconut_simple.txt	751	Abrus precatorius	Abrus precatorius	ncbi	3816	Abrus precatorius	0	Raw / Exact DB / Canonical match	8MGH	Abrus precatorius	0	EOL-000000468019	Abrus precatorius	0	5348711	Abrus precatorius	0	3816	Abrus precatorius	0	NO
temp_coconut_simple.txt	752	Isodon nervosus	Isodon nervosus	ncbi	662921	Isodon nervosus	0	Raw / Exact DB / Canonical match	3Q8CM	Isodon nervosus	0	EOL-000000340210	Isodon nervosus	0	5608911	Isodon nervosus	0	662921	Isodon nervosus	0	NO
temp_coconut_simple.txt	753	Viburnum awabuki	Viburnum awabuki	ncbi	453244	Viburnum awabuki	0	Raw / Exact DB / Canonical match	B8B9K	Viburnum odoratissimum awabuki	1	EOL-000000308108	Viburnum odoratissimum var. awabuki (K. Koch) Zabel	6	4930156	Viburnum odoratissimum awabuki	1	453244	Viburnum awabuki	0	NO
temp_coconut_simple.txt	754	Berberis japonica	Berberis japonica	ncbi	116719	Berberis japonica	0	Raw / Exact DB / Canonical match	3XJ3L	Mahonia bealei	1	EOL-000000200731	Berberis japonica	0	3033888|6712024|7828251	Mahonia bealei|Berberis amurensis japonica|Mahonia japonica	2	116719	Berberis japonica	0	NO
temp_coconut_simple.txt	755	Lonicera fulvotomentosa	Lonicera fulvotomentosa	ncbi	643838	Lonicera fulvotomentosa	0	Raw / Exact DB / Canonical match	3VZBJ	Lonicera macrantha	1	EOL-000000307720	Lonicera fulvotomentosa	0	5598658	Lonicera fulvotomentosa	0	643838	Lonicera fulvotomentosa	0	NO
temp_coconut_simple.txt	756	Isodon xerophilus	Isodon xerophilus	ncbi	662931	Isodon xerophilus	0	Raw / Exact DB / Canonical match	6N9DB	Isodon xerophilus	0	EOL-000000340195	Isodon xerophilus	0	5608796	Isodon xerophilus	0	662931	Isodon xerophilus	0	NO
temp_coconut_simple.txt	757	Siraitia grosvenorii	Siraitia grosvenorii	ncbi	190515	Siraitia grosvenorii	0	Raw / Exact DB / Canonical match	4XQX3	Siraitia grosvenorii	0	EOL-000000432147	Siraitia grosvenorii	0	3623059	Siraitia grosvenorii	0	190515	Siraitia grosvenorii	0	NO
temp_coconut_simple.txt	758	Siraitia grosvenori	Siraitia grosvenori	ncbi	190515	Siraitia grosvenorii	20	Specific epithet corrected / Exact DB / Single match	4XQX3	Siraitia grosvenorii	20	EOL-000000432147	Siraitia grosvenorii	20	3623059	Siraitia grosvenorii	20	190515	Siraitia grosvenorii	20	NO
temp_coconut_simple.txt	759	Centaurea triumfetti	Centaurea triumfetti	ncbi	629255	Centaurea triumfettii	1	Raw / Exact DB / Synonym match	S7MK	Centaurea triumfettii	6	EOL-000000231316	Centaurea triumfettii	6	3127633|8097328	Centaurea triumfettii|Centaurea triumfettii	8	629255	Centaurea triumfettii	1	NO
temp_coconut_simple.txt	760	Passiflora spp.	Passiflora spp.	ncbi	3684	Passiflora	3	Simple corrected / Exact DB / Canonical match	6JGB	Passiflora	3	EOL-000000376299	Passiflora	3	2874172	Passiflora	3	3684	Passiflora	3	NO
temp_coconut_simple.txt	761	Desmodium canadense	Desmodium canadense	ncbi	932098	Desmodium canadense	0	Raw / Exact DB / Canonical match	3533P	Desmodium canadense	0	EOL-000000479567	Desmodium canadense	0	2967285	Desmodium canadense	0	932098	Desmodium canadense	0	NO
temp_coconut_simple.txt	762	Scorzonera pseudodivaricata	Scorzonera pseudodivaricata	ncbi	1439928	Takhtajaniantha pseudodivaricata	1	Raw / Exact DB / Synonym match	7BHG4	Takhtajaniantha pseudodivaricata	1	EOL-000000229476	Scorzonera pseudodivaricata	0	10706262	Takhtajaniantha pseudodivaricata	1	1439928	Takhtajaniantha pseudodivaricata	1	NO
temp_coconut_simple.txt	763	Cerastium arvense	Cerastium arvense	ncbi	271558	Cerastium arvense	0	Raw / Exact DB / Canonical match	SK3M	Cerastium arvense	0	EOL-000000214599	Cerastium arvense	0	3085433	Cerastium arvense	0	271558	Cerastium arvense	0	NO
temp_coconut_simple.txt	764	Lespedeza davurica	Lespedeza davurica	ncbi	688281	Lespedeza davurica	0	Raw / Exact DB / Canonical match	9CL6Z	Lespedeza	11	EOL-000000486849	Lespedeza davurica	0	2955802	Lespedeza davurica	0	688281	Lespedeza davurica	0	NO
temp_coconut_simple.txt	765	Stephania longa	Stephania longa	ncbi	147244	Stephania longa	0	Raw / Exact DB / Canonical match	52BSD	Stephania longa	0	EOL-000000200364	Stephania longa	0	5592802	Stephania longa	0	147244	Stephania longa	0	NO
temp_coconut_simple.txt	766	Pisonia aculeata	Pisonia aculeata	ncbi	363212	Pisonia aculeata	0	Raw / Exact DB / Canonical match	6VMHZ	Pisonia aculeata	0	EOL-000000219717	Pisonia aculeata	0	3086260	Pisonia aculeata	0	363212	Pisonia aculeata	0	NO
temp_coconut_simple.txt	767	Phyllanthus acuminatus	Phyllanthus acuminatus	ncbi	319566	Phyllanthus acuminatus	0	Raw / Exact DB / Canonical match	4H36N	Phyllanthus acuminatus	0	EOL-000000393682	Phyllanthus acuminatus	0	5381441	Phyllanthus acuminatus	0	319566	Phyllanthus acuminatus	0	NO
temp_coconut_simple.txt	768	Ruta graveolens	Ruta graveolens	ncbi	37565	Ruta graveolens	0	Raw / Exact DB / Canonical match	4TT2S	Ruta graveolens	0	EOL-000000459081	Ruta graveolens	0	3190382	Ruta graveolens	0	37565	Ruta graveolens	0	NO
temp_coconut_simple.txt	769	Geijera parviflora	Geijera parviflora	ncbi	1226077	Geijera parviflora	0	Raw / Exact DB / Canonical match	3FGQY	Geijera parviflora	0	EOL-000000458751	Geijera parviflora	0	7269149	Geijera parviflora	0	1226077	Geijera parviflora	0	NO
temp_coconut_simple.txt	770	Rubus rosifolius	Rubus rosifolius	ncbi	59498	Rubus rosifolius	0	Raw / Exact DB / Canonical match	4TLJ2	Rubus rosifolius	0	EOL-000000444941	Rubus rosifolius	0	8234521	Rubus rosifolius	0	59498	Rubus rosifolius	0	NO
temp_coconut_simple.txt	771	Hymenoxys lemmonii	Hymenoxys lemmonii	ncbi	128718	Hymenoxys lemmonii	0	Raw / Exact DB / Canonical match	3NLND	Hymenoxys lemmonii	0	EOL-000000269414	Hymenoxys lemmonii	0	3150141	Hymenoxys lemmonii	0	128718	Hymenoxys lemmonii	0	NO
temp_coconut_simple.txt	772	Mannia fragrans	Mannia fragrans	ncbi	179045	Mannia fragrans	0	Raw / Exact DB / Canonical match	3XVND	Mannia fragrans	0	EOL-000000540576	Mannia fragrans	0	5286289	Mannia fragrans	0	179045	Mannia fragrans	0	NO
temp_coconut_simple.txt	773	Liquidambar formosana	Liquidambar formosana	ncbi	63359	Liquidambar formosana	0	Raw / Exact DB / Canonical match	3VCBY	Liquidambar formosana	0	EOL-000000372540	Liquidambar formosana	0	3702542	Liquidambar formosana	0	63359	Liquidambar formosana	0	NO
temp_coconut_simple.txt	774	Lycopodium obscurum	Lycopodium obscurum	ncbi	62333	Dendrolycopodium obscurum	1	Raw / Exact DB / Synonym match	B9D6Y	Dendrolycopodium obscurum	1	EOL-000000504691	Dendrolycopodium obscurum	6	3991468	Dendrolycopodium obscurum	1	62333	Dendrolycopodium obscurum	1	NO
temp_coconut_simple.txt	775	Lycopodium erythraeum	Lycopodium erythraeum	ncbi	73589	Phlegmariurus crassus	6	Recursive / Single match	BB3JX	Phlegmariurus crassus	1	EOL-000000504914	Phlegmariurus crassus	6	8314351	Phlegmariurus crassus	1	73589	Phlegmariurus crassus	6	NO
temp_coconut_simple.txt	776	Lycopodium complanatum	Lycopodium complanatum	ncbi	34168	Diphasiastrum complanatum	1	Raw / Exact DB / Synonym match	BCX8X	Diphasiastrum complanatum complanatum	1	EOL-000000504618|EOL-000003014588|EOL-000003014589	Diphasiastrum zanclophyllum|Diphasiastrum complanatum|Diphasiastrum complanatum subsp. complanatum	8	3991029|7286566	Diphasiastrum zanclophyllum|Diphasiastrum complanatum complanatum	2	34168	Diphasiastrum complanatum	1	NO
temp_coconut_simple.txt	777	Angelica keiskei	Angelica keiskei	ncbi	357850	Angelica keiskei	0	Raw / Exact DB / Canonical match	66QSL	Angelica keiskei	0	EOL-000000275885	Angelica keiskei	0	6026372	Angelica keiskei	0	357850	Angelica keiskei	0	NO
temp_coconut_simple.txt	778	Microtetraspora parvosata subsp. kistnae nov. (ATCC 55076)	Microtetraspora parvosata subsp. kistnae nov. (ATCC 55076)	ncbi	1995	Microtetraspora	40	Correction denied / Strain name involved / Nearest match	5SHY	Microtetraspora	40	EOL-000000003297	Microtetraspora	40	3225492	Microtetraspora	40	1995	Microtetraspora	40	YES
temp_coconut_simple.txt	779	Ceratocapnos heterocarpa	Ceratocapnos heterocarpa	ncbi	1095359	Ceratocapnos heterocarpa	0	Raw / Exact DB / Canonical match	SMDQ	Ceratocapnos heterocarpa	0	EOL-000000199416	Ceratocapnos heterocarpa	0	3603739	Ceratocapnos heterocarpa	0	1095359	Ceratocapnos heterocarpa	0	NO
temp_coconut_simple.txt	780	Houttuynia emeiensis	Houttuynia emeiensis	ncbi	16752	Houttuynia cordata	6	Recursive / Single match	8V8T4	Houttuynia cordata	1	EOL-000000493987	Houttuynia cordata	6	5384931	Houttuynia cordata	1	16752	Houttuynia cordata	6	NO
temp_coconut_simple.txt	781	Tetradium glabrifolium	Tetradium glabrifolium	ncbi	354522	Tetradium glabrifolium	0	Raw / Exact DB / Canonical match	55LZB	Tetradium glabrifolium	0	EOL-000000458622	Tetradium glabrifolium	0	7269372	Tetradium glabrifolium	0	354522	Tetradium glabrifolium	0	NO
temp_coconut_simple.txt	782	Lathyrus tingitanus	Lathyrus tingitanus	ncbi	3862	Lathyrus tingitanus	0	Raw / Exact DB / Canonical match	3SL2W	Lathyrus tingitanus	0	EOL-000000468551	Lathyrus tingitanus	0	5356578	Lathyrus tingitanus	0	3862	Lathyrus tingitanus	0	NO
temp_coconut_simple.txt	783	Phellodendron japonicum MAXIM	Phellodendron japonicum MAXIM	ncbi	2902704	Phellodendron amurense var. japonicum	100	Unmapped / partial match (most likely genus level)	7MDSF	Phellodendron amurense japonicum	100	EOL-000000457241	Phellodendron amurense var. japonicum (Maxim.) Ohwi	100	7790423	Phellodendron amurense japonicum	100	2902704	Phellodendron amurense var. japonicum	100	YES
temp_coconut_simple.txt	784	Tylophora asthmatica	Tylophora asthmatica	ncbi	1266040	Tylophora asthmatica	0	Raw / Exact DB / Canonical match	5BFSM	Vincetoxicum indicum	1	EOL-000000284941|EOL-000000286719	Vincetoxicum|Tylophora	11	10787822	Vincetoxicum indicum	1	1266040	Tylophora asthmatica	0	NO
temp_coconut_simple.txt	785	Euodia ruticarpa	Euodia ruticarpa	ncbi	354523	Tetradium ruticarpum	6	Recursive / Single match	55LZC	Tetradium ruticarpum	1	EOL-000000458620	Tetradium ruticarpum	6	5594365	Tetradium ruticarpum	1	354523	Tetradium ruticarpum	6	NO
temp_coconut_simple.txt	786	Zanthoxylum wutaiense	Zanthoxylum wutaiense	ncbi	697043	Zanthoxylum wutaiense	0	Raw / Exact DB / Canonical match	5CWTG	Zanthoxylum wutaiense	0	EOL-000000456710	Zanthoxylum wutaiense	0	3833102	Zanthoxylum wutaiense	0	697043	Zanthoxylum wutaiense	0	NO
temp_coconut_simple.txt	787	Hortia arborea	Hortia arborea	ncbi	549435	Hortia brasiliensis	6	Recursive / Single match	6MDFY	Hortia brasiliana	1	EOL-000000458747	Hortia brasiliana	6	5594709	Hortia brasiliana	1	549435	Hortia brasiliensis	6	NO
temp_coconut_simple.txt	788	Hortia badinii	Hortia badinii	ncbi	549435	Hortia brasiliensis	6	Recursive / Single match	6MDFY	Hortia brasiliana	1	EOL-000000458747	Hortia brasiliana	6	5594709	Hortia brasiliana	1	549435	Hortia brasiliensis	6	NO
temp_coconut_simple.txt	789	Tetradium ruticarpum	Tetradium ruticarpum	ncbi	354523	Tetradium ruticarpum	0	Raw / Exact DB / Canonical match	55LZC	Tetradium ruticarpum	0	EOL-000000458620	Tetradium ruticarpum	0	5594365	Tetradium ruticarpum	0	354523	Tetradium ruticarpum	0	NO
temp_coconut_simple.txt	790	Rauvolfia salicifolia	Rauvolfia salicifolia	ncbi	1751016	Rauvolfia salicifolia	0	Raw / Exact DB / Canonical match	4RMF8	Rauvolfia salicifolia	0	EOL-000000288216	Rauvolfia salicifolia	0	7316798	Rauvolfia salicifolia	0	1751016	Rauvolfia salicifolia	0	NO
temp_coconut_simple.txt	791	Cynoglossum amabile	Cynoglossum amabile	ncbi	354628	Cynoglossum amabile	0	Raw / Exact DB / Canonical match	339T5	Cynoglossum amabile	0	EOL-000000308332	Cynoglossum amabile	0	2925816	Cynoglossum amabile	0	354628	Cynoglossum amabile	0	NO
temp_coconut_simple.txt	792	Euodia bodinieri	Euodia bodinieri	ncbi	354523	Tetradium ruticarpum	6	Recursive / Single match	55LZC	Tetradium ruticarpum	1	EOL-000000458620	Tetradium ruticarpum	6	5594365	Tetradium ruticarpum	1	354523	Tetradium ruticarpum	6	NO
temp_coconut_simple.txt	793	Euodia officinalis	Euodia officinalis	ncbi	354523	Tetradium ruticarpum	6	Recursive / Single match	55LZC	Tetradium ruticarpum	1	EOL-000000458620	Tetradium ruticarpum	6	5594365	Tetradium ruticarpum	1	354523	Tetradium ruticarpum	6	NO
temp_coconut_simple.txt	794	Cota tinctoria	Cota tinctoria	ncbi	99028	Cota tinctoria	0	Raw / Exact DB / Canonical match	YWZP	Cota tinctoria	0	EOL-000000248380	Cota tinctoria	0	5390618	Cota tinctoria	0	99028	Cota tinctoria	0	NO
temp_coconut_simple.txt	795	Alchornea cordifolia	Alchornea cordifolia	ncbi	316697	Alchornea cordifolia	0	Raw / Exact DB / Canonical match	BJDW	Alchornea cordifolia	0	EOL-000000385844	Alchornea cordifolia	0	3055371	Alchornea cordifolia	0	316697	Alchornea cordifolia	0	NO
temp_coconut_simple.txt	796	Bouchardatia neurococca	Bouchardatia neurococca	ncbi	1226055	Bouchardatia neurococca	0	Raw / Exact DB / Canonical match	MQWF	Bouchardatia neurococca	0	EOL-000000457775	Bouchardatia neurococca	0	3831416	Bouchardatia neurococca	0	1226055	Bouchardatia neurococca	0	NO
temp_coconut_simple.txt	797	Glycosmis pseudoracemosa	Glycosmis pseudoracemosa	ncbi	159049	Glycosmis pseudoracemosa	0	Raw / Exact DB / Canonical match	3GFC2	Glycosmis pseudoracemosa	0	EOL-000000458861	Glycosmis pseudoracemosa	0	3832657	Glycosmis pseudoracemosa	0	159049	Glycosmis pseudoracemosa	0	NO
temp_coconut_simple.txt	798	Millettia pachycarpa	Millettia pachycarpa	ncbi	690557	Millettia pachycarpa	0	Raw / Exact DB / Canonical match	6RL6M	Millettia pachycarpa	0	EOL-000000476446	Millettia pachycarpa	0	5355731	Millettia pachycarpa	0	690557	Millettia pachycarpa	0	NO
temp_coconut_simple.txt	799	Zanthoxylum integrifoliolum	Zanthoxylum integrifoliolum	ncbi	67937	Zanthoxylum	11	Recursive / Nearest match / Genus level	5CWHC	Zanthoxylum integrifoliolum	0	EOL-000000456885	Zanthoxylum integrifoliolum	0	3837579	Zanthoxylum integrifoliolum	0	67937	Zanthoxylum	11	MAYBE
temp_coconut_simple.txt	800	Atalantia wightii	Atalantia wightii	ncbi	76950	Atalantia	11	Recursive / Nearest match / Genus level	J7ZB	Atalantia wightii	0	EOL-000000458645	Atalantia wightii	0	5593696	Atalantia wightii	0	76950	Atalantia	11	MAYBE
temp_coconut_simple.txt	801	Plectranthus caninus	Plectranthus caninus	ncbi	1162216	Plectranthus caninus	0	Raw / Exact DB / Canonical match	X23N	Coleus caninus	1	EOL-000000340664	Plectranthus caninus	0	5605819	Coleus caninus	1	1162216	Plectranthus caninus	0	NO
temp_coconut_simple.txt	802	Evodia baberi	Evodia baberi	ncbi	354523	Tetradium ruticarpum	6	Recursive / Single match	55LZC	Tetradium ruticarpum	6	EOL-000000458620	Tetradium ruticarpum	6	5594365	Tetradium ruticarpum	1	354523	Tetradium ruticarpum	6	NO
temp_coconut_simple.txt	803	Juniperus horizontalis	Juniperus horizontalis	ncbi	669713	Juniperus horizontalis	0	Raw / Exact DB / Canonical match	6NGJ6	Juniperus horizontalis	0	EOL-000000502485	Juniperus horizontalis	0	2684410	Juniperus horizontalis	0	669713	Juniperus horizontalis	0	NO
temp_coconut_simple.txt	804	Strychnos spinosa	Strychnos spinosa	ncbi	99302	Strychnos spinosa	0	Raw / Exact DB / Canonical match	6ZYB8	Strychnos spinosa	0	EOL-000000290190	Strychnos spinosa	0	5414400	Strychnos spinosa	0	99302	Strychnos spinosa	0	NO
temp_coconut_simple.txt	805	Hesperocyparis goveniana var. abramsiana	Hesperocyparis goveniana var. abramsiana	ncbi	329077	Hesperocyparis goveniana var. abramsiana	0	Raw / Exact DB / Canonical match	5NDLN	Cupressus goveniana abramsiana	6	EOL-000000502501	Cupressus goveniana var. abramsiana (C. B. Wolf) Little	6	2684013	Cupressus goveniana abramsiana	4	329077	Hesperocyparis goveniana var. abramsiana	0	NO
temp_coconut_simple.txt	806	Peucedanum oroselinum	Peucedanum oroselinum	ncbi	49562	Peucedanum	11	Recursive / Nearest match / Genus level	6M7H	Peucedanum	11	EOL-000000276634	Peucedanum	11	7318776	Peucedanum oroselinum	0	49562	Peucedanum	11	MAYBE
temp_coconut_simple.txt	807	Inula grantioides	Inula grantioides	ncbi	2052343	Inula grantioides	0	Raw / Exact DB / Canonical match	3PV7H	Iphiona grantioides	1	EOL-000000267601	Iphiona grantioides	6	3125409	Iphiona grantioides	1	2052343	Inula grantioides	0	NO
temp_coconut_simple.txt	808	Balanophora japonica	Balanophora japonica	ncbi	1128102	Balanophora japonica	0	Raw / Exact DB / Canonical match	KFXK	Balanophora japonica	0	EOL-000000223599	Balanophora japonica	0	4195163	Balanophora japonica	0	1128102	Balanophora japonica	0	NO
temp_coconut_simple.txt	809	Corynanthe pachyceras	Corynanthe pachyceras	ncbi	170031	Corynanthe pachyceras	0	Raw / Exact DB / Canonical match	YQLJ	Corynanthe pachyceras	0	EOL-000000295328	Corynanthe pachyceras	0	2901474	Corynanthe pachyceras	0	170031	Corynanthe pachyceras	0	NO
temp_coconut_simple.txt	810	Evodia rutaecarpa	Evodia rutaecarpa	ncbi	354523	Tetradium ruticarpum	1	Raw / Exact DB / Synonym match	55LZC	Tetradium ruticarpum	6	EOL-000000458620	Tetradium ruticarpum	6	5594365	Tetradium ruticarpum	1	354523	Tetradium ruticarpum	1	NO
temp_coconut_simple.txt	811	Fagara rhetza (Roxb.) DC	Fagara rhetza (Roxb.) DC	ncbi	67937	Zanthoxylum	100	Unmapped / partial match (most likely genus level)	6497N	Zanthoxylum	100	EOL-000000456687	Zanthoxylum	100	3190076	Zanthoxylum	100	67937	Zanthoxylum	100	YES
temp_coconut_simple.txt	812	Corydalis persica	Corydalis persica	ncbi	3463	Corydalis	11	Recursive / Nearest match / Genus level	5GMJY	Corydalis verticillaris verticillaris	1	EOL-000000198866	Corydalis verticillaris subsp. verticillaris	6	7315293	Corydalis verticillaris verticillaris	1	3463	Corydalis	11	MAYBE
temp_coconut_simple.txt	813	Amomum daniellii	Amomum daniellii	ncbi	199616	Aframomum daniellii	6	Recursive / Single match	65DJT	Aframomum daniellii	1	EOL-000000144379	Aframomum daniellii	6	2758926	Aframomum daniellii	1	199616	Aframomum daniellii	6	NO
temp_coconut_simple.txt	814	Neolitsea sericea	Neolitsea sericea	ncbi	128655	Neolitsea sericea	0	Raw / Exact DB / Canonical match	46L8H	Neolitsea sericea	0	EOL-000000501122	Neolitsea sericea	0	7304405	Neolitsea sericea	0	128655	Neolitsea sericea	0	NO
temp_coconut_simple.txt	815	Thuja dolabrata	Thuja dolabrata	ncbi	13727	Thujopsis dolabrata	10	Recursive / Nearest match / Species level	5RT9Y	Thujopsis dolabrata dolabrata	1	EOL-000000502551	Thujopsis dolabrata var. dolabrata	6	7230666	Thujopsis dolabrata dolabrata	1	13727	Thujopsis dolabrata	10	NO
temp_coconut_simple.txt	816	Clerodendrum infortunatum	Clerodendrum infortunatum	ncbi	1073819	Clerodendrum infortunatum	0	Raw / Exact DB / Canonical match	W3V6	Clerodendrum infortunatum	0	EOL-000000343480	Clerodendrum infortunatum	0	3892486	Clerodendrum infortunatum	0	1073819	Clerodendrum infortunatum	0	NO
temp_coconut_simple.txt	817	Ficus microcarpa	Ficus microcarpa	ncbi	66385	Ficus microcarpa	0	Raw / Exact DB / Canonical match	6HWT2	Ficus microcarpa	0	EOL-000000439294	Ficus microcarpa	0	7467639	Ficus microcarpa	0	66385	Ficus microcarpa	0	NO
temp_coconut_simple.txt	818	Spinacia oleracea	Spinacia oleracea	ncbi	3562	Spinacia oleracea	0	Raw / Exact DB / Canonical match	4Z547	Spinacia oleracea	0	EOL-000000204742	Spinacia oleracea	0	3083647	Spinacia oleracea	0	3562	Spinacia oleracea	0	NO
temp_coconut_simple.txt	819	Angelica sinensis	Angelica sinensis	ncbi	165353	Angelica sinensis	0	Raw / Exact DB / Canonical match	DYYG	Angelica sinensis	0	EOL-000000275963	Angelica sinensis	0	6027415	Angelica sinensis	0	165353	Angelica sinensis	0	NO
temp_coconut_simple.txt	820	Cinnamomum pedunculatum	Cinnamomum pedunculatum	ncbi	2047775	Cinnamomum yabunikkei	1	Raw / Exact DB / Synonym match	5Z7GV	Cinnamomum chekiangense	6	EOL-000000500200	Cinnamomum yabunikkei	6	7304585	Cinnamomum pedunculatum	0	2047775	Cinnamomum yabunikkei	1	NO
temp_coconut_simple.txt	821	Chloranthus holostegius	Chloranthus holostegius	ncbi	131138	Chloranthus holostegius	0	Raw / Exact DB / Canonical match	5Y99B	Chloranthus holostegius	0	EOL-000000105531	Chloranthus holostegius	0	8199152	Chloranthus holostegius	0	131138	Chloranthus holostegius	0	NO
temp_coconut_simple.txt	822	Acacia lemmoni	Acacia lemmoni	ncbi	3808	Acacia	100	Unmapped / partial match (most likely genus level)	8QBS	Acaciella lemmonii	32	EOL-000000464900	Acaciella lemmonii	34	3794830	Acaciella lemmonii	32	3808	Acacia	100	YES
temp_coconut_simple.txt	823	Campanula pendula	Campanula pendula	ncbi	239473	Campanula pendula	0	Raw / Exact DB / Canonical match	QBPS	Campanula pendula	0	EOL-000000227835	Campanula pendula	0	5410178	Campanula pendula	0	239473	Campanula pendula	0	NO
temp_coconut_simple.txt	824	Achillea pratensis	Achillea pratensis	ncbi	282759	Achillea pratensis	0	Raw / Exact DB / Canonical match	64GST	Achillea pratensis	0	EOL-000000272120	Achillea pratensis	0	3120104	Achillea pratensis	0	282759	Achillea pratensis	0	NO
temp_coconut_simple.txt	825	Lasianthus wallichii	Lasianthus wallichii	ncbi	1609879	Lasianthus wallichii	0	Raw / Exact DB / Canonical match	5PNGD	Lasianthus attenuatus attenuatus	1	EOL-000000291183	Lasianthus attenuatus var. attenuatus	6	7507298	Lasianthus attenuatus attenuatus	1	1609879	Lasianthus wallichii	0	NO
temp_coconut_simple.txt	826	Podocarpus sellowii	Podocarpus sellowii	ncbi	1030206	Podocarpus sellowii	0	Raw / Exact DB / Canonical match	4KQ6S	Podocarpus sellowii	0	EOL-000000502733	Podocarpus sellowii	0	5285917	Podocarpus sellowii	0	1030206	Podocarpus sellowii	0	NO
temp_coconut_simple.txt	827	Alcea nudiflora	Alcea nudiflora	ncbi	65556	Alcea	11	Recursive / Nearest match / Genus level	BH8M	Alcea nudiflora	0	EOL-000000418601	Alcea nudiflora	0	5930754	Alcea nudiflora	0	65556	Alcea	11	MAYBE
temp_coconut_simple.txt	828	Boronia lanceolata	Boronia lanceolata	ncbi	1764340	Boronia lanceolata	0	Raw / Exact DB / Canonical match	MKWD	Boronia lanceolata	0	EOL-000000456640	Boronia lanceolata	0	3837267	Boronia lanceolata	0	1764340	Boronia lanceolata	0	NO
temp_coconut_simple.txt	829	Mercurialis leiocarpa	Mercurialis leiocarpa	ncbi	197602	Mercurialis leiocarpa	0	Raw / Exact DB / Canonical match	3ZTJR	Mercurialis leiocarpa	0	EOL-000000388302	Mercurialis leiocarpa	0	3062960	Mercurialis leiocarpa	0	197602	Mercurialis leiocarpa	0	NO
temp_coconut_simple.txt	830	Capparis angulata	Capparis angulata	ncbi	511504	Colicodendron scabridum	6	Recursive / Single match	X2HP	Colicodendron scabridum	1	EOL-000000425905	Colicodendron scabridum	6	3871842	Colicodendron scabridum	1	511504	Colicodendron scabridum	6	NO
temp_coconut_simple.txt	831	Klaseopsis chinensis	Klaseopsis chinensis	ncbi	129118	Leuzea chinensis	1	Raw / Exact DB / Synonym match	3R966	Klaseopsis chinensis	0	EOL-000000270156	Rhaponticum chinense	6	4208187	Rhaponticum chinense	1	129118	Leuzea chinensis	1	NO
temp_coconut_simple.txt	832	Turnera ulmifolia	Turnera ulmifolia	ncbi	45184	Turnera ulmifolia	0	Raw / Exact DB / Canonical match	7CZ6Q	Turnera ulmifolia	0	EOL-000000376069	Turnera ulmifolia	0	2874852	Turnera ulmifolia	0	45184	Turnera ulmifolia	0	NO
temp_coconut_simple.txt	833	Hemiphragma heterophyllum	Hemiphragma heterophyllum	ncbi	86642	Hemiphragma heterophyllum	0	Raw / Exact DB / Canonical match	3KRS9	Hemiphragma heterophyllum	0	EOL-000000362514	Hemiphragma heterophyllum	0	5559314	Hemiphragma heterophyllum	0	86642	Hemiphragma heterophyllum	0	NO
temp_coconut_simple.txt	834	Primula denticulata	Primula denticulata	ncbi	175055	Primula denticulata	0	Raw / Exact DB / Canonical match	4MCQ6	Primula denticulata	0	EOL-000000327570	Primula denticulata	0	5641274	Primula denticulata	0	175055	Primula denticulata	0	NO
temp_coconut_simple.txt	835	Dysosma pleiantha	Dysosma pleiantha	ncbi	63349	Dysosma pleiantha	0	Raw / Exact DB / Canonical match	7VJPG	Dysosma pleiantha	0	EOL-000000200523	Berberidaceae	12	3981386	Dysosma pleiantha	0	63349	Dysosma pleiantha	0	NO
temp_coconut_simple.txt	836	Euptelea polyandra	Euptelea polyandra	ncbi	13523	Euptelea polyandra	0	Raw / Exact DB / Canonical match	3CYJM	Euptelea polyandra	0	EOL-000000200522	Euptelea polyandra	0	3915940	Euptelea polyandra	0	13523	Euptelea polyandra	0	NO
temp_coconut_simple.txt	837	Teucrium cossonii	Teucrium cossonii	ncbi	21896	Teucrium	11	Recursive / Nearest match / Genus level	7BTPS	Teucrium cossonii	0	EOL-000000342609	Teucrium cossonii	0	7308597	Teucrium cossonii	0	21896	Teucrium	11	MAYBE
temp_coconut_simple.txt	838	Corydalis crystallina	Corydalis crystallina	ncbi	3463	Corydalis	11	Recursive / Nearest match / Genus level	YP44	Corydalis crystallina	0	EOL-000000198877	Corydalis crystallina	0	7816762	Corydalis crystallina	0	3463	Corydalis	11	MAYBE
temp_coconut_simple.txt	839	Euphorbia cattimandoo	Euphorbia cattimandoo	ncbi	1129978	Euphorbia cattimandoo	0	Raw / Exact DB / Canonical match	3CN9J	Euphorbia cattimandoo	0	EOL-000000389402	Euphorbia cattimandoo	0	3070323	Euphorbia cattimandoo	0	1129978	Euphorbia cattimandoo	0	NO
temp_coconut_simple.txt	840	Chlorella pyrenoidosa	Chlorella pyrenoidosa	ncbi	3078	Auxenochlorella pyrenoidosa	1	Raw / Exact DB / Synonym match	3NKL|36MZ	Chlorella|Auxenochlorella	11	EOL-000000104407|EOL-000000104462	Chlorella vulgaris|Auxenochlorella pyrenoidosa	8	9301493	Chlorella vulgaris	1	3078	Auxenochlorella pyrenoidosa	1	NO
temp_coconut_simple.txt	841	Rubus foliolosus	Rubus foliolosus	ncbi	59495	Rubus niveus	6	Recursive / Single match	4TL25	Rubus niveus	6	EOL-000000444970	Rubus niveus	6	2988971|2989183	Rubus foliolatus|Rubus niveus	2	59495	Rubus niveus	6	NO
temp_coconut_simple.txt	842	Beilschmiedia erythrophloia	Beilschmiedia erythrophloia	ncbi	1609853	Beilschmiedia erythrophloia	0	Raw / Exact DB / Canonical match	L95H	Beilschmiedia erythrophloia	0	EOL-000000501483	Beilschmiedia erythrophloia	0	6135898	Beilschmiedia erythrophloia	0	1609853	Beilschmiedia erythrophloia	0	NO
temp_coconut_simple.txt	843	Arum montanum	Arum montanum	ncbi	4455	Alocasia	11	Recursive / Nearest match / Genus level	C2XP	Alocasia montana	1	EOL-000000109505	Alocasia	11	5329908	Alocasia montana	1	4455	Alocasia	11	MAYBE
temp_coconut_simple.txt	844	Anaphalis margaritacea	Anaphalis margaritacea	ncbi	49045	Anaphalis margaritacea	0	Raw / Exact DB / Canonical match	66KW2	Anaphalis margaritacea	0	EOL-000000253822	Anaphalis margaritacea	0	4926336	Anaphalis margaritacea	0	49045	Anaphalis margaritacea	0	NO
temp_coconut_simple.txt	845	Carissa spinarum	Carissa spinarum	ncbi	429256	Carissa spinarum	0	Raw / Exact DB / Canonical match	RDZX	Carissa spinarum	0	EOL-000000289735	Carissa spinarum	0	5536282	Carissa spinarum	0	429256	Carissa spinarum	0	NO
temp_coconut_simple.txt	846	Ochradenus baccatus	Ochradenus baccatus	ncbi	264972	Ochradenus baccatus	0	Raw / Exact DB / Canonical match	48DHK	Ochradenus baccatus	0	EOL-000000426243	Ochradenus baccatus	0	7275957	Ochradenus baccatus	0	264972	Ochradenus baccatus	0	NO
temp_coconut_simple.txt	847	Lomandra hastilis	Lomandra hastilis	ncbi	928061	Lomandra hastilis	0	Raw / Exact DB / Canonical match	3VW5K	Lomandra hastilis	0	EOL-000000153007	Lomandra hastilis	0	2770940	Lomandra hastilis	0	928061	Lomandra hastilis	0	NO
temp_coconut_simple.txt	848	Eucalyptus campanulata	Eucalyptus campanulata	ncbi	1711139	Eucalyptus andrewsii	10	Recursive / Nearest match / Species level	5H7HZ	Eucalyptus andrewsii campanulata	1	EOL-000000398185	Eucalyptus andrewsii subsp. campanulata (R. T. Baker & H. G. Smith) L. A. S. Johnson & Biaxell	6	3176222	Eucalyptus andrewsii campanulata	1	1711139	Eucalyptus andrewsii	10	NO
temp_coconut_simple.txt	849	Plantago ovata	Plantago ovata	ncbi	185002	Plantago ovata	0	Raw / Exact DB / Canonical match	4JLS4	Plantago ovata	0	EOL-000000364137	Plantago ovata	0	3189723	Plantago ovata	0	185002	Plantago ovata	0	NO
temp_coconut_simple.txt	850	Combretum quadrangulare	Combretum quadrangulare	ncbi	99434	Combretum	11	Recursive / Nearest match / Genus level	5ZQZ8	Combretum quadrangulare	0	EOL-000000411478	Combretum quadrangulare	0	3698705	Combretum quadrangulare	0	99434	Combretum	11	MAYBE
temp_coconut_simple.txt	851	Allium cepa	Allium cepa	ncbi	4679	Allium cepa	0	Raw / Exact DB / Canonical match	5TVJM|65VJM|667JH	Allium cepa|Allium cepa|Allium cepa	2	EOL-000000193147|EOL-000003165180|EOL-000003165181	Allium cepa|Allium cepa|Allium cepa	2	2857697	Allium cepa	0	4679	Allium cepa	0	NO
temp_coconut_simple.txt	852	Angelica acutiloba	Angelica acutiloba	ncbi	55605	Angelica acutiloba	0	Raw / Exact DB / Canonical match	DYR9	Angelica acutiloba	0	EOL-000000275850	Angelica acutiloba	0	5537879	Angelica acutiloba	0	55605	Angelica acutiloba	0	NO
temp_coconut_simple.txt	853	Aloe ferox	Aloe ferox	ncbi	117798	Aloe ferox	0	Raw / Exact DB / Canonical match	5TWF2	Aloe ferox	0	EOL-000000158018	Aloe ferox	0	2777789	Aloe ferox	0	117798	Aloe ferox	0	NO
temp_coconut_simple.txt	854	Angelica gigas	Angelica gigas	ncbi	85712	Angelica gigas	0	Raw / Exact DB / Canonical match	DYTT	Angelica gigas	0	EOL-000000275915	Angelica gigas	0	5537749	Angelica gigas	0	85712	Angelica gigas	0	NO
temp_coconut_simple.txt	855	Aloe vera	Aloe vera	ncbi	34199	Aloe vera	0	Raw / Exact DB / Canonical match	C46V	Aloe vera	0	EOL-000000158150	Aloe vera	0	2777724	Aloe vera	0	34199	Aloe vera	0	NO
temp_coconut_simple.txt	856	Aloe spicata	Aloe spicata	ncbi	992642	Aloe spicata	0	Raw / Exact DB / Canonical match	C44G	Aloe spicata	0	EOL-000000157869	Aloe spicata	0	2777273	Aloe spicata	0	992642	Aloe spicata	0	NO
temp_coconut_simple.txt	857	Aloe africana	Aloe africana	ncbi	1080010	Aloe africana	0	Raw / Exact DB / Canonical match	C3C7	Aloe africana	0	EOL-000000157939	Aloe africana	0	2777855	Aloe africana	0	1080010	Aloe africana	0	NO
temp_coconut_simple.txt	858	Neurolaena macrocephala	Neurolaena macrocephala	ncbi	183055	Neurolaena	11	Recursive / Nearest match / Genus level	73YGT	Neurolaena macrocephala	0	EOL-000000255340	Neurolaena macrocephala	0	3096768	Neurolaena macrocephala	0	183055	Neurolaena	11	MAYBE
temp_coconut_simple.txt	859	Neurolaena lobata	Neurolaena lobata	ncbi	183056	Neurolaena lobata	0	Raw / Exact DB / Canonical match	6RYH5	Neurolaena lobata	0	EOL-000000255343	Neurolaena lobata	0	7545076	Neurolaena lobata	0	183056	Neurolaena lobata	0	NO
temp_coconut_simple.txt	860	Polypodiodes formosana	Polypodiodes formosana	ncbi	126678	Goniophlebium formosanum	1	Raw / Exact DB / Synonym match	3GX42	Goniophlebium formosanum	1	EOL-000000510095	Polypodiodes formosana	0	4029772	Goniophlebium formosanum	1	126678	Goniophlebium formosanum	1	NO
temp_coconut_simple.txt	861	Inula viscosa	Inula viscosa	ncbi	56525	Dittrichia viscosa	1	Raw / Exact DB / Synonym match	5GXNP	Dittrichia viscosa viscosa	1	EOL-000000265613|EOL-000000265614	Dittrichia viscosa|Dittrichia viscosa subsp. viscosa	8	11182823	Dittrichia viscosa viscosa	1	56525	Dittrichia viscosa	1	NO
temp_coconut_simple.txt	862	Neurolaena oaxacana	Neurolaena oaxacana	ncbi	183055	Neurolaena	11	Recursive / Nearest match / Genus level	6RYGS	Neurolaena oaxacana	0	EOL-000000255345	Neurolaena oaxacana	0	3096773	Neurolaena oaxacana	0	183055	Neurolaena	11	MAYBE
temp_coconut_simple.txt	863	Desmanthodium spp.	Desmanthodium spp.	ncbi	183021	Desmanthodium	3	Simple corrected / Exact DB / Canonical match	43LZ	Desmanthodium	3	EOL-000000245508	Desmanthodium	3	3109862	Desmanthodium	3	183021	Desmanthodium	3	NO
temp_coconut_simple.txt	864	Gaillardia tontalensis	Gaillardia tontalensis	ncbi	55623	Gaillardia	11	Recursive / Nearest match / Genus level	6K7NL	Gaillardia tontalensis	0	EOL-000000230913	Gaillardia tontalensis	0	5387868	Gaillardia tontalensis	0	55623	Gaillardia	11	MAYBE
temp_coconut_simple.txt	865	Pteris plumbea	Pteris plumbea	ncbi	49539|872834	Pteris cretica|Pteris cadieri	10	Recursive / Nearest match / Species level	BBJX5|BCYRJ	Pteris cretica laeta|Pteris cadieri cadieri	8	EOL-000003015160|EOL-000003015163	Pteris cadieri subsp. cadieri|Pteris cretica subsp. laeta (Ettingsh.) Fraser-Jenk.	8	8067792|9696256	Pteris cretica laeta|Pteris cadieri cadieri	2	49539|872834	Pteris cretica|Pteris cadieri	10	NO
temp_coconut_simple.txt	866	Morus australis	Morus australis	ncbi	66392	Morus australis	0	Raw / Exact DB / Canonical match	68QX8	Broussonetia papyrifera	1	EOL-000000438420	Morus australis	0	7262450	Morus australis	0	66392	Morus australis	0	NO
temp_coconut_simple.txt	867	Nephrolepis biserrata	Nephrolepis biserrata	ncbi	389499	Nephrolepis biserrata	0	Raw / Exact DB / Canonical match	B9VQL	Nephrolepis biserrata	0	EOL-000000510456	Nephrolepis biserrata	0	2650936	Nephrolepis biserrata	0	389499	Nephrolepis biserrata	0	NO
temp_coconut_simple.txt	868	Acronychia acidula	Acronychia acidula	ncbi	43715	Acronychia acidula	0	Raw / Exact DB / Canonical match	9NJC	Acronychia acidula	0	EOL-000000458205	Acronychia acidula	0	7667721	Acronychia acidula	0	43715	Acronychia acidula	0	NO
temp_coconut_simple.txt	869	Othonna intermedia	Othonna intermedia	ncbi	109566	Othonna	11	Recursive / Nearest match / Genus level	4B2MG	Othonna intermedia	0	EOL-000000270095	Othonna intermedia	0	3094416	Othonna intermedia	0	109566	Othonna	11	MAYBE
temp_coconut_simple.txt	870	Pityrodia ternifolia	Pityrodia ternifolia	ncbi	664408	Pityrodia ternifolia	0	Raw / Exact DB / Canonical match	6VM5T	Pityrodia ternifolia	0	EOL-000000347670	Pityrodia ternifolia	0	3882208	Pityrodia ternifolia	0	664408	Pityrodia ternifolia	0	NO
temp_coconut_simple.txt	871	Salicornia herbacea	Salicornia herbacea	ncbi	206448	Salicornia europaea	1	Raw / Exact DB / Synonym match	6XB68|9Y2JC	Salicornia fruticosa|Salicornia europaea	8	EOL-000000205078|EOL-000000205081|EOL-000000205083	Salicornia europaea|Salicornia europaea subsp. europaea|Salicornia fruticosa	8	5567884|8237546	Salicornia fruticosa|Salicornia europaea europaea	2	206448	Salicornia europaea	1	NO
temp_coconut_simple.txt	872	Artemisia laciniata	Artemisia laciniata	ncbi	401909	Artemisia laciniata	0	Raw / Exact DB / Canonical match	GWJ9	Artemisia laciniata	0	EOL-000000259175	Artemisia laciniata	0	3120923	Artemisia laciniata	0	401909	Artemisia laciniata	0	NO
temp_coconut_simple.txt	873	Sicana odorifera	Sicana odorifera	ncbi	386230	Sicana odorifera	0	Raw / Exact DB / Canonical match	4X6VG	Sicana odorifera	0	EOL-000000432386	Sicana odorifera	0	2874500	Sicana odorifera	0	386230	Sicana odorifera	0	NO
temp_coconut_simple.txt	874	Othonna cylindrica	Othonna cylindrica	ncbi	109566	Othonna	11	Recursive / Nearest match / Genus level	Z725	Crassothonna cylindrica	1	EOL-000000256682	Crassothonna cylindrica	6	9585322	Crassothonna cylindrica	1	109566	Othonna	11	MAYBE
temp_coconut_simple.txt	875	Callitris macleayana	Callitris macleayana	ncbi	214231	Callitris macleayana	0	Raw / Exact DB / Canonical match	697PB	Callitris macleayana	0	EOL-000000502589	Callitris macleayana	0	2684290	Callitris macleayana	0	214231	Callitris macleayana	0	NO
temp_coconut_simple.txt	876	Castanopsis hystrix	Castanopsis hystrix	ncbi	167390	Castanopsis hystrix	0	Raw / Exact DB / Canonical match	5G974	Castanopsis purpurella purpurella	1	EOL-000000415157	Castanopsis purpurella subsp. purpurella	6	7439602	Castanopsis hystrix	0	167390	Castanopsis hystrix	0	NO
temp_coconut_simple.txt	877	Michelia longifolia	Michelia longifolia	ncbi	114509	Magnolia alba	6	Recursive / Single match	3XH5F	Magnolia alba	1	EOL-000000489556	Magnolia alba	6	3987892	Magnolia alba	1	114509	Magnolia alba	6	NO
temp_coconut_simple.txt	878	Goupia tomentosa	Goupia tomentosa	ncbi	39314	Goupia glabra	6	Recursive / Single match	3H4WK	Goupia glabra	1	EOL-000000380913	Goupia glabra	6	3760960	Goupia glabra	1	39314	Goupia glabra	6	NO
temp_coconut_simple.txt	879	Bridelia moonii	Bridelia moonii	ncbi	283086	Bridelia	11	Recursive / Nearest match / Genus level	68QRQ	Bridelia moonii	0	EOL-000000394892	Bridelia moonii	0	3076219	Bridelia moonii	0	283086	Bridelia	11	MAYBE
temp_coconut_simple.txt	880	Trichoscypha acuminata	Trichoscypha acuminata	ncbi	289776	Trichoscypha acuminata	0	Raw / Exact DB / Canonical match	7CT59	Trichoscypha acuminata	0	EOL-000000451764	Trichoscypha acuminata	0	5544166	Trichoscypha acuminata	0	289776	Trichoscypha acuminata	0	NO
temp_coconut_simple.txt	881	Luvunga scandens	Luvunga scandens	ncbi	645647	Luvunga scandens	0	Raw / Exact DB / Canonical match	3WH4Z	Luvunga scandens	0	EOL-000000456994	Luvunga scandens	0	3834730	Luvunga scandens	0	645647	Luvunga scandens	0	NO
temp_coconut_simple.txt	882	Psiadia arabica	Psiadia arabica	ncbi	72969	Psiadia punctulata	6	Recursive / Single match	4PFPB	Psiadia punctulata	1	EOL-000000244717	Psiadia punctulata	6	3119760	Psiadia punctulata	1	72969	Psiadia punctulata	6	NO
temp_coconut_simple.txt	883	Sorbus coronata	Sorbus coronata	ncbi	661363	Micromeles coronata	1	Raw / Exact DB / Synonym match	4YBB4	Sorbus coronata	0	EOL-000000442064	Sorbus coronata	0	10674428	Griffitharia ambrozyana	1	661363	Micromeles coronata	1	NO
temp_coconut_simple.txt	884	Bupleurum aureum	Bupleurum aureum	ncbi	428561	Bupleurum aureum	0	Raw / Exact DB / Canonical match	B3GY8	Bupleurum aureum	0	EOL-000000277168|EOL-000000277184	Bupleurum subovatum|Bupleurum longifolium subsp. aureum (Fisch ex Hoffm.) So처	8	3034558|6709226	Bupleurum subovatum|Bupleurum longifolium aureum	2	428561	Bupleurum aureum	0	NO
temp_coconut_simple.txt	885	Spiraea formosa	Spiraea formosa	ncbi	23224	Spiraea	11	Recursive / Nearest match / Genus level	646D8	Spiraea	11	EOL-000000443472	Spiraea	11	3853683	Spiraea formosa	0	23224	Spiraea	11	MAYBE
temp_coconut_simple.txt	886	Erlangea cordifolia	Erlangea cordifolia	ncbi	1671336	Gutenbergia cordifolia	6	Recursive / Single match	3HMX9	Gutenbergia cordifolia	1	EOL-000000268482	Gutenbergia cordifolia	6	6063780	Gutenbergia cordifolia	1	1671336	Gutenbergia cordifolia	6	NO
temp_coconut_simple.txt	887	Herbertus aduncus	Herbertus aduncus	ncbi	284511	Herbertus aduncus	0	Raw / Exact DB / Canonical match	3KXR8	Herbertus aduncus	0	EOL-000000537383	Herbertus aduncus	0	2689386	Herbertus aduncus	0	284511	Herbertus aduncus	0	NO
temp_coconut_simple.txt	888	Strychnos panamensis	Strychnos panamensis	ncbi	1040910	Strychnos panamensis	0	Raw / Exact DB / Canonical match	537BS	Strychnos panamensis	0	EOL-000000290108	Strychnos panamensis	0	7289427	Strychnos panamensis	0	1040910	Strychnos panamensis	0	NO
temp_coconut_simple.txt	889	Ligusticum lucidum	Ligusticum lucidum	ncbi	1389444	Ligusticum lucidum	0	Raw / Exact DB / Canonical match	5GM4G	Coristospermum lucidum lucidum	1	EOL-000000277650	Coristospermum lucidum subsp. lucidum	6	7318456	Coristospermum lucidum lucidum	1	1389444	Ligusticum lucidum	0	NO
temp_coconut_simple.txt	890	Euonymus atropurpurea	Euonymus atropurpurea	ncbi	482937	Euonymus atropurpureus	20	Specific epithet corrected / Exact DB / Single match	3CGSX	Euonymus atropurpureus	20	EOL-000000459966	Euonymus atropurpureus	20	3169121	Euonymus atropurpureus	20	482937	Euonymus atropurpureus	20	NO
temp_coconut_simple.txt	891	Suaeda salsa	Suaeda salsa	ncbi	126914	Suaeda salsa	0	Raw / Exact DB / Canonical match	53CPM	Suaeda salsa	0	EOL-000000205195	Suaeda salsa	0	6035568	Suaeda salsa	0	126914	Suaeda salsa	0	NO
temp_coconut_simple.txt	892	Eupatorium recurvans	Eupatorium recurvans	ncbi	355896	Eupatorium mohrii	6	Recursive / Single match	6GZNB	Eupatorium mohrii	1	EOL-000000243898	Eupatorium mohrii	6	5402779	Eupatorium mohrii	1	355896	Eupatorium mohrii	6	NO
temp_coconut_simple.txt	893	Uraria picta	Uraria picta	ncbi	1034059	Uraria picta	0	Raw / Exact DB / Canonical match	7DP2G	Uraria picta	0	EOL-000000487127	Uraria picta	0	2956572	Uraria picta	0	1034059	Uraria picta	0	NO
temp_coconut_simple.txt	894	Thalictrum fauriei	Thalictrum fauriei	ncbi	1084703|1264574	Thalictrum urbainii|Thalictrum tuberiferum	8	Recursive / Multiple match	562L4	Thalictrum urbaini	1	EOL-000000195987|EOL-000000196116	Thalictrum tuberiferum|Thalictrum urbainii	8	7277194|7724788	Thalictrum tuberiferum|Thalictrum urbainii	2	1084703|1264574	Thalictrum urbainii|Thalictrum tuberiferum	8	YES
temp_coconut_simple.txt	895	Euclea natalensis	Euclea natalensis	ncbi	85202	Euclea natalensis	0	Raw / Exact DB / Canonical match	6GTV8	Euclea natalensis	0	EOL-000000319976	Euclea natalensis	0	6056978	Euclea natalensis	0	85202	Euclea natalensis	0	NO
temp_coconut_simple.txt	896	Syringa pubescens subsp. patula	Syringa pubescens subsp. patula	ncbi	150407	Syringa pubescens subsp. patula	0	Raw / Exact DB / Canonical match	5LDHK	Syringa pubescens patula	3	EOL-000000337025	Syringa pubescens subsp. patula (Palib.) M.C.Chang & X.L.Chen	4	5549619	Syringa pubescens patula	3	150407	Syringa pubescens subsp. patula	0	NO
temp_coconut_simple.txt	897	Helichrysum zeyheri	Helichrysum zeyheri	ncbi	630344	Helichrysum zeyheri	0	Raw / Exact DB / Canonical match	3K7F4	Helichrysum zeyheri	0	EOL-000000228874	Helichrysum zeyheri	0	3131741	Helichrysum zeyheri	0	630344	Helichrysum zeyheri	0	NO
temp_coconut_simple.txt	898	Senecio taiwanensis	Senecio taiwanensis	ncbi	189242	Senecio nemorensis	10	Recursive / Nearest match / Species level	5L5HH	Senecio nemorensis nemorensis	1	EOL-000000264055	Senecio nemorensis subsp. nemorensis	6	7222988	Senecio nemorensis nemorensis	1	189242	Senecio nemorensis	10	NO
temp_coconut_simple.txt	899	Eriosema chinense	Eriosema chinense	ncbi	1540205	Eriosema chinense	0	Raw / Exact DB / Canonical match	3B64Q	Eriosema chinense	0	EOL-000000486062	Eriosema chinense	0	5348930	Eriosema chinense	0	1540205	Eriosema chinense	0	NO
temp_coconut_simple.txt	900	Cryptoporus volvatus	Cryptoporus volvatus	ncbi	40431	Cryptoporus volvatus	0	Raw / Exact DB / Canonical match	ZZ3B	Cryptoporus volvatus	0	EOL-000002270946	Cryptoporus volvatus	0	5248035	Cryptoporus volvatus	0	40431	Cryptoporus volvatus	0	NO
temp_coconut_simple.txt	901	Caloporus dichrous	Caloporus dichrous	ncbi	2831954	Vitreoporus dichrous	6	Recursive / Single match	7G5FM	Vitreoporus dichrous	1	EOL-000002274101	Caloporus	11	10719947	Vitreoporus dichrous	1	2831954	Vitreoporus dichrous	6	NO
temp_coconut_simple.txt	902	Streptomyces bernensis	Streptomyces bernensis	ncbi	1337893	Streptomyces bernensis	0	Raw / Exact DB / Canonical match	7P7F	Streptomyces	11	EOL-000000004224	Streptomyces bernensis	0	2584528	Streptomyces	11	1337893	Streptomyces bernensis	0	NO
temp_coconut_simple.txt	903	Penicillium aurantiogriseum SP0-19	Penicillium aurantiogriseum SP0-19	ncbi	36655	Penicillium aurantiogriseum	40	Correction denied / Strain name involved / Nearest match	76HQ4	Penicillium aurantiogriseum	40	EOL-000002243397	Penicillium aurantiogriseum	40	2597954	Penicillium aurantiogriseum	40	36655	Penicillium aurantiogriseum	40	YES
temp_coconut_simple.txt	904	Paederota lutea	Paederota lutea	ncbi	165314	Paederota lutea	0	Raw / Exact DB / Canonical match	4BX58	Paederota lutea	0	EOL-000000364558	Paederota lutea	0	8328500	Paederota lutea	0	165314	Paederota lutea	0	NO
temp_coconut_simple.txt	905	Hericium erinaceum	Hericium erinaceum	ncbi	91752	Hericium erinaceus	1	Raw / Exact DB / Synonym match	3KYXV	Hericium erinaceus	6	EOL-000002273614	Hericium erinaceus	6	5248508	Hericium erinaceus	6	91752	Hericium erinaceus	1	NO
temp_coconut_simple.txt	906	Vitex rotundifolia	Vitex rotundifolia	ncbi	413484	Vitex rotundifolia	0	Raw / Exact DB / Canonical match	5BLC2	Vitex rotundifolia	0	EOL-000000348965	Vitex trifolia subsp. litoralis Steenis	6	7845672	Vitex trifolia litoralis	1	413484	Vitex rotundifolia	0	NO
temp_coconut_simple.txt	907	Pseudodistoma kanoko	Pseudodistoma kanoko	ncbi	282280	Pseudodistoma	11	Recursive / Nearest match / Genus level	4NWCL	Pseudodistoma kanoko	0	EOL-000000700418	Pseudodistoma kanoko	0	2330412	Pseudodistoma kanoko	0	282280	Pseudodistoma	11	MAYBE
temp_coconut_simple.txt	908	Pseudodistoma megalarva	Pseudodistoma megalarva	ncbi	282280	Pseudodistoma	11	Recursive / Nearest match / Genus level	4NWCN	Pseudodistoma megalarva	0	EOL-000000700426	Pseudodistoma megalarva	0	2330403	Pseudodistoma megalarva	0	282280	Pseudodistoma	11	MAYBE
temp_coconut_simple.txt	909	Cimicifuga racemosa	Cimicifuga racemosa	ncbi	64040	Actaea racemosa	1	Raw / Exact DB / Synonym match	9S4V	Actaea racemosa	1	EOL-000000196209	Actaea racemosa	6	6376106	Actaea racemosa	1	64040	Actaea racemosa	1	NO
temp_coconut_simple.txt	910	Actaea racemosa	Actaea racemosa	ncbi	64040	Actaea racemosa	0	Raw / Exact DB / Canonical match	9S4V	Actaea racemosa	0	EOL-000000196209	Actaea racemosa	0	6376106	Actaea racemosa	0	64040	Actaea racemosa	0	NO
temp_coconut_simple.txt	911	Achillea millefolium	Achillea millefolium	ncbi	13329	Achillea millefolium	0	Raw / Exact DB / Canonical match	97H4	Achillea millefolium	0	EOL-000000272041	Achillea millefolium	0	3120060	Achillea millefolium	0	13329	Achillea millefolium	0	NO
temp_coconut_simple.txt	912	Limonium vulgare	Limonium vulgare	ncbi	70358	Limonium vulgare	0	Raw / Exact DB / Canonical match	72FLT	Limonium vulgare	0	EOL-000000210639	Limonium vulgare	0	3082322	Limonium vulgare	0	70358	Limonium vulgare	0	NO
temp_coconut_simple.txt	913	Plumbaginaceae	Plumbaginaceae	ncbi	4437	Plumbaginaceae	0	Raw / Exact DB / Canonical match	627FM	Plumbaginaceae	0	EOL-000000210016	Plumbaginaceae	0	2419	Plumbaginaceae	0	4437	Plumbaginaceae	0	NO
temp_coconut_simple.txt	914	Taraxacum formosanum	Taraxacum formosanum	ncbi	170733	Taraxacum formosanum	0	Raw / Exact DB / Canonical match	54V2D	Taraxacum formosanum	0	EOL-000000242389	Taraxacum formosanum	0	5394412	Taraxacum formosanum	0	170733	Taraxacum formosanum	0	NO
temp_coconut_simple.txt	915	Leucetta chagosenis	Leucetta chagosenis	ncbi	185688	Leucetta chagosensis	20	Specific epithet corrected / Exact DB / Single match	6PRLF	Leucetta chagosensis	20	EOL-000000555589	Leucetta chagosensis	20	2236991	Leucetta chagosensis	20	185688	Leucetta chagosensis	20	NO
temp_coconut_simple.txt	916	Hibiscus taiwanensis	Hibiscus taiwanensis	ncbi	1898877	Hibiscus taiwanensis	0	Raw / Exact DB / Canonical match	3LKBN	Hibiscus taiwanensis	0	EOL-000000420327	Hibiscus taiwanensis	0	3940982	Hibiscus taiwanensis	0	1898877	Hibiscus taiwanensis	0	NO
temp_coconut_simple.txt	917	Eupatorium rotundifolium	Eupatorium rotundifolium	ncbi	102778	Eupatorium rotundifolium	0	Raw / Exact DB / Canonical match	6GZPQ	Eupatorium rotundifolium	0	EOL-000000243892	Eupatorium rotundifolium	0	5403110	Eupatorium rotundifolium	0	102778	Eupatorium rotundifolium	0	NO
temp_coconut_simple.txt	918	Asteraceae	Asteraceae	ncbi	4210	Asteraceae	0	Raw / Exact DB / Canonical match	622TP	Asteraceae	0	EOL-000000228596	Asteraceae	0	3065	Asteraceae	0	4210	Asteraceae	0	NO
temp_coconut_simple.txt	919	Eupatorium fortunei	Eupatorium fortunei	ncbi	330892	Eupatorium fortunei	0	Raw / Exact DB / Canonical match	3CJVX	Eupatorium fortunei	0	EOL-000000243861	Eupatorium fortunei	0	5403095	Eupatorium fortunei	0	330892	Eupatorium fortunei	0	NO
temp_coconut_simple.txt	920	Centaurea aggregata	Centaurea aggregata	ncbi	124922	Centaurea aggregata	0	Raw / Exact DB / Canonical match	S5ZF	Centaurea aggregata	0	EOL-000000231332	Centaurea aggregata	0	3128797	Centaurea aggregata	0	124922	Centaurea aggregata	0	NO
temp_coconut_simple.txt	921	Scutellaria barbata D.DON	Scutellaria barbata D. DON	ncbi	396367	Scutellaria barbata	100	Unmapped / partial match (most likely genus level)	4W242	Scutellaria barbata	100	EOL-000000344315	Scutellaria barbata	100	5609933	Scutellaria barbata	100	396367	Scutellaria barbata	100	YES
temp_coconut_simple.txt	922	Gutierrezia solbrigii	Gutierrezia solbrigii	ncbi	71047	Gutierrezia	11	Recursive / Nearest match / Genus level	3HN2K	Gutierrezia solbrigii	0	EOL-000000269462	Gutierrezia solbrigii	0	5385113	Gutierrezia solbrigii	0	71047	Gutierrezia	11	MAYBE
temp_coconut_simple.txt	923	Marinispora sp.	Marinispora sp.	ncbi	2926447	Marinispora	3	Simple corrected / Exact DB / Canonical match			1000	EOL-000000004107	Streptomycetaceae	12	8091	Streptomycetaceae	12	2926447	Marinispora	3	NO
temp_coconut_simple.txt	924	Cannabis sativa	Cannabis sativa	ncbi	3483	Cannabis sativa	0	Raw / Exact DB / Canonical match	QM84	Cannabis sativa	0	EOL-000000438171	Cannabis sativa	0	5361880	Cannabis sativa	0	3483	Cannabis sativa	0	NO
temp_coconut_simple.txt	925	Lupinus arboreus	Lupinus arboreus	ncbi	3872	Lupinus arboreus	0	Raw / Exact DB / Canonical match	3WF6B	Lupinus arboreus	0	EOL-000000483441	Lupinus arboreus	0	2963807	Lupinus arboreus	0	3872	Lupinus arboreus	0	NO
temp_coconut_simple.txt	926	Reboulia hemisphaerica	Reboulia hemisphaerica	ncbi	37395	Reboulia hemisphaerica	0	Raw / Exact DB / Canonical match	6X4VN	Reboulia hemisphaerica	0	EOL-000000540560	Reboulia hemisphaerica	0	2688584	Reboulia hemisphaerica	0	37395	Reboulia hemisphaerica	0	NO
temp_coconut_simple.txt	927	Vaccaria hispanica	Vaccaria hispanica	ncbi	39387	Gypsophila vaccaria	1	Raw / Exact DB / Synonym match	3HY44	Gypsophila vaccaria	1	EOL-000000215174	Vaccaria hispanica	0	8091998	Gypsophila vaccaria	1	39387	Gypsophila vaccaria	1	NO
temp_coconut_simple.txt	928	Cytisus laburnum	Cytisus laburnum	ncbi	49828	Laburnum anagyroides	1	Raw / Exact DB / Synonym match	3RL8J	Laburnum anagyroides	1	EOL-000000475414	Laburnum anagyroides	6	5356345	Laburnum anagyroides	1	49828	Laburnum anagyroides	1	NO
temp_coconut_simple.txt	929	Streptomyces galilaeus No. MA144-M1 (ATCC 31133)	Streptomyces galilaeus No. MA144-M1 (ATCC 31133)	ncbi	33899	Streptomyces galilaeus	40	Correction denied / Strain name involved / Nearest match	6ZXNR	Streptomyces galilaeus	40	EOL-000000004279	Streptomyces galilaeus	40	3224130	Streptomyces galilaeus	40	33899	Streptomyces galilaeus	40	YES
temp_coconut_simple.txt	930	Sinularia erecta	Sinularia erecta	ncbi	668414	Sinularia erecta	0	Raw / Exact DB / Canonical match	9J7PL	Sclerophytum erectum	1	EOL-000000542127	Sinularia erecta	0	2262686	Sinularia erecta	0	668414	Sinularia erecta	0	NO
temp_coconut_simple.txt	931	Phyllanthus emblica	Phyllanthus emblica	ncbi	296036	Phyllanthus emblica	0	Raw / Exact DB / Canonical match	4H3LM	Phyllanthus emblica	0	EOL-000000392885	Phyllanthus emblica	0	5381660	Phyllanthus emblica	0	296036	Phyllanthus emblica	0	NO
temp_coconut_simple.txt	932	Radula oyamensis	Radula oyamensis	ncbi	139836	Radula	11	Recursive / Nearest match / Genus level	6X3TM	Radula oyamensis	0	EOL-000000535872	Radula oyamensis	0	7810863	Radula oyamensis	0	139836	Radula	11	MAYBE
temp_coconut_simple.txt	933	Glycyrrhiza acanthocarpa	Glycyrrhiza acanthocarpa	ncbi	1151070	Glycyrrhiza acanthocarpa	0	Raw / Exact DB / Canonical match	3GFQD	Glycyrrhiza acanthocarpa	0	EOL-000000465971	Glycyrrhiza acanthocarpa	0	2965747	Glycyrrhiza acanthocarpa	0	1151070	Glycyrrhiza acanthocarpa	0	NO
temp_coconut_simple.txt	934	Rourea minor	Rourea minor	ncbi	85261	Rourea minor	0	Raw / Exact DB / Canonical match	4TH9B	Rourea minor	0	EOL-000000436161	Rourea minor	0	7780480	Rourea minor	0	85261	Rourea minor	0	NO
temp_coconut_simple.txt	935	Taxus yunnanensis	Taxus yunnanensis	ncbi	2778344	Taxus wallichiana var. yunnanensis	1	Raw / Exact DB / Synonym match	55294	Taxus wallichiana	1	EOL-000000502834	Taxus wallichiana	6	5284540	Taxus wallichiana	1	2778344	Taxus wallichiana var. yunnanensis	1	NO
temp_coconut_simple.txt	936	Taxus wallichiana	Taxus wallichiana	ncbi	147273	Taxus wallichiana	0	Raw / Exact DB / Canonical match	55294	Taxus wallichiana	0	EOL-000000502834	Taxus wallichiana	0	5284540	Taxus wallichiana	0	147273	Taxus wallichiana	0	NO
temp_coconut_simple.txt	937	Taxus brevifolia	Taxus brevifolia	ncbi	46220	Taxus brevifolia	0	Raw / Exact DB / Canonical match	5527S	Taxus brevifolia	0	EOL-000000502827	Taxus brevifolia	0	5284555|7469773	Taxus brevifolia|Taxus brevifolia	2	46220	Taxus brevifolia	0	NO
temp_coconut_simple.txt	938	Taxus cuspidata	Taxus cuspidata	ncbi	99806	Taxus cuspidata	0	Raw / Exact DB / Canonical match	55284	Taxus cuspidata	0	EOL-000000502831	Taxus cuspidata	0	5284524	Taxus cuspidata	0	99806	Taxus cuspidata	0	NO
temp_coconut_simple.txt	939	Taxus canadensis	Taxus canadensis	ncbi	88032	Taxus canadensis	0	Raw / Exact DB / Canonical match	5527V	Taxus canadensis	0	EOL-000000502830	Taxus canadensis	0	5284570	Taxus canadensis	0	88032	Taxus canadensis	0	NO
temp_coconut_simple.txt	940	Streptomyces antimycoticus	Streptomyces antimycoticus	ncbi	68175	Streptomyces antimycoticus	0	Raw / Exact DB / Canonical match	52Y99	Streptomyces antimycoticus	0	EOL-000000004272	Streptomyces antimycoticus	0	3224134	Streptomyces antimycoticus	0	68175	Streptomyces antimycoticus	0	NO
temp_coconut_simple.txt	941	Hymenophyllum barbatum	Hymenophyllum barbatum	ncbi	164655	Hymenophyllum barbatum	0	Raw / Exact DB / Canonical match	B9Q25	Hymenophyllum barbatum	0	EOL-000000516968	Hymenophyllum barbatum	0	8222617	Hymenophyllum barbatum	0	164655	Hymenophyllum barbatum	0	NO
temp_coconut_simple.txt	942	Swietenia humilis Zucc.	Swietenia humilis Zucc.	ncbi	62884	Swietenia humilis	3	Simple corrected / Exact DB / Canonical match	53K5W	Swietenia humilis	3	EOL-000000454924	Swietenia humilis	3	3849992	Swietenia humilis	3	62884	Swietenia humilis	3	NO
temp_coconut_simple.txt	943	Helichrysum cymosum	Helichrysum cymosum	ncbi	379243	Helichrysum cymosum	0	Raw / Exact DB / Canonical match	3K6KR	Helichrysum cymosum	0	EOL-000000228844	Helichrysum cymosum	0	3131345	Helichrysum cymosum	0	379243	Helichrysum cymosum	0	NO
temp_coconut_simple.txt	944	Mallotus philippensis	Mallotus philippensis	ncbi	316645	Mallotus philippensis	0	Raw / Exact DB / Canonical match	3XQ22	Mallotus philippensis	0	EOL-000000384641	Mallotus philippensis	0	5378605	Mallotus philippensis	0	316645	Mallotus philippensis	0	NO
temp_coconut_simple.txt	945	Brucea javanica	Brucea javanica	ncbi	210348	Brucea javanica	0	Raw / Exact DB / Canonical match	5X4MZ	Brucea javanica	0	EOL-000000454623	Brucea javanica	0	5555210	Brucea javanica	0	210348	Brucea javanica	0	NO
temp_coconut_simple.txt	946	Calophyllum thwaitesii	Calophyllum thwaitesii	ncbi	73121	Calophyllum	11	Recursive / Nearest match / Genus level	PZNB	Calophyllum thwaitesii	0	EOL-000000380491	Calophyllum thwaitesii	0	5556155	Calophyllum thwaitesii	0	73121	Calophyllum	11	MAYBE
temp_coconut_simple.txt	947	Pteris inaequalis	Pteris inaequalis	ncbi	2815894	Pteris inaequalis	0	Raw / Exact DB / Canonical match	BCGBG	Pteris inaequalis	0	EOL-000000514172	Pteris inaequalis	0	7563978	Pteris inaequalis	0	2815894	Pteris inaequalis	0	NO
temp_coconut_simple.txt	948	Schisandra arisanensis	Schisandra arisanensis	ncbi	453241	Schisandra arisanensis	0	Raw / Exact DB / Canonical match	4V8HV	Schisandra arisanensis	0	EOL-000000489113	Schisandra arisanensis	0	7335140	Schisandra arisanensis	0	453241	Schisandra arisanensis	0	NO
temp_coconut_simple.txt	949	Acacia cambagei	Acacia cambagei	ncbi	1173637	Acacia cambagei	0	Raw / Exact DB / Canonical match	8NXN	Acacia cambagei	0	EOL-000000478517	Acacia cambagei	0	2980690	Acacia cambagei	0	1173637	Acacia cambagei	0	NO
temp_coconut_simple.txt	950	Crataegus pontica	Crataegus pontica	ncbi	298644	Crataegus azarolus	10	Recursive / Nearest match / Species level	5NBKR	Crataegus azarolus pontica	1	EOL-000000442230	Crataegus azarolus var. pontica (Koch) K. I. Christensen	6	3013775	Crataegus azarolus pontica	1	298644	Crataegus azarolus	10	NO
temp_coconut_simple.txt	951	Phlomoides medicinalis	Phlomoides medicinalis	ncbi	1138144	Phlomoides medicinalis	0	Raw / Exact DB / Canonical match	4GHZ2	Phlomoides medicinalis	0	EOL-000000346509	Phlomoides medicinalis	0	3885294	Phlomoides medicinalis	0	1138144	Phlomoides medicinalis	0	NO
temp_coconut_simple.txt	952	Haemanthus toxicarius	Haemanthus toxicarius	ncbi	112533	Boophone disticha	6	Recursive / Single match	68PLF	Boophone disticha	1	EOL-000000191643	Boophone disticha	6	2854664	Boophone disticha	1	112533	Boophone disticha	6	NO
temp_coconut_simple.txt	953	Calceolaria thyrsiflora	Calceolaria thyrsiflora	ncbi	240994	Calceolaria thyrsiflora	0	Raw / Exact DB / Canonical match	PHHX	Calceolaria thyrsiflora	0	EOL-000000367759	Calceolaria thyrsiflora	0	7506680	Calceolaria thyrsiflora	0	240994	Calceolaria thyrsiflora	0	NO
temp_coconut_simple.txt	954	Coptis trifolia subsp. groenlandica	Coptis trifolia subsp. groenlandica	ncbi	1844482	Coptis trifolia subsp. groenlandica	0	Raw / Exact DB / Canonical match	5GLLX	Coptis trifolia trifolia	4	EOL-000000197835	Coptis trifolia subsp. trifolia	6	6449715	Coptis trifolia trifolia	4	1844482	Coptis trifolia subsp. groenlandica	0	NO
temp_coconut_simple.txt	955	Sophora japonica	Sophora japonica	ncbi	3897	Styphnolobium japonicum	1	Raw / Exact DB / Synonym match	53BWG	Styphnolobium japonicum	1	EOL-000000464916	Styphnolobium japonicum	6	2963569	Styphnolobium japonicum	1	3897	Styphnolobium japonicum	1	NO
temp_coconut_simple.txt	956	Senecio polyodon	Senecio polyodon	ncbi	1892290	Senecio polyodon	0	Raw / Exact DB / Canonical match	4WML8	Senecio polyodon	0	EOL-000000263610	Senecio polyodon	0	3107213	Senecio polyodon	0	1892290	Senecio polyodon	0	NO
temp_coconut_simple.txt	957	Felicia amelloides	Felicia amelloides	ncbi	696374	Felicia amelloides	0	Raw / Exact DB / Canonical match	3DXHB	Felicia amelloides	0	EOL-000000244912	Felicia amelloides	0	7668873	Felicia amelloides	0	696374	Felicia amelloides	0	NO
temp_coconut_simple.txt	958	Senna sophera	Senna sophera	ncbi	948718	Senna sophera	0	Raw / Exact DB / Canonical match	4WPDX	Senna sophera	0	EOL-000000462754	Senna sophera	0	2957379	Senna sophera	0	948718	Senna sophera	0	NO
temp_coconut_simple.txt	959	Manihot esculenta	Manihot esculenta	ncbi	3983	Manihot esculenta	0	Raw / Exact DB / Canonical match	3XV44	Manihot esculenta	0	EOL-000000388429	Manihot esculenta	0	3060998	Manihot esculenta	0	3983	Manihot esculenta	0	NO
temp_coconut_simple.txt	960	Berberis crataegina	Berberis crataegina	ncbi	2602221	Berberis crataegina	0	Raw / Exact DB / Canonical match	LJLV	Berberis crataegina	0	EOL-000000200796	Berberis crataegina	0	3981411	Berberis crataegina	0	2602221	Berberis crataegina	0	NO
temp_coconut_simple.txt	961	Baccharis solieri	Baccharis solieri	ncbi	1654445	Baccharis neaei	6	Recursive / Single match	5VYRY	Baccharis neaei	1	EOL-000000251169	Baccharis neaei	6	3129461	Baccharis neaei	1	1654445	Baccharis neaei	6	NO
temp_coconut_simple.txt	962	Paramignya griffithii	Paramignya griffithii	ncbi	416205	Paramignya scandens	6	Recursive / Single match	75PQF	Paramignya scandens	1	EOL-000000459001	Paramignya griffithii	0	3835530	Paramignya griffithii	0	416205	Paramignya scandens	6	NO
temp_coconut_simple.txt	963	Arnica viscosa	Arnica viscosa	ncbi	436215	Arnica viscosa	0	Raw / Exact DB / Canonical match	GT6F	Arnica viscosa	0	EOL-000000232634	Arnica viscosa	0	5405992	Arnica viscosa	0	436215	Arnica viscosa	0	NO
temp_coconut_simple.txt	964	Echinocystis lobata	Echinocystis lobata	ncbi	252533	Echinocystis lobata	0	Raw / Exact DB / Canonical match	38HFQ	Echinocystis lobata	0	EOL-000000431914	Echinocystis lobata	0	5331404	Echinocystis lobata	0	252533	Echinocystis lobata	0	NO
temp_coconut_simple.txt	965	Athanasia dregeana	Athanasia dregeana	ncbi	1721052	Inulanthera dregeana	6	Recursive / Single match	6N7FM	Inulanthera dregeana	1	EOL-000000268708	Inulanthera dregeana	6	3144417	Inulanthera dregeana	1	1721052	Inulanthera dregeana	6	NO
temp_coconut_simple.txt	966	Helenium quadridentatum	Helenium quadridentatum	ncbi	1448041	Helenium quadridentatum	0	Raw / Exact DB / Canonical match	3K4MT	Helenium quadridentatum	0	EOL-000000270749	Helenium quadridentatum	0	5401827	Helenium quadridentatum	0	1448041	Helenium quadridentatum	0	NO
temp_coconut_simple.txt	967	Podocarpus montanus	Podocarpus montanus	ncbi	120625|485824	Podocarpus nivalis|Prumnopitys montana	8	Recursive / Multiple match	4KQ5F|77YLX	Podocarpus nivalis|Prumnopitys montana	2	EOL-000000502673|EOL-000000502785	Podocarpus nivalis|Prumnopitys montana	8	2687271|5286061	Prumnopitys montana|Podocarpus nivalis	2	120625|485824	Podocarpus nivalis|Prumnopitys montana	8	YES
temp_coconut_simple.txt	968	Aster alpinus	Aster alpinus	ncbi	669631	Aster alpinus	0	Raw / Exact DB / Canonical match	HPKJ	Aster alpinus	0	EOL-000000251667	Aster alpinus	0	5387396	Aster alpinus	0	669631	Aster alpinus	0	NO
temp_coconut_simple.txt	969	Melaleuca decora	Melaleuca decora	ncbi	164925	Melaleuca	11	Recursive / Nearest match / Genus level	3Z3SC	Melaleuca decora	0	EOL-000000399558	Melaleuca decora	0	5415728	Melaleuca decora	0	164925	Melaleuca	11	MAYBE
temp_coconut_simple.txt	970	Homo sapiens (Urine)	Homo sapiens (Urine)	ncbi	9606	Homo sapiens	30	Latin inflection corrected / Exact DB / Single match	6MB3T	Homo sapiens	30	EOL-000000641745	Homo sapiens	30	2436436	Homo sapiens	30	9606	Homo sapiens	30	NO
temp_coconut_simple.txt	971	Broussonetia kazinoki	Broussonetia kazinoki	ncbi	66380	Broussonetia kazinoki	0	Raw / Exact DB / Canonical match	5WR98	Broussonetia kazinoki	0	EOL-000000439539	Broussonetia kazinoki	0	6358484	Broussonetia kazinoki	0	66380	Broussonetia kazinoki	0	NO
temp_coconut_simple.txt	972	Tovomita macrophylla	Tovomita macrophylla	ncbi	156484	Tovomita	11	Recursive / Nearest match / Genus level	57L43	Tovomita macrophylla	0	EOL-000000384289	Tovomita macrophylla	0	8270408	Tovomita macrophylla	0	156484	Tovomita	11	MAYBE
temp_coconut_simple.txt	973	Allanblackia monticola STANER L.C.	Allanblackia monticola STANER L. C.	ncbi	469913	Allanblackia	100	Unmapped / partial match (most likely genus level)	BT3C	Allanblackia monticola	100	EOL-000000383750	Allanblackia monticola	100	7421750	Allanblackia monticola	100	469913	Allanblackia	100	YES
temp_coconut_simple.txt	974	Garcinia nigrolineata	Garcinia nigrolineata	ncbi	180110	Garcinia nigrolineata	0	Raw / Exact DB / Canonical match	6K8PT	Garcinia nigrolineata	0	EOL-000000383909	Garcinia nigrolineata	0	3713521	Garcinia nigrolineata	0	180110	Garcinia nigrolineata	0	NO
temp_coconut_simple.txt	975	Pycnanthus angolensis	Pycnanthus angolensis	ncbi	224864	Pycnanthus angolensis	0	Raw / Exact DB / Canonical match	4QLWL	Pycnanthus angolensis	0	EOL-000000492602	Pycnanthus angolensis	0	8025076	Pycnanthus angolensis	0	224864	Pycnanthus angolensis	0	NO
temp_coconut_simple.txt	976	Mollugo pentaphylla	Mollugo pentaphylla	ncbi	254024	Trigastrotheca pentaphylla	1	Raw / Exact DB / Synonym match	58QGP	Trigastrotheca pentaphylla	1	EOL-000000209805	Trigastrotheca pentaphylla	6	9381433	Trigastrotheca pentaphylla	1	254024	Trigastrotheca pentaphylla	1	NO
temp_coconut_simple.txt	977	Eudiandra anthropophagorum	Eudiandra anthropophagorum	ncbi			1000	Unmapped	39QZG	Endiandra anthropophagorum	32	EOL-000000499878	Endiandra anthropophagorum	32	4178878	Endiandra anthropophagorum	32			1000	YES
temp_coconut_simple.txt	978	Saururus chinensis	Saururus chinensis	ncbi	54806	Saururus chinensis	0	Raw / Exact DB / Canonical match	6Y3NV	Saururus chinensis	0	EOL-000000493985	Saururus chinensis	0	5569040|7979280	Saururus chinensis|Saururus chinensis	2	54806	Saururus chinensis	0	NO
temp_coconut_simple.txt	979	Larrea tridentata	Larrea tridentata	ncbi	66636	Larrea tridentata	0	Raw / Exact DB / Canonical match	3SBK2	Larrea tridentata	0	EOL-000000435397	Larrea tridentata	0	7568403	Larrea tridentata	0	66636	Larrea tridentata	0	NO
temp_coconut_simple.txt	980	Machilus edulis	Machilus edulis	ncbi	251260	Machilus	11	Recursive / Nearest match / Genus level	3WYXG	Machilus edulis	0	EOL-000000501351	Machilus edulis	0	4179100	Machilus edulis	0	251260	Machilus	11	MAYBE
temp_coconut_simple.txt	981	Casuarina equisetifolia	Casuarina equisetifolia	ncbi	3523	Casuarina equisetifolia	0	Raw / Exact DB / Canonical match	RQVW	Casuarina equisetifolia	0	EOL-000000415790	Casuarina equisetifolia	0	2891930	Casuarina equisetifolia	0	3523	Casuarina equisetifolia	0	NO
temp_coconut_simple.txt	982	Larrea divaricata	Larrea divaricata	ncbi	108399	Larrea divaricata	0	Raw / Exact DB / Canonical match	6NZ4J	Larrea divaricata	0	EOL-000000435403	Larrea divaricata	0	6384921	Larrea divaricata	0	108399	Larrea divaricata	0	NO
temp_coconut_simple.txt	983	Endiandra anthropophagorum	Endiandra anthropophagorum	ncbi	128617	Endiandra	11	Recursive / Nearest match / Genus level	39QZG	Endiandra anthropophagorum	0	EOL-000000499878	Endiandra anthropophagorum	0	4178878	Endiandra anthropophagorum	0	128617	Endiandra	11	MAYBE
temp_coconut_simple.txt	984	Cinnamomum philippinese	Cinnamomum philippinese	ncbi	337469	Cinnamomum philippinense	20	Specific epithet corrected / Exact DB / Single match	5Z73W	Cinnamomum philippinense	20	EOL-000000500118	Cinnamomum philippinense	20	4181118	Cinnamomum philippinense	20	337469	Cinnamomum philippinense	20	NO
temp_coconut_simple.txt	985	Machilus robusta	Machilus robusta	ncbi	460780	Machilus robusta	0	Raw / Exact DB / Canonical match	5J4R	Machilus	11	EOL-000000501384	Machilus robusta	0	4178041	Machilus robusta	0	460780	Machilus robusta	0	NO
temp_coconut_simple.txt	986	Staudtia kamerunensis	Staudtia kamerunensis	ncbi	224908	Staudtia kamerunensis	0	Raw / Exact DB / Canonical match	4ZLVG	Staudtia kamerunensis	0	EOL-000000492568	Staudtia kamerunensis	0	7333710	Staudtia kamerunensis	0	224908	Staudtia kamerunensis	0	NO
temp_coconut_simple.txt	987	Machilus thunbergii	Machilus thunbergii	ncbi	128685	Machilus thunbergii	0	Raw / Exact DB / Canonical match	3WZ3M	Machilus thunbergii	0	EOL-000000501400	Machilus thunbergii	0	4177874	Machilus thunbergii	0	128685	Machilus thunbergii	0	NO
temp_coconut_simple.txt	988	Sargentodoxa cuneata	Sargentodoxa cuneata	ncbi	50506	Sargentodoxa cuneata	0	Raw / Exact DB / Canonical match	79MN2	Sargentodoxa cuneata	0	EOL-000000198466	Sargentodoxa cuneata	0	3782041	Sargentodoxa cuneata	0	50506	Sargentodoxa cuneata	0	NO
temp_coconut_simple.txt	989	Micranthemum umbrosum	Micranthemum umbrosum	ncbi	69918	Micranthemum umbrosum	0	Raw / Exact DB / Canonical match	42QCP	Micranthemum umbrosum	0	EOL-000000355223	Micranthemum umbrosum	0	3172187	Micranthemum umbrosum	0	69918	Micranthemum umbrosum	0	NO
temp_coconut_simple.txt	990	Osteophloeum sulcatum	Osteophloeum sulcatum	ncbi	1186036	Osteophloeum platyspermum	10	Recursive / Nearest match / Species level	7MC7D	Osteophloeum platyspermum sulcatum	1	EOL-000000492754	Osteophloeum platyspermum var. sulcatum (Little) T. S. Yaramillo & H. Balslev	6	3743814	Osteophloeum platyspermum sulcatum	1	1186036	Osteophloeum platyspermum	10	NO
temp_coconut_simple.txt	991	Kadsura angustifolia	Kadsura angustifolia	ncbi	124779	Kadsura angustifolia	0	Raw / Exact DB / Canonical match	3QXW3	Kadsura angustifolia	0	EOL-000000489024	Kadsura angustifolia	0	3745210	Kadsura angustifolia	0	124779	Kadsura angustifolia	0	NO
temp_coconut_simple.txt	992	Myristica argentea	Myristica argentea	ncbi	2997910	Myristica argentea	0	Raw / Exact DB / Canonical match	459JJ	Myristica argentea	0	EOL-000000493030	Myristica argentea	0	5564691	Myristica argentea	0	2997910	Myristica argentea	0	NO
temp_coconut_simple.txt	993	Machilus wangchiana	Machilus wangchiana	ncbi	460783	Machilus wangchiana	0	Raw / Exact DB / Canonical match	3WZ3X	Machilus wangchiana	0	EOL-000000501382	Machilus wangchiana	0	4177784	Machilus wangchiana	0	460783	Machilus wangchiana	0	NO
temp_coconut_simple.txt	994	Eupomatia laurina	Eupomatia laurina	ncbi	49863	Eupomatia laurina	0	Raw / Exact DB / Canonical match	3CWZQ	Eupomatia laurina	0	EOL-000000489293	Eupomatia laurina	0	5565488	Eupomatia laurina	0	49863	Eupomatia laurina	0	NO
temp_coconut_simple.txt	995	Saururus cernuus	Saururus cernuus	ncbi	13260	Saururus cernuus	0	Raw / Exact DB / Canonical match	6XRNV	Saururus cernuus	0	EOL-000000493984	Saururus cernuus	0	5384932	Saururus cernuus	0	13260	Saururus cernuus	0	NO
temp_coconut_simple.txt	996	Leucas aspera	Leucas aspera	ncbi	483811	Leucas aspera	0	Raw / Exact DB / Canonical match	6PRX4	Leucas aspera	0	EOL-000000340400	Leucas aspera	0	5607947	Leucas aspera	0	483811	Leucas aspera	0	NO
temp_coconut_simple.txt	997	Myristica fragrans	Myristica fragrans	ncbi	51089	Myristica fragrans	0	Raw / Exact DB / Canonical match	459NC	Myristica fragrans	0	EOL-000000492977	Myristica fragrans	0	5406817	Myristica fragrans	0	51089	Myristica fragrans	0	NO
temp_coconut_simple.txt	998	Kadsura longipedunculata	Kadsura longipedunculata	ncbi	124782	Kadsura longipedunculata	0	Raw / Exact DB / Canonical match	3QXWS	Kadsura longipedunculata	0	EOL-000000489022	Kadsura longipedunculata	0	7604003	Kadsura longipedunculata	0	124782	Kadsura longipedunculata	0	NO
temp_coconut_simple.txt	999	Schisandra rubriflora	Schisandra rubriflora	ncbi	124791	Schisandra rubriflora	0	Raw / Exact DB / Canonical match	4V8JX	Schisandra rubriflora	0	EOL-000000489117	Schisandra rubriflora	0	3745220	Schisandra rubriflora	0	124791	Schisandra rubriflora	0	NO
temp_coconut_simple.txt	1000	Schisandra rubriflora Rehd.et Wils.	Schisandra rubriflora Rehd. et Wils.	ncbi	124791	Schisandra rubriflora	20	Specific epithet corrected / Exact DB / Single match	4V8JX	Schisandra rubriflora	20	EOL-000000489117	Schisandra rubriflora	20	3745220	Schisandra rubriflora	20	124791	Schisandra rubriflora	20	NO
temp_coconut_simple.txt	1001	Schisandra propinqua var.propinqua	Schisandra propinqua var. propinqua	ncbi	124790	Schisandra propinqua	10	Recursive / Nearest match / Species level	5L37K	Schisandra propinqua propinqua	3	EOL-000000489109	Schisandra propinqua subsp. propinqua	4	7335137	Schisandra propinqua propinqua	3	124790	Schisandra propinqua	10	NO
temp_coconut_simple.txt	1002	Justicia hayatai	Justicia hayatai	ncbi	4190	Justicia	11	Recursive / Nearest match / Genus level	572G	Justicia	11	EOL-000000358008	Justicia hayatai	0	3778873	Justicia hayatai	0	4190	Justicia	11	MAYBE
temp_coconut_simple.txt	1003	Anacardium occidentale	Anacardium occidentale	ncbi	171929	Anacardium occidentale	0	Raw / Exact DB / Canonical match	DB6H	Anacardium occidentale	0	EOL-000000451794	Anacardium occidentale	0	5421368	Anacardium occidentale	0	171929	Anacardium occidentale	0	NO
temp_coconut_simple.txt	1004	Clibadium mexiae	Clibadium mexiae	ncbi	183010	Clibadium	11	Recursive / Nearest match / Genus level	W4Y3	Clibadium sodiroi	1	EOL-000000248101	Clibadium sodiroi	6	3104743	Clibadium sodiroi	1	183010	Clibadium	11	MAYBE
temp_coconut_simple.txt	1005	Pyrostegia venusta	Pyrostegia venusta	ncbi	354045	Pyrostegia venusta	0	Raw / Exact DB / Canonical match	99ST8	Pyrostegia venusta	0	EOL-000000368188	Pyrostegia venusta	0	3172569	Pyrostegia venusta	0	354045	Pyrostegia venusta	0	NO
temp_coconut_simple.txt	1006	Discaria serratifolia	Discaria serratifolia	ncbi	48244	Discaria chacaye	6	Recursive / Single match	9XWRL	Discaria serratifolia	0	EOL-000000449707	Discaria chacaye	6	5602883	Discaria chacaye	1	48244	Discaria chacaye	6	NO
temp_coconut_simple.txt	1007	Pteris dactylina	Pteris dactylina	ncbi	1508571	Pteris dactylina	0	Raw / Exact DB / Canonical match	BB97F	Pteris dactylina	0	EOL-000000514115	Pteris dactylina	0	5614112	Pteris dactylina	0	1508571	Pteris dactylina	0	NO
temp_coconut_simple.txt	1008	Viscaria viscosa	Viscaria viscosa	ncbi	39921|42042	Silene viscosa|Viscaria vulgaris	8	Recursive / Multiple match	5BK9V	Viscaria vulgaris	1	EOL-000000213005|EOL-000000214284	Silene viscosa|Viscaria vulgaris	8	8153621|8279669	Viscaria vulgaris|Silene viscosa	2	39921|42042	Silene viscosa|Viscaria vulgaris	8	YES
temp_coconut_simple.txt	1009	Aronia arbutifolia	Aronia arbutifolia	ncbi	36594	Aronia arbutifolia	0	Raw / Exact DB / Canonical match	GTSG	Aronia arbutifolia	0	EOL-000000446483	Aronia arbutifolia	0	5363629	Aronia arbutifolia	0	36594	Aronia arbutifolia	0	NO
temp_coconut_simple.txt	1010	Portulaca oleracea	Portulaca oleracea	ncbi	46147	Portulaca oleracea	0	Raw / Exact DB / Canonical match	4M2DF	Portulaca oleracea	0	EOL-000000216364	Portulaca oleracea	0	3084719	Portulaca oleracea	0	46147	Portulaca oleracea	0	NO
temp_coconut_simple.txt	1011	Dracaena surculosa	Dracaena surculosa	ncbi	39502	Dracaena	11	Recursive / Nearest match / Genus level	37JYM	Dracaena surculosa	0	EOL-000000150914	Dracaena surculosa	0	5304547	Dracaena surculosa	0	39502	Dracaena	11	MAYBE
temp_coconut_simple.txt	1012	Piper cubeba	Piper cubeba	ncbi	405322	Piper cubeba	0	Raw / Exact DB / Canonical match	4J3S3	Piper cubeba	0	EOL-000000496061	Piper cubeba	0	7606629	Piper cubeba	0	405322	Piper cubeba	0	NO
temp_coconut_simple.txt	1013	Taxus cuspidata Sieb et Zucc	Taxus cuspidata Sieb et Zucc	ncbi	99806	Taxus cuspidata	100	Unmapped / partial match (most likely genus level)	55284	Taxus cuspidata	100	EOL-000000502831	Taxus cuspidata	100	5284524	Taxus cuspidata	100	99806	Taxus cuspidata	100	YES
temp_coconut_simple.txt	1014	Adhatoda vasica Nees	Adhatoda vasica Nees	ncbi	141317	Justicia adhatoda	100	Unmapped / partial match (most likely genus level)	3QVT8	Justicia adhatoda	100	EOL-000000358883	Justicia adhatoda	100	3173105	Justicia adhatoda	100	141317	Justicia adhatoda	100	YES
temp_coconut_simple.txt	1015	Astragalus complanatus	Astragalus complanatus	ncbi	47064	Phyllolobium chinense	1	Raw / Exact DB / Synonym match	9DHKC	Phyllolobium chinense	1	EOL-000000488517	Phyllolobium chinense	6	2938179	Phyllolobium chinense	1	47064	Phyllolobium chinense	1	NO
temp_coconut_simple.txt	1016	Fissistigma bracteolatum	Fissistigma bracteolatum	ncbi	296846	Fissistigma	11	Recursive / Nearest match / Genus level	6J65Q	Fissistigma bracteolatum	0	EOL-000000491724	Fissistigma bracteolatum	0	3157393	Fissistigma bracteolatum	0	296846	Fissistigma	11	MAYBE
temp_coconut_simple.txt	1017	Machaerium multiflorum	Machaerium multiflorum	ncbi	1179167	Machaerium milleflorum	20	Specific epithet corrected / Exact DB / Single match	3WYHC	Machaerium milleflorum	20	EOL-000000470567|EOL-000000470557	Machaerium milleflorum|Machaerium minutiflorum	20	5355082	Machaerium milleflorum	20	1179167	Machaerium milleflorum	20	NO
temp_coconut_simple.txt	1018	Valeriana jatamansi	Valeriana jatamansi	ncbi	59170	Valeriana jatamansi	0	Raw / Exact DB / Canonical match	7FCJM	Valeriana jatamansi	0	EOL-000000306896	Valeriana jatamansi	0	8213018	Valeriana jatamansi	0	59170	Valeriana jatamansi	0	NO
temp_coconut_simple.txt	1019	Asarum heterotropoides	Asarum heterotropoides	ncbi	366663	Asarum heterotropoides	0	Raw / Exact DB / Canonical match	H4RD	Asarum heterotropoides	0	EOL-000000493276	Asarum heterotropoides	0	7313559	Asarum heterotropoides	0	366663	Asarum heterotropoides	0	NO
temp_coconut_simple.txt	1020	Atractylodes chinensis	Atractylodes chinensis	ncbi	69404	Atractylodes chinensis	0	Raw / Exact DB / Canonical match	JK7Q	Atractylodes lancea	1	EOL-000000230632	Atractylodes lancea	6	3122433	Atractylodes lancea	1	69404	Atractylodes chinensis	0	NO
temp_coconut_simple.txt	1021	Curcuma amanda Roxb	Curcuma amanda Roxb	ncbi	99568	Curcuma	100	Unmapped / partial match (most likely genus level)	8VWLZ	Curcuma	100	EOL-000000144564	Curcuma	100	2757518	Curcuma	100	99568	Curcuma	100	YES
temp_coconut_simple.txt	1022	Pogostemon cablin	Pogostemon cablin	ncbi	28511	Pogostemon cablin	0	Raw / Exact DB / Canonical match	77SKL	Pogostemon cablin	0	EOL-000000341939	Pogostemon cablin	0	2926672	Pogostemon cablin	0	28511	Pogostemon cablin	0	NO
temp_coconut_simple.txt	1023	Bulnesia sarmienti	Bulnesia sarmienti	ncbi	2249724	Gonopterodendron sarmientoi	6	Recursive / Single match	3GZKM	Gonopterodendron sarmientoi	6	EOL-000000435162	Gonopterodendron sarmientoi	6	10172515	Gonopterodendron sarmientoi	1	2249724	Gonopterodendron sarmientoi	6	NO
temp_coconut_simple.txt	1024	Frullania anomala	Frullania anomala	ncbi	642275	Frullania anomala	0	Raw / Exact DB / Canonical match	6JQTP	Frullania anomala	0	EOL-000000532952	Frullania anomala	0	8799461	Frullania anomala	0	642275	Frullania anomala	0	NO
temp_coconut_simple.txt	1025	Asarum sieboldii	Asarum sieboldii	ncbi	76098	Asarum sieboldii	0	Raw / Exact DB / Canonical match	5W498	Asarum sieboldii	0	EOL-000000493397	Asarum sieboldii	0	7313629	Asarum sieboldii	0	76098	Asarum sieboldii	0	NO
temp_coconut_simple.txt	1026	Zingiber officinale	Zingiber officinale	ncbi	94328	Zingiber officinale	0	Raw / Exact DB / Canonical match	5D5GX	Zingiber officinale	0	EOL-000000145053	Zingiber officinale	0	2757280	Zingiber officinale	0	94328	Zingiber officinale	0	NO
temp_coconut_simple.txt	1027	Postegmon patchouli	Postegmon patchouli	ncbi			1000	Unmapped			1000			1000			1000			1000	YES
temp_coconut_simple.txt	1028	Atractylodes macrocephala	Atractylodes macrocephala	ncbi	265785	Atractylodes macrocephala	0	Raw / Exact DB / Canonical match	JK7S	Atractylodes macrocephala	0	EOL-000000230633	Atractylodes macrocephala	0	3122454	Atractylodes macrocephala	0	265785	Atractylodes macrocephala	0	NO
temp_coconut_simple.txt	1029	Gardenia jasminoides	Gardenia jasminoides	ncbi	114476	Gardenia jasminoides	0	Raw / Exact DB / Canonical match	6K95V	Gardenia jasminoides	0	EOL-000000304832	Gardenia jasminoides	0	5335125	Gardenia jasminoides	0	114476	Gardenia jasminoides	0	NO
temp_coconut_simple.txt	1030	Piper fimbriulatum	Piper fimbriulatum	ncbi	425151	Piper fimbriulatum	0	Raw / Exact DB / Canonical match	4J43V	Piper fimbriulatum	0	EOL-000000494843	Piper fimbriulatum	0	4191134	Piper fimbriulatum	0	425151	Piper fimbriulatum	0	NO
temp_coconut_simple.txt	1031	Lindera aggregata	Lindera aggregata	ncbi	545644	Lindera aggregata	0	Raw / Exact DB / Canonical match	6QFZ2	Lindera aggregata	0	EOL-000000499025	Lindera aggregata	0	7304587	Lindera aggregata	0	545644	Lindera aggregata	0	NO
temp_coconut_simple.txt	1032	Pongamia pinnata	Pongamia pinnata	ncbi	56065	Pongamia pinnata	0	Raw / Exact DB / Canonical match	4LTRZ	Pongamia pinnata	0	EOL-000000473700	Pongamia pinnata	0	2965911	Pongamia pinnata	0	56065	Pongamia pinnata	0	NO
temp_coconut_simple.txt	1033	Millettia pinnata	Millettia pinnata	ncbi	56065	Pongamia pinnata	1	Raw / Exact DB / Synonym match	4LTRZ	Pongamia pinnata	1	EOL-000000473700	Pongamia pinnata	6	2965911	Pongamia pinnata	1	56065	Pongamia pinnata	1	NO
temp_coconut_simple.txt	1034	Tephrosia quercetorum	Tephrosia quercetorum	ncbi	47097	Tephrosia	11	Recursive / Nearest match / Genus level	55D3J	Tephrosia quercetorum	0	EOL-000000475838	Tephrosia quercetorum	0	5342397	Tephrosia quercetorum	0	47097	Tephrosia	11	MAYBE
temp_coconut_simple.txt	1035	Tephrosia watsoniana	Tephrosia watsoniana	ncbi	47097	Tephrosia	11	Recursive / Nearest match / Genus level	55D7M	Tephrosia watsoniana	0	EOL-000000475745	Tephrosia watsoniana	0	5341977	Tephrosia watsoniana	0	47097	Tephrosia	11	MAYBE
temp_coconut_simple.txt	1036	Sarcophyton elegans	Sarcophyton elegans	ncbi	358801	Sarcophyton elegans	0	Raw / Exact DB / Canonical match	79MT4	Sarcophyton elegans	0	EOL-000000542206	Sarcophyton elegans	0	5185215	Sarcophyton elegans	0	358801	Sarcophyton elegans	0	NO
temp_coconut_simple.txt	1037	Pimelea simplex	Pimelea simplex	ncbi	746341	Pimelea simplex	0	Raw / Exact DB / Canonical match	4HW8Y	Pimelea simplex	0	EOL-000000416760	Pimelea simplex	0	7311399	Pimelea simplex	0	746341	Pimelea simplex	0	NO
temp_coconut_simple.txt	1038	Pimelea elongata	Pimelea elongata	ncbi	142700	Pimelea	11	Recursive / Nearest match / Genus level	4HW4F	Pimelea elongata	0	EOL-000000416727	Pimelea elongata	0	3568324	Pimelea elongata	0	142700	Pimelea	11	MAYBE
temp_coconut_simple.txt	1039	Stellera chamaejasme	Stellera chamaejasme	ncbi	142738	Stellera chamaejasme	0	Raw / Exact DB / Canonical match	4ZRSY	Stellera chamaejasme	0	EOL-000000417468	Stellera chamaejasme	0	7311593	Stellera chamaejasme	0	142738	Stellera chamaejasme	0	NO
temp_coconut_simple.txt	1040	Kopsia officinalis	Kopsia officinalis	ncbi	2508339	Kopsia officinalis	0	Raw / Exact DB / Canonical match	3RCZS	Kopsia arborea	1	EOL-000000289313	Kopsia arborea	6	5536040	Kopsia arborea	1	2508339	Kopsia officinalis	0	NO
temp_coconut_simple.txt	1041	Pneumatopteris pennigera	Pneumatopteris pennigera	ncbi	1793841	Pakau pennigera	1	Raw / Exact DB / Synonym match	B9ZY5	Pakau pennigera	1	EOL-000000515478	Pneumatopteris pennigera	0	11567234	Pakau pennigera	1	1793841	Pakau pennigera	1	NO
temp_coconut_simple.txt	1042	Sarcandra glabra	Sarcandra glabra	ncbi	92927	Sarcandra glabra	0	Raw / Exact DB / Canonical match	79MHY	Sarcandra glabra	0	EOL-000000105552	Sarcandra glabra	0	7339073	Sarcandra glabra	0	92927	Sarcandra glabra	0	NO
temp_coconut_simple.txt	1043	Pinus flexilis	Pinus flexilis	ncbi	151559	Pinus flexilis	0	Raw / Exact DB / Canonical match	4J273	Pinus flexilis	0	EOL-000000503092	Pinus flexilis	0	5285551	Pinus flexilis	0	151559	Pinus flexilis	0	NO
temp_coconut_simple.txt	1044	Elaeodendron alluaudianum	Elaeodendron alluaudianum	ncbi	123414	Elaeodendron	11	Recursive / Nearest match / Genus level	38Y9P	Elaeodendron alluaudianum	0	EOL-000000460342	Elaeodendron alluaudianum	0	3792329	Elaeodendron alluaudianum	0	123414	Elaeodendron	11	MAYBE
temp_coconut_simple.txt	1045	Astragalus bisulcatus	Astragalus bisulcatus	ncbi	20406	Astragalus bisulcatus	0	Raw / Exact DB / Canonical match	HWQX	Astragalus bisulcatus	0	EOL-000000481781	Astragalus bisulcatus	0	5346343	Astragalus bisulcatus	0	20406	Astragalus bisulcatus	0	NO
temp_coconut_simple.txt	1046	Chromolaena odorata	Chromolaena odorata	ncbi	103745	Chromolaena odorata	0	Raw / Exact DB / Canonical match	5YGVV	Chromolaena odorata	0	EOL-000000244040	Chromolaena odorata	0	3087725	Chromolaena odorata	0	103745	Chromolaena odorata	0	NO
temp_coconut_simple.txt	1047	Lepidium graminifolium	Lepidium graminifolium	ncbi	200330	Lepidium graminifolium	0	Raw / Exact DB / Canonical match	6PBCQ	Lepidium graminifolium	0	EOL-000000428878	Lepidium graminifolium	0	5376994	Lepidium graminifolium	0	200330	Lepidium graminifolium	0	NO
temp_coconut_simple.txt	1048	Ephedra distachya	Ephedra distachya	ncbi	3389	Ephedra distachya	0	Raw / Exact DB / Canonical match	6FNF9	Ephedra distachya	0	EOL-000000501779	Ephedra distachya	0	2653321	Ephedra distachya	0	3389	Ephedra distachya	0	NO
temp_coconut_simple.txt	1049	Vicia amoena	Vicia amoena	ncbi	153950	Vicia amoena	0	Raw / Exact DB / Canonical match	9DQD7	Vicia amoena	0	EOL-000000477863	Vicia amoena	0	8170633	Vicia amoena	0	153950	Vicia amoena	0	NO
temp_coconut_simple.txt	1050	Flindersia xanthoxyla	Flindersia xanthoxyla	ncbi	67936	Flindersia xanthoxyla	0	Raw / Exact DB / Canonical match	6J92D	Flindersia xanthoxyla	0	EOL-000000458718	Flindersia xanthoxyla	0	3835106	Flindersia xanthoxyla	0	67936	Flindersia xanthoxyla	0	NO
temp_coconut_simple.txt	1051	Cibotium barometz	Cibotium barometz	ncbi	29588	Cibotium barometz	0	Raw / Exact DB / Canonical match	B9B3J	Cibotium barometz	0	EOL-000000505415	Cibotium barometz	0	4195539	Cibotium barometz	0	29588	Cibotium barometz	0	NO
temp_coconut_simple.txt	1052	Calea lantanoides	Calea lantanoides	ncbi	183008	Calea	11	Recursive / Nearest match / Genus level	PHZ3	Calea lantanoides	0	EOL-000000248699	Calea lantanoides	0	3147512	Calea lantanoides	0	183008	Calea	11	MAYBE
temp_coconut_simple.txt	1053	Uncaria sterrophylla	Uncaria sterrophylla	ncbi	43574	Uncaria	11	Recursive / Nearest match / Genus level	7DHGR	Uncaria sterrophylla	0	EOL-000000296734	Uncaria sterrophylla	0	5338119	Uncaria sterrophylla	0	43574	Uncaria	11	MAYBE
temp_coconut_simple.txt	1054	Typha latifolia	Typha latifolia	ncbi	4733	Typha latifolia	0	Raw / Exact DB / Canonical match	59V6S	Typha latifolia	0	EOL-000000129954	Typha latifolia	0	5289423	Typha latifolia	0	4733	Typha latifolia	0	NO
temp_coconut_simple.txt	1055	Drosera indica	Drosera indica	ncbi	16680	Drosera indica	0	Raw / Exact DB / Canonical match	37QSC	Drosera indica	0	EOL-000000211612	Drosera indica	0	3190722	Drosera indica	0	16680	Drosera indica	0	NO
temp_coconut_simple.txt	1056	Brachyglottis bidwillii	Brachyglottis bidwillii	ncbi	174468	Brachyglottis	11	Recursive / Nearest match / Genus level	68PS2	Brachyglottis bidwillii	0	EOL-000000254679	Brachyglottis bidwillii	0	3138485	Brachyglottis bidwillii	0	174468	Brachyglottis	11	MAYBE
temp_coconut_simple.txt	1057	Bothriocline ripensis	Bothriocline ripensis	ncbi	434625	Bothriocline	11	Recursive / Nearest match / Genus level	MNCG	Bothriocline ripensis	0	EOL-000000244639	Bothriocline ripensis	0	3089689	Bothriocline ripensis	0	434625	Bothriocline	11	MAYBE
temp_coconut_simple.txt	1058	Achillea nana	Achillea nana	ncbi	282752	Achillea nana	0	Raw / Exact DB / Canonical match	97HN	Achillea nana	0	EOL-000000271992	Achillea nana	0	8714852	Achillea nana	0	282752	Achillea nana	0	NO
temp_coconut_simple.txt	1059	Gomesa radicans	Gomesa radicans	ncbi	587976	Gomesa radicans	0	Raw / Exact DB / Canonical match	3GS7H	Gomesa radicans	0	EOL-000000179966	Gomesa radicans	0	5826459	Gomesa radicans	0	587976	Gomesa radicans	0	NO
temp_coconut_simple.txt	1060	Ballota limbata	Ballota limbata	ncbi	483858	Rydingia limbata	6	Recursive / Single match	4TTVX	Rydingia limbata	1	EOL-000000342248	Rydingia limbata	6	3886741	Rydingia limbata	1	483858	Rydingia limbata	6	NO
temp_coconut_simple.txt	1061	Drummondita hassellii	Drummondita hassellii	ncbi	282608	Drummondita hassellii	0	Raw / Exact DB / Canonical match	37T64	Drummondita hassellii	0	EOL-000000458317	Drummondita hassellii	0	7269312	Drummondita hassellii	0	282608	Drummondita hassellii	0	NO
temp_coconut_simple.txt	1062	Aconitum napellus	Aconitum napellus	ncbi	112591	Aconitum napellus	0	Raw / Exact DB / Canonical match	9GJ4	Aconitum napellus	0	EOL-000000197483	Aconitum napellus	0	3033665	Aconitum napellus	0	112591	Aconitum napellus	0	NO
temp_coconut_simple.txt	1063	Boenninghausenia albiflora	Boenninghausenia albiflora	ncbi	452763	Boenninghausenia albiflora	0	Raw / Exact DB / Canonical match	M9M3	Boenninghausenia albiflora	0	EOL-000000456455	Boenninghausenia albiflora	0	7269004	Boenninghausenia albiflora	0	452763	Boenninghausenia albiflora	0	NO
temp_coconut_simple.txt	1064	Dysosma pleianthum	Dysosma pleianthum	ncbi	63349	Dysosma pleiantha	20	Specific epithet corrected / Exact DB / Single match	7VJPG	Dysosma pleiantha	20	EOL-000000200523	Berberidaceae	24	3981386	Dysosma pleiantha	20	63349	Dysosma pleiantha	20	NO
temp_coconut_simple.txt	1065	Coronilla cretica	Coronilla cretica	ncbi	53860	Coronilla	11	Recursive / Nearest match / Genus level	YH9L	Coronilla cretica	0	EOL-000000468463	Coronilla	11	5349969	Coronilla cretica	0	53860	Coronilla	11	MAYBE
temp_coconut_simple.txt	1066	Gardenia imperialis	Gardenia imperialis	ncbi	339298	Gardenia imperialis	0	Raw / Exact DB / Canonical match	6JX5W	Gardenia imperialis	0	EOL-000000304796	Gardenia imperialis	0	5335157	Gardenia imperialis	0	339298	Gardenia imperialis	0	NO
temp_coconut_simple.txt	1067	Galium mollugo	Galium mollugo	ncbi	254777	Galium mollugo	0	Raw / Exact DB / Canonical match	3F644	Galium mollugo	0	EOL-000000292072	Galium mollugo	0	9039392	Galium mollugo	0	254777	Galium mollugo	0	NO
temp_coconut_simple.txt	1068	Lonchocarpus atropurpureus	Lonchocarpus atropurpureus	ncbi	466225	Lonchocarpus atropurpureus	0	Raw / Exact DB / Canonical match	3VXSJ	Lonchocarpus atropurpureus	0	EOL-000000471892	Lonchocarpus atropurpureus	0	2969234	Lonchocarpus atropurpureus	0	466225	Lonchocarpus atropurpureus	0	NO
temp_coconut_simple.txt	1069	Bidens pilosa	Bidens pilosa	ncbi	42337	Bidens pilosa	0	Raw / Exact DB / Canonical match	68JBS	Bidens pilosa	0	EOL-000000250161	Bidens pilosa	0	5391845	Bidens pilosa	0	42337	Bidens pilosa	0	NO
temp_coconut_simple.txt	1070	Senegalia mellifera	Senegalia mellifera	ncbi	381101	Senegalia mellifera	0	Raw / Exact DB / Canonical match	4WP23	Senegalia mellifera	0	EOL-000000484179	Senegalia mellifera	0	6710006	Senegalia mellifera	0	381101	Senegalia mellifera	0	NO
temp_coconut_simple.txt	1071	Grindelia scorzonerifolia	Grindelia scorzonerifolia	ncbi	1114760	Grindelia scorzonerifolia	0	Raw / Exact DB / Canonical match	6L535	Grindelia scorzonerifolia	0	EOL-000000257774	Grindelia scorzonerifolia	0	3146266	Grindelia scorzonerifolia	0	1114760	Grindelia scorzonerifolia	0	NO
temp_coconut_simple.txt	1072	Baccharoides lasiopus	Baccharoides lasiopus	ncbi	83961	Baccharoides lasiopus	0	Raw / Exact DB / Canonical match	K7VZ	Baccharoides lasiopus	0	EOL-000000270899	Baccharoides lasiopus	0	6064934	Baccharoides lasiopus	0	83961	Baccharoides lasiopus	0	NO
temp_coconut_simple.txt	1073	Parapiptadenia rigida	Parapiptadenia rigida	ncbi	148713	Parapiptadenia rigida	0	Raw / Exact DB / Canonical match	4D8TK	Parapiptadenia rigida	0	EOL-000000486567	Parapiptadenia rigida	0	2941629	Parapiptadenia rigida	0	148713	Parapiptadenia rigida	0	NO
temp_coconut_simple.txt	1074	Pyrus x bretschneideri	Pyrus x bretschneideri	ncbi	225117	Pyrus x bretschneideri	0	Raw / Exact DB / Canonical match	4QWKH	Pyrus bretschneideri	3	EOL-000000441101	Pyrus bretschneideri	3	5363103	Pyrus bretschneideri	3	225117	Pyrus x bretschneideri	0	NO
temp_coconut_simple.txt	1075	Melampodium cinereum	Melampodium cinereum	ncbi	579917	Melampodium cinereum	0	Raw / Exact DB / Canonical match	3Z4HT	Melampodium cinereum	0	EOL-000000253502	Melampodium cinereum	0	3138974	Melampodium cinereum	0	579917	Melampodium cinereum	0	NO
temp_coconut_simple.txt	1076	Amphoricarpos neumayeri	Amphoricarpos neumayeri	ncbi	1660275	Amphoricarpos neumayerianus	1	Raw / Exact DB / Synonym match	7J92T	Amphoricarpos neumayerianus neumayerianus	1	EOL-000000250659|EOL-000000250661	Amphoricarpos neumayerianus|Amphoricarpos neumayerianus subsp. neumayerianus	8	9486981	Amphoricarpos neumayerianus neumayerianus	1	1660275	Amphoricarpos neumayerianus	1	NO
temp_coconut_simple.txt	1077	Datura metel	Datura metel	ncbi	35625	Datura metel	0	Raw / Exact DB / Canonical match	34B6N	Datura metel	0	EOL-000000317553	Datura metel	0	2928747	Datura metel	0	35625	Datura metel	0	NO
temp_coconut_simple.txt	1078	Erythroxylum coca	Erythroxylum coca	ncbi	289672	Erythroxylum coca	0	Raw / Exact DB / Canonical match	3BFSN	Erythroxylum coca	0	EOL-000000380071	Erythroxylum coca	0	2873939	Erythroxylum coca	0	289672	Erythroxylum coca	0	NO
temp_coconut_simple.txt	1079	Datura stramonium	Datura stramonium	ncbi	4076	Datura stramonium	0	Raw / Exact DB / Canonical match	34B7C	Datura stramonium	0	EOL-000000317550	Datura stramonium	0	2928751	Datura stramonium	0	4076	Datura stramonium	0	NO
temp_coconut_simple.txt	1080	Physalis peruviana	Physalis peruviana	ncbi	126903	Physalis peruviana	0	Raw / Exact DB / Canonical match	4HFJV	Physalis peruviana	0	EOL-000000317321	Physalis peruviana	0	5341784	Physalis peruviana	0	126903	Physalis peruviana	0	NO
temp_coconut_simple.txt	1081	Dendrobium chrysanthum	Dendrobium chrysanthum	ncbi	154291	Dendrobium chrysanthum	0	Raw / Exact DB / Canonical match	6CJVD	Dendrobium chrysanthum	0	EOL-000000170415	Dendrobium chrysanthum	0	5315454	Dendrobium chrysanthum	0	154291	Dendrobium chrysanthum	0	NO
temp_coconut_simple.txt	1082	Corallia brachiata	Corallia brachiata	ncbi	61141	Carallia brachiata	32	Generic epithet corrected / Exact DB / Single match	R28H	Carallia brachiata	32	EOL-000000382498	Carallia brachiata	32	3873929	Carallia brachiata	32	61141	Carallia brachiata	32	NO
temp_coconut_simple.txt	1083	Nicandra physaloides	Nicandra physaloides	ncbi	33118	Nicandra physalodes	1	Raw / Exact DB / Synonym match	4HHLJ|749S3	Physochlaina physaloides|Nicandra physalodes	8	EOL-000000317456|EOL-000000317488	Physochlaina physaloides|Nicandra physalodes	8	3799825	Physochlaina physaloides	1	33118	Nicandra physalodes	1	NO
temp_coconut_simple.txt	1084	Argyreia mollis	Argyreia mollis	ncbi	2613482	Ipomoea sericea	1	Raw / Exact DB / Synonym match	67QTL	Argyreia mollis	0	EOL-000000314690	Argyreia mollis	0	7552312	Ipomoea sericea	1	2613482	Ipomoea sericea	1	NO
temp_coconut_simple.txt	1085	Atropa belladonna	Atropa belladonna	ncbi	33113	Atropa belladonna	0	Raw / Exact DB / Canonical match	JLWL	Atropa belladonna	0	EOL-000000318674	Atropa belladonna	0	7299911|8113836|8367136	Belladonna|Belladonna|Belladonna	8	33113	Atropa belladonna	0	NO
temp_coconut_simple.txt	1086	Physalis alkekengi L.	Physalis alkekengi L.	ncbi	33120	Alkekengi officinarum	4	Simple corrected / Exact DB / Synonym match	4HFGJ|BSSV	Physalis lagascae|Alkekengi officinarum	8	EOL-000000317336|EOL-000000317852	Physalis lagascae|Alkekengi officinarum	8	3797084|5341775	Alkekengi officinarum|Physalis lagascae	5	33120	Alkekengi officinarum	4	NO
temp_coconut_simple.txt	1087	Streptomyces chromofuscus DC 118	Streptomyces chromofuscus DC 118	ncbi	42881	Streptomyces chromofuscus	40	Correction denied / Strain name involved / Nearest match	52YBT	Streptomyces chromofuscus	40	EOL-000000004590	Streptomyces chromofuscus	40	3223810	Streptomyces chromofuscus	40	42881	Streptomyces chromofuscus	40	YES
temp_coconut_simple.txt	1088	Kopsia singapurensis	Kopsia singapurensis	ncbi	1751000	Kopsia singapurensis	0	Raw / Exact DB / Canonical match	6NMT5	Kopsia singapurensis	0	EOL-000000289311	Kopsia singapurensis	0	5535896	Kopsia singapurensis	0	1751000	Kopsia singapurensis	0	NO
temp_coconut_simple.txt	1089	Aspergillus niger ATCC 1015	Aspergillus niger ATCC 1015	ncbi	380704	Aspergillus niger ATCC 1015	0	Raw / Exact DB / Canonical match	HC7Z	Aspergillus niger	10	EOL-000002244275	Aspergillus niger	10	3465658	Aspergillus niger	10	380704	Aspergillus niger ATCC 1015	0	NO
temp_coconut_simple.txt	1090	Aglaia edulis	Aglaia edulis	ncbi	306499	Aglaia edulis	0	Raw / Exact DB / Canonical match	5TRP9	Aglaia edulis	0	EOL-000000455428	Aglaia edulis	0	5597757	Aglaia edulis	0	306499	Aglaia edulis	0	NO
temp_coconut_simple.txt	1091	Brickellia eupatorioides	Brickellia eupatorioides	ncbi	102754	Brickellia eupatorioides	0	Raw / Exact DB / Canonical match	5X2RV	Brickellia eupatorioides	0	EOL-000000271360	Brickellia eupatorioides	0	5388438	Brickellia eupatorioides	0	102754	Brickellia eupatorioides	0	NO
temp_coconut_simple.txt	1092	Polygala myrtifolia	Polygala myrtifolia	ncbi	292129	Polygala myrtifolia	0	Raw / Exact DB / Canonical match	4L7XX	Polygala myrtifolia	0	EOL-000000461905	Polygala myrtifolia	0	3191402	Polygala myrtifolia	0	292129	Polygala myrtifolia	0	NO
temp_coconut_simple.txt	1093	Crataegus sinaica	Crataegus sinaica	ncbi	298646	Crataegus sinaica	0	Raw / Exact DB / Canonical match	8V9C6	Crataegus sinaica	0	EOL-000000442592	Crataegus sinaica	0	3015045	Crataegus sinaica	0	298646	Crataegus sinaica	0	NO
temp_coconut_simple.txt	1094	Betula mandshurica	Betula mandshurica	ncbi	1689654	Betula pendula subsp. mandshurica	6	Recursive / Single match	7JFGT	Betula pendula mandshurica	1	EOL-000000415501	Betula pendula subsp. mandshurica (Regel) Ashburner & McAll.	6	8245043	Betula pendula mandshurica	1	1689654	Betula pendula subsp. mandshurica	6	NO
temp_coconut_simple.txt	1095	Sarcomelicope argyrophylla	Sarcomelicope argyrophylla	ncbi	1226109	Sarcomelicope argyrophylla	0	Raw / Exact DB / Canonical match	6XLSS	Sarcomelicope argyrophylla	0	EOL-000000459060	Sarcomelicope argyrophylla	0	3831870	Sarcomelicope argyrophylla	0	1226109	Sarcomelicope argyrophylla	0	NO
temp_coconut_simple.txt	1096	Dodonaea viscosa	Dodonaea viscosa	ncbi	151065	Dodonaea viscosa	0	Raw / Exact DB / Canonical match	373RT	Dodonaea viscosa	0	EOL-000000452552	Dodonaea viscosa	0	5421144|7585074|8265006	Dodonaea viscosa|Dodonaea viscosa|Dodonaea viscosa	2	151065	Dodonaea viscosa	0	NO
temp_coconut_simple.txt	1097	Rapanea myricoides	Rapanea myricoides	ncbi	883796	Myrsine coriacea	6	Recursive / Single match	5JTQL	Myrsine coriacea coriacea	1	EOL-000000329373|EOL-000000329375	Myrsine coriacea|Myrsine coriacea subsp. coriacea	8	7331098	Myrsine coriacea coriacea	1	883796	Myrsine coriacea	6	NO
temp_coconut_simple.txt	1098	Tropaeolum speciosum	Tropaeolum speciosum	ncbi	147033	Tropaeolum speciosum	0	Raw / Exact DB / Canonical match	7CVLH	Tropaeolum speciosum	0	EOL-000000431482	Tropaeolum speciosum	0	4162399	Tropaeolum speciosum	0	147033	Tropaeolum speciosum	0	NO
temp_coconut_simple.txt	1099	Blumea malcomii	Blumea malcomii	ncbi	72901	Blumea	24	Specific epithet corrected / Recursive / Nearest match	68M4S	Blumea malcolmii	20	EOL-000000266277	Blumea malcolmii	20	5395714|7784814	Blumea malcolmii|Blumea malcomei	20	72901	Blumea	24	MAYBE
temp_coconut_simple.txt	1100	Jasminum officinale	Jasminum officinale	ncbi	126433	Jasminum officinale	0	Raw / Exact DB / Canonical match	3QMN7	Jasminum officinale	0	EOL-000000336713	Jasminum officinale	0	3172261	Jasminum officinale	0	126433	Jasminum officinale	0	NO
temp_coconut_simple.txt	1101	Achillea sibirica subsp.mongolica	Achillea sibirica subsp. mongolica	ncbi	282718	Achillea alpina	10	Recursive / Nearest match / Species level	5FD7F	Achillea alpina alpina	4	EOL-000000271953	Achillea alpina subsp. alpina	6	7066422	Achillea alpina alpina	4	282718	Achillea alpina	10	NO
temp_coconut_simple.txt	1102	Ligularia platyglossa	Ligularia platyglossa	ncbi	262739	Ligularia platyglossa	0	Raw / Exact DB / Canonical match	6PX8W	Ligularia platyglossa	0	EOL-000000247936	Ligularia platyglossa	0	5395554	Ligularia platyglossa	0	262739	Ligularia platyglossa	0	NO
temp_coconut_simple.txt	1103	Annona rensoniana	Annona rensoniana	ncbi	1129537	Annona rensoniana	0	Raw / Exact DB / Canonical match	674DM	Annona rensoniana	0	EOL-000000492083	Annona rensoniana	0	5541604	Annona rensoniana	0	1129537	Annona rensoniana	0	NO
temp_coconut_simple.txt	1104	Magnolia ovata	Magnolia ovata	ncbi	152188	Magnolia ovata	0	Raw / Exact DB / Canonical match	3XHFQ	Magnolia ovata	0	EOL-000000489405	Magnolia ovata	0	3153276	Magnolia ovata	0	152188	Magnolia ovata	0	NO
temp_coconut_simple.txt	1105	Mikania obtusata	Mikania obtusata	ncbi	2855424	Mikania obtusata	0	Raw / Exact DB / Canonical match	43BG7	Mikania obtusata	0	EOL-000000230194	Mikania obtusata	0	5398467	Mikania obtusata	0	2855424	Mikania obtusata	0	NO
temp_coconut_simple.txt	1106	Montrouziera sphaeroidea	Montrouziera sphaeroidea	ncbi	198781	Montrouziera sphaeroidea	0	Raw / Exact DB / Canonical match	44BJG	Montrouziera sphaeroidea	0	EOL-000000383755	Montrouziera sphaeroidea	0	7329984	Montrouziera sphaeroidea	0	198781	Montrouziera sphaeroidea	0	NO
temp_coconut_simple.txt	1107	Vitex agnus-castus	Vitex agnus-castus	ncbi	54477	Vitex agnus-castus	0	Raw / Exact DB / Canonical match	5BKY5	Vitex agnus-castus	0	EOL-000000348993	Vitex agnus-castus	0	2925562	Vitex agnus-castus	0	54477	Vitex agnus-castus	0	NO
temp_coconut_simple.txt	1108	Ageratina espinosara	Ageratina espinosara	ncbi	102749	Ageratina	24	Specific epithet corrected / Recursive / Nearest match	65RWV	Ageratina espinosarum	20	EOL-000000249940	Ageratina espinosarum	20	5400675	Ageratina espinosarum	20	102749	Ageratina	24	MAYBE
temp_coconut_simple.txt	1109	Caragana tibetica	Caragana tibetica	ncbi	390503	Caragana tibetica	0	Raw / Exact DB / Canonical match	R22K	Caragana tibetica	0	EOL-000000464313	Caragana tibetica	0	2943253	Caragana tibetica	0	390503	Caragana tibetica	0	NO
temp_coconut_simple.txt	1110	Malus asiatica	Malus asiatica	ncbi	106548	Malus asiatica	0	Raw / Exact DB / Canonical match	734WY	Malus asiatica	0	EOL-000000440247	Malus asiatica	0	3001132	Malus asiatica	0	106548	Malus asiatica	0	NO
temp_coconut_simple.txt	1111	Cotoneaster orbicularis	Cotoneaster orbicularis	ncbi	1851000	Cotoneaster orbicularis	0	Raw / Exact DB / Canonical match	YY53	Cotoneaster orbicularis	0	EOL-000000446713	Cotoneaster orbicularis	0	3026328	Cotoneaster orbicularis	0	1851000	Cotoneaster orbicularis	0	NO
temp_coconut_simple.txt	1112	Arachniodes dimorphophylla	Arachniodes dimorphophylla	ncbi	872350	Arachniodes dimorphophylla	0	Raw / Exact DB / Canonical match	BB5KN	Polystichum deltodon	1	EOL-000000513086	Polystichum deltodon	6	4039606	Polystichum deltodon	6	872350	Arachniodes dimorphophylla	0	NO
temp_coconut_simple.txt	1113	Duranta erecta	Duranta erecta	ncbi	167917	Duranta erecta	0	Raw / Exact DB / Canonical match	99JHK	Duranta erecta	0	EOL-000000353912	Duranta erecta	0	2925655	Duranta erecta	0	167917	Duranta erecta	0	NO
temp_coconut_simple.txt	1114	Duranta repens	Duranta repens	ncbi	167917	Duranta erecta	1	Raw / Exact DB / Synonym match	99JHK	Duranta erecta	1	EOL-000000353912	Duranta erecta	6	2925655	Duranta erecta	1	167917	Duranta erecta	1	NO
temp_coconut_simple.txt	1115	Oreosolen wattii	Oreosolen wattii	ncbi	195117	Oreosolen wattii	0	Raw / Exact DB / Canonical match	4VZLZ	Scrophularia wattii	1	EOL-000000366416	Oreosolen wattii	0	3731345	Oreosolen wattii	0	195117	Oreosolen wattii	0	NO
temp_coconut_simple.txt	1116	Achillea millefolium L.	Achillea millefolium L.	ncbi	13329	Achillea millefolium	3	Simple corrected / Exact DB / Canonical match	97H4	Achillea millefolium	3	EOL-000000272041	Achillea millefolium	3	3120060	Achillea millefolium	3	13329	Achillea millefolium	3	NO
temp_coconut_simple.txt	1117	Vatica diospyroides	Vatica diospyroides	ncbi	340447	Vatica diospyroides	0	Raw / Exact DB / Canonical match	7FJN4	Vatica diospyroides	0	EOL-000000424185	Vatica diospyroides	0	5669092	Vatica diospyroides	0	340447	Vatica diospyroides	0	NO
temp_coconut_simple.txt	1118	Sideritis nutans	Sideritis nutans	ncbi	403027	Sideritis nutans	0	Raw / Exact DB / Canonical match	6YMZJ	Sideritis nutans	0	EOL-000000348477	Sideritis nutans	0	3889652	Sideritis nutans	0	403027	Sideritis nutans	0	NO
temp_coconut_simple.txt	1119	Parthenium incanum	Parthenium incanum	ncbi	1680480	Parthenium incanum	0	Raw / Exact DB / Canonical match	4DTSF	Parthenium incanum	0	EOL-000000257155	Parthenium incanum	0	3086793	Parthenium incanum	0	1680480	Parthenium incanum	0	NO
temp_coconut_simple.txt	1120	Rhodiola krylovii	Rhodiola krylovii	ncbi	2035799	Rhodiola stephanii	6	Recursive / Single match	6X72B	Rhodiola stephani	1	EOL-000000370147	Rhodiola stephanii	6	7432755	Rhodiola stephanii	1	2035799	Rhodiola stephanii	6	NO
temp_coconut_simple.txt	1121	Aristolochia maxima	Aristolochia maxima	ncbi	158557	Aristolochia maxima	0	Raw / Exact DB / Canonical match	GQ2M	Aristolochia maxima	0	EOL-000000493563	Aristolochia maxima	0	2873997	Aristolochia maxima	0	158557	Aristolochia maxima	0	NO
temp_coconut_simple.txt	1122	Artemisia annua	Artemisia annua	ncbi	35608	Artemisia annua	0	Raw / Exact DB / Canonical match	GW2V	Artemisia annua	0	EOL-000000259358	Artemisia annua	0	8373355	Artemisia annua	0	35608	Artemisia annua	0	NO
temp_coconut_simple.txt	1123	Dodonaea lobulata	Dodonaea lobulata	ncbi	795990	Dodonaea lobulata	0	Raw / Exact DB / Canonical match	373PN	Dodonaea lobulata	0	EOL-000000452519	Dodonaea lobulata	0	8291801	Dodonaea lobulata	0	795990	Dodonaea lobulata	0	NO
temp_coconut_simple.txt	1124	Tillandsia utriculata	Tillandsia utriculata	ncbi	49879	Tillandsia utriculata	0	Raw / Exact DB / Canonical match	56YBT	Tillandsia utriculata	0	EOL-000000125840	Tillandsia utriculata	0	2694689	Tillandsia utriculata	0	49879	Tillandsia utriculata	0	NO
temp_coconut_simple.txt	1125	Aeonium spp.	Aeonium spp.	ncbi	22994	Aeonium	3	Simple corrected / Exact DB / Canonical match	629MK	Aeonium	3	EOL-000000370426	Aeonium	3	2985681	Aeonium	3	22994	Aeonium	3	NO
temp_coconut_simple.txt	1126	Achillea collina	Achillea collina	ncbi	282730	Achillea collina	0	Raw / Exact DB / Canonical match	92R5V	Achillea collina	0	EOL-000000272001	Achillea collina	0	7767460	Achillea collina	0	282730	Achillea collina	0	NO
temp_coconut_simple.txt	1127	Pimpinella saxifraga	Pimpinella saxifraga	ncbi	40959	Pimpinella saxifraga	0	Raw / Exact DB / Canonical match	4HX85	Pimpinella saxifraga	0	EOL-000000279824	Pimpinella saxifraga	0	7622278	Pimpinella saxifraga	0	40959	Pimpinella saxifraga	0	NO
temp_coconut_simple.txt	1128	Lasiocephalus ovatus	Lasiocephalus ovatus	ncbi	422332	Lasiocephalus ovatus	0	Raw / Exact DB / Canonical match	3SD84	Lasiocephalus ovatus	0	EOL-000000258869	Lasiocephalus ovatus	0	3116921	Lasiocephalus ovatus	0	422332	Lasiocephalus ovatus	0	NO
temp_coconut_simple.txt	1129	Grindelia glutinosa	Grindelia glutinosa	ncbi	1114736	Grindelia glutinosa	0	Raw / Exact DB / Canonical match	6L53H	Grindelia glutinosa	0	EOL-000000257764	Grindelia glutinosa	0	7923100	Grindelia glutinosa	0	1114736	Grindelia glutinosa	0	NO
temp_coconut_simple.txt	1130	Discaria crenata	Discaria crenata	ncbi	48244	Discaria chacaye	6	Recursive / Single match	36S87	Discaria chacaye	1	EOL-000000449707	Discaria chacaye	6	5602883	Discaria chacaye	1	48244	Discaria chacaye	6	NO
temp_coconut_simple.txt	1131	Artemisia vachanica	Artemisia vachanica	ncbi	1903237	Artemisia vachanica	0	Raw / Exact DB / Canonical match	GX2Z	Artemisia vachanica	0	EOL-000000258882	Artemisia	11	3121043	Artemisia vachanica	0	1903237	Artemisia vachanica	0	NO
temp_coconut_simple.txt	1132	Euphorbia ferganensis	Euphorbia ferganensis	ncbi	1333909	Euphorbia ferganensis	0	Raw / Exact DB / Canonical match	3CNT5	Euphorbia ferganensis	0	EOL-000000391264	Euphorbia ferganensis	0	3067823	Euphorbia ferganensis	0	1333909	Euphorbia ferganensis	0	NO
temp_coconut_simple.txt	1133	Isodon rubescens	Isodon rubescens	ncbi	587669	Isodon rubescens	0	Raw / Exact DB / Canonical match	3Q8DK	Isodon rubescens	0	EOL-000000340264	Isodon rubescens	0	7308552	Isodon rubescens	0	587669	Isodon rubescens	0	NO
temp_coconut_simple.txt	1134	Bergenia purpurascens	Bergenia purpurascens	ncbi	482967	Bergenia purpurascens	0	Raw / Exact DB / Canonical match	LKQY	Bergenia purpurascens	0	EOL-000000373076	Bergenia purpurascens	0	7339454	Bergenia purpurascens	0	482967	Bergenia purpurascens	0	NO
temp_coconut_simple.txt	1135	Macrotyloma axillare	Macrotyloma axillare	ncbi	3876	Macrotyloma axillare	0	Raw / Exact DB / Canonical match	3XCNT	Macrotyloma axillare	0	EOL-000000472698	Macrotyloma axillare	0	2976978	Macrotyloma axillare	0	3876	Macrotyloma axillare	0	NO
temp_coconut_simple.txt	1136	Pithecellobium clypearia	Pithecellobium clypearia	ncbi	714486	Archidendron clypearia	1	Raw / Exact DB / Synonym match	G8TB	Archidendron clypearia	1	EOL-000000462507	Archidendron clypearia	6	2941309	Archidendron clypearia	1	714486	Archidendron clypearia	1	NO
temp_coconut_simple.txt	1137	Tinospora smilacina	Tinospora smilacina	ncbi	461643	Tinospora smilacina	0	Raw / Exact DB / Canonical match	573QP	Tinospora smilacina	0	EOL-000000200060	Tinospora smilacina	0	7268740	Tinospora smilacina	0	461643	Tinospora smilacina	0	NO
temp_coconut_simple.txt	1138	Trigonostemon reidioides	Trigonostemon reidioides	ncbi	2606832	Trigonostemon reidioides	0	Raw / Exact DB / Canonical match	58TBH	Trigonostemon reidioides	0	EOL-000000385555	Trigonostemon reidioides	0	3063407	Trigonostemon reidioides	0	2606832	Trigonostemon reidioides	0	NO
temp_coconut_simple.txt	1139	Actinidia polygama	Actinidia polygama	ncbi	64480	Actinidia polygama	0	Raw / Exact DB / Canonical match	9TGX	Actinidia polygama	0	EOL-000000331657	Actinidia polygama	0	3189692	Actinidia polygama	0	64480	Actinidia polygama	0	NO
temp_coconut_simple.txt	1140	Bischofia trifoliata	Bischofia trifoliata	ncbi	210340	Bischofia javanica	6	Recursive / Single match	LWGX	Bischofia javanica	1	EOL-000000394624	Bischofia javanica	6	5383085	Bischofia javanica	1	210340	Bischofia javanica	6	NO
temp_coconut_simple.txt	1141	Solanum bahamense	Solanum bahamense	ncbi	329764	Solanum bahamense	0	Raw / Exact DB / Canonical match	4XZN5	Solanum bahamense	0	EOL-000000316720	Solanum bahamense	0	2929568	Solanum bahamense	0	329764	Solanum bahamense	0	NO
temp_coconut_simple.txt	1142	Distemonanthus benthamianus	Distemonanthus benthamianus	ncbi	162759	Distemonanthus benthamianus	0	Raw / Exact DB / Canonical match	36WNP	Distemonanthus benthamianus	0	EOL-000000479872	Distemonanthus benthamianus	0	2964857	Distemonanthus benthamianus	0	162759	Distemonanthus benthamianus	0	NO
temp_coconut_simple.txt	1143	Lycopodium phlegmaria	Lycopodium phlegmaria	ncbi	41007	Phlegmariurus phlegmaria	1	Raw / Exact DB / Synonym match	BB3PH|BB3SC	Phlegmariurus phlegmaria|Phlegmariurus varius	8	EOL-000000504712|EOL-000000504715	Phlegmariurus phlegmaria|Phlegmariurus varius	8	7448919|7917571	Phlegmariurus phlegmaria|Phlegmariurus varius	2	41007	Phlegmariurus phlegmaria	1	NO
temp_coconut_simple.txt	1144	Jungia stuebelii	Jungia stuebelii	ncbi	130261	Jungia	11	Recursive / Nearest match / Genus level	6NGRD	Jungia stuebelii	0	EOL-000000240905	Jungia stuebelii	0	5402223	Jungia stuebelii	0	130261	Jungia	11	MAYBE
temp_coconut_simple.txt	1145	Uvaria calamistrata	Uvaria calamistrata	ncbi	672966	Uvaria calamistrata	0	Raw / Exact DB / Canonical match	7F72Y	Uvaria calamistrata	0	EOL-000000492334	Uvaria calamistrata	0	3154353	Uvaria calamistrata	0	672966	Uvaria calamistrata	0	NO
temp_coconut_simple.txt	1146	Uvaria grandiflora	Uvaria grandiflora	ncbi	174973	Uvaria grandiflora	0	Raw / Exact DB / Canonical match	7F6T8	Uvaria grandiflora	0	EOL-000000492241	Uvaria grandiflora	0	3154445	Uvaria grandiflora	0	174973	Uvaria grandiflora	0	NO
temp_coconut_simple.txt	1147	Alternaria tenuis	Alternaria tenuis	ncbi	5599	Alternaria alternata	1	Raw / Exact DB / Synonym match	C9MM	Alternaria alternata	1	EOL-000002184104|EOL-000003165251	Alternaria alternata|Alternaria alternata	8	2616163	Alternaria alternata	1	5599	Alternaria alternata	1	NO
temp_coconut_simple.txt	1148	Botryosphaeria dothidea	Botryosphaeria dothidea	ncbi	55169	Botryosphaeria dothidea	0	Raw / Exact DB / Canonical match	5X2LY|68QLY	Botryosphaeria dothidea|Botryosphaeria dothidea	2	EOL-000002194579|EOL-000003165252	Botryosphaeria dothidea|Botryosphaeria dothidea	2	2611548	Botryosphaeria dothidea	0	55169	Botryosphaeria dothidea	0	NO
temp_coconut_simple.txt	1149	Alternaria dauci	Alternaria dauci	ncbi	48095	Alternaria dauci	0	Raw / Exact DB / Canonical match	669Z5	Alternaria dauci	0	EOL-000002183755	Alternaria dauci	0	2616356	Alternaria dauci	0	48095	Alternaria dauci	0	NO
temp_coconut_simple.txt	1150	Alternaria kikuchiana	Alternaria kikuchiana	ncbi	1232598	Alternaria kikuchiana	0	Raw / Exact DB / Canonical match	9XG32	Alternaria gaisen	1	EOL-000002183769	Alternaria gaisen	6	8386231	Alternaria gaisen	1	1232598	Alternaria kikuchiana	0	NO
temp_coconut_simple.txt	1151	Talaromyces flavus	Talaromyces flavus	ncbi	5095	Talaromyces flavus	0	Raw / Exact DB / Canonical match	54KYQ	Talaromyces flavus	0	EOL-000002243291	Talaromyces flavus	0	2597897	Talaromyces flavus	0	5095	Talaromyces flavus	0	NO
temp_coconut_simple.txt	1152	Alternaria sp.	Alternaria sp.	ncbi	1715220	Alternaria sp.	0	Raw / Exact DB / Canonical match	SYV	Alternaria	3	EOL-000002183654	Alternaria	3	7388975|8415854|9016491	Alternaria|Alternaria|Alternaria	5	1715220	Alternaria sp.	0	NO
temp_coconut_simple.txt	1153	Alternaria alternata	Alternaria alternata	ncbi	5599	Alternaria alternata	0	Raw / Exact DB / Canonical match	C9MM|C9MN	Alternaria alternata|Alternaria alternata	2	EOL-000002184104|EOL-000003165251	Alternaria alternata|Alternaria alternata	2	2616163	Alternaria alternata	0	5599	Alternaria alternata	0	NO
temp_coconut_simple.txt	1154	Sonneratia alba	Sonneratia alba	ncbi	122812	Sonneratia alba	0	Raw / Exact DB / Canonical match	4Y9T7	Sonneratia alba	0	EOL-000000412317	Sonneratia alba	0	5406998	Sonneratia alba	0	122812	Sonneratia alba	0	NO
temp_coconut_simple.txt	1155	Penicillium simplicissimum IFM53375	Penicillium simplicissimum IFM53375	ncbi	69488	Penicillium simplicissimum	40	Correction denied / Strain name involved / Nearest match	76JC6	Penicillium simplicissimum	40	EOL-000002243387	Penicillium simplicissimum	40	2597804	Penicillium simplicissimum	40	69488	Penicillium simplicissimum	40	YES
temp_coconut_simple.txt	1156	Corynespora smithii	Corynespora smithii	ncbi	634374	Corynespora smithii	0	Raw / Exact DB / Canonical match	YR3L	Corynespora smithii	0	EOL-000002191968	Corynespora smithii	0	2617833	Corynespora smithii	0	634374	Corynespora smithii	0	NO
temp_coconut_simple.txt	1157	Didymella glomerata	Didymella glomerata	ncbi	749621	Didymella glomerata	0	Raw / Exact DB / Canonical match	35XNK	Didymella glomerata	0	EOL-000002188432	Didymella glomerata	0	9675199	Didymella glomerata	0	749621	Didymella glomerata	0	NO
temp_coconut_simple.txt	1158	Penicillium sp.	Penicillium sp.	ncbi	5081	Penicillium sp.	0	Raw / Exact DB / Canonical match	6KN6	Penicillium	3	EOL-000002243359	Penicillium	3	7635114	Penicillium	3	5081	Penicillium sp.	0	NO
temp_coconut_simple.txt	1159	Alternaria citri	Alternaria citri	ncbi	135859	Alternaria citri	0	Raw / Exact DB / Canonical match	C9RK	Alternaria citri	0	EOL-000002184173	Alternaria citri	0	2616137	Alternaria citri	0	135859	Alternaria citri	0	NO
temp_coconut_simple.txt	1160	Plagiochila asplenioides	Plagiochila asplenioides	ncbi	65053	Plagiochila asplenioides	0	Raw / Exact DB / Canonical match	6VN25	Plagiochila asplenioides	0	EOL-000000538889	Plagiochila asplenioides	0	2688970	Plagiochila asplenioides	0	65053	Plagiochila asplenioides	0	NO
temp_coconut_simple.txt	1161	Laurencia intricata	Laurencia intricata	ncbi	197329	Laurencia intricata	0	Raw / Exact DB / Canonical match	5BGD	Laurencia	11	EOL-000000100803	Laurencia intricata	0	2659230	Laurencia intricata	0	197329	Laurencia intricata	0	NO
temp_coconut_simple.txt	1162	Flemingia wallichi	Flemingia wallichi	ncbi	2595095	Flemingia wallichii	20	Specific epithet corrected / Exact DB / Single match	6J98G	Flemingia wallichii	20	EOL-000000476008	Flemingia	24	5359885	Flemingia wallichii	20	2595095	Flemingia wallichii	20	NO
temp_coconut_simple.txt	1163	Flemingia wallichii	Flemingia wallichii	ncbi	2595095	Flemingia wallichii	0	Raw / Exact DB / Canonical match	6J98G	Flemingia wallichii	0	EOL-000000476008	Flemingia	11	5359885	Flemingia wallichii	0	2595095	Flemingia wallichii	0	NO
temp_coconut_simple.txt	1164	Craibiodendron yunnanense	Craibiodendron yunnanense	ncbi	49140	Craibiodendron yunnanense	0	Raw / Exact DB / Canonical match	6BB2J	Craibiodendron yunnanense	0	EOL-000000320420	Craibiodendron yunnanense	0	4174877	Craibiodendron yunnanense	0	49140	Craibiodendron yunnanense	0	NO
temp_coconut_simple.txt	1165	Corydalis densiflora	Corydalis densiflora	ncbi	3463	Corydalis	11	Recursive / Nearest match / Genus level	8V9B5	Corydalis densiflora	0	EOL-000000198758	Corydalis densiflora	0	7624230	Corydalis densiflora	0	3463	Corydalis	11	MAYBE
temp_coconut_simple.txt	1166	Astragalus adsurgens	Astragalus adsurgens	ncbi	20401	Astragalus adsurgens	0	Raw / Exact DB / Canonical match	5MFCF|7JCZK	Astragalus lentiginosus iodanthus|Astragalus laxmannii laxmannii	2	EOL-000000480531|EOL-000000482089	Astragalus varius subsp. varius|Astragalus laxmannii subsp. laxmannii	8	7275109|7302833|8312007	Astragalus laxmannii laxmannii|Astragalus varius varius|Astragalus lentiginosus iodanthus	2	20401	Astragalus adsurgens	0	NO
temp_coconut_simple.txt	1167	Dalbergia congestiflora	Dalbergia congestiflora	ncbi	77268	Dalbergia congestiflora	0	Raw / Exact DB / Canonical match	33YXY	Dalbergia congestiflora	0	EOL-000000469261	Dalbergia congestiflora	0	2968786	Dalbergia congestiflora	0	77268	Dalbergia congestiflora	0	NO
temp_coconut_simple.txt	1168	Barringtonia acutangula	Barringtonia acutangula	ncbi	1090620	Barringtonia acutangula	0	Raw / Exact DB / Canonical match	KS9R	Barringtonia acutangula	0	EOL-000000333249	Barringtonia acutangula	0	3082835|8261762	Barringtonia acutangula|Barringtonia acutangula	2	1090620	Barringtonia acutangula	0	NO
temp_coconut_simple.txt	1169	Schultesia guianensis	Schultesia guianensis	ncbi	84919	Schultesia guianensis	0	Raw / Exact DB / Canonical match	4VG4P	Schultesia guianensis	0	EOL-000000280954	Schultesia guianensis	0	7269968	Schultesia guianensis	0	84919	Schultesia guianensis	0	NO
temp_coconut_simple.txt	1170	Schleichera trijuga	Schleichera trijuga	ncbi	2871444	Schleichera trijuga	0	Raw / Exact DB / Canonical match	43MTF|4VDSL	Mischocarpus sundaicus|Schleichera oleosa	8	EOL-000000452717|EOL-000000453313	Mischocarpus sundaicus|Schleichera oleosa	8	3189945|3787999	Schleichera oleosa|Mischocarpus sundaicus	2	2871444	Schleichera trijuga	0	NO
temp_coconut_simple.txt	1171	Khaya grandifoliola	Khaya grandifoliola	ncbi	859838	Khaya grandifoliola	0	Raw / Exact DB / Canonical match	3R6XF	Khaya grandifoliola	0	EOL-000000454932	Khaya grandifoliola	0	3852039	Khaya grandifoliola	0	859838	Khaya grandifoliola	0	NO
temp_coconut_simple.txt	1172	Mabea fistulifera	Mabea fistulifera	ncbi	1924986	Mabea fistulifera	0	Raw / Exact DB / Canonical match	3WW3X	Mabea fistulifera	0	EOL-000000385462	Mabea fistulifera	0	3071744	Mabea fistulifera	0	1924986	Mabea fistulifera	0	NO
temp_coconut_simple.txt	1173	Embelia ribes	Embelia ribes	ncbi	459629	Embelia ribes	0	Raw / Exact DB / Canonical match	39FQ4	Embelia ribes	0	EOL-000000329688	Embelia ribes	0	7330952	Embelia ribes	0	459629	Embelia ribes	0	NO
temp_coconut_simple.txt	1174	Bauhinia manca	Bauhinia manca	ncbi	508984	Schnella guianensis	6	Recursive / Single match	9DLSX	Schnella guianensis	1	EOL-000000484739	Bauhinia	11	4929144	Schnella guianensis	1	508984	Schnella guianensis	6	NO
temp_coconut_simple.txt	1175	Viguiera splendens	Viguiera splendens	ncbi	1048880	Dendroviguiera splendens	1	Raw / Exact DB / Synonym match	34SQ2	Dendroviguiera splendens	1	EOL-000000267184	Dendroviguiera splendens	6	9457406	Dendroviguiera splendens	1	1048880	Dendroviguiera splendens	1	NO
temp_coconut_simple.txt	1176	Triclisia subcordata	Triclisia subcordata	ncbi	461646	Triclisia subcordata	0	Raw / Exact DB / Canonical match	7CSLW	Triclisia subcordata	0	EOL-000000200455	Triclisia subcordata	0	3829770	Triclisia subcordata	0	461646	Triclisia subcordata	0	NO
temp_coconut_simple.txt	1177	Napoleonaea vogelii	Napoleonaea vogelii	ncbi	79577	Napoleonaea vogelii	0	Raw / Exact DB / Canonical match	45NYM	Napoleonaea vogelii	0	EOL-000000333296	Napoleonaea vogelii	0	3083469	Napoleonaea vogelii	0	79577	Napoleonaea vogelii	0	NO
temp_coconut_simple.txt	1178	Aspilia parvifolia	Aspilia parvifolia	ncbi	505277	Aspilia	11	Recursive / Nearest match / Genus level	HJ2X	Aspilia foliosa	1	EOL-000000260663	Aspilia foliosa	6	5396291	Aspilia foliosa	1	505277	Aspilia	11	MAYBE
temp_coconut_simple.txt	1179	Penicillium hordei	Penicillium hordei	ncbi	40994	Penicillium hordei	0	Raw / Exact DB / Canonical match	76HMW	Penicillium hordei	0	EOL-000002243662	Penicillium hordei	0	2597929	Penicillium hordei	0	40994	Penicillium hordei	0	NO
temp_coconut_simple.txt	1180	Mentha aquatica	Mentha aquatica	ncbi	190902	Mentha aquatica	0	Raw / Exact DB / Canonical match	3ZRLS	Mentha aquatica	0	EOL-000000341634	Mentha aquatica	0	2927208	Mentha aquatica	0	190902	Mentha aquatica	0	NO
temp_coconut_simple.txt	1181	Melampodium linearilobum	Melampodium linearilobum	ncbi	619240	Melampodium linearilobum	0	Raw / Exact DB / Canonical match	3Z4JM	Melampodium linearilobum	0	EOL-000000253504	Melampodium linearilobum	0	3139011	Melampodium linearilobum	0	619240	Melampodium linearilobum	0	NO
temp_coconut_simple.txt	1182	Typha orientalis	Typha orientalis	ncbi	644748	Typha orientalis	0	Raw / Exact DB / Canonical match	7DB7W	Typha orientalis	0	EOL-000000129965	Typha orientalis	0	5289521	Typha orientalis	0	644748	Typha orientalis	0	NO
temp_coconut_simple.txt	1183	Typha angustifolia	Typha angustifolia	ncbi	59011	Typha angustifolia	0	Raw / Exact DB / Canonical match	59V56	Typha angustifolia	0	EOL-000000129944	Typha angustifolia	0	5289461|7679953	Typha angustifolia|Typha angustifolia	2	59011	Typha angustifolia	0	NO
temp_coconut_simple.txt	1184	Styrax officinalis	Styrax officinalis	ncbi	153544	Styrax officinalis	0	Raw / Exact DB / Canonical match	53C85	Styrax officinalis	0	EOL-000000333500	Styrax officinalis	0	5371666	Styrax officinalis	0	153544	Styrax officinalis	0	NO
temp_coconut_simple.txt	1185	Batzella sp.	Batzella sp.	ncbi	1779225	Batzella	3	Simple corrected / Exact DB / Canonical match	84LS7	Batzella	3	EOL-000000557914	Batzella	3	2241584	Batzella	3	1779225	Batzella	3	NO
temp_coconut_simple.txt	1186	Lindera umbellata	Lindera umbellata	ncbi	128640	Lindera umbellata	0	Raw / Exact DB / Canonical match	72FR8	Lindera umbellata	0	EOL-000000498954	Lindera umbellata	0	7304416	Lindera umbellata	0	128640	Lindera umbellata	0	NO
temp_coconut_simple.txt	1187	Ardisia macrocarpa	Ardisia macrocarpa	ncbi	13344	Ardisia	11	Recursive / Nearest match / Genus level	GDCH	Ardisia macrocarpa	0	EOL-000000330052	Ardisia macrocarpa	0	5557604	Ardisia macrocarpa	0	13344	Ardisia	11	MAYBE
temp_coconut_simple.txt	1188	Pinus thunbergii	Pinus thunbergii	ncbi	3350	Pinus thunbergii	0	Raw / Exact DB / Canonical match	4J2JV	Pinus thunbergii	0	EOL-000000502992	Pinus thunbergii	0	5285799	Pinus thunbergii	0	3350	Pinus thunbergii	0	NO
temp_coconut_simple.txt	1189	Populus tremula	Populus tremula	ncbi	113636	Populus tremula	0	Raw / Exact DB / Canonical match	4LVQY	Populus tremula	0	EOL-000000396853	Populus tremula	0	3040249	Populus tremula	0	113636	Populus tremula	0	NO
temp_coconut_simple.txt	1190	Empetrum nigrum	Empetrum nigrum	ncbi	191066	Empetrum nigrum	0	Raw / Exact DB / Canonical match	39HL9	Empetrum nigrum	0	EOL-000000325730	Empetrum nigrum	0	8925249	Empetrum nigrum	0	191066	Empetrum nigrum	0	NO
temp_coconut_simple.txt	1191	Stephania succifera	Stephania succifera	ncbi	152370	Stephania succifera	0	Raw / Exact DB / Canonical match	52BTJ	Stephania succifera	0	EOL-000000200314	Stephania succifera	0	5592742	Stephania succifera	0	152370	Stephania succifera	0	NO
temp_coconut_simple.txt	1192	Gentiana olivieri	Gentiana olivieri	ncbi	374094	Gentiana olivieri	0	Raw / Exact DB / Canonical match	3FMJH	Gentiana olivieri	0	EOL-000000281401	Gentiana olivieri	0	3839597	Gentiana olivieri	0	374094	Gentiana olivieri	0	NO
temp_coconut_simple.txt	1193	Zephyranthes carinata	Zephyranthes carinata	ncbi	879247	Zephyranthes carinata	0	Raw / Exact DB / Canonical match	7GDPJ	Zephyranthes carinata	0	EOL-000000193444	Zephyranthes carinata	0	2859952	Zephyranthes carinata	0	879247	Zephyranthes carinata	0	NO
temp_coconut_simple.txt	1194	Pterocaulon rugosum	Pterocaulon rugosum	ncbi	1548652	Pterocaulon rugosum	0	Raw / Exact DB / Canonical match	4PVN3	Pterocaulon rugosum	0	EOL-000000230956	Pterocaulon rugosum	0	5392233	Pterocaulon rugosum	0	1548652	Pterocaulon rugosum	0	NO
temp_coconut_simple.txt	1195	Handroanthus guayacan	Handroanthus guayacan	ncbi	429699	Handroanthus guayacan	0	Raw / Exact DB / Canonical match	99NVL	Handroanthus guayacan	0	EOL-000000368575	Handroanthus guayacan	0	4092274	Handroanthus guayacan	0	429699	Handroanthus guayacan	0	NO
temp_coconut_simple.txt	1196	Rauvolfia tetraphylla	Rauvolfia tetraphylla	ncbi	545371	Rauvolfia tetraphylla	0	Raw / Exact DB / Canonical match	4RMG6	Rauvolfia tetraphylla	0	EOL-000000288176	Rauvolfia tetraphylla	0	3169782	Rauvolfia tetraphylla	0	545371	Rauvolfia tetraphylla	0	NO
temp_coconut_simple.txt	1197	Saussurea triangulata	Saussurea triangulata	ncbi	41629	Saussurea	11	Recursive / Nearest match / Genus level	6Y3FH	Saussurea triangulata	0	EOL-000000246069	Saussurea triangulata	0	5404660	Saussurea triangulata	0	41629	Saussurea	11	MAYBE
temp_coconut_simple.txt	1198	Celmisia petriei	Celmisia petriei	ncbi	174471	Celmisia	11	Recursive / Nearest match / Genus level	S463	Celmisia petriei	0	EOL-000000229759	Celmisia petriei	0	5391011	Celmisia petriei	0	174471	Celmisia	11	MAYBE
temp_coconut_simple.txt	1199	Nicotiana gossei	Nicotiana gossei	ncbi	118698	Nicotiana gossei	0	Raw / Exact DB / Canonical match	47D3Y	Nicotiana gossei	0	EOL-000000317201	Nicotiana gossei	0	3799912	Nicotiana gossei	0	118698	Nicotiana gossei	0	NO
temp_coconut_simple.txt	1200	Orthosiphon stamineus	Orthosiphon stamineus	ncbi	260636	Orthosiphon stamineus	0	Raw / Exact DB / Canonical match	5QDYX	Orthosiphon aristatus aristatus	1	EOL-000000341851	Orthosiphon aristatus var. aristatus	6	7308027	Orthosiphon aristatus aristatus	1	260636	Orthosiphon stamineus	0	NO
temp_coconut_simple.txt	1201	Ephedra lomatolepis	Ephedra lomatolepis	ncbi	191309	Ephedra lomatolepis	0	Raw / Exact DB / Canonical match	6FNFM	Ephedra lomatolepis	0	EOL-000000501846	Ephedra lomatolepis	0	2653380	Ephedra lomatolepis	0	191309	Ephedra lomatolepis	0	NO
temp_coconut_simple.txt	1202	Clausena indica	Clausena indica	ncbi	76958	Clausena	11	Recursive / Nearest match / Genus level	VTLT	Clausena indica	0	EOL-000000458358	Clausena indica	0	3836864	Clausena indica	0	76958	Clausena	11	MAYBE
temp_coconut_simple.txt	1203	Cirsium helenioides	Cirsium helenioides	ncbi	669658	Cirsium helenioides	0	Raw / Exact DB / Canonical match	VHZ5	Cirsium helenioides	0	EOL-000000247242	Cirsium helenioides	0	3113777	Cirsium helenioides	0	669658	Cirsium helenioides	0	NO
temp_coconut_simple.txt	1204	Maytenus guianensis	Maytenus guianensis	ncbi	2364055|123430	Monteverdia|Maytenus	11	Recursive / Nearest match / Genus level	73Q7C	Monteverdia guyanensis	1	EOL-000000459195	Maytenus guianensis	0	10709776	Monteverdia guyanensis	1	2364055|123430	Monteverdia|Maytenus	11	MAYBE
temp_coconut_simple.txt	1205	Chlorophytum malayense	Chlorophytum malayense	ncbi	16046	Chlorophytum	11	Recursive / Nearest match / Genus level	69XQH	Chlorophytum malayense	0	EOL-000000150656	Chlorophytum malayense	0	2774925	Chlorophytum malayense	0	16046	Chlorophytum	11	MAYBE
temp_coconut_simple.txt	1206	Morus yunnanensis	Morus yunnanensis	ncbi	1458532	Morus yunnanensis	0	Raw / Exact DB / Canonical match	44FTH	Morus notabilis	1	EOL-000000438418|EOL-000000438442	Morus notabilis|Morus mongolica var. yunnanensis (Koidz.) C. Y. Wu & Z. Y. Cao	8	5569724	Morus mongolica yunnanensis	1	1458532	Morus yunnanensis	0	NO
temp_coconut_simple.txt	1207	Tetraria capillaris	Tetraria capillaris	ncbi	372411	Tetraria capillaris	0	Raw / Exact DB / Canonical match	55S2W	Tetraria capillaris	0	EOL-000000116666	Tetraria capillaris	0	2718441	Tetraria capillaris	0	372411	Tetraria capillaris	0	NO
temp_coconut_simple.txt	1208	Angelica ursina	Angelica ursina	ncbi	357859	Angelica ursina	0	Raw / Exact DB / Canonical match	DYZH	Angelica ursina	0	EOL-000000275880	Angelica ursina	0	5540667	Angelica ursina	0	357859	Angelica ursina	0	NO
temp_coconut_simple.txt	1209	Clerodendranthus spicatus	Clerodendranthus spicatus	ncbi	516067	Clerodendranthus spicatus	0	Raw / Exact DB / Canonical match	5QDYX	Orthosiphon aristatus aristatus	1	EOL-000000341851	Orthosiphon aristatus var. aristatus	6	7308027	Orthosiphon aristatus aristatus	1	516067	Clerodendranthus spicatus	0	NO
temp_coconut_simple.txt	1210	Stevia salicifolia	Stevia salicifolia	ncbi	558504	Stevia salicifolia	0	Raw / Exact DB / Canonical match	52H3Q	Stevia salicifolia	0	EOL-000000258564	Stevia salicifolia	0	3125537	Stevia salicifolia	0	558504	Stevia salicifolia	0	NO
temp_coconut_simple.txt	1211	Pinus halepensis	Pinus halepensis	ncbi	71633	Pinus halepensis	0	Raw / Exact DB / Canonical match	4J27Y	Pinus halepensis	0	EOL-000000503024	Pinus halepensis	0	5285604	Pinus halepensis	0	71633	Pinus halepensis	0	NO
temp_coconut_simple.txt	1212	Phleum africanum	Phleum africanum	ncbi	4543	Cenchrus americanus	6	Recursive / Single match	69GLS	Cenchrus americanus	1	EOL-000000140592	Cenchrus americanus	6	5828197	Cenchrus americanus	1	4543	Cenchrus americanus	6	NO
temp_coconut_simple.txt	1213	Ferula assa-foetida	Ferula assa-foetida	ncbi	52471	Ferula assa-foetida	0	Raw / Exact DB / Canonical match	6HSC4	Ferula assa-foetida	0	EOL-000000278243	Ferula assa-foetida	0	8113074	Ferula assa-foetida	0	52471	Ferula assa-foetida	0	NO
temp_coconut_simple.txt	1214	Salvia prionitis	Salvia prionitis	ncbi	588964	Salvia prionitis	0	Raw / Exact DB / Canonical match	6XGRK	Salvia prionitis	0	EOL-000000345797	Salvia prionitis	0	3891224	Salvia prionitis	0	588964	Salvia prionitis	0	NO
temp_coconut_simple.txt	1215	Asplenium nidus	Asplenium nidus	ncbi	29642	Asplenium nidus	0	Raw / Exact DB / Canonical match	B969G	Asplenium nidus	0	EOL-000000506802	Asplenium nidus	0	2650676	Asplenium nidus	0	29642	Asplenium nidus	0	NO
temp_coconut_simple.txt	1216	Satureja montana	Satureja montana	ncbi	49988	Satureja montana	0	Raw / Exact DB / Canonical match	79QGY	Satureja montana	0	EOL-000000341437	Satureja montana	0	2926884	Satureja montana	0	49988	Satureja montana	0	NO
temp_coconut_simple.txt	1217	Astragalus inopinatus	Astragalus inopinatus	ncbi	1692266	Astragalus inopinatus	0	Raw / Exact DB / Canonical match	7JCZK	Astragalus laxmannii laxmannii	1	EOL-000000482089	Astragalus laxmannii subsp. laxmannii	6	7275109	Astragalus laxmannii laxmannii	1	1692266	Astragalus inopinatus	0	NO
temp_coconut_simple.txt	1218	Senecio grandiflorus	Senecio grandiflorus	ncbi	18794	Senecio	11	Recursive / Nearest match / Genus level	4WKZV	Senecio grandiflorus	0	EOL-000000264315	Senecio grandiflorus	0	8336087	Senecio grandiflorus	0	18794	Senecio	11	MAYBE
temp_coconut_simple.txt	1219	Senecio integerrimus	Senecio integerrimus	ncbi	344069	Senecio integerrimus	0	Raw / Exact DB / Canonical match	4WLBZ	Senecio integerrimus	0	EOL-000000263663	Senecio integerrimus	0	3107969	Senecio integerrimus	0	344069	Senecio integerrimus	0	NO
temp_coconut_simple.txt	1220	Orthosiphon aristatus	Orthosiphon aristatus	ncbi	204151	Orthosiphon aristatus	0	Raw / Exact DB / Canonical match	6SYFN	Orthosiphon aristatus	0	EOL-000000341849	Orthosiphon aristatus	0	7308026	Orthosiphon aristatus	0	204151	Orthosiphon aristatus	0	NO
temp_coconut_simple.txt	1221	Ulmus laciniata	Ulmus laciniata	ncbi	198265	Ulmus laciniata	0	Raw / Exact DB / Canonical match	9YP3J	Ulmus laciniata	0	EOL-000000439965	Ulmus laciniata	0	5680393	Ulmus laciniata	0	198265	Ulmus laciniata	0	NO
temp_coconut_simple.txt	1222	Primula veris	Primula veris	ncbi	170927	Primula veris	0	Raw / Exact DB / Canonical match	4MDK3	Primula veris	0	EOL-000000327752	Primula veris	0	8377689	Primula veris	0	170927	Primula veris	0	NO
temp_coconut_simple.txt	1223	Picradeniopsis oppositifolia	Picradeniopsis oppositifolia	ncbi	176517	Picradeniopsis oppositifolia	0	Raw / Exact DB / Canonical match	4HQGP	Picradeniopsis oppositifolia	0	EOL-000000267738	Picradeniopsis oppositifolia	0	7875400	Picradeniopsis oppositifolia	0	176517	Picradeniopsis oppositifolia	0	NO
temp_coconut_simple.txt	1224	Euonymus maackii	Euonymus maackii	ncbi	4309	Euonymus maackii	0	Raw / Exact DB / Canonical match	3CGZ9	Euonymus maackii	0	EOL-000000459949	Euonymus maackii	0	7265494	Euonymus maackii	0	4309	Euonymus maackii	0	NO
temp_coconut_simple.txt	1225	Clusia torresii	Clusia torresii	ncbi	209610	Clusia torresii	0	Raw / Exact DB / Canonical match	WDCP	Clusia torresii	0	EOL-000000383717	Clusia torresii	0	5555891	Clusia torresii	0	209610	Clusia torresii	0	NO
temp_coconut_simple.txt	1226	Vernonia serratuloides	Vernonia serratuloides	ncbi	2067329	Vernonanthura serratuloides	6	Recursive / Single match	7G25G	Vernonanthura serratuloides	1	EOL-000000256080	Vernonanthura serratuloides	6	3124616	Vernonanthura serratuloides	1	2067329	Vernonanthura serratuloides	6	NO
temp_coconut_simple.txt	1227	Gnetum cleistostachyum	Gnetum cleistostachyum	ncbi	3380	Gnetum	11	Recursive / Nearest match / Genus level	8VXX3	Gnetum	11	EOL-000000501863	Gnetum	11	3783277	Gnetum cleistostachyum	0	3380	Gnetum	11	MAYBE
temp_coconut_simple.txt	1228	Teucrium alyssifolium	Teucrium alyssifolium	ncbi	1854018	Teucrium alyssifolium	0	Raw / Exact DB / Canonical match	55XB5	Teucrium alyssifolium	0	EOL-000000342408	Teucrium alyssifolium	0	3898771	Teucrium alyssifolium	0	1854018	Teucrium alyssifolium	0	NO
temp_coconut_simple.txt	1229	Cyperus rotundus	Cyperus rotundus	ncbi	512623	Cyperus rotundus	0	Raw / Exact DB / Canonical match	33DCV	Cyperus rotundus	0	EOL-000000120704	Cyperus rotundus	0	2714818	Cyperus rotundus	0	512623	Cyperus rotundus	0	NO
temp_coconut_simple.txt	1230	Citrus sinensis	Citrus sinensis	ncbi	2711	Citrus sinensis	0	Raw / Exact DB / Canonical match	VMN6	Citrus aurantium	1	EOL-000000458902	Citrus aurantium	6	8077391	Citrus aurantium	1	2711	Citrus sinensis	0	NO
temp_coconut_simple.txt	1231	Citrus trifoliata	Citrus trifoliata	ncbi	37690	Citrus trifoliata	0	Raw / Exact DB / Canonical match	VMMG	Citrus trifoliata	0	EOL-000000458916	Citrus trifoliata	0	3190129|8207651	Citrus trifoliata|Citrus trifoliata	2	37690	Citrus trifoliata	0	NO
temp_coconut_simple.txt	1232	Citrus aurantium	Citrus aurantium	ncbi	43166	Citrus aurantium	0	Raw / Exact DB / Canonical match	VMN6	Citrus aurantium	0	EOL-000000458902	Citrus aurantium	0	8077391	Citrus aurantium	0	43166	Citrus aurantium	0	NO
temp_coconut_simple.txt	1233	Trifolium alexandrinum	Trifolium alexandrinum	ncbi	97006	Trifolium alexandrinum	0	Raw / Exact DB / Canonical match	58PMX	Trifolium alexandrinum	0	EOL-000000469767	Trifolium alexandrinum	0	5358907|7729454	Trifolium alexandrinum|Trifolium alexandrinum	2	97006	Trifolium alexandrinum	0	NO
temp_coconut_simple.txt	1234	Solanum jamaicense	Solanum jamaicense	ncbi	115665	Solanum jamaicense	0	Raw / Exact DB / Canonical match	4Y2W2	Solanum jamaicense	0	EOL-000000316182	Solanum jamaicense	0	2931492	Solanum jamaicense	0	115665	Solanum jamaicense	0	NO
temp_coconut_simple.txt	1235	Psilostrophe cooperi	Psilostrophe cooperi	ncbi	128742	Psilostrophe cooperi	0	Raw / Exact DB / Canonical match	4PJNZ	Psilostrophe cooperi	0	EOL-000000268204	Psilostrophe cooperi	0	3087648	Psilostrophe cooperi	0	128742	Psilostrophe cooperi	0	NO
temp_coconut_simple.txt	1236	Ceratophyllum submersum	Ceratophyllum submersum	ncbi	108412	Ceratophyllum submersum	0	Raw / Exact DB / Canonical match	SNWF	Ceratophyllum submersum	0	EOL-000000105452	Ceratophyllum submersum	0	2882404	Ceratophyllum submersum	0	108412	Ceratophyllum submersum	0	NO
temp_coconut_simple.txt	1237	Centrolobium tomentosum	Centrolobium tomentosum	ncbi	500182	Centrolobium tomentosum	0	Raw / Exact DB / Canonical match	69HW4	Centrolobium tomentosum	0	EOL-000000475277	Centrolobium tomentosum	0	2945575	Centrolobium tomentosum	0	500182	Centrolobium tomentosum	0	NO
temp_coconut_simple.txt	1238	Lippia carviodora	Lippia carviodora	ncbi	320344	Lippia	11	Recursive / Nearest match / Genus level	99PV3	Lippia carviodora	0	EOL-000000354547	Lippia carviodora	0	4085453	Lippia carviodora	0	320344	Lippia	11	MAYBE
temp_coconut_simple.txt	1239	Castanea crenata	Castanea crenata	ncbi	103480	Castanea crenata	0	Raw / Exact DB / Canonical match	RNSP	Castanea crenata	0	EOL-000000415251	Castanea crenata	0	5333249	Castanea crenata	0	103480	Castanea crenata	0	NO
temp_coconut_simple.txt	1240	Dracocephalum kotschyi	Dracocephalum kotschyi	ncbi	180015	Dracocephalum kotschyi	0	Raw / Exact DB / Canonical match	6DJK7	Dracocephalum kotschyi	0	EOL-000000343778	Dracocephalum kotschyi	0	3902590	Dracocephalum kotschyi	0	180015	Dracocephalum kotschyi	0	NO
temp_coconut_simple.txt	1241	Sideritis tragoriganum	Sideritis tragoriganum	ncbi	155267	Sideritis tragoriganum	0	Raw / Exact DB / Canonical match	4X963	Sideritis tragoriganum	0	EOL-000000348593	Sideritis tragoriganum	0	7307348	Sideritis tragoriganum	0	155267	Sideritis tragoriganum	0	NO
temp_coconut_simple.txt	1242	Asplenium normale	Asplenium normale	ncbi	78467	Asplenium normale	0	Raw / Exact DB / Canonical match	B8WL3	Asplenium normale	0	EOL-000000506830	Asplenium normale	0	2650655	Asplenium normale	0	78467	Asplenium normale	0	NO
temp_coconut_simple.txt	1243	Carpobrotus edulis	Carpobrotus edulis	ncbi	379215	Carpobrotus edulis	0	Raw / Exact DB / Canonical match	RG7K	Carpobrotus edulis	0	EOL-000000216998	Carpobrotus edulis	0	3084842	Carpobrotus edulis	0	379215	Carpobrotus edulis	0	NO
temp_coconut_simple.txt	1244	Myrica nana	Myrica nana	ncbi	2978374	Myrica nana	0	Raw / Exact DB / Canonical match	44CXB	Morella nana	1	EOL-000000415717	Morella nana	6	3745083	Morella nana	1	2978374	Myrica nana	0	NO
temp_coconut_simple.txt	1245	Dalbergia nitidula	Dalbergia nitidula	ncbi	1265830	Dalbergia nitidula	0	Raw / Exact DB / Canonical match	33Z6Q	Dalbergia nitidula	0	EOL-000000469335	Dalbergia nitidula	0	2968896	Dalbergia nitidula	0	1265830	Dalbergia nitidula	0	NO
temp_coconut_simple.txt	1246	Dalbergia hupeana	Dalbergia hupeana	ncbi	53863	Dalbergia hupeana	0	Raw / Exact DB / Canonical match	33Z3Q	Dalbergia hupeana	0	EOL-000000469416	Dalbergia hupeana	0	2968584	Dalbergia hupeana	0	53863	Dalbergia hupeana	0	NO
temp_coconut_simple.txt	1247	Withania somnifera	Withania somnifera	ncbi	126910	Withania somnifera	0	Raw / Exact DB / Canonical match	5C2KB	Withania somnifera	0	EOL-000000318241	Withania somnifera	0	2928840	Withania somnifera	0	126910	Withania somnifera	0	NO
temp_coconut_simple.txt	1248	Glossodoris rufomarginata	Glossodoris rufomarginata	ncbi	508147	Glossodoris rufomarginata	0	Raw / Exact DB / Canonical match	3GDLZ	Glossodoris rufomarginata	0	EOL-000000793061	Glossodoris rufomarginata	0	5859595	Glossodoris rufomarginata	0	508147	Glossodoris rufomarginata	0	NO
temp_coconut_simple.txt	1249	Spongia agaricina	Spongia agaricina	ncbi	121490	Spongia agaricina	0	Raw / Exact DB / Canonical match	6ZBZS	Spongia agaricina	0	EOL-000000564765	Spongia (Spongia)	1	2238119	Spongia agaricina	0	121490	Spongia agaricina	0	NO
temp_coconut_simple.txt	1250	Spiraea japonica	Spiraea japonica	ncbi	309823	Spiraea japonica	0	Raw / Exact DB / Canonical match	4Z6KJ	Spiraea japonica	0	EOL-000000443490	Spiraea japonica	0	8170635|8297653	Spiraea japonica|Spiraea japonica	2	309823	Spiraea japonica	0	NO
temp_coconut_simple.txt	1251	Briareum sp.	Briareum sp.	ncbi	86542	Briareum	3	Simple corrected / Exact DB / Canonical match	84LYD	Briareum	3	EOL-000000543139	Briareum	3	2261414	Briareum	3	86542	Briareum	3	NO
temp_coconut_simple.txt	1252	Pulicaria paludosa	Pulicaria paludosa	ncbi	211592	Pulicaria paludosa	0	Raw / Exact DB / Canonical match	5KSGF	Pulicaria arabica hispanica	1	EOL-000000268572	Pulicaria paludosa	0	7414345	Pulicaria paludosa	0	211592	Pulicaria paludosa	0	NO
temp_coconut_simple.txt	1253	Streptomyces sp. GW32/698	Streptomyces sp. GW32/698	ncbi	1883	Streptomyces	40	Correction denied / Strain name involved / Nearest match	7P7F	Streptomyces	40	EOL-000000004171|EOL-000000004950|EOL-000000004744|EOL-000000005167|EOL-000000004531|EOL-000000005209|EOL-000000005200|EOL-000000005193|EOL-000000005168|EOL-000000005171|EOL-000000005204|EOL-000000005186|EOL-000000005178|EOL-000000005182	Streptomyces|Streptomyces|Streptomyces|Streptomyces|Streptomyces|Streptomyces|Streptomyces|Streptomyces|Streptomyces|Streptomyces|Streptomyces|Streptomyces|Streptomyces|Streptomyces	40	2584528	Streptomyces	40	1883	Streptomyces	40	YES
temp_coconut_simple.txt	1254	Centaurea spp.	Centaurea spp.	ncbi	41503	Centaurea	3	Simple corrected / Exact DB / Canonical match	3K5Z	Centaurea	3	EOL-000000231057	Centaurea	3	3127469	Centaurea	3	41503	Centaurea	3	NO
temp_coconut_simple.txt	1255	Centaurea repens	Centaurea repens	ncbi	41466	Leuzea repens	1	Raw / Exact DB / Synonym match	7WYCF	Leuzea repens	1	EOL-000000270158	Rhaponticum repens	6	3142208	Rhaponticum repens	1	41466	Leuzea repens	1	NO
temp_coconut_simple.txt	1256	Dictamnus dasycarpus	Dictamnus dasycarpus	ncbi	714465	Dictamnus dasycarpus	0	Raw / Exact DB / Canonical match	6D65L	Dictamnus dasycarpus	0	EOL-000000457414	Dictamnus dasycarpus	0	7268881	Dictamnus dasycarpus	0	714465	Dictamnus dasycarpus	0	NO
temp_coconut_simple.txt	1257	Cassiope lycopodioides	Cassiope lycopodioides	ncbi	75586	Cassiope lycopodioides	0	Raw / Exact DB / Canonical match	RN8W	Cassiope lycopodioides	0	EOL-000000321487	Cassiope lycopodioides	0	5333400	Cassiope lycopodioides	0	75586	Cassiope lycopodioides	0	NO
temp_coconut_simple.txt	1258	Myxococcus xanthus	Myxococcus xanthus	ncbi	34	Myxococcus xanthus	0	Raw / Exact DB / Canonical match	7456V	Myxococcus xanthus	0	EOL-000000013973	Myxococcus xanthus	0	3220583	Myxococcus xanthus	0	34	Myxococcus xanthus	0	NO
temp_coconut_simple.txt	1259	Strychnos myrtoides	Strychnos myrtoides	ncbi	1040905	Strychnos myrtoides	0	Raw / Exact DB / Canonical match	6ZXZY	Strychnos myrtoides	0	EOL-000000290015	Strychnos myrtoides	0	5645239	Strychnos myrtoides	0	1040905	Strychnos myrtoides	0	NO
temp_coconut_simple.txt	1260	Strychnos diplotricha	Strychnos diplotricha	ncbi	1040879	Strychnos diplotricha	0	Raw / Exact DB / Canonical match	53752	Strychnos diplotricha	0	EOL-000000290162	Strychnos diplotricha	0	5645325	Strychnos diplotricha	0	1040879	Strychnos diplotricha	0	NO
temp_coconut_simple.txt	1261	Kaempferia marginata	Kaempferia marginata	ncbi	340432	Kaempferia marginata	0	Raw / Exact DB / Canonical match	3QY2G	Kaempferia galanga	1	EOL-000000145344	Kaempferia galanga	6	7466313	Kaempferia marginata	0	340432	Kaempferia marginata	0	NO
temp_coconut_simple.txt	1262	Thymus piperella	Thymus piperella	ncbi	49990	Thymus	11	Recursive / Nearest match / Genus level	7C9DN	Thymus piperella	0	EOL-000000348220	Thymus piperella	0	8354272	Thymus piperella	0	49990	Thymus	11	MAYBE
temp_coconut_simple.txt	1263	Teucrium depressum	Teucrium depressum	ncbi	1209850	Teucrium cubense	6	Recursive / Single match	55XFM	Teucrium depressum	0	EOL-000000342673	Teucrium cubense	6	2926900	Teucrium cubense	1	1209850	Teucrium cubense	6	NO
temp_coconut_simple.txt	1264	Polygonum bistorta	Polygonum bistorta	ncbi	125587	Bistorta officinalis	1	Raw / Exact DB / Synonym match	LX6F	Bistorta officinalis	6	EOL-000000208172	Bistorta officinalis	6	7395841	Polygonum bistorta	0	125587	Bistorta officinalis	1	NO
temp_coconut_simple.txt	1265	Ruta pinnata	Ruta pinnata	ncbi	452794	Ruta pinnata	0	Raw / Exact DB / Canonical match	4TT3T	Ruta pinnata	0	EOL-000000459076	Ruta pinnata	0	7943360	Ruta pinnata	0	452794	Ruta pinnata	0	NO
temp_coconut_simple.txt	1266	Castanopsis sclerophylla	Castanopsis sclerophylla	ncbi	425823	Castanopsis sclerophylla	0	Raw / Exact DB / Canonical match	RP4P	Castanopsis sclerophylla	0	EOL-000000415193	Castanopsis sclerophylla	0	5333066	Castanopsis sclerophylla	0	425823	Castanopsis sclerophylla	0	NO
temp_coconut_simple.txt	1267	Rubus koehneanus	Rubus koehneanus	ncbi	2697232	Rubus subcrataegifolius	6	Recursive / Single match	9YJ4N	Rubus subcrataegifolius	1	EOL-000000446069	Rubus subcrataegifolius	6	7853398	Rubus subcrataegifolius	1	2697232	Rubus subcrataegifolius	6	NO
temp_coconut_simple.txt	1268	Hovenia acerba	Hovenia acerba	ncbi	210357	Hovenia acerba	0	Raw / Exact DB / Canonical match	3MRB7	Hovenia acerba	0	EOL-000000450678	Hovenia acerba	0	7273758	Hovenia acerba	0	210357	Hovenia acerba	0	NO
temp_coconut_simple.txt	1269	Fridericia chica	Fridericia chica	ncbi	353936	Fridericia chica	0	Raw / Exact DB / Canonical match	99NH5	Fridericia chica	0	EOL-000000368099	Fridericia chica	0	7669080	Fridericia chica	0	353936	Fridericia chica	0	NO
temp_coconut_simple.txt	1270	Croton cumingii	Croton cumingii	ncbi	323036	Croton cascarilloides	6	Recursive / Single match	ZPRJ	Croton cascarilloides	1	EOL-000000386026	Croton cascarilloides	6	3057960	Croton cascarilloides	1	323036	Croton cascarilloides	6	NO
temp_coconut_simple.txt	1271	Scutellaria orientalis	Scutellaria orientalis	ncbi	53170	Scutellaria orientalis	0	Raw / Exact DB / Canonical match	4W2G4	Scutellaria orientalis	0	EOL-000000343935	Scutellaria orientalis	0	7308451	Scutellaria orientalis	0	53170	Scutellaria orientalis	0	NO
temp_coconut_simple.txt	1272	Alseodaphne corneri	Alseodaphne corneri	ncbi	128587	Alseodaphne	11	Recursive / Nearest match / Genus level	C78C	Alseodaphne paludosa	1	EOL-000000498845	Alseodaphne paludosa	6	4182219	Alseodaphne paludosa	1	128587	Alseodaphne	11	MAYBE
temp_coconut_simple.txt	1273	Bersama yangambiensis	Bersama yangambiensis	ncbi	85175	Bersama	11	Recursive / Nearest match / Genus level	LMJZ	Bersama yangambiensis	0	EOL-000000424636	Bersama yangambiensis	0	3845320	Bersama yangambiensis	0	85175	Bersama	11	MAYBE
temp_coconut_simple.txt	1274	Kaunia saltensis	Kaunia saltensis	ncbi	1745086	Kaunia saltensis	0	Raw / Exact DB / Canonical match	3R42K	Kaunia saltensis	0	EOL-000000248443	Kaunia saltensis	0	3140614	Kaunia saltensis	0	1745086	Kaunia saltensis	0	NO
temp_coconut_simple.txt	1275	Mangifera indica	Mangifera indica	ncbi	29780	Mangifera indica	0	Raw / Exact DB / Canonical match	72SKV	Mangifera indica	0	EOL-000000451460	Mangifera indica	0	3190638	Mangifera indica	0	29780	Mangifera indica	0	NO
temp_coconut_simple.txt	1276	Sophora angustifolia	Sophora angustifolia	ncbi	49840	Sophora flavescens	10	Recursive / Nearest match / Species level	7MQPZ	Sophora flavescens flavescens	1	EOL-000000487235	Sophora flavescens var. flavescens	6	7224878	Sophora flavescens flavescens	1	49840	Sophora flavescens	10	NO
temp_coconut_simple.txt	1277	Tripteris vaillantii	Tripteris vaillantii	ncbi	1670870	Tripteris vaillantii	0	Raw / Exact DB / Canonical match	75DBK	Osteospermum vaillantii	1	EOL-000000259739	Osteospermum vaillantii	6	3126622	Osteospermum vaillantii	1	1670870	Tripteris vaillantii	0	NO
temp_coconut_simple.txt	1278	Lemna trisulca	Lemna trisulca	ncbi	161105	Lemna trisulca	0	Raw / Exact DB / Canonical match	6P8RF	Lemna trisulca	0	EOL-000000109635	Lemna trisulca	0	2867579	Lemna trisulca	0	161105	Lemna trisulca	0	NO
temp_coconut_simple.txt	1279	Stevia polycephala	Stevia polycephala	ncbi	558499	Stevia polycephala	0	Raw / Exact DB / Canonical match	52H28	Stevia polycephala	0	EOL-000000258519	Stevia polycephala	0	8258805	Stevia polycephala	0	558499	Stevia polycephala	0	NO
temp_coconut_simple.txt	1280	Aconitum nevadense	Aconitum nevadense	ncbi	2739826	Aconitum nevadense	0	Raw / Exact DB / Canonical match	8S2W9	Aconitum nevadense	0	EOL-000000197215	Aconitum	11	8342940	Aconitum nevadense	0	2739826	Aconitum nevadense	0	NO
temp_coconut_simple.txt	1281	Cordylanthus kingii	Cordylanthus kingii	ncbi	90354	Cordylanthus kingii	0	Raw / Exact DB / Canonical match	YCQG	Cordylanthus kingii	0	EOL-000000339231	Cordylanthus kingii	0	5414568	Cordylanthus kingii	0	90354	Cordylanthus kingii	0	NO
temp_coconut_simple.txt	1282	Larix kaempferi (Lamb.) Carr	Larix kaempferi (Lamb.) Carr	ncbi	54800	Larix kaempferi	100	Unmapped / partial match (most likely genus level)	6NYW7	Larix kaempferi	100	EOL-000000502953	Larix kaempferi	100	7901427|2686157	Larix kaempferi|Larix kaempferi	100	54800	Larix kaempferi	100	YES
temp_coconut_simple.txt	1283	Trichilia rubescens	Trichilia rubescens	ncbi	1672008	Trichilia rubescens	0	Raw / Exact DB / Canonical match	588WW	Trichilia rubescens	0	EOL-000000455260	Trichilia rubescens	0	3851456	Trichilia rubescens	0	1672008	Trichilia rubescens	0	NO
temp_coconut_simple.txt	1284	Heliotropium floridum	Heliotropium floridum	ncbi	454097	Heliotropium floridum	0	Raw / Exact DB / Canonical match	3KCG6	Heliotropium floridum	0	EOL-000000311981	Heliotropium floridum	0	7295319	Heliotropium floridum	0	454097	Heliotropium floridum	0	NO
temp_coconut_simple.txt	1285	Salvia dorrii	Salvia dorrii	ncbi	207754	Salvia dorrii	0	Raw / Exact DB / Canonical match	6XGWH	Salvia dorrii	0	EOL-000000346034	Salvia dorrii	0	2927059	Salvia dorrii	0	207754	Salvia dorrii	0	NO
temp_coconut_simple.txt	1286	Grewia mollis	Grewia mollis	ncbi	82407	Grewia	11	Recursive / Nearest match / Genus level	6L4NN	Grewia mollis	0	EOL-000000422904	Grewia mollis	0	4261595	Grewia mollis	0	82407	Grewia	11	MAYBE
temp_coconut_simple.txt	1287	Dryopteris sacrosancta	Dryopteris sacrosancta	ncbi	239594	Dryopteris sacrosancta	0	Raw / Exact DB / Canonical match	B9K5L	Dryopteris sacrosancta	0	EOL-000000512697	Dryopteris sacrosancta	0	5655789	Dryopteris sacrosancta	0	239594	Dryopteris sacrosancta	0	NO
temp_coconut_simple.txt	1288	Oncoba echinata	Oncoba echinata	ncbi	312426	Caloncoba echinata	6	Recursive / Single match	PYLX	Caloncoba echinata	1	EOL-000000397455	Caloncoba echinata	6	2874147	Caloncoba echinata	1	312426	Caloncoba echinata	6	NO
temp_coconut_simple.txt	1289	Caesalpinia pulcherrima	Caesalpinia pulcherrima	ncbi	53846	Caesalpinia pulcherrima	0	Raw / Exact DB / Canonical match	5X4Z4	Caesalpinia pulcherrima	0	EOL-000000464572	Caesalpinia pulcherrima	0	2958715	Caesalpinia pulcherrima	0	53846	Caesalpinia pulcherrima	0	NO
temp_coconut_simple.txt	1290	Narcissus asturiensis	Narcissus asturiensis	ncbi	54837	Narcissus asturiensis	0	Raw / Exact DB / Canonical match	45PCT	Narcissus cuneiflorus	1	EOL-000000191959	Narcissus cuneiflorus	6	2858431	Narcissus cuneiflorus	1	54837	Narcissus asturiensis	0	NO
temp_coconut_simple.txt	1291	Gymnocarpium robertianum	Gymnocarpium robertianum	ncbi	983334	Gymnocarpium robertianum	0	Raw / Exact DB / Canonical match	B9NTZ	Gymnocarpium robertianum	0	EOL-000000508579	Gymnocarpium robertianum	0	2650841	Gymnocarpium robertianum	0	983334	Gymnocarpium robertianum	0	NO
temp_coconut_simple.txt	1292	Forsteronia refracta	Forsteronia refracta	ncbi	387687	Forsteronia refracta	0	Raw / Exact DB / Canonical match	6JJ8K	Forsteronia refracta	0	EOL-000000284339	Forsteronia refracta	0	7316893	Forsteronia refracta	0	387687	Forsteronia refracta	0	NO
temp_coconut_simple.txt	1293	Eleusine indica	Eleusine indica	ncbi	29674	Eleusine indica	0	Raw / Exact DB / Canonical match	398JK|8TT8V	Eleusine indica|Eleusine indica	2	EOL-000000132446	Eleusine indica	0	2705953	Eleusine indica	0	29674	Eleusine indica	0	NO
temp_coconut_simple.txt	1294	Kadsura coccinea	Kadsura coccinea	ncbi	124780	Kadsura coccinea	0	Raw / Exact DB / Canonical match	3QXWG	Kadsura coccinea	0	EOL-000000489029	Kadsura coccinea	0	7335142	Kadsura coccinea	0	124780	Kadsura coccinea	0	NO
[truncated: 27,234 more rows]
