# Supplementary material for: PhyloSophos: a high-throughput scientific name mapping algorithm augmented with explicit consideration of taxonomic science, and its application on natural product (NP) occurrence database processing
Source: BMC Bioinformatics. 2023 Dec 14;24:475. doi: 10.1186/s12859-023-05588-3 (PMC10722791; doi:10.1186/s12859-023-05588-3)
Supplement: Supplementary file 3 — Additional file 3. PhyloSophos analysis results of species entries (n=4,010) from IMPPAT database. [file 12859_2023_5588_MOESM3_ESM.xlsx]

## Sheet: IMPPAT_metadata_processed
Scientific_name	Association_counts
Abelmoschus esculentus	83
Abies alba	81
Abies balsamea	77
Abies pindrow	24
Abies pinsapo	8
Abrus precatorius	101
Abutilon indicum	39
Abutilon ramosum	8
Acacia aroma	48
Acacia auriculiformis	24
Acacia caven	70
Acacia concinna	27
Acacia dealbata	17
Acacia decurrens	10
Acacia farnesiana	52
Acacia jacquemontii	5
Acacia lenticularis	17
Acacia leucophloea	38
Acacia mearnsii	59
Acacia modesta	27
Acacia nilotica	51
Acacia planifrons	9
Acacia polyacantha	19
Acacia senegal	31
Acacia sinuata	20
Acacia torta	14
Acacia tortilis	89
Acalypha hispida	42
Acalypha indica	23
Acanthospermum hispidum	25
Acca sellowiana	64
Acer caesium	1
Achillea millefolium	360
Achillea santolina	65
Achyranthes aspera	30
Achyranthes bidentata	17
Acinos alpinus	170
Acmella oleracea	77
Acmella paniculata	32
Aconitum chasmanthum	15
Aconitum ferox	14
Aconitum gymnandrum	21
Aconitum heterophylloides	7
Aconitum heterophyllum	28
Aconitum lethale	20
Aconitum napellus	35
Aconitum palmatum	8
Aconitum violaceum	4
Acorus calamus	254
Acorus gramineus	32
Acrostichum aureum	17
Actaea cimicifuga	26
Actaea racemosa	38
Actinidia arguta	153
Actiniopteris radiata	27
Actinodaphne gullavara	15
Actinoscirpus grossus	17
Adansonia digitata	51
Adenanthera pavonina	17
Adenosma indianum	91
Adiantum capillus-veneris	77
Adiantum caudatum	10
Adiantum incisum	9
Adiantum lunulatum	5
Adiantum pedatum	17
Aegialitis rotundifolia	8
Aegiceras corniculatum	6
Aegle marmelos	137
Aeollanthus pubescens	42
Aerva javanica	34
Aerva lanata	28
Aeschynomene brasiliana	5
Aesculus assamica	16
Aesculus hippocastanum	63
Aesculus indica	24
Aframomum melegueta	82
Aganosma dichotoma	15
Agave sisalana	21
Ageratina adenophora	88
Ageratum conyzoides	171
Ageratum houstonianum	77
Aglaia elaeagnoidea	5
Aglaia odorata	100
Agrimonia eupatoria	46
Agrimonia pilosa	86
Agrostemma githago	20
Ailanthus altissima	129
Ailanthus excelsa	69
Ailanthus triphysa	20
Ajania fruticulosa	103
Ajuga integrifolia	12
Ajuga macrosperma	17
Alangium salviifolium	100
Albizia amara	27
Albizia julibrissin	49
Albizia lebbeck	63
Albizia lucidior	11
Albizia odoratissima	19
Albizia saman	9
Aleurites moluccanus	10
Alhagi maurorum	51
Alisma plantago	5
Alisma plantago-aquatica	10
Alkanna tinctoria	38
Allamanda blanchetii	12
Allamanda cathartica	90
Allium ascalonicum	54
Allium cepa	187
Allium chinense	47
Allium sativum	120
Allium tuberosum	47
Alocasia fornicata	8
Aloe vera	55
Aloysia citriodora	267
Aloysia gratissima	131
Alpinia calcarata	138
Alpinia galanga	170
Alpinia japonica	60
Alpinia malaccensis	71
Alpinia nigra	66
Alpinia officinarum	61
Alpinia zerumbet	163
Alstonia macrophylla	23
Alstonia scholaris	84
Alstonia venenata	26
Alternanthera pungens	32
Althaea officinalis	44
Altingia excelsa	45
Amaranthus caudatus	19
Amaranthus retroflexus	6
Amaranthus tricolor	20
Amaranthus viridis	7
Amberboa ramosa	9
Ammi majus	59
Ammi visnaga	94
Amomum subulatum	89
Amomum testaceum	19
Amomum villosum	34
Amorpha fruticosa	88
Amorphophallus paeoniifolius	21
Anacardium occidentale	279
Anacyclus pyrethrum	27
Anagallis arvensis	33
Anamirta cocculus	18
Ananas comosus	109
Anaphalis contorta	53
Anaphalis triplinervis	29
Anastatica hierochuntica	74
Ancistrocladus heyneanus	14
Andrographis paniculata	39
Anemone obtusiloba	3
Anemone rivularis	20
Anethum graveolens	165
Anethum sowa	120
Angelica archangelica	213
Angelica glauca	93
Angelica sinensis	58
Anisochilus carnosus	120
Anisomeles heyneana	21
Anisomeles indica	112
Annona atemoya	50
Annona cherimola	128
Annona glabra	96
Annona montana	59
Annona muricata	171
Annona reticulata	104
Annona squamosa	197
Anoectochilus roxburghii	32
Anogeissus acuminata	3
Anogeissus latifolia	29
Anthemis cotula	29
Anthriscus cerefolium	68
Anthriscus nemorosa	145
Anthriscus sylvestris	73
Antiaris toxicaria	30
Antidesma bunius	31
Antigonon leptopus	12
Aphanamixis polystachya	33
Apium graveolens	170
Aquilaria agallocha	76
Aquilaria malaccensis	88
Aquilaria sinensis	106
Aquilegia vulgaris	12
Arabidopsis thaliana	27
Arachis hypogaea	140
Araucaria cunninghamii	67
Arbutus unedo	63
Arctium lappa	159
Arctostaphylos uva-ursi	329
Ardisia macrocarpa	3
Ardisia paniculata	2
Areca catechu	38
Argania spinosa	77
Argemone mexicana	54
Argemone ochroleuca	18
Argemone subfusiformis	4
Argyreia cuneata	12
Argyreia nervosa	43
Arisaema tortuosum	19
Aristolochia bracteolata	11
Aristolochia fontanesii	12
Aristolochia indica	61
Armoracia rusticana	35
Arnebia euchroma	19
Arnica montana	202
Arrhenatherum elatius	5
Artemisia abrotanum	60
Artemisia absinthium	314
Artemisia annua	393
Artemisia biennis	24
Artemisia capillaris	61
Artemisia dracunculus	139
Artemisia gmelinii	66
Artemisia judaica	187
Artemisia laciniata	68
Artemisia macrocephala	45
Artemisia maritima	89
Artemisia myriantha	46
Artemisia nilagirica	133
Artemisia persica	157
Artemisia roxburghiana	161
Artemisia salsoloides	76
Artemisia scoparia	189
Artemisia sieversiana	69
Artemisia vestita	55
Artemisia vulgaris	252
Arthromeris wallichiana	8
Artocarpus altilis	25
Artocarpus chama	14
Artocarpus heterophyllus	103
Artocarpus rigidus	9
Arundina graminifolia	5
Arundo donax	15
Asarum himalaicum	10
Asclepias curassavica	33
Asparagus officinalis	40
Asparagus racemosus	19
Asphodelus fistulosus	8
Asphodelus tenuifolius	14
Asplenium adiantum-nigrum	5
Asplenium trichomanes	5
Asplenium yoshinagae	7
Aster ageratoides	81
Aster thomsonii	10
Astragalus hamosus	7
Asystasia gangetica	56
Atalantia monophylla	55
Atropa belladonna	70
Avena sativa	63
Averrhoa bilimbi	86
Averrhoa carambola	33
Avicennia marina	29
Avicennia officinalis	26
Ayapana triplinervis	67
Azadirachta indica	235
Azima tetracantha	17
Baccharoides anthelmintica	23
Bacopa monnieri	35
Balanites aegyptiaca	35
Balanites roxburghii	14
Baliospermum solanifolium	10
Bambusa bambos	17
Baphia nitida	1
Barbarea vulgaris	8
Barleria prionitis	15
Barringtonia acutangula	27
Basella alba	36
Bassia scoparia	35
Bauhinia monandra	8
Bauhinia purpurea	20
Bauhinia racemosa	14
Bauhinia variegata	82
Benincasa hispida	51
Berberis aristata	19
Berberis asiatica	23
Berberis chitria	20
Berberis lambertii	8
Berberis lycium	5
Berberis pachyacantha	10
Berberis vulgaris	24
Bergenia purpurascens	63
Bergenia stracheyi	59
Beta vulgaris	28
Betula utilis	32
Bixa orellana	116
Blechnum orientale	4
Blighia sapida	23
Blumea axillaris	20
Blumea balsamifera	51
Blumea lanceolaria	14
Blumea membranacea	22
Boenninghausenia albiflora	59
Boerhavia diffusa	46
Bolboschoenus glaucus	7
Bombax ceiba	41
Borago officinalis	69
Borassus flabellifer	14
Boswellia sacra	92
Boswellia serrata	79
Bothriochloa bladhii	54
Bougainvillea spectabilis	39
Brainea insignis	4
Brassica napus	94
Brassica oleracea	153
Brassica rapa	153
Breynia vitis-idaea	18
Bridelia montana	7
Broussonetia papyrifera	32
Brucea javanica	100
Bruguiera cylindrica	3
Bruguiera parviflora	3
Brunfelsia americana	9
Bryophyllum peltatum	12
Bryophyllum pinnatum	78
Buchanania cochinchinensis	23
Buddleja asiatica	48
Buddleja globosa	23
Buddleja madagascariensis	11
Buglossoides arvensis	7
Bunium persicum	79
Bupleurum falcatum	79
Bupleurum longicaule	42
Bupleurum rotundifolium	2
Bursera graveolens	180
Butea monosperma	51
Cadaba fruticosa	27
Caesalpinia bonduc	12
Caesalpinia coriaria	23
Caesalpinia decapetala	74
Caesalpinia digyna	6
Caesalpinia pulcherrima	66
Caesalpinia sappan	45
Caesulia axillaris	25
Cajanus cajan	72
Calendula officinalis	198
Callistemon citrinus	108
Callistemon lanceolatus	40
Callistemon polandii	54
Calophyllum inophyllum	51
Calophyllum soulattri	6
Calotropis gigantea	41
Calotropis procera	60
Calystegia hederacea	4
Camellia japonica	17
Camellia sinensis	210
Campsis grandiflora	131
Cananga odorata	147
Canavalia ensiformis	34
Canavalia gladiata	28
Cannabis sativa	161
Canscora alata	25
Canscora diffusa	13
Capillipedium parviflorum	37
Capparis decidua	37
Capparis grandis	10
Capparis rotundifolia	6
Capparis sepiaria	21
Capparis spinosa	112
Capparis zeylanica	11
Capsicum annuum	338
Carapichea ipecacuanha	20
Cardiospermum halicacabum	25
Careya arborea	27
Carica papaya	209
Carissa carandas	169
Carissa spinarum	71
Carpesium abrotanoides	17
Carthamus oxyacantha	11
Carthamus tinctorius	106
Carum carvi	178
Carya illinoinensis	101
Caryota urens	10
Cascabela thevetia	92
Casimiroa edulis	19
Cassia fistula	104
Cassia grandis	100
Cassia javanica	58
Cassia renigera	16
Cassia roxburghii	17
Cassine glauca	17
Cassine paniculata	14
Cassytha filiformis	69
Castanea sativa	32
Castanopsis indica	8
Castanopsis lanceifolia	8
Catha edulis	43
Catharanthus pusillus	22
Catharanthus roseus	427
Catunaregam spinosa	30
Cedrus deodara	110
Cedrus libani	81
Ceiba pentandra	21
Celastrus paniculatus	20
Celosia argentea	35
Centaurea behen	18
Centaurea calcitrapa	144
Centaurea iberica	138
Centaurea melitensis	15
Centella asiatica	82
Ceratophyllum demersum	42
Cerbera manghas	47
Ceriops decandra	17
Ceropegia juncea	2
Cestrum nocturnum	120
Cestrum parqui	7
Ceterach officinarum	7
Chaerophyllum reflexum	11
Chamaecrista absus	21
Chamaecrista mimosoides	8
Chamaecrista pumila	9
Chamaecyparis lawsoniana	71
Chamaecyparis obtusa	66
Chamaemelum nobile	113
Cheilocostus speciosus	95
Chenopodium album	45
Chiococca alba	3
Chionanthus ramiflorus	9
Chlorophytum arundinaceum	13
Chloroxylon swietenia	69
Chonemorpha fragrans	16
Chromolaena odorata	157
Chrysanthemum indicum	52
Chrysophyllum cainito	104
Chrysopogon zizanioides	273
Chukrasia tabularis	92
Cicer arietinum	69
Cicer microphyllum	7
Cichorium endivia	15
Cichorium intybus	121
Cinchona calisaya	33
Cinnamomum bejolghota	104
Cinnamomum camphora	145
Cinnamomum cassia	97
Cinnamomum glanduliferum	68
Cinnamomum glaucescens	71
Cinnamomum porrectum	47
Cinnamomum sulphuratum	73
Cinnamomum tamala	160
Cinnamomum verum	268
Cirsium arvense	41
Cirsium japonicum	77
Cissampelos pareira	29
Cissus adnata	3
Cissus arnottiana	1
Cistus creticus	40
Citrullus colocynthis	70
Citrullus lanatus	123
Citrus aurantiifolia	231
Citrus aurantium	270
Citrus jambhiri	45
Citrus japonica	226
Citrus latifolia	55
Citrus limon	342
Citrus maxima	256
Citrus medica	175
Citrus nobilis	73
Citrus paradisi	236
Citrus reticulata	364
Citrus sinensis	457
Citrus trifoliata	35
Clausena anisata	72
Clausena excavata	63
Clausena indica	49
Clausena kanpurensis	14
Clausena lansium	58
Cleistanthus collinus	31
Cleistanthus monoicus	6
Clematis barbellata	3
Clematis brachiata	1
Clematis florida	1
Clematis gouriana	3
Clematis montana	12
Clematis orientalis	4
Cleome brachycarpa	42
Cleome gynandra	42
Cleome simplicifolia	6
Clerodendrum phlomidis	9
Clerodendrum volubile	18
Clinopodium bolivianum	142
Clinopodium brownei	31
Clinopodium gilliesii	134
Clinopodium graveolens	60
Clinopodium nepeta	46
Clinopodium odorum	34
Clinopodium serpyllifolium	83
Clinopodium vimineum	49
Clitoria mariana	14
Clitoria ternatea	33
Clivia miniata	8
Cnidium monnieri	47
Coccinia grandis	54
Cocculus laurifolius	33
Cocos nucifera	35
Codariocalyx motorius	7
Codiaeum variegatum	40
Coelogyne ovalis	7
Coelogyne stricta	4
Coffea arabica	197
Coffea canephora	105
Coix lacryma-jobi	17
Cola acuminata	11
Colchicum luteum	11
Coleus forskohlii	58
Colocasia esculenta	70
Colophospermum mopane	6
Colubrina asiatica	12
Combretum indicum	18
Commelina communis	11
Commiphora caudata	8
Connarus monocarpus	8
Consolida ajacis	34
Consolida regalis	17
Convallaria majalis	39
Conyza leucantha	10
Coptis teeta	7
Corchorus aestuans	14
Corchorus capsularis	18
Corchorus olitorius	29
Cordia sebestena	44
Cordia sinensis	19
Coreopsis tinctoria	68
Coriandrum sativum	403
Cornus capitata	23
Corydalis cornuta	10
Corydalis govaniana	9
Corydalis meifolia	11
Corydalis ophiocarpa	13
Corydalis stricta	17
Corydalis vaginans	7
Corylus avellana	24
Corymbia calophylla	77
Corymbia citriodora	240
Corymbia maculata	191
Corymbia torelliana	86
Coscinium fenestratum	18
Cotinus coggygria	86
Crambe hispanica	8
Crateva religiosa	65
Cressa cretica	9
Crinum amabile	22
Crinum latifolium	44
Crinum lorifolium	6
Crithmum maritimum	152
Crocus sativus	96
Crotalaria barbata	4
Crotalaria burhia	14
Crotalaria juncea	35
Crotalaria laburnifolia	13
Crotalaria medicaginea	19
Crotalaria retusa	32
Crotalaria rubiginosa	2
Crotalaria scabrella	2
Crotalaria verrucosa	24
Croton persimilis	7
Croton sublyratus	8
Croton tiglium	25
Cryptolepis dubia	18
Cryptomeria japonica	215
Cryptostegia grandiflora	9
Cucumis melo	107
Cucumis sativus	56
Cucurbita maxima	47
Cucurbita moschata	24
Cucurbita pepo	48
Cullen corylifolium	112
Cullen plicatum	7
Cuminum cyminum	173
Cunninghamia lanceolata	80
Cupressus cashmeriana	97
Cupressus funebris	193
Cupressus lusitanica	104
Cupressus macrocarpa	102
Cupressus sempervirens	216
Cupressus torulosa	74
Curculigo orchioides	37
Curcuma aeruginosa	94
Curcuma amada	92
Curcuma angustifolia	99
Curcuma aromatica	142
Curcuma caesia	59
Curcuma longa	190
Curcuma mangga	53
Curcuma zanthorrhiza	72
Curcuma zedoaria	95
Cuscuta europaea	3
Cuscuta reflexa	30
Cyamopsis tetragonoloba	31
Cyanthillium cinereum	32
Cyanus segetum	26
Cyathocline purpurea	33
Cycas revoluta	24
Cydonia oblonga	93
Cymbidium aloifolium	9
Cymbopogon caesius	25
Cymbopogon citratus	235
Cymbopogon coloratus	67
Cymbopogon distans	69
Cymbopogon flexuosus	123
Cymbopogon jwarancusa	134
Cymbopogon khasianus	47
Cymbopogon martini	144
Cymbopogon microstachys	42
Cymbopogon nardus	58
Cymbopogon schoenanthus	110
Cymbopogon winterianus	93
Cynara scolymus	41
Cynodon dactylon	32
Cyperus articulatus	119
Cyperus difformis	68
Cyperus distans	2
Cyperus esculentus	88
Cyperus rotundus	171
Cyperus scariosus	30
Cytisus scoparius	52
Dactylicapnos macrocapnos	2
Dactylicapnos scandens	2
Dalbergia lanceolaria	41
Dalbergia sissoides	13
Dalbergia sissoo	31
Daphne oleoides	26
Datura innoxia	29
Datura quercifolia	19
Datura stramonium	89
Daucus carota	385
Daucus sativus	15
Decalepis hamiltonii	33
Delonix elata	10
Delphinium caeruleum	4
Delphinium cashmerianum	6
Delphinium denudatum	25
Delphinium semibarbatum	6
Delphinium staphisagria	4
Delphinium vestitum	12
Delphinium zalil	6
Dendrobium amoenum	4
Dendrobium densiflorum	9
Dendrobium nobile	19
Dendrolobium triangulare	6
Dendrophthoe falcata	28
Derris elliptica	9
Derris malaccensis	5
Desmodium elegans	11
Desmodium gangeticum	34
Desmodium laxiflorum	8
Desmodium triflorum	20
Desmos chinensis	62
Dianella ensifolia	5
Dianthus caryophyllus	14
Dianthus chinensis	6
Dicentra canadensis	4
Dichroa febrifuga	7
Dichrocephala integrifolia	41
Dicoma tomentosa	6
Dicranostigma lactucoides	8
Digitalis lanata	66
Digitalis purpurea	95
Dillenia pentagyna	7
Dimocarpus longan	85
Diospyros malabarica	27
Diospyros melanoxylon	42
Diplazium esculentum	7
Diploclisia glaucescens	14
Dipsacus fullonum	10
Dittrichia graveolens	167
Dodonaea viscosa	41
Dorema ammoniacum	45
Dovyalis caffra	8
Dracocephalum moldavica	147
Drimia indica	20
Drimia maritima	12
Drimys winteri	20
Drymaria cordata	10
Durio zibethinus	57
Dysosma aurantiocaulis	10
Dysphania ambrosioides	135
Dysphania botrys	132
Ecballium elaterium	23
Ecbolium viride	7
Echinacea angustifolia	47
Echinops niveus	20
Eclipta prostrata	41
Edgeworthia gardneri	6
Edgeworthia tomentosa	9
Eichhornia crassipes	20
Elaeagnus rhamnoides	92
Elaeocarpus serratus	18
Eleocharis dulcis	10
Elettaria cardamomum	111
Eleusine coracana	20
Eleusine indica	7
Eleutherococcus trifoliatus	72
Elsholtzia blanda	39
Elsholtzia ciliata	66
Elsholtzia densa	58
Elsholtzia fruticosa	39
Elytraria acaulis	11
Embelia ribes	6
Emex spinosa	7
Emilia sonchifolia	16
Endosamara racemosa	5
Endostemon viscosus	21
Enicostema axillare	25
Entada rheedii	47
Enydra fluctuans	26
Ephedra equisetina	13
Ephedra major	51
Ephedra sinica	90
Epilobium angustifolium	23
Equisetum palustre	147
Eranthemum roseum	6
Erigeron aegyptiacus	18
Erigeron bonariensis	139
Erigeron canadensis	162
Eriobotrya japonica	61
Eruca vesicaria	110
Eryngium caeruleum	46
Eryngium foetidum	187
Erysimum repandum	6
Erythrina arborescens	28
Erythrina crista-galli	30
Erythrina fusca	14
Erythrina stricta	20
Erythrina suberosa	23
Erythrina subumbrans	20
Erythrina variegata	74
Erythroxylum coca	25
Eschscholzia californica	29
Eucalyptus alba	115
Eucalyptus albens	38
Eucalyptus astringens	37
Eucalyptus baueriana	93
Eucalyptus camaldulensis	222
Eucalyptus cinerea	53
Eucalyptus crebra	75
Eucalyptus dealbata	72
Eucalyptus deglupta	76
Eucalyptus exserta	36
Eucalyptus foecunda	50
Eucalyptus globulus	333
Eucalyptus grandis	136
Eucalyptus leucoxylon	72
Eucalyptus macarthurii	105
Eucalyptus macrocarpa	52
Eucalyptus melanophloia	67
Eucalyptus melliodora	117
Eucalyptus microtheca	95
Eucalyptus moluccana	89
Eucalyptus polyanthemos	77
Eucalyptus pulverulenta	53
Eucalyptus resinifera	103
Eucalyptus robusta	93
Eucalyptus saligna	89
Eucalyptus sideroxylon	121
Eucalyptus smithii	109
Eucalyptus staigeriana	81
Eucalyptus tereticornis	191
Eucalyptus urophylla	98
Eucalyptus viridis	67
Eugenia uniflora	110
Euodia glabrifolia	25
Euonymus atropurpureus	4
Euonymus hamiltonianus	5
Euonymus lucidus	11
Eupatorium cannabinum	189
Euphorbia helioscopia	101
Euphorbia hirta	63
Euphorbia lathyris	48
Euphorbia pulcherrima	25
Euphorbia rothiana	7
Euphorbia royleana	22
Euphorbia thymifolia	23
Euphorbia tirucalli	43
Euryale ferox	34
Excoecaria agallocha	9
Fagopyrum acutatum	14
Fagopyrum esculentum	51
Faidherbia albida	4
Feronia limonia	84
Ferula alliacea	7
Ferula assa-foetida	144
Ferula foetida	17
Ferula jaeschkeana	49
Ferula moschata	6
Ferula ovina	109
Ferula persica	81
Festuca arundinacea	5
Ficus auriculata	4
Ficus benghalensis	16
Ficus carica	99
Ficus exasperata	55
Ficus septica	1
Filicium decipiens	4
Firmiana colorata	10
Firmiana simplex	21
Flacourtia indica	12
Flemingia macrophylla	51
Flemingia strobilifera	12
Fleurya interrupta	8
Flueggea leucopyrus	16
Flueggea virosa	31
Foeniculum vulgare	307
Forsythia viridissima	12
Fragaria vesca	98
Frangula purshiana	10
Fraxinus excelsior	7
Fraxinus ornus	13
Fritillaria imperialis	7
Fumana thymifolia	36
Fumaria indica	60
Fumaria officinalis	41
Fumaria parviflora	27
Fumaria vaillantii	65
Galeopsis tetrahit	9
Galinsoga quadriradiata	15
Galium aparine	95
Galium verum	22
Garcinia atroviridis	42
Garcinia dulcis	78
Garcinia indica	19
Garcinia mangostana	169
Garcinia morella	12
Gardenia jasminoides	121
Garuga pinnata	17
Gentiana lutea	25
Geranium robertianum	106
Geranium wallichianum	41
Getonia floribunda	11
Geum macrophyllum	26
Geum urbanum	34
Ginkgo biloba	150
Gisekia pharnaceoides	8
Glebionis coronaria	126
Gleditsia triacanthos	12
Glinus lotoides	16
Glinus oppositifolius	13
Gliricidia sepium	112
Globba marantina	22
Gloriosa superba	35
Glycine max	150
Glycosmis pentaphylla	56
Glycyrrhiza glabra	312
Glycyrrhiza uralensis	58
Gmelina arborea	144
Gnaphalium pensylvanicum	7
Gnetum gnemon	6
Gnetum ula	4
Goniothalamus wightii	68
Gossypium barbadense	20
Gossypium hirsutum	30
Grangea maderaspatana	22
Grewia asiatica	36
Guazuma ulmifolia	26
Guizotia abyssinica	17
Gymnema sylvestre	96
Gymnosporia emarginata	28
Gymnosporia montana	24
Gymnosporia senegalensis	31
Gymnosporia spinosa	25
Gynocardia odorata	10
Gynostemma pentaphyllum	30
Haldina cordifolia	29
Halophila ovalis	6
Haloxylon salicornicum	5
Hamelia patens	22
Handroanthus impetiginosus	55
Hardwickia binata	11
Hedera helix	44
Hedera nepalensis	21
Hedera rhombea	9
Hedychium coccineum	39
Hedychium coronarium	313
Hedychium longicornutum	6
Hedychium spicatum	129
Helianthus annuus	103
Helianthus tuberosus	17
Helichrysum odoratissimum	69
Helicteres isora	24
Heliotropium indicum	69
Helleborus niger	11
Helleborus viridis	7
Hemerocallis fulva	19
Hemidesmus indicus	87
Hemidictyum ceterach	12
Heracleum candicans	82
Heracleum candolleanum	47
Heracleum lanatum	42
Heracleum nepalense	17
Heracleum thomsonii	27
Heracleum wallichii	11
Hernandia guianensis	35
Hernandia nymphaeifolia	76
Herniaria glabra	14
Herniaria hirsuta	8
Herpetospermum pedunculosum	4
Hesperethusa crenulata	69
Hevea brasiliensis	15
Hibiscus cannabinus	71
Hibiscus micranthus	24
Hibiscus rosa-sinensis	44
Hibiscus sabdariffa	60
Hibiscus surattensis	84
Hibiscus syriacus	34
Hibiscus tilliaceus	15
Hierochloe odorata	127
Himalaiella heteromalla	8
Holarrhena mitis	10
Holarrhena pubescens	60
Holigarna arnottiana	13
Holmskioldia sanguinea	14
Holoptelea integrifolia	28
Homonoia riparia	6
Hoppea dichotoma	10
Hordeum vulgare	66
Houttuynia cordata	61
Hunnemannia fumariifolia	12
Hydnocarpus alpina	7
Hydnocarpus anthelminthica	5
Hydnocarpus kurzii	27
Hydnocarpus wightianus	18
Hydrangea macrophylla	22
Hydrocotyle javanica	4
Hygrophila polysperma	5
Hymenocallis littoralis	8
Hymenodictyon orixense	19
Hyoscyamus muticus	21
Hyoscyamus niger	55
Hypecoum leptocarpum	12
Hypecoum pendulum	13
Hypecoum procumbens	6
Hypericum calycinum	95
Hypericum elodeoides	21
Hypericum japonicum	88
Hypericum monogynum	93
Hypericum olympicum	86
Hypericum patulum	115
Hypericum perforatum	288
Hyphaene dichotoma	8
Hypodematium crenatum	6
Hyptis capitata	20
Hyptis pectinata	87
Hyptis suaveolens	243
Hyssopus officinalis	238
Ichnocarpus frutescens	27
Ilex aquifolium	24
Illicium griffithii	66
Illicium verum	127
Impatiens balsamina	51
Imperata cylindrica	30
Indigofera linnaei	4
Indigofera tinctoria	21
Indigofera wightii	8
Indoneesiella echioides	5
Inula cappa	65
Inula cuspidata	59
Inula grantioides	28
Inula helenium	37
Inula obtusifolia	6
Inula racemosa	38
Inula royleana	33
Ipomoea aquatica	75
Ipomoea arachnosperma	2
Ipomoea batatas	146
Ipomoea carnea	21
Ipomoea dichroa	6
Ipomoea nil	41
Ipomoea obscura	3
Ipomoea pes-caprae	34
Ipomoea pes-tigridis	10
Ipomoea purpurea	25
Ipomoea quamoclit	19
Iris domestica	49
Iris germanica	26
Iris pseudacorus	3
Isatis tinctoria	88
Isodon melissoides	74
Isodon rugosus	74
Ixora coccinea	20
Ixora pavetta	16
Jacaranda mimosifolia	14
Jasminum azoricum	57
Jasminum flexile	19
Jasminum grandiflorum	42
Jasminum multiflorum	16
Jasminum odoratissimum	25
Jasminum officinale	47
Jasminum sambac	136
Jatropha curcas	219
Jatropha glandulifera	13
Jatropha gossypiifolia	35
Juglans regia	209
Juncus effusus	7
Juniperus chinensis	212
Juniperus communis	343
Juniperus excelsa	156
Juniperus indica	131
Juniperus phoenicea	210
Juniperus polycarpos	106
Juniperus recurva	101
Juniperus rigida	104
Juniperus semiglobosa	91
Justicia adhatoda	78
Justicia betonica	3
Justicia japonica	15
Justicia procumbens	18
Justicia tranquebariensis	13
Kaempferia galanga	112
Kaempferia rotunda	54
Kalanchoe integra	15
Kalanchoe laciniata	3
Kandelia candel	8
Khaya senegalensis	39
Kigelia africana	42
Knema attenuata	11
Kopsia fruticosa	21
Krameria lappacea	3
Kyllinga brevifolia	59
Lactuca sativa	42
Lactuca serriola	17
Lactuca virosa	9
Lagenaria siceraria	79
Lagerstroemia speciosa	27
Laggera aurita	31
Lallemantia royleana	46
Lamium album	58
Lamprocapnos spectabilis	10
Lannea acida	1
Lantana camara	338
Lantana indica	66
Lathyrus odoratus	10
Lathyrus sativus	47
Launaea aspleniifolia	17
Laurus nobilis	312
Lavandula angustifolia	251
Lavandula intermedia	93
Lavandula stoechas	200
Lawsonia inermis	117
Ledebouria revoluta	4
Lens culinaris	83
Leonotis nepetifolia	47
Leonurus japonicus	11
Leonurus sibiricus	27
Lepidagathis cuspidata	1
Lepidium didymum	14
Lepidium draba	45
Lepidium latifolium	21
Lepidium sativum	45
Leptospermum petersonii	90
Leptospermum scoparium	107
Leucaena leucocephala	21
Leucanthemum vulgare	54
Leucas aspera	62
Ligusticum porteri	35
Ligustrum japonicum	6
Ligustrum lucidum	44
Ligustrum perrottetii	7
Ligustrum robustum	8
Limnophila aromatica	74
Limonia acidissima	82
Limonia elephantum	30
Linum perenne	5
Linum usitatissimum	59
Lippia alba	229
Lippia javanica	109
Liquidambar orientalis	88
Liquidambar styraciflua	69
Liriodendron tulipifera	47
Litchi chinensis	77
Lithocarpus pachyphyllus	6
Litsea cubeba	219
Litsea glutinosa	93
Litsea monopetala	74
Lolium temulentum	6
Lonicera hypoleuca	4
Lonicera japonica	186
Luffa acutangula	55
Luffa cylindrica	69
Luffa echinata	22
Luma chequen	49
Lupinus albus	83
Luvunga scandens	50
Lycopersicon esculentum	192
Lycopersicon lycopersicum	25
Lycopodium clavatum	32
Lycopodium obscurum	6
Lycopus europaeus	16
Lycoris radiata	29
Lyonia ovalifolia	16
Machilus gamblei	74
Machilus glaucescens	7
Maclura pomifera	106
Madhuca longifolia	109
Maesa indica	4
Magnolia champaca	248
Magnolia grandiflora	137
Magnolia obovata	95
Majidea zanguebarica	2
Mallotus philippensis	40
Mallotus repandus	17
Malpighia glabra	8
Malus pumila	46
Malus sylvestris	36
Malva parviflora	8
Malva sylvestris	28
Malvastrum coromandelianum	14
Mammea americana	24
Mammea suriga	63
Mandragora officinalis	105
Mangifera indica	336
Manihot esculenta	42
Manilkara hexandra	34
Manilkara zapota	43
Maranta arundinacea	10
Marrubium vulgare	130
Marsdenia tenacissima	31
Marsilea minuta	12
Marsilea quadrifolia	32
Martynia annua	25
Matricaria chamomilla	258
Meconopsis aculeata	13
Medicago sativa	98
Melaleuca leucadendra	74
Melastoma malabathricum	25
Melia azedarach	141
Melilotus indicus	17
Melilotus officinalis	70
Melissa officinalis	224
Memecylon edule	6
Memecylon umbellatum	11
Mentha arvensis	184
Mentha longifolia	185
Mentha piperita	291
Mentha pulegium	191
Mentha rotundifolia	109
Mentha spicata	183
Merremia aegyptia	12
Mesua ferrea	119
Micromeria biflora	56
Mikania cordata	91
Mikania scandens	16
Millettia peguensis	31
Mimosa pudica	31
Mimosa rubicaulis	8
Mimusops elengi	150
Mirabilis jalapa	31
Mitragyna parvifolia	21
Molineria capitulata	4
Mollugo pentaphylla	8
Momordica charantia	174
Momordica cochinchinensis	30
Momordica dioica	27
Morinda angustifolia	5
Morinda citrifolia	72
Morinda pubescens	15
Moringa concanensis	14
Moringa oleifera	155
Morus alba	103
Moullava spicata	11
Mucuna pruriens	31
Mukia maderaspatana	30
Mundulea sericea	7
Muntingia calabura	80
Murraya koenigii	331
Murraya paniculata	257
Musa acuminata	44
Musa paradisiaca	135
Myrica esculenta	40
Myristica dactyloides	40
Myristica fragrans	223
Myristica malabarica	90
Myrsine africana	13
Myrtus communis	276
Nandina domestica	16
Narcissus tazetta	65
Nardostachys jatamansi	100
Naringi crenulata	38
Nasturtium officinale	28
Nelumbo nucifera	161
Neolitsea pallens	12
Neolitsea zeylanica	47
Neonauclea purpurea	35
Nepeta cataria	168
Nepeta eriostachya	10
Nepeta govaniana	55
Nepeta hindostana	26
Nepeta multifida	27
Nepeta nuda	147
Nepeta persica	32
Nephrolepis cordifolia	3
Nephrolepis tuberosa	3
Nerium oleander	158
Neuracanthus sphaerostachys	6
Nicotiana tabacum	168
Nigella damascena	39
Nigella sativa	241
Nyctanthes arbor-tristis	86
Ochna obtusata	16
Ocimum africanum	29
Ocimum americanum	248
Ocimum basilicum	359
Ocimum campechianum	70
Ocimum filamentosum	53
Ocimum gratissimum	239
Ocimum kilimandscharicum	122
Ocimum tenuiflorum	254
Oenanthe javanica	66
Oldenlandia biflora	11
Oldenlandia diffusa	56
Olea europaea	36
Onosma echioides	62
Operculina turpethum	23
Ophiopogon japonicus	13
Opopanax chironium	18
Opuntia dillenii	18
Opuntia ficus-indica	16
Origanum majorana	285
Origanum onites	162
Origanum vulgare	366
Ormocarpum sennoides	18
Oroxylum indicum	33
Orthosiphon thymiflorus	25
Oryza sativa	184
Osmanthus fragrans	121
Osmunda regalis	10
Oxytropis kansuensis	7
Pachira aquatica	91
Paederia foetida	106
Paeonia emodi	49
Panax ginseng	215
Panax pseudoginseng	37
Panax quinquefolius	52
Pancratium zeylanicum	3
Pandanus amaryllifolius	6
Pandanus odorifer	162
Panicum miliaceum	22
Papaver argemone	13
Papaver dubium	8
Papaver hybridum	7
Papaver orientale	25
Papaver rhoeas	45
Papaver somniferum	130
Paris polyphylla	20
Parkia biglandulosa	7
Parkinsonia aculeata	23
Parsonsia alboflavescens	11
Parthenium hysterophorus	99
Passiflora edulis	56
Passiflora foetida	73
Pastinaca sativa	21
Pedalium murex	29
Peganum harmala	61
Pelargonium graveolens	361
Pelargonium reniforme	113
Pelargonium roseum	79
Peltophorum pterocarpum	15
Pergularia daemia	29
Perilla frutescens	149
Perovskia abrotanoides	58
Persea americana	216
Persicaria amplexicaulis	8
Persicaria bistorta	98
Persicaria glabra	16
Persicaria hydropiper	116
Persicaria lapathifolia	18
Persicaria maculosa	9
Persicaria pulchra	8
Persicaria vivipara	1
Petiveria alliacea	77
Petroselinum crispum	175
Peucedanum grande	5
Peucedanum officinale	143
Phaseolus vulgaris	56
Phoenix dactylifera	47
Phoenix sylvestris	8
Phyllanthus acidus	10
Phyllanthus amarus	111
Phyllanthus emblica	51
Phyllanthus fraternus	29
Physalis peruviana	34
Physostigma venenosum	9
Picea abies	106
Picrasma quassioides	51
Picrorhiza kurroa	46
Pimenta racemosa	109
Pimpinella acuminata	31
Pimpinella anisum	85
Pimpinella saxifraga	26
Pinda concanensis	11
Pinus canariensis	78
Pinus gerardiana	15
Pinus kesiya	34
Pinus massoniana	32
Pinus merkusii	93
Pinus pinaster	138
Pinus roxburghii	39
Pinus sylvestris	155
Pinus taeda	49
Pinus wallichiana	69
Piper aduncum	139
Piper attenuatum	86
Piper bantamense	17
Piper betle	112
Piper cubeba	184
Piper longum	90
Piper mullesua	41
Piper nigrum	279
Piper retrofractum	15
Piper schmidtii	7
Pistacia chinensis	96
Pistacia khinjuk	57
Pistacia lentiscus	262
Pistacia terebinthus	85
Pistacia vera	125
Pisum sativum	86
Pithecellobium dulce	20
Plantago afra	8
Plantago asiatica	26
Plantago lanceolata	32
Plantago major	38
Plantago ovata	31
Platanus orientalis	14
Platycladus orientalis	143
Plectranthus amboinicus	98
Plectranthus barbatus	96
Plectranthus glabratus	32
Plectranthus mollis	20
Plectranthus scutellarioides	11
Pleiospermium alatum	45
Pleurospermum angelicoides	4
Pluchea lanceolata	23
Plumbago indica	28
Plumbago zeylanica	26
Plumeria rubra	151
Poeciloneuron indicum	7
Pogostemon cablin	139
Pogostemon heyneanus	56
Polianthes tuberosa	66
Polyalthia longifolia	87
Polygala arvensis	8
Polygala chinensis	14
Polygala senega	172
Polygala sibirica	10
Polygonatum cirrhifolium	3
Polygonum aviculare	37
Polygonum perfoliatum	21
Polygonum suffultum	1
Polypodium vulgare	37
Pongamia pinnata	85
Populus alba	6
Populus deltoides	35
Populus nigra	42
Portulaca oleracea	29
Portulaca pilosa	18
Pourouma guianensis	53
Praecitrullus fistulosus	5
Premna herbacea	8
Premna mollissima	10
Premna serratifolia	87
Primula macrophylla	5
Prosopis chilensis	28
Prosopis cineraria	23
Prunella vulgaris	95
Prunus armeniaca	52
Prunus avium	25
Prunus cerasoides	43
Prunus cerasus	42
Prunus domestica	53
Prunus dulcis	30
Prunus mahaleb	127
Prunus persica	88
Pseudotsuga menziesii	77
Psidium guajava	468
Psophocarpus tetragonolobus	18
Pterocarpus macrocarpus	39
Pterocarpus marsupium	31
Pterocarpus santalinus	40
Pterolobium hexapetalum	5
Pterospermum canescens	22
Pueraria montana	63
Pulicaria dysenterica	66
Pulicaria undulata	51
Punica granatum	119
Putranjiva roxburghii	38
Pyrola rotundifolia	6
Pyrolirion flavum	12
Pyrus communis	102
Pyrus pashia	8
Quassia indica	17
Quercus ilex	18
Quercus incana	10
Quercus infectoria	22
Ranunculus arvensis	3
Ranunculus lingua	1
Ranunculus sceleratus	5
Raphanus raphanistrum	56
Rauvolfia micrantha	5
Rauvolfia serpentina	93
Rauvolfia tetraphylla	37
Reissantia grahamii	10
Reynoutria multiflora	16
Rhamnus procumbens	8
Rhamnus triquetra	7
Rhamnus wightii	12
Rhaponticum repens	80
Rhazya stricta	23
Rheum australe	13
Rheum emodi	19
Rheum moorcroftianum	7
Rheum officinale	12
Rheum palmatum	127
Rheum rhaponticum	1
Rheum webbianum	2
Rhinacanthus nasutus	6
Rhizophora apiculata	92
Rhizophora mucronata	102
Rhodiola crenulata	7
Rhodiola sinuata	8
Rhus coriaria	162
Rhus parviflora	13
Rhus succedanea	24
Rhynchosia minima	22
Ribes nigrum	105
Ribes rubrum	134
Ricinus communis	64
Robinia pseudoacacia	104
Rosa alba	66
Rosa canina	132
Rosa centifolia	104
Rosa damascena	269
Rosa davurica	109
Rosa gallica	85
Rosa multiflora	28
Rosmarinus officinalis	391
Rotheca serrata	55
Rourea minor	4
Roylea cinerea	26
Rubia cordifolia	51
Rubus ellipticus	10
Rubus ulmifolius	62
Rumex acetosa	25
Rumex acetosella	10
Rumex chalepensis	7
Rumex crispus	16
Rumex dentatus	13
Rumex hastatus	9
Rumex maritimus	13
Rumex nepalensis	8
Rumex patientia	8
Rumex vesicarius	11
Rungia pectinata	26
Ruta chalepensis	125
Ruta graveolens	140
Saccharum officinarum	72
Sagittaria trifolia	11
Salacia chinensis	5
Salix alba	26
Salix caprea	27
Salvadora oleoides	14
Salvadora persica	40
Salvia aegyptiaca	10
Salvia hians	57
Salvia leucantha	85
Salvia miltiorrhiza	43
Salvia moorcroftiana	39
Salvia nemorosa	150
Salvia officinalis	363
Salvia palaestina	73
Salvia pratensis	129
Salvia sclarea	202
Salvia tomentosa	39
Salvia verbenaca	117
Salvia virgata	102
Sambucus nigra	62
Sambucus wightiana	27
Sanicula europaea	32
Santalum album	107
Santolina chamaecyparissus	132
Sapindus emarginatus	16
Sapindus laurifolius	18
Saponaria officinalis	3
Saraca asoca	30
Sassafras albidum	47
Satureja hortensis	181
Satureja montana	177
Satureja thymbra	62
Sauropus androgynus	8
Saussurea costus	49
Saussurea gossypiphora	29
Saussurea medusa	6
Scadoxus multiflorus	13
Scaevola frutescens	4
Scaevola taccada	4
Scandix pecten-veneris	139
Schima wallichii	15
Schinus molle	188
Schinus terebinthifolia	72
Sclerocarya birrea	23
Scoparia dulcis	42
Scorzonera hispanica	12
Scutellaria discolor	11
Scutellaria scandens	11
Selinum vaginatum	75
Selinum wallichianum	64
Semecarpus anacardium	22
Senecio tenuifolius	8
Senna alata	118
Senna alexandrina	29
Senna auriculata	21
Senna didymobotrya	12
Senna floribunda	11
Senna hirsuta	73
Senna holosericea	16
Senna italica	16
Senna obtusifolia	69
Senna occidentalis	108
Senna siamea	52
Senna sophera	13
Senna spectabilis	10
Senna surattensis	24
Senna tora	70
Serenoa repens	17
Seriphidium brevifolium	59
Sesamum indicum	74
Sesbania grandiflora	20
Sesbania sesban	30
Seseli diffusum	20
Setaria italica	39
Shorea robusta	39
Shuteria involucrata	8
Sida acuta	27
Sida cordata	16
Sida cordifolia	20
Sida rhombifolia	18
Sida spinosa	11
Silybum marianum	26
Sinopodophyllum hexandrum	50
Skimmia laureola	79
Smilax aristolochiifolia	8
Smilax aspera	9
Smilax china	23
Solanum americanum	98
Solanum anguivi	55
Solanum aviculare	7
Solanum dulcamara	52
Solanum erianthum	22
Solanum melongena	101
Solanum torvum	38
Solanum tuberosum	131
Solena amplexicaulis	25
Solidago canadensis	131
Solidago virgaurea	118
Sonchus arvensis	47
Sonchus oleraceus	33
Sonneratia caseolaris	3
Sophora moorcroftiana	9
Sophora tomentosa	24
Sorbus aucuparia	32
Sorghum bicolor	35
Sparganium stoloniferum	11
Spathodea campanulata	14
Spatholobus parviflorus	8
Spermacoce hispida	4
Spermacoce verticillata	13
Sphaeranthus indicus	57
Sphaeranthus senegalensis	24
Sphagneticola calendulacea	32
Sphagneticola trilobata	52
Spilanthes acmella	71
Spinacia oleracea	77
Spondias dulcis	100
Spondias mombin	278
Spondias pinnata	14
Stachys byzantina	152
Stachys lavandulifolia	152
Stachys palustris	10
Stachys sylvatica	125
Stachytarpheta mutabilis	10
Stellera chamaejasme	43
Stephania elegans	12
Stephania japonica	25
Sterculia foetida	20
Sterculia villosa	5
Stevia rebaudiana	61
Strobilanthes callosa	38
Strobilanthes callosus	53
Strychnos aenea	1
Strychnos colubrina	14
Strychnos ignatii	14
Strychnos malaccensis	4
Strychnos nux-vomica	46
Strychnos potatorum	43
Strychnos wallichiana	15
Styrax officinalis	77
Suregada lanceolata	17
Swertia chirata	17
Swertia chirayita	42
Swertia ciliata	11
Syzygium aromaticum	179
Syzygium cumini	151
Syzygium jambos	48
Syzygium malaccense	75
Tabernaemontana alternifolia	23
Tabernaemontana dichotoma	23
Tabernaemontana divaricata	61
Tagetes erecta	187
Tagetes lucida	90
Tagetes minuta	180
Tamarindus indica	170
Tanacetum balsamitoides	21
Tanacetum cinerariifolium	52
Tanacetum dolichophyllum	59
Tanacetum gracile	40
Tanacetum nubigenum	83
Tanacetum parthenium	120
Tanacetum vulgare	81
Taraxacum campylodes	39
Tarenna asiatica	3
Taxodium distichum	50
Taxus baccata	129
Taxus wallichiana	162
Tectona grandis	39
Tephrosia candida	18
Tephrosia falciformis	9
Tephrosia purpurea	58
Tephrosia villosa	18
Tephrosia vogelii	9
Teramnus labialis	6
Terminalia arjuna	41
Terminalia bellirica	39
Terminalia chebula	51
Terminalia pallida	24
Tetraclinis articulata	126
Tetradium glabrifolium	60
Tetragonia tetragonioides	6
Teucrium chamaedrys	151
Teucrium polium	225
Teucrium quadrifarium	51
Teucrium scordium	93
Thalictrum alpinum	14
Thalictrum foetidum	17
Thalictrum foliolosum	20
Thalictrum javanicum	11
Thalictrum minus	75
Theobroma cacao	88
Thespesia populnea	37
Thuja occidentalis	61
Thymbra capitata	124
Thymus fedtschenkoi	133
Thymus kotschyanus	146
Thymus linearis	53
Thymus migricus	128
Thymus praecox	63
Thymus pulegioides	121
Thymus serpyllum	158
Thymus vulgaris	331
Tilia cordata	139
Tinospora sinensis	49
Toddalia asiatica	59
Toona ciliata	25
Tordyliopsis brunonis	7
Torilis leptophylla	121
Trachelospermum asiaticum	6
Trachelospermum axillare	10
Trachelospermum jasminoides	19
Trachelospermum lucidum	15
Trachyspermum ammi	150
Trachyspermum roxburghianum	51
Tragia involucrata	2
Trapa natans	13
Trema orientalis	6
Triadica sebifera	31
Trianthema portulacastrum	40
Tribulus cistoides	7
Tribulus terrestris	67
Trichosanthes cucumerina	42
Trichosanthes dioica	14
Trichosanthes tricuspidata	21
Tridax procumbens	26
Trifolium repens	112
Trigonella foenum-graecum	116
Triphasia trifolia	106
Triticum aestivum	146
Triumfetta rhomboidea	55
Turbina corymbosa	9
Tussilago farfara	82
Tylophora indica	35
Typhonium trilobatum	5
Unona desmos	1
Uvaria grandiflora	37
Uvaria hookeri	7
Uvaria narum	79
Vaccinium myrtillus	22
Valeriana jatamansi	198
Valeriana officinalis	189
Vallaris solanacea	16
Vallisneria spiralis	51
Vataireopsis araroba	3
Vateria indica	15
Ventilago denticulata	33
Ventilago maderaspatana	16
Veratrum viride	11
Verbascum thapsus	103
Verbena officinalis	60
Vicia faba	89
Vicia sativa	70
Vigna angularis	36
Vigna mungo	54
Vigna radiata	59
Vigna unguiculata	46
Vinca major	21
Viscum album	200
Viscum monoicum	2
Vitex agnus-castus	174
Vitex negundo	135
Vitex trifolia	52
Vitis vinifera	209
Volkameria inermis	43
Wikstroemia indica	13
Wisteria floribunda	10
Withania coagulans	20
Withania somnifera	80
Woodfordia fruticosa	65
Woodwardia orientalis	5
Wrightia tinctoria	27
Xanthium orientale	86
Xanthium spinosum	13
Xanthium strumarium	108
Xerochrysum bracteatum	14
Xylia xylocarpa	8
Xylopia aethiopica	96
Xylopia parviflora	28
Youngia japonica	6
Yucca gloriosa	43
Zanthoxylum acanthopodium	74
Zanthoxylum armatum	231
Zanthoxylum budrunga	21
Zanthoxylum limonella	33
Zanthoxylum nitidum	109
Zanthoxylum rhetsa	210
Zataria multiflora	71
Zea mays	141
Zephyranthes rosea	3
Zingiber montanum	65
Zingiber officinale	342
Zingiber zerumbet	156
Zinnia elegans	67
Ziziphora capitata	38
Ziziphora clinopodioides	103
Ziziphus jujuba	214
Ziziphus nummularia	28
Ziziphus rugosa	24
Zosima absinthifolia	18
Abelmoschus ficulneus	3
Abelmoschus moschatus	67
Abutilon grandifolium	2
Abutilon hirtum	2
Abutilon theophrasti	14
Acacia catechu	34
Acalypha australis	8
Acalypha fruticosa	34
Acalypha wilkesiana	19
Acampe praemorsa	2
Acanthus ilicifolius	18
Acmella radicans	69
Acronychia pedunculata	40
Actinodaphne hookeri	5
Actinodaphne obovata	3
Adiantum venustum	4
Agastache rugosa	68
Agave cantala	35
Agave vera-cruz	5
Ajuga parviflora	24
Alangium chinense	6
Alliaria petiolata	15
Allium ampeloprasum	70
Allium schoenoprasum	35
Allium victorialis	13
Amaranthus hybridus	18
Amaryllis belladonna	9
Anaphalis margaritacea	64
Anchusa strigosa	11
Andrographis atropurpurea	4
Andrographis echioides	3
Anemarrhena asphodeloides	18
Angelonia grandiflora	4
Antidesma montanum	5
Antirrhinum majus	24
Araiostegia divaricata	4
Araucaria angustifolia	8
Arenaria kansuensis	7
Aristolochia littoralis	8
Artabotrys hexapetalus	21
Artemisia cina	8
Artemisia indica	27
Artemisia japonica	71
Artemisia pallens	44
Asarum europaeum	52
Asparagus adscendens	19
Atalantia racemosa	11
Aucuba japonica	6
Berberis floribunda	8
Berberis orthobotrys	8
Bidens pilosa	66
Blumea eriantha	2
Blumea lacera	44
Blumea obliqua	8
Boehmeria macrophylla	7
Bolusanthus speciosus	1
Brassica juncea	42
Brassica nigra	34
Buddleja davidii	11
Buddleja macrostachya	2
Bulbophyllum leopardinum	1
Calendula arvensis	7
Callistemon rigidus	55
Calophyllum apetalum	18
Calophyllum polyanthum	19
Campsis radicans	1
Capparis moonii	3
Capsella bursa-pastoris	17
Caralluma tuberculata	8
Carthamus lanatus	6
Centaurea bruguierana	8
Centipeda minima	33
Ceratonia siliqua	30
Chlorophytum tuberosum	15
Cissus quadrangularis	16
Citharexylum spinosum	11
Citrus latipes	5
Cleome rutidosperma	1
Clerodendrum chinense	10
Clerodendrum indicum	13
Clerodendrum infortunatum	46
Clerodendrum trichotomum	3
Clerodendrum umbellatum	5
Clinopodium nubigenum	32
Clinopodium umbrosum	14
Clinopodium vulgare	82
Cocculus hirsutus	14
Cocculus pendulus	28
Coelogyne nitida	8
Conium maculatum	56
Corallocarpus epigaeus	36
Cosmos bipinnatus	11
Couroupita guianensis	51
Crassocephalum crepidioides	35
Crataegus rhipidophylla	32
Crateva nurvala	36
Cratoxylum cochinchinense	8
Crinum asiaticum	11
Crinum bulbispermum	5
Crinum jagus	3
Crinum viviparum	3
Crotalaria nana	1
Crotalaria sessiliflora	3
Crotalaria tetragona	3
Crotalaria umbellata	4
Cryptocarya wightiana	5
Cuscuta chinensis	16
Cyclospermum leptophyllum	17
Cymbopogon pendulus	43
Cynanchum auriculatum	17
Cyphomandra betacea	88
Daemonorops draco	17
Dalbergia latifolia	21
Datura metel	53
Desmodium styracifolium	18
Dictamnus albus	91
Didymocarpus aurantiacus	3
Dioscorea alata	27
Dioscorea deltoidea	10
Diospyros kaki	57
Diospyros sylvatica	10
Dipsacus inermis	11
Dregea volubilis	25
Drosera peltata	7
Duchesnea indica	15
Duranta erecta	13
Elaeagnus angustifolia	44
Elaeis guineensis	29
Elaeocarpus floribundus	3
Elephantopus scaber	20
Elsholtzia pilosa	18
Ephedra gerardiana	13
Ephedra intermedia	3
Eriolaena hookeriana	7
Erodium cicutarium	39
Erythroxylum cuneatum	3
Erythroxylum monogynum	22
Eucalyptus amplifolia	59
Eucalyptus delegatensis	37
Eucalyptus obliqua	46
Eucalyptus viminalis	73
Euchresta horsfieldii	20
Eulophia spectabilis	9
Euonymus tingens	6
Euphorbia neriifolia	18
Euphorbia peplus	22
Euphorbia resinifera	5
Euphorbia serpens	7
Evodia meliifolia	12
Fagonia arabica	8
Fagonia cretica	19
Ferula galbaniflua	48
Ferula oopoda	26
Ficus hispida	13
Fraxinus floribunda	15
Fraxinus griffithii	3
Fritillaria cirrhosa	4
Funtumia elastica	12
Galinsoga parviflora	8
Galium asperifolium	2
Garcinia cowa	12
Garcinia gummi-gutta	11
Garcinia hanburyi	5
Gardenia gummifera	14
Gardenia latifolia	13
Gardenia resinifera	27
Gelsemium elegans	29
Gentiana argentea	3
Gentiana depressa	4
Gentiana elwesii	3
Gentiana kurroo	15
Gentiana olivieri	14
Gentiana pedicellata	12
Gentiana prolata	3
Gentiana sikkimensis	3
Gentianopsis detonsa	4
Geranium pratense	13
Gleditsia sinensis	7
Gmelina asiatica	20
Gossypium herbaceum	23
Gueldenstaedtia multiflora	3
Gymnema montanum	9
Haemanthus albiflos	2
Hagenia abyssinica	7
Hemistepta lyrata	5
Heracleum canescens	26
Heritiera littoralis	6
Hibiscus mutabilis	25
Hippeastrum puniceum	3
Hovenia acerba	8
Hovenia dulcis	9
Humulus lupulus	146
Hunteria zeylanica	24
Hura crepitans	9
Hypericum sampsonii	5
Ilex paraguariensis	34
Illicium anisatum	11
Illicium religiosum	4
Incarvillea emodi	3
Ipomoea muricata	26
Ipomoea turbinata	29
Iris ensata	5
Iris kashmiriana	6
Isodon lophanthoides	16
Isodon ternifolius	8
Isodon wightii	36
Ixora chinensis	8
Ixora finlaysoniana	18
Jacaranda acutifolia	14
Jasminum auriculatum	19
Jateorhiza palmata	16
Juniperus virginiana	22
Justicia diffusa	8
Justicia glauca	10
Justicia neesii	9
Justicia prostrata	9
Kokoona zeylanica	15
Kydia calycina	4
Laggera alata	51
Lansium parasiticum	67
Lavandula bipinnata	29
Lavandula gibsonii	19
Leea indica	26
Leonurus cardiaca	84
Leucas cephalotes	20
Ligusticum elatum	2
Limnophila conferta	4
Limnophila repens	13
Limnophila roxburghii	16
Limnophila rugosa	38
Lindera neesiana	20
Litsea deccanensis	11
Litsea nitida	2
Lolium perenne	9
Lonicera angustifolia	5
Lonicera quinquelocularis	4
Lophopetalum wightianum	2
Ludwigia hyssopifolia	4
Lupinus angustifolius	16
Luvunga eleutherandra	4
Lygodium flexuosum	9
Mallotus pallidus	6
Mansoa alliacea	36
Matthiola incana	8
Medicago lupulina	15
Medicago polymorpha	34
Melicope lunu-ankenda	11
Melissa axillaris	13
[truncated: 2,011 more rows]

## Sheet: PhyloSophos_raw_result
Input_file_name	Input_original_order	Raw_name_input	Pre_corrected_input	Chosen_reference	Chosen_reference_mapped_ID	Chosen_reference_scientific_name	Chosen_reference_mapping_status_code	Chosen_reference_mapping_status_description	col_mapped_ID	col_scientific_name	col_mapping_status_code	eol_mapped_ID	eol_scientific_name	eol_mapping_status_code	gbif_mapped_ID	gbif_scientific_name	gbif_mapping_status_code	ncbi_mapped_ID	ncbi_scientific_name	ncbi_mapping_status_code	Manual_curation_recommended		Manual_curation_recommended	Count
temp_imppat_simple.txt	1	Abelmoschus esculentus	Abelmoschus esculentus	ncbi	455045	Abelmoschus esculentus	0	Raw / Exact DB / Canonical match	8JZL	Abelmoschus esculentus	0	EOL-000000421238	Abelmoschus esculentus	0	3152707	Abelmoschus esculentus	0	455045	Abelmoschus esculentus	0	NO		NO	3705
temp_imppat_simple.txt	2	Abies alba	Abies alba	ncbi	45372	Abies alba	0	Raw / Exact DB / Canonical match	8K9Y	Abies alba	0	EOL-000000503258	Abies alba	0	2685484	Abies alba	0	45372	Abies alba	0	NO		MAYBE	292
temp_imppat_simple.txt	3	Abies balsamea	Abies balsamea	ncbi	90345	Abies balsamea	0	Raw / Exact DB / Canonical match	63Z6Q	Abies balsamea	0	EOL-000000503176	Abies balsamea	0	2685383	Abies balsamea	0	90345	Abies balsamea	0	NO		YES	13
temp_imppat_simple.txt	4	Abies pindrow	Abies pindrow	ncbi	425843	Abies pindrow	0	Raw / Exact DB / Canonical match	8KFL	Abies pindrow	0	EOL-000000503164	Abies pindrow	0	2685683	Abies pindrow	0	425843	Abies pindrow	0	NO
temp_imppat_simple.txt	5	Abies pinsapo	Abies pinsapo	ncbi	56046	Abies pinsapo	0	Raw / Exact DB / Canonical match	8KFM	Abies pinsapo	0	EOL-000000503252	Abies pinsapo	0	2685464	Abies pinsapo	0	56046	Abies pinsapo	0	NO		Chosen_reference_mapping_status_code	CoL_Count	EoL_Count	GBIF_Count	NCBI_Count
temp_imppat_simple.txt	6	Abrus precatorius	Abrus precatorius	ncbi	3816	Abrus precatorius	0	Raw / Exact DB / Canonical match	8MGH	Abrus precatorius	0	EOL-000000468019	Abrus precatorius	0	5348711	Abrus precatorius	0	3816	Abrus precatorius	0	NO		0	3410	3493	3339	3300
temp_imppat_simple.txt	7	Abutilon indicum	Abutilon indicum	ncbi	318060	Abutilon indicum	0	Raw / Exact DB / Canonical match	8N57	Abutilon indicum	0	EOL-000000423667	Abutilon indicum	0	3152634	Abutilon indicum	0	318060	Abutilon indicum	0	NO		1	454	0	391	291
temp_imppat_simple.txt	8	Abutilon ramosum	Abutilon ramosum	ncbi	1812452	Abutilon ramosum	0	Raw / Exact DB / Canonical match	64B3W	Abutilon ramosum	0	EOL-000000423695	Abutilon ramosum	0	7825205	Abutilon ramosum	0	1812452	Abutilon ramosum	0	NO		2	28	29	260	0
temp_imppat_simple.txt	9	Acacia aroma	Acacia aroma	ncbi	207708	Vachellia aroma	1	Raw / Exact DB / Synonym match	7F8VR	Vachellia aroma	1	EOL-000000468157	Vachellia aroma	6	7988278	Acacia aroma	0	207708	Vachellia aroma	1	NO		3	0	0	0	0
temp_imppat_simple.txt	10	Acacia auriculiformis	Acacia auriculiformis	ncbi	205027	Acacia auriculiformis	0	Raw / Exact DB / Canonical match	64C8B	Acacia auriculiformis	0	EOL-000000478609	Acacia auriculiformis	0	2981001	Acacia auriculiformis	0	205027	Acacia auriculiformis	0	NO		4	0	0	0	0
temp_imppat_simple.txt	11	Acacia caven	Acacia caven	ncbi	72367	Vachellia caven	1	Raw / Exact DB / Synonym match	7F8W8	Vachellia caven	1	EOL-000000468271	Vachellia caven	6	3795588	Vachellia caven	1	72367	Vachellia caven	1	NO		5	0	0	0	0
temp_imppat_simple.txt	12	Acacia concinna	Acacia concinna	ncbi	1524234	Acacia concinna	0	Raw / Exact DB / Canonical match	4DBX4|4WP2Y|4WP3W	Parasenegalia visco|Senegalia pennata|Senegalia rugata	8	EOL-000000484183|EOL-000000484324|EOL-000000486422	Senegalia rugata|Senegalia pennata|Parasenegalia visco	8	3795863|8381471|9657641	Senegalia rugata|Senegalia pennata|Parasenegalia visco	2	1524234	Acacia concinna	0	NO		6	32	333	6	99
temp_imppat_simple.txt	13	Acacia dealbata	Acacia dealbata	ncbi	205042	Acacia dealbata	0	Raw / Exact DB / Canonical match	8P4G	Acacia dealbata	0	EOL-000000478621	Acacia dealbata	0	2979474	Acacia dealbata	0	205042	Acacia dealbata	0	NO		8	31	72	1	12
temp_imppat_simple.txt	14	Acacia decurrens	Acacia decurrens	ncbi	205044	Acacia decurrens	0	Raw / Exact DB / Canonical match	8P4M	Acacia decurrens	0	EOL-000000478271	Acacia decurrens	0	2979778	Acacia decurrens	0	205044	Acacia decurrens	0	NO		10	0	2	0	10
temp_imppat_simple.txt	15	Acacia farnesiana	Acacia farnesiana	ncbi	72368	Vachellia farnesiana	1	Raw / Exact DB / Synonym match	7F8WF	Vachellia farnesiana	1	EOL-000000468265	Vachellia farnesiana	6	8225137	Acacia farnesiana	0	72368	Vachellia farnesiana	1	NO		11	46	67	4	288
temp_imppat_simple.txt	16	Acacia jacquemontii	Acacia jacquemontii	ncbi	1117634	Vachellia jacquemontii	1	Raw / Exact DB / Synonym match	7F978	Vachellia jacquemontii	1	EOL-000000468224	Vachellia jacquemontii	6	7973204	Vachellia jacquemontii	1	1117634	Vachellia jacquemontii	1	NO		12	0	5	0	1
temp_imppat_simple.txt	17	Acacia lenticularis	Acacia lenticularis	ncbi	1288005	Senegalia lenticularis	1	Raw / Exact DB / Synonym match	4WNZH	Senegalia lenticularis	1	EOL-000000484231	Senegalia lenticularis	6	7706199	Acacia lenticularis	0	1288005	Senegalia lenticularis	1	NO		13	0	0	0	0
temp_imppat_simple.txt	18	Acacia leucophloea	Acacia leucophloea	ncbi	1217422	Vachellia leucophloea	1	Raw / Exact DB / Synonym match	7F8VC	Vachellia leucophloea	1	EOL-000000468088	Vachellia leucophloea	6	7769517	Vachellia leucophloea	1	1217422	Vachellia leucophloea	1	NO		14	0	0	0	0
temp_imppat_simple.txt	19	Acacia mearnsii	Acacia mearnsii	ncbi	139012	Acacia mearnsii	0	Raw / Exact DB / Canonical match	8PMQ	Acacia mearnsii	0	EOL-000000478905	Acacia mearnsii	0	2979775	Acacia mearnsii	0	139012	Acacia mearnsii	0	NO		15	0	0	0	0
temp_imppat_simple.txt	20	Acacia modesta	Acacia modesta	ncbi	138030	Senegalia modesta	1	Raw / Exact DB / Synonym match	4WP2B	Senegalia modesta	1	EOL-000000484256	Senegalia modesta	6	3795980	Senegalia modesta	1	138030	Senegalia modesta	1	NO		16	0	0	0	0
temp_imppat_simple.txt	21	Acacia nilotica	Acacia nilotica	ncbi	138033	Vachellia nilotica	1	Raw / Exact DB / Synonym match	7F8VF	Vachellia nilotica	1	EOL-000000468278	Vachellia nilotica	6	7450931	Acacia nilotica	0	138033	Vachellia nilotica	1	NO		17	0	0	0	0
temp_imppat_simple.txt	22	Acacia planifrons	Acacia planifrons	ncbi	1226580	Vachellia planifrons	1	Raw / Exact DB / Synonym match	7F8XR	Vachellia planifrons	1	EOL-000000468115	Vachellia planifrons	6	8213314	Vachellia planifrons	1	1226580	Vachellia planifrons	1	NO		18	0	0	0	0
temp_imppat_simple.txt	23	Acacia polyacantha	Acacia polyacantha	ncbi	875646	Senegalia polyacantha	1	Raw / Exact DB / Synonym match	4WP3C	Senegalia polyacantha	1	EOL-000000484159	Senegalia polyacantha	6	3795911	Senegalia polyacantha	1	875646	Senegalia polyacantha	1	NO		20	6	6	6	3
temp_imppat_simple.txt	24	Acacia senegal	Acacia senegal	ncbi	138043	Senegalia senegal	1	Raw / Exact DB / Synonym match	4WP43	Senegalia senegal	1	EOL-000000484360	Senegalia senegal	6	3977346	Senegalia senegal	1	138043	Senegalia senegal	1	NO		21	0	0	0	0
temp_imppat_simple.txt	25	Acacia sinuata	Acacia sinuata	ncbi	1603686	Acacia sinuata	0	Raw / Exact DB / Canonical match	4WP3W|8PB5	Senegalia rugata|Acacia glaucoptera	8	EOL-000000478214|EOL-000000484183	Acacia glaucoptera|Senegalia rugata	8	2978543|3795863	Acacia glaucoptera|Senegalia rugata	2	1603686	Acacia sinuata	0	NO		22	0	0	0	0
temp_imppat_simple.txt	26	Acacia torta	Acacia torta	ncbi	3041823	Senegalia torta	6	Recursive / Single match	4WP4M	Senegalia torta	1	EOL-000000484202	Senegalia torta	6	7367700	Senegalia torta	1	3041823	Senegalia torta	6	NO		23	0	0	0	0
temp_imppat_simple.txt	27	Acacia tortilis	Acacia tortilis	ncbi	138046	Vachellia tortilis	1	Raw / Exact DB / Synonym match	7F995	Vachellia tortilis	1	EOL-000000468123	Vachellia tortilis	6	3974700	Vachellia tortilis	1	138046	Vachellia tortilis	1	NO		24	0	0	0	3
temp_imppat_simple.txt	28	Acalypha hispida	Acalypha hispida	ncbi	197604	Acalypha hispida	0	Raw / Exact DB / Canonical match	8S2L	Acalypha hispida	0	EOL-000000387235	Acalypha hispida	0	3056375	Acalypha hispida	0	197604	Acalypha hispida	0	NO		30	0	0	0	0
temp_imppat_simple.txt	29	Acalypha indica	Acalypha indica	ncbi	478095	Acalypha indica	0	Raw / Exact DB / Canonical match	8S36	Acalypha indica	0	EOL-000000387499	Acalypha indica	0	3056259	Acalypha indica	0	478095	Acalypha indica	0	NO		31	0	0	0	0
temp_imppat_simple.txt	30	Acanthospermum hispidum	Acanthospermum hispidum	ncbi	182999	Acanthospermum hispidum	0	Raw / Exact DB / Canonical match	922T	Acanthospermum hispidum	0	EOL-000000269925	Acanthospermum hispidum	0	3100375	Acanthospermum hispidum	0	182999	Acanthospermum hispidum	0	NO		32	3	0	3	0
temp_imppat_simple.txt	31	Acca sellowiana	Acca sellowiana	ncbi	260130	Acca sellowiana	0	Raw / Exact DB / Canonical match	3DXCX	Feijoa sellowiana	1	EOL-000000399354	Acca sellowiana	0	3181977	Feijoa sellowiana	1	260130	Acca sellowiana	0	NO		33	0	0	0	0
temp_imppat_simple.txt	32	Acer caesium	Acer caesium	ncbi	171881	Acer caesium	0	Raw / Exact DB / Canonical match	64FFJ	Acer caesium	0	EOL-000000454392	Acer caesium	0	3768231	Acer caesium	0	171881	Acer caesium	0	NO		34	0	3	0	2
temp_imppat_simple.txt	33	Achillea millefolium	Achillea millefolium	ncbi	13329	Achillea millefolium	0	Raw / Exact DB / Canonical match	97H4	Achillea millefolium	0	EOL-000000272041	Achillea millefolium	0	3120060	Achillea millefolium	0	13329	Achillea millefolium	0	NO		35	0	0	0	0
temp_imppat_simple.txt	34	Achillea santolina	Achillea santolina	ncbi	1028379	Achillea santolina	0	Raw / Exact DB / Canonical match	97CX	Achillea cretica	1	EOL-000000272073	Achillea cretica	6	8091059	Achillea santolina	0	1028379	Achillea santolina	0	NO		36	0	0	0	0
temp_imppat_simple.txt	35	Achyranthes aspera	Achyranthes aspera	ncbi	240005	Achyranthes aspera	0	Raw / Exact DB / Canonical match	9967	Achyranthes aspera	0	EOL-000000205359	Achyranthes aspera	0	3085168	Achyranthes aspera	0	240005	Achyranthes aspera	0	NO		40	0	0	0	0
temp_imppat_simple.txt	36	Achyranthes bidentata	Achyranthes bidentata	ncbi	384659	Achyranthes bidentata	0	Raw / Exact DB / Canonical match	996J	Achyranthes bidentata	0	EOL-000000205345	Achyranthes bidentata	0	3085175	Achyranthes bidentata	0	384659	Achyranthes bidentata	0	NO		41	0	0	0	0
temp_imppat_simple.txt	37	Acinos alpinus	Acinos alpinus	ncbi	224743	Clinopodium alpinum	1	Raw / Exact DB / Synonym match	W6NN	Clinopodium alpinum	1	EOL-000000349211	Clinopodium alpinum	6	7307319	Clinopodium alpinum	1	224743	Clinopodium alpinum	1	NO		90	0	0	0	0
temp_imppat_simple.txt	38	Acmella oleracea	Acmella oleracea	ncbi	469459	Acmella oleracea	0	Raw / Exact DB / Canonical match	9FBD	Acmella oleracea	0	EOL-000000268369	Acmella oleracea	0	5386764	Acmella oleracea	0	469459	Acmella oleracea	0	NO		91	0	0	0	0
temp_imppat_simple.txt	39	Acmella paniculata	Acmella paniculata	ncbi	912614	Acmella paniculata	0	Raw / Exact DB / Canonical match	9FBG	Acmella paniculata	0	EOL-000000268371	Acmella paniculata	0	5386757	Acmella paniculata	0	912614	Acmella paniculata	0	NO		92	0	0	0	0
temp_imppat_simple.txt	40	Aconitum chasmanthum	Aconitum chasmanthum	ncbi	2486370	Aconitum chasmanthum	0	Raw / Exact DB / Canonical match	9G77	Aconitum chasmanthum	0	EOL-000000197232	Aconitum chasmanthum	0	7277507	Aconitum chasmanthum	0	2486370	Aconitum chasmanthum	0	NO		93	0	0	0	0
temp_imppat_simple.txt	41	Aconitum ferox	Aconitum ferox	ncbi	50866	Aconitum ferox	0	Raw / Exact DB / Canonical match	64MNL	Aconitum ferox	0	EOL-000000197778	Aconitum ferox	0	3033681	Aconitum ferox	0	50866	Aconitum ferox	0	NO		94	0	0	0	0
temp_imppat_simple.txt	42	Aconitum gymnandrum	Aconitum gymnandrum	ncbi	215071	Gymnaconitum gymnandrum	1	Raw / Exact DB / Synonym match	6KV2L	Gymnaconitum gymnandrum	1	EOL-000000197602	Aconitum gymnandrum	0	7460891	Gymnaconitum gymnandrum	1	215071	Gymnaconitum gymnandrum	1	NO		95	0	0	0	0
temp_imppat_simple.txt	43	Aconitum heterophylloides	Aconitum heterophylloides	ncbi	49188	Aconitum	11	Recursive / Nearest match / Genus level	9GC6	Aconitum heterophylloides	0	EOL-000000197429	Aconitum heterophylloides	0	3924716	Aconitum heterophylloides	0	49188	Aconitum	11	MAYBE		96	0	0	0	0
temp_imppat_simple.txt	44	Aconitum heterophyllum	Aconitum heterophyllum	ncbi	279769	Aconitum heterophyllum	0	Raw / Exact DB / Canonical match	9GC7	Aconitum heterophyllum	0	EOL-000000197683	Aconitum heterophyllum	0	7277241	Aconitum heterophyllum	0	279769	Aconitum heterophyllum	0	NO		97	0	0	0	0
temp_imppat_simple.txt	45	Aconitum lethale	Aconitum lethale	ncbi	49188	Aconitum	11	Recursive / Nearest match / Genus level	9GFP	Aconitum lethale	0	EOL-000000197337	Aconitum lethale	0	3923591	Aconitum lethale	0	49188	Aconitum	11	MAYBE		100	0	0	0	1
temp_imppat_simple.txt	46	Aconitum napellus	Aconitum napellus	ncbi	112591	Aconitum napellus	0	Raw / Exact DB / Canonical match	9GJ4	Aconitum napellus	0	EOL-000000197483	Aconitum napellus	0	3033665	Aconitum napellus	0	112591	Aconitum napellus	0	NO		1000	0	0	0	0
temp_imppat_simple.txt	47	Aconitum palmatum	Aconitum palmatum	ncbi	279772	Aconitum palmatum	0	Raw / Exact DB / Canonical match	9GKJ	Aconitum palmatum	0	EOL-000000197539	Aconitum palmatum	0	3922197	Aconitum palmatum	0	279772	Aconitum palmatum	0	NO
temp_imppat_simple.txt	48	Aconitum violaceum	Aconitum violaceum	ncbi	279771	Aconitum violaceum	0	Raw / Exact DB / Canonical match	9GT9	Aconitum violaceum	0	EOL-000000197416	Aconitum violaceum	0	7278196	Aconitum violaceum	0	279771	Aconitum violaceum	0	NO
temp_imppat_simple.txt	49	Acorus calamus	Acorus calamus	ncbi	4465	Acorus calamus	0	Raw / Exact DB / Canonical match	64MF2	Acorus calamus	0	EOL-000000193515	Acorus calamus	0	2873769	Acorus calamus	0	4465	Acorus calamus	0	NO
temp_imppat_simple.txt	50	Acorus gramineus	Acorus gramineus	ncbi	55184	Acorus gramineus	0	Raw / Exact DB / Canonical match	9HGQ	Acorus gramineus	0	EOL-000000193519	Acorus gramineus	0	2873807	Acorus gramineus	0	55184	Acorus gramineus	0	NO
temp_imppat_simple.txt	51	Acrostichum aureum	Acrostichum aureum	ncbi	29594	Acrostichum aureum	0	Raw / Exact DB / Canonical match	B92GP	Acrostichum aureum	0	EOL-000000513684	Acrostichum aureum	0	2651706	Acrostichum aureum	0	29594	Acrostichum aureum	0	NO
temp_imppat_simple.txt	52	Actaea cimicifuga	Actaea cimicifuga	ncbi	64032	Actaea cimicifuga	0	Raw / Exact DB / Canonical match	9RZW	Actaea cimicifuga	0	EOL-000000196224	Actaea cimicifuga	0	7703757	Actaea cimicifuga	0	64032	Actaea cimicifuga	0	NO
temp_imppat_simple.txt	53	Actaea racemosa	Actaea racemosa	ncbi	64040	Actaea racemosa	0	Raw / Exact DB / Canonical match	9S4V	Actaea racemosa	0	EOL-000000196209	Actaea racemosa	0	6376106	Actaea racemosa	0	64040	Actaea racemosa	0	NO
temp_imppat_simple.txt	54	Actinidia arguta	Actinidia arguta	ncbi	64478	Actinidia arguta	0	Raw / Exact DB / Canonical match	64Q3B	Actinidia arguta	0	EOL-000000331645	Actinidia arguta	0	3189693	Actinidia arguta	0	64478	Actinidia arguta	0	NO
temp_imppat_simple.txt	55	Actiniopteris radiata	Actiniopteris radiata	ncbi	164268	Actiniopteris radiata	0	Raw / Exact DB / Canonical match	B92J4	Actiniopteris radiata	0	EOL-000000515142	Actiniopteris radiata	0	4205838	Actiniopteris radiata	0	164268	Actiniopteris radiata	0	NO
temp_imppat_simple.txt	56	Actinodaphne gullavara	Actinodaphne gullavara	ncbi	2652792	Actinodaphne angustifolia	6	Recursive / Single match	9TTY	Actinodaphne angustifolia	1	EOL-000000499485	Actinodaphne gullavara	0	8320462	Actinodaphne gullavara	0	2652792	Actinodaphne angustifolia	6	NO
temp_imppat_simple.txt	57	Actinoscirpus grossus	Actinoscirpus grossus	ncbi	76410	Actinoscirpus grossus	0	Raw / Exact DB / Canonical match	64PNR	Actinoscirpus grossus	0	EOL-000000122069	Actinoscirpus grossus	0	2710499	Actinoscirpus grossus	0	76410	Actinoscirpus grossus	0	NO
temp_imppat_simple.txt	58	Adansonia digitata	Adansonia digitata	ncbi	69109	Adansonia digitata	0	Raw / Exact DB / Canonical match	9X63	Adansonia digitata	0	EOL-000000418275	Adansonia digitata	0	5406695	Adansonia digitata	0	69109	Adansonia digitata	0	NO
temp_imppat_simple.txt	59	Adenanthera pavonina	Adenanthera pavonina	ncbi	3811	Adenanthera pavonina	0	Raw / Exact DB / Canonical match	9YYL	Adenanthera pavonina	0	EOL-000000473948	Adenanthera pavonina	0	2951846	Adenanthera pavonina	0	3811	Adenanthera pavonina	0	NO
temp_imppat_simple.txt	60	Adenosma indianum	Adenosma indianum	ncbi	1205689	Adenosma indianum	0	Raw / Exact DB / Canonical match	P7P	Adenosma	11	EOL-000000364734	Adenosma indianum	0	8087654	Adenosma indianum	0	1205689	Adenosma indianum	0	NO
temp_imppat_simple.txt	61	Adiantum capillus-veneris	Adiantum capillus-veneris	ncbi	13818	Adiantum capillus-veneris	0	Raw / Exact DB / Canonical match	B8VR9	Adiantum capillus-veneris	0	EOL-000000514858	Adiantum capillus-veneris	0	2651816	Adiantum capillus-veneris	0	13818	Adiantum capillus-veneris	0	NO
temp_imppat_simple.txt	62	Adiantum caudatum	Adiantum caudatum	ncbi	1073774	Adiantum caudatum	0	Raw / Exact DB / Canonical match	B92NL	Adiantum caudatum	0	EOL-000000515047	Adiantum caudatum	0	2651833	Adiantum caudatum	0	1073774	Adiantum caudatum	0	NO
temp_imppat_simple.txt	63	Adiantum incisum	Adiantum incisum	ncbi	1892427	Adiantum incisum	0	Raw / Exact DB / Canonical match	B92R2	Adiantum incisum	0	EOL-000003015061	Adiantum incisum	0	8309462	Adiantum incisum	0	1892427	Adiantum incisum	0	NO
temp_imppat_simple.txt	64	Adiantum lunulatum	Adiantum lunulatum	ncbi	13817	Adiantum	11	Recursive / Nearest match / Genus level	B8V5H	Adiantum lunulatum	0	EOL-000000514893	Adiantum lunulatum	0	7727909	Adiantum lunulatum	0	13817	Adiantum	11	MAYBE
temp_imppat_simple.txt	65	Adiantum pedatum	Adiantum pedatum	ncbi	29590	Adiantum pedatum	0	Raw / Exact DB / Canonical match	B92T2	Adiantum pedatum	0	EOL-000003015063	Adiantum pedatum	0	2651832	Adiantum pedatum	0	29590	Adiantum pedatum	0	NO
temp_imppat_simple.txt	66	Aegialitis rotundifolia	Aegialitis rotundifolia	ncbi	2171972	Aegialitis rotundifolia	0	Raw / Exact DB / Canonical match	64XB9	Aegialitis rotundifolia	0	EOL-000000210391	Aegialitis rotundifolia	0	5668108	Aegialitis rotundifolia	0	2171972	Aegialitis rotundifolia	0	NO
temp_imppat_simple.txt	67	Aegiceras corniculatum	Aegiceras corniculatum	ncbi	59970	Aegiceras corniculatum	0	Raw / Exact DB / Canonical match	659BB	Aegiceras corniculatum	0	EOL-000000328998	Aegiceras corniculatum	0	3721362	Aegiceras corniculatum	0	59970	Aegiceras corniculatum	0	NO
temp_imppat_simple.txt	68	Aegle marmelos	Aegle marmelos	ncbi	68527	Aegle marmelos	0	Raw / Exact DB / Canonical match	658R3	Aegle marmelos	0	EOL-000000457478	Aegle marmelos	0	5421195	Aegle marmelos	0	68527	Aegle marmelos	0	NO
temp_imppat_simple.txt	69	Aeollanthus pubescens	Aeollanthus pubescens	ncbi	204099	Aeollanthus	11	Recursive / Nearest match / Genus level	64XK4	Aeollanthus pubescens	0	EOL-000000341789	Aeollanthus pubescens	0	3889346	Aeollanthus pubescens	0	204099	Aeollanthus	11	MAYBE
temp_imppat_simple.txt	70	Aerva javanica	Aerva javanica	ncbi	240009	Aerva javanica	0	Raw / Exact DB / Canonical match	64ZNX	Aerva javanica	0	EOL-000000205579	Aerva javanica	0	7925519	Aerva javanica	0	240009	Aerva javanica	0	NO
temp_imppat_simple.txt	71	Aerva lanata	Aerva lanata	ncbi	292353	Ouret lanata	1	Raw / Exact DB / Synonym match	4B9DD	Ouret lanata	1	EOL-000000205581	Aerva lanata	0	7618352	Aerva lanata	0	292353	Ouret lanata	1	NO
temp_imppat_simple.txt	72	Aeschynomene brasiliana	Aeschynomene brasiliana	ncbi	449473	Ctenodon brasilianus	1	Raw / Exact DB / Synonym match	9DYZL	Ctenodon brasilianus	1	EOL-000000477263	Aeschynomene brasiliana	0	11098505	Ctenodon brasilianus	1	449473	Ctenodon brasilianus	1	NO
temp_imppat_simple.txt	73	Aesculus assamica	Aesculus assamica	ncbi	531822	Aesculus assamica	0	Raw / Exact DB / Canonical match	65BZV	Aesculus assamica	0	EOL-000000453442	Aesculus assamica	0	3672337	Aesculus assamica	0	531822	Aesculus assamica	0	NO
temp_imppat_simple.txt	74	Aesculus hippocastanum	Aesculus hippocastanum	ncbi	43364	Aesculus hippocastanum	0	Raw / Exact DB / Canonical match	65BKZ	Aesculus hippocastanum	0	EOL-000000453441	Aesculus hippocastanum	0	3189815	Aesculus hippocastanum	0	43364	Aesculus hippocastanum	0	NO
temp_imppat_simple.txt	75	Aesculus indica	Aesculus indica	ncbi	531823	Aesculus indica	0	Raw / Exact DB / Canonical match	65BKY	Aesculus indica	0	EOL-000000453426	Aesculus indica	0	7409374|8566446	Aesculus indica|Aesculus indica	2	531823	Aesculus indica	0	NO
temp_imppat_simple.txt	76	Aframomum melegueta	Aframomum melegueta	ncbi	637930	Aframomum melegueta	0	Raw / Exact DB / Canonical match	65DL6	Aframomum melegueta	0	EOL-000000144373	Aframomum melegueta	0	2758930	Aframomum melegueta	0	637930	Aframomum melegueta	0	NO
temp_imppat_simple.txt	77	Aganosma dichotoma	Aganosma dichotoma	ncbi	184381	Aganosma	11	Recursive / Nearest match / Genus level	65LCN	Aganosma heynei	1	EOL-000000283869	Aganosma heynei	6	8281471	Aganosma heynei	1	184381	Aganosma	11	MAYBE
temp_imppat_simple.txt	78	Agave sisalana	Agave sisalana	ncbi	442491	Agave sisalana	0	Raw / Exact DB / Canonical match	65QMF	Agave sisalana	0	EOL-000000150535	Agave sisalana	0	2766636	Agave sisalana	0	442491	Agave sisalana	0	NO
temp_imppat_simple.txt	79	Ageratina adenophora	Ageratina adenophora	ncbi	176616	Ageratina adenophora	0	Raw / Exact DB / Canonical match	65RW9	Ageratina adenophora	0	EOL-000000249822	Ageratina adenophora	0	5400613	Ageratina adenophora	0	176616	Ageratina adenophora	0	NO
temp_imppat_simple.txt	80	Ageratum conyzoides	Ageratum conyzoides	ncbi	68299	Ageratum conyzoides	0	Raw / Exact DB / Canonical match	663XR	Ageratum conyzoides	0	EOL-000000253536	Ageratum conyzoides	0	5401673|8354864	Ageratum conyzoides|Ageratum conyzoides	2	68299	Ageratum conyzoides	0	NO
temp_imppat_simple.txt	81	Ageratum houstonianum	Ageratum houstonianum	ncbi	55598	Ageratum houstonianum	0	Raw / Exact DB / Canonical match	65RYZ	Ageratum houstonianum	0	EOL-000000253548	Ageratum houstonianum	0	5401760	Ageratum houstonianum	0	55598	Ageratum houstonianum	0	NO
temp_imppat_simple.txt	82	Aglaia elaeagnoidea	Aglaia elaeagnoidea	ncbi	201007	Aglaia elaeagnoidea	0	Raw / Exact DB / Canonical match	65RP9	Aglaia elaeagnoidea	0	EOL-000000455431	Aglaia elaeagnoidea	0	5597755	Aglaia elaeagnoidea	0	201007	Aglaia elaeagnoidea	0	NO
temp_imppat_simple.txt	83	Aglaia odorata	Aglaia odorata	ncbi	210347	Aglaia odorata	0	Raw / Exact DB / Canonical match	65S34	Aglaia odorata	0	EOL-000000455394	Aglaia odorata	0	5597349	Aglaia odorata	0	210347	Aglaia odorata	0	NO
temp_imppat_simple.txt	84	Agrimonia eupatoria	Agrimonia eupatoria	ncbi	57912	Agrimonia eupatoria	0	Raw / Exact DB / Canonical match	B7GN	Agrimonia eupatoria	0	EOL-000000440923	Agrimonia eupatoria	0	3001956	Agrimonia eupatoria	0	57912	Agrimonia eupatoria	0	NO
temp_imppat_simple.txt	85	Agrimonia pilosa	Agrimonia pilosa	ncbi	74656	Agrimonia pilosa	0	Raw / Exact DB / Canonical match	B7HJ	Agrimonia pilosa	0	EOL-000000440917	Agrimonia pilosa	0	3002003|7706482	Agrimonia pilosa|Agrimonia pilosa	2	74656	Agrimonia pilosa	0	NO
temp_imppat_simple.txt	86	Agrostemma githago	Agrostemma githago	ncbi	39848	Agrostemma githago	0	Raw / Exact DB / Canonical match	B99P	Agrostemma githago	0	EOL-000000216076	Agrostemma githago	0	3085368	Agrostemma githago	0	39848	Agrostemma githago	0	NO
temp_imppat_simple.txt	87	Ailanthus altissima	Ailanthus altissima	ncbi	2768810	Ailanthus altissimus	1	Raw / Exact DB / Synonym match	BCBF	Ailanthus altissima	0	EOL-000000454544	Ailanthus altissima	0	3190653	Ailanthus altissima	0	2768810	Ailanthus altissimus	1	NO
temp_imppat_simple.txt	88	Ailanthus excelsa	Ailanthus excelsa	ncbi	1133704	Ailanthus excelsus	1	Raw / Exact DB / Synonym match	BCBK	Ailanthus excelsa	0	EOL-000000454542	Ailanthus excelsa	0	3709036	Ailanthus excelsa	0	1133704	Ailanthus excelsus	1	NO
temp_imppat_simple.txt	89	Ailanthus triphysa	Ailanthus triphysa	ncbi	459110	Ailanthus triphysus	1	Raw / Exact DB / Synonym match	BCCF	Ailanthus triphysa	0	EOL-000000454543	Ailanthus triphysa	0	3708775	Ailanthus triphysa	0	459110	Ailanthus triphysus	1	NO
temp_imppat_simple.txt	90	Ajania fruticulosa	Ajania fruticulosa	ncbi	99024	Ajania fruticulosa	0	Raw / Exact DB / Canonical match	BDHY	Ajania fruticulosa	0	EOL-000000256288	Ajania fruticulosa	0	3112285	Ajania fruticulosa	0	99024	Ajania fruticulosa	0	NO
temp_imppat_simple.txt	91	Ajuga integrifolia	Ajuga integrifolia	ncbi	38595	Ajuga	11	Recursive / Nearest match / Genus level	65V5X	Ajuga integrifolia	0	EOL-000000349661	Ajuga integrifolia	0	9520699	Ajuga integrifolia	0	38595	Ajuga	11	MAYBE
temp_imppat_simple.txt	92	Ajuga macrosperma	Ajuga macrosperma	ncbi	38595	Ajuga	11	Recursive / Nearest match / Genus level	BDPW	Ajuga macrosperma	0	EOL-000000349709	Ajuga macrosperma	0	3887136	Ajuga macrosperma	0	38595	Ajuga	11	MAYBE
temp_imppat_simple.txt	93	Alangium salviifolium	Alangium salviifolium	ncbi	616984	Alangium salviifolium	0	Raw / Exact DB / Canonical match	65WBQ	Alangium salviifolium	0	EOL-000000369112	Alangium salviifolium	0	3701897	Alangium salviifolium	0	616984	Alangium salviifolium	0	NO
temp_imppat_simple.txt	94	Albizia amara	Albizia amara	ncbi	1179215	Albizia amara	0	Raw / Exact DB / Canonical match	BG3P	Albizia amara	0	EOL-000000464926	Albizia amara	0	2973271	Albizia amara	0	1179215	Albizia amara	0	NO
temp_imppat_simple.txt	95	Albizia julibrissin	Albizia julibrissin	ncbi	3813	Albizia julibrissin	0	Raw / Exact DB / Canonical match	BG7G	Albizia julibrissin	0	EOL-000000465072	Albizia julibrissin	0	2972983	Albizia julibrissin	0	3813	Albizia julibrissin	0	NO
temp_imppat_simple.txt	96	Albizia lebbeck	Albizia lebbeck	ncbi	371650	Albizia lebbeck	0	Raw / Exact DB / Canonical match	BG7V	Albizia lebbeck	0	EOL-000000465044	Albizia lebbeck	0	2973215	Albizia lebbeck	0	371650	Albizia lebbeck	0	NO
temp_imppat_simple.txt	97	Albizia lucidior	Albizia lucidior	ncbi	1288006	Albizia lucidior	0	Raw / Exact DB / Canonical match	9CNQT	Albizia lucidior	0	EOL-000000465039	Albizia lucidior	0	2973299|7985477	Albizia lucidior|Albizia lucidior	2	1288006	Albizia lucidior	0	NO
temp_imppat_simple.txt	98	Albizia odoratissima	Albizia odoratissima	ncbi	1191454	Albizia odoratissima	0	Raw / Exact DB / Canonical match	BG9V	Albizia odoratissima	0	EOL-000000465048	Albizia odoratissima	0	2973031	Albizia odoratissima	0	1191454	Albizia odoratissima	0	NO
temp_imppat_simple.txt	99	Albizia saman	Albizia saman	ncbi	76910	Samanea saman	1	Raw / Exact DB / Synonym match	6XGBZ	Samanea saman	1	EOL-000000465059	Albizia saman	0	2972960	Samanea saman	1	76910	Samanea saman	1	NO
temp_imppat_simple.txt	100	Aleurites moluccanus	Aleurites moluccanus	ncbi	123498	Aleurites moluccanus	0	Raw / Exact DB / Canonical match	BPW8	Aleurites moluccanus	0	EOL-000000388331	Aleurites moluccanus	0	4930679	Aleurites moluccanus	0	123498	Aleurites moluccanus	0	NO
temp_imppat_simple.txt	101	Alhagi maurorum	Alhagi maurorum	ncbi	47037	Alhagi maurorum	0	Raw / Exact DB / Canonical match	BRW5	Alhagi maurorum	0	EOL-000000475424	Alhagi maurorum	0	2945092	Alhagi maurorum	0	47037	Alhagi maurorum	0	NO
temp_imppat_simple.txt	102	Alisma plantago	Alisma plantago	ncbi	15000	Alisma plantago-aquatica	1	Raw / Exact DB / Synonym match	BSH4	Alisma plantago-aquatica	6	EOL-000000107722	Alisma plantago-aquatica	6	7327431	Alisma plantago	0	15000	Alisma plantago-aquatica	1	NO
temp_imppat_simple.txt	103	Alisma plantago-aquatica	Alisma plantago-aquatica	ncbi	15000	Alisma plantago-aquatica	0	Raw / Exact DB / Canonical match	BSH4	Alisma plantago-aquatica	0	EOL-000000107722	Alisma plantago-aquatica	0	2865100	Alisma plantago-aquatica	0	15000	Alisma plantago-aquatica	0	NO
temp_imppat_simple.txt	104	Alkanna tinctoria	Alkanna tinctoria	ncbi	543564	Alkanna tinctoria	0	Raw / Exact DB / Canonical match	BSSH	Alkanna tinctoria	0	EOL-000000309599	Alkanna tinctoria	0	5341257	Alkanna tinctoria	0	543564	Alkanna tinctoria	0	NO
temp_imppat_simple.txt	105	Allamanda blanchetii	Allamanda blanchetii	ncbi	1204676	Allamanda blanchetii	0	Raw / Exact DB / Canonical match	5TVF9	Allamanda blanchetii	0	EOL-000000286268	Allamanda blanchetii	0	3169835	Allamanda blanchetii	0	1204676	Allamanda blanchetii	0	NO
temp_imppat_simple.txt	106	Allamanda cathartica	Allamanda cathartica	ncbi	52818	Allamanda cathartica	0	Raw / Exact DB / Canonical match	BSZX	Allamanda cathartica	0	EOL-000000286271	Allamanda cathartica	0	3169836	Allamanda cathartica	0	52818	Allamanda cathartica	0	NO
temp_imppat_simple.txt	107	Allium ascalonicum	Allium ascalonicum	ncbi	1476995	Allium ascalonicum	0	Raw / Exact DB / Canonical match	BTYH	Allium ascalonicum	0	EOL-000000192737	Allium ascalonicum	0	2856558	Allium ascalonicum	0	1476995	Allium ascalonicum	0	NO
temp_imppat_simple.txt	108	Allium cepa	Allium cepa	ncbi	4679	Allium cepa	0	Raw / Exact DB / Canonical match	5TVJM|65VJM|667JH	Allium cepa|Allium cepa|Allium cepa	2	EOL-000000193147|EOL-000003165180|EOL-000003165181	Allium cepa|Allium cepa|Allium cepa	2	2857697	Allium cepa	0	4679	Allium cepa	0	NO
temp_imppat_simple.txt	109	Allium chinense	Allium chinense	ncbi	130426	Allium chinense	0	Raw / Exact DB / Canonical match	5TVJQ	Allium chinense	0	EOL-000000193223	Allium chinense	0	2856307	Allium chinense	0	130426	Allium chinense	0	NO
temp_imppat_simple.txt	110	Allium sativum	Allium sativum	ncbi	4682	Allium sativum	0	Raw / Exact DB / Canonical match	6697C	Allium sativum	0	EOL-000000192186	Allium sativum	0	2856681	Allium sativum	0	4682	Allium sativum	0	NO
temp_imppat_simple.txt	111	Allium tuberosum	Allium tuberosum	ncbi	4683	Allium tuberosum	0	Raw / Exact DB / Canonical match	65X99	Allium tuberosum	0	EOL-000000193024	Allium tuberosum	0	2856297	Allium tuberosum	0	4683	Allium tuberosum	0	NO
temp_imppat_simple.txt	112	Alocasia fornicata	Alocasia fornicata	ncbi	2544930	Alocasia fornicata	0	Raw / Exact DB / Canonical match	C2VW	Alocasia fornicata	0	EOL-000000109582	Alocasia fornicata	0	5329964	Alocasia fornicata	0	2544930	Alocasia fornicata	0	NO
temp_imppat_simple.txt	113	Aloe vera	Aloe vera	ncbi	34199	Aloe vera	0	Raw / Exact DB / Canonical match	C46V	Aloe vera	0	EOL-000000158150	Aloe vera	0	2777724	Aloe vera	0	34199	Aloe vera	0	NO
temp_imppat_simple.txt	114	Aloysia citriodora	Aloysia citriodora	ncbi	925377	Aloysia citrodora	1	Raw / Exact DB / Synonym match	C5RS	Aloysia citrodora	6	EOL-000000354317	Aloysia citrodora	6	5341164|7427569	Aloysia citriodora|Aloysia citriodora	2	925377	Aloysia citrodora	1	NO
temp_imppat_simple.txt	115	Aloysia gratissima	Aloysia gratissima	ncbi	105888	Aloysia gratissima	0	Raw / Exact DB / Canonical match	99G6D	Aloysia gratissima	0	EOL-000000354320	Aloysia gratissima	0	5341161	Aloysia gratissima	0	105888	Aloysia gratissima	0	NO
temp_imppat_simple.txt	116	Alpinia calcarata	Alpinia calcarata	ncbi	199618	Alpinia calcarata	0	Raw / Exact DB / Canonical match	C6M5	Alpinia calcarata	0	EOL-000000145363	Alpinia calcarata	0	5302054	Alpinia calcarata	0	199618	Alpinia calcarata	0	NO
temp_imppat_simple.txt	117	Alpinia galanga	Alpinia galanga	ncbi	94327	Alpinia galanga	0	Raw / Exact DB / Canonical match	C6Q2	Alpinia galanga	0	EOL-000000145397	Alpinia galanga	0	5302225	Alpinia galanga	0	94327	Alpinia galanga	0	NO
temp_imppat_simple.txt	118	Alpinia japonica	Alpinia japonica	ncbi	105674	Alpinia japonica	0	Raw / Exact DB / Canonical match	C6RH	Alpinia japonica	0	EOL-000000145528	Alpinia japonica	0	5302050	Alpinia japonica	0	105674	Alpinia japonica	0	NO
temp_imppat_simple.txt	119	Alpinia malaccensis	Alpinia malaccensis	ncbi	105677	Alpinia malaccensis	0	Raw / Exact DB / Canonical match	C6T3	Alpinia malaccensis	0	EOL-000000145453	Alpinia malaccensis	0	5302216	Alpinia malaccensis	0	105677	Alpinia malaccensis	0	NO
temp_imppat_simple.txt	120	Alpinia nigra	Alpinia nigra	ncbi	105678	Alpinia nigra	0	Raw / Exact DB / Canonical match	65YDH	Alpinia nigra	0	EOL-000000145565	Alpinia nigra	0	5302041	Alpinia nigra	0	105678	Alpinia nigra	0	NO
temp_imppat_simple.txt	121	Alpinia officinarum	Alpinia officinarum	ncbi	199623	Alpinia officinarum	0	Raw / Exact DB / Canonical match	65YCP	Alpinia officinarum	0	EOL-000000145521	Alpinia officinarum	0	5302199	Alpinia officinarum	0	199623	Alpinia officinarum	0	NO
temp_imppat_simple.txt	122	Alpinia zerumbet	Alpinia zerumbet	ncbi	97723	Alpinia zerumbet	0	Raw / Exact DB / Canonical match	C6ZV	Alpinia zerumbet	0	EOL-000000145469	Alpinia zerumbet	0	5301979	Alpinia zerumbet	0	97723	Alpinia zerumbet	0	NO
temp_imppat_simple.txt	123	Alstonia macrophylla	Alstonia macrophylla	ncbi	693366	Alstonia macrophylla	0	Raw / Exact DB / Canonical match	5TY8K	Alstonia macrophylla	0	EOL-000000284879	Alstonia macrophylla	0	5414411	Alstonia macrophylla	0	693366	Alstonia macrophylla	0	NO
temp_imppat_simple.txt	124	Alstonia scholaris	Alstonia scholaris	ncbi	52822	Alstonia scholaris	0	Raw / Exact DB / Canonical match	C8VD	Alstonia scholaris	0	EOL-000000284882	Alstonia scholaris	0	5414410	Alstonia scholaris	0	52822	Alstonia scholaris	0	NO
temp_imppat_simple.txt	125	Alstonia venenata	Alstonia venenata	ncbi	994907	Alstonia venenata	0	Raw / Exact DB / Canonical match	C8VX	Alstonia venenata	0	EOL-000000284892	Alstonia venenata	0	5535596	Alstonia venenata	0	994907	Alstonia venenata	0	NO
temp_imppat_simple.txt	126	Alternanthera pungens	Alternanthera pungens	ncbi	240021	Alternanthera pungens	0	Raw / Exact DB / Canonical match	C9JX	Alternanthera pungens	0	EOL-000000206304	Alternanthera pungens	0	3084949	Alternanthera pungens	0	240021	Alternanthera pungens	0	NO
temp_imppat_simple.txt	127	Althaea officinalis	Althaea officinalis	ncbi	145745	Althaea officinalis	0	Raw / Exact DB / Canonical match	5TY3W	Althaea officinalis	0	EOL-000000418265	Althaea officinalis	0	3152520	Althaea officinalis	0	145745	Althaea officinalis	0	NO
temp_imppat_simple.txt	128	Altingia excelsa	Altingia excelsa	ncbi	64109	Liquidambar excelsa	1	Raw / Exact DB / Synonym match	3VCBX	Liquidambar excelsa	1	EOL-000000372527	Liquidambar excelsa	6	3702551	Liquidambar excelsa	1	64109	Liquidambar excelsa	1	NO
temp_imppat_simple.txt	129	Amaranthus caudatus	Amaranthus caudatus	ncbi	3567	Amaranthus caudatus	0	Raw / Exact DB / Canonical match	CGZ8	Amaranthus caudatus	0	EOL-000000205753	Amaranthus caudatus	0	6109611	Amaranthus caudatus	0	3567	Amaranthus caudatus	0	NO
temp_imppat_simple.txt	130	Amaranthus retroflexus	Amaranthus retroflexus	ncbi	124763	Amaranthus retroflexus	0	Raw / Exact DB / Canonical match	CH63	Amaranthus retroflexus	0	EOL-000000205790	Amaranthus retroflexus	0	6109534	Amaranthus retroflexus	0	124763	Amaranthus retroflexus	0	NO
temp_imppat_simple.txt	131	Amaranthus tricolor	Amaranthus tricolor	ncbi	29722	Amaranthus tricolor	0	Raw / Exact DB / Canonical match	CH79	Amaranthus tricolor	0	EOL-000000205780	Amaranthus tricolor	0	5384397	Amaranthus tricolor	0	29722	Amaranthus tricolor	0	NO
temp_imppat_simple.txt	132	Amaranthus viridis	Amaranthus viridis	ncbi	56196	Amaranthus viridis	0	Raw / Exact DB / Canonical match	CH7N	Amaranthus viridis	0	EOL-000000205762	Amaranthus viridis	0	5384334|7432123|8088335	Amaranthus viridis|Amaranthus viridis|Amaranthus viridis	2	56196	Amaranthus viridis	0	NO
temp_imppat_simple.txt	133	Amberboa ramosa	Amberboa ramosa	ncbi	75642	Oligochaeta divaricata	6	Recursive / Single match	99M49	Oligochaeta divaricata	1	EOL-000000256425	Oligochaeta divaricata	6	3122175	Amberboa ramosa	0	75642	Oligochaeta divaricata	6	NO
temp_imppat_simple.txt	134	Ammi majus	Ammi majus	ncbi	48026	Ammi majus	0	Raw / Exact DB / Canonical match	CT9Z	Ammi majus	0	EOL-000000279537	Ammi majus	0	3034182	Ammi majus	0	48026	Ammi majus	0	NO
temp_imppat_simple.txt	135	Ammi visnaga	Ammi visnaga	ncbi	1053409	Ammi visnaga	0	Raw / Exact DB / Canonical match	5BKT5	Visnaga daucoides	1	EOL-000000276601	Visnaga daucoides	6	5371753	Visnaga daucoides	1	1053409	Ammi visnaga	0	NO
temp_imppat_simple.txt	136	Amomum subulatum	Amomum subulatum	ncbi	1008370	Amomum subulatum	0	Raw / Exact DB / Canonical match	66DMW	Amomum subulatum	0	EOL-000000145945	Amomum subulatum	0	5301632	Amomum subulatum	0	1008370	Amomum subulatum	0	NO
temp_imppat_simple.txt	137	Amomum testaceum	Amomum testaceum	ncbi	2068768	Wurfbainia testacea	1	Raw / Exact DB / Synonym match	8X9JV	Wurfbainia testacea	1	EOL-000000145875	Amomum testaceum	0	11059690	Wurfbainia testacea	1	2068768	Wurfbainia testacea	1	NO
temp_imppat_simple.txt	138	Amomum villosum	Amomum villosum	ncbi	199627	Wurfbainia villosa	1	Raw / Exact DB / Synonym match	8X9JX	Wurfbainia villosa	1	EOL-000000145810	Amomum villosum	0	11082522	Wurfbainia villosa	1	199627	Wurfbainia villosa	1	NO
temp_imppat_simple.txt	139	Amorpha fruticosa	Amorpha fruticosa	ncbi	48131	Amorpha fruticosa	0	Raw / Exact DB / Canonical match	CX4J	Amorpha fruticosa	0	EOL-000000476303	Amorpha fruticosa	0	5357407	Amorpha fruticosa	0	48131	Amorpha fruticosa	0	NO
temp_imppat_simple.txt	140	Amorphophallus paeoniifolius	Amorphophallus paeoniifolius	ncbi	174187	Amorphophallus paeoniifolius	0	Raw / Exact DB / Canonical match	CXJ6	Amorphophallus paeoniifolius	0	EOL-000000109868	Amorphophallus paeoniifolius	0	2871533	Amorphophallus paeoniifolius	0	174187	Amorphophallus paeoniifolius	0	NO
temp_imppat_simple.txt	141	Anacardium occidentale	Anacardium occidentale	ncbi	171929	Anacardium occidentale	0	Raw / Exact DB / Canonical match	DB6H	Anacardium occidentale	0	EOL-000000451794	Anacardium occidentale	0	5421368	Anacardium occidentale	0	171929	Anacardium occidentale	0	NO
temp_imppat_simple.txt	142	Anacyclus pyrethrum	Anacyclus pyrethrum	ncbi	159698	Anacyclus pyrethrum	0	Raw / Exact DB / Canonical match	DCCJ	Anacyclus pyrethrum	0	EOL-000000267470	Anacyclus pyrethrum	0	3148578	Anacyclus pyrethrum	0	159698	Anacyclus pyrethrum	0	NO
temp_imppat_simple.txt	143	Anagallis arvensis	Anagallis arvensis	ncbi	4337	Anagallis arvensis	0	Raw / Exact DB / Canonical match	5JGNR	Lysimachia arvensis arvensis	1	EOL-000000328390	Lysimachia arvensis subsp. arvensis	6	9631539	Lysimachia arvensis arvensis	1	4337	Anagallis arvensis	0	NO
temp_imppat_simple.txt	144	Anamirta cocculus	Anamirta cocculus	ncbi	432627	Anamirta cocculus	0	Raw / Exact DB / Canonical match	66JJX	Anamirta cocculus	0	EOL-000000200514	Anamirta cocculus	0	3829613	Anamirta cocculus	0	432627	Anamirta cocculus	0	NO
temp_imppat_simple.txt	145	Ananas comosus	Ananas comosus	ncbi	4615	Ananas comosus	0	Raw / Exact DB / Canonical match	66LDM	Ananas comosus	0	EOL-000000124933	Ananas comosus	0	5288819	Ananas comosus	0	4615	Ananas comosus	0	NO
temp_imppat_simple.txt	146	Anaphalis contorta	Anaphalis contorta	ncbi	1209452	Anaphalis contorta	0	Raw / Exact DB / Canonical match	66L6R	Anaphalis contorta	0	EOL-000000253872	Anaphalis contorta	0	4933534	Anaphalis contorta	0	1209452	Anaphalis contorta	0	NO
temp_imppat_simple.txt	147	Anaphalis triplinervis	Anaphalis triplinervis	ncbi	59423	Anaphalis triplinervis	0	Raw / Exact DB / Canonical match	DF4F	Anaphalis triplinervis	0	EOL-000000253830	Anaphalis triplinervis	0	3136929|8002191	Anaphalis triplinervis|Anaphalis triplinervis	2	59423	Anaphalis triplinervis	0	NO
temp_imppat_simple.txt	148	Anastatica hierochuntica	Anastatica hierochuntica	ncbi	663965	Anastatica hierochuntica	0	Raw / Exact DB / Canonical match	DGWP	Anastatica hierochuntica	0	EOL-000000429976	Anastatica hierochuntica	0	3041976	Anastatica hierochuntica	0	663965	Anastatica hierochuntica	0	NO
temp_imppat_simple.txt	149	Ancistrocladus heyneanus	Ancistrocladus heyneanus	ncbi	122297	Ancistrocladus heyneanus	0	Raw / Exact DB / Canonical match	DMP7	Ancistrocladus heyneanus	0	EOL-000000211435	Ancistrocladus heyneanus	0	3658991	Ancistrocladus heyneanus	0	122297	Ancistrocladus heyneanus	0	NO
temp_imppat_simple.txt	150	Andrographis paniculata	Andrographis paniculata	ncbi	175694	Andrographis paniculata	0	Raw / Exact DB / Canonical match	DTT9	Andrographis paniculata	0	EOL-000000359196	Andrographis paniculata	0	3173178	Andrographis paniculata	0	175694	Andrographis paniculata	0	NO
temp_imppat_simple.txt	151	Anemone obtusiloba	Anemone obtusiloba	ncbi	174167	Anemone obtusiloba	0	Raw / Exact DB / Canonical match	5FM6P|5V32K	Anemonastrum obtusilobum obtusilobum|Anemonastrum polyanthes	8	EOL-000000197148|EOL-000000197152	Anemonastrum polyanthes|Anemonastrum obtusilobum subsp. obtusilobum	8	10160182|3928057	Anemonastrum obtusilobum obtusilobum|Anemonastrum polyanthes	2	174167	Anemone obtusiloba	0	NO
temp_imppat_simple.txt	152	Anemone rivularis	Anemone rivularis	ncbi	168006	Anemone rivularis	0	Raw / Exact DB / Canonical match	3B2KQ|DX4J	Eriocapitella rivularis|Anemonastrum elongatum	8	EOL-000000196300|EOL-000000197147	Eriocapitella rivularis|Anemonastrum elongatum	8	3928160|9649960	Anemonastrum elongatum|Eriocapitella rivularis	2	168006	Anemone rivularis	0	NO
temp_imppat_simple.txt	153	Anethum graveolens	Anethum graveolens	ncbi	40922	Anethum graveolens	0	Raw / Exact DB / Canonical match	DY93	Anethum graveolens	0	EOL-000000279976	Anethum graveolens	0	3034646	Anethum graveolens	0	40922	Anethum graveolens	0	NO
temp_imppat_simple.txt	154	Anethum sowa	Anethum sowa	ncbi	40922	Anethum graveolens	6	Recursive / Single match	DY93	Anethum graveolens	1	EOL-000000279976	Anethum graveolens	6	3631014	Anethum sowa	0	40922	Anethum graveolens	6	NO
temp_imppat_simple.txt	155	Angelica archangelica	Angelica archangelica	ncbi	40949	Angelica archangelica	0	Raw / Exact DB / Canonical match	DYRP	Angelica archangelica	0	EOL-000000275840	Angelica archangelica	0	5371808	Angelica archangelica	0	40949	Angelica archangelica	0	NO
temp_imppat_simple.txt	156	Angelica glauca	Angelica glauca	ncbi	2788934	Angelica glauca	0	Raw / Exact DB / Canonical match	DYTW	Angelica glauca	0	EOL-000000275902	Angelica glauca	0	5537742	Angelica glauca	0	2788934	Angelica glauca	0	NO
temp_imppat_simple.txt	157	Angelica sinensis	Angelica sinensis	ncbi	165353	Angelica sinensis	0	Raw / Exact DB / Canonical match	DYYG	Angelica sinensis	0	EOL-000000275963	Angelica sinensis	0	6027415	Angelica sinensis	0	165353	Angelica sinensis	0	NO
temp_imppat_simple.txt	158	Anisochilus carnosus	Anisochilus carnosus	ncbi	2943985	Coleus strobilifer	1	Raw / Exact DB / Synonym match	8XY9F	Coleus strobilifer	1	EOL-000000344642	Anisochilus carnosus	0	9853197	Coleus strobilifer	1	2943985	Coleus strobilifer	1	NO
temp_imppat_simple.txt	159	Anisomeles heyneana	Anisomeles heyneana	ncbi	1081540	Anisomeles heyneana	0	Raw / Exact DB / Canonical match	673N7	Anisomeles heyneana	0	EOL-000000348893	Anisomeles heyneana	0	3884470	Anisomeles heyneana	0	1081540	Anisomeles heyneana	0	NO
temp_imppat_simple.txt	160	Anisomeles indica	Anisomeles indica	ncbi	516069	Anisomeles indica	0	Raw / Exact DB / Canonical match	5V3MS	Anisomeles indica	0	EOL-000000348890	Anisomeles indica	0	3884461	Anisomeles indica	0	516069	Anisomeles indica	0	NO
temp_imppat_simple.txt	161	Annona atemoya	Annona atemoya	ncbi	13336	Annona	11	Recursive / Nearest match / Genus level	66T2Z	Annona atemoya	0	EOL-000000492032	Annona atemoya	0	5407120	Annona atemoya	0	13336	Annona	11	MAYBE
temp_imppat_simple.txt	162	Annona cherimola	Annona cherimola	ncbi	49314	Annona cherimola	0	Raw / Exact DB / Canonical match	5V52F	Annona cherimola	0	EOL-000000492024	Annona cherimola	0	5407147	Annona cherimola	0	49314	Annona cherimola	0	NO
temp_imppat_simple.txt	163	Annona glabra	Annona glabra	ncbi	301703	Annona glabra	0	Raw / Exact DB / Canonical match	5V4BL	Annona glabra	0	EOL-000000491955	Annona glabra	0	5407100	Annona glabra	0	301703	Annona glabra	0	NO
temp_imppat_simple.txt	164	Annona montana	Annona montana	ncbi	49857	Annona montana	0	Raw / Exact DB / Canonical match	5V4BP	Annona montana	0	EOL-000000492020	Annona montana	0	5407165	Annona montana	0	49857	Annona montana	0	NO
temp_imppat_simple.txt	165	Annona muricata	Annona muricata	ncbi	13337	Annona muricata	0	Raw / Exact DB / Canonical match	5V4C6	Annona muricata	0	EOL-000000492001	Annona muricata	0	5407273	Annona muricata	0	13337	Annona muricata	0	NO
temp_imppat_simple.txt	166	Annona reticulata	Annona reticulata	ncbi	301862	Annona reticulata	0	Raw / Exact DB / Canonical match	5V4DN	Annona reticulata	0	EOL-000000491987	Annona reticulata	0	5407123	Annona reticulata	0	301862	Annona reticulata	0	NO
temp_imppat_simple.txt	167	Annona squamosa	Annona squamosa	ncbi	301693	Annona squamosa	0	Raw / Exact DB / Canonical match	674D7	Annona squamosa	0	EOL-000000492075	Annona squamosa	0	5407099	Annona squamosa	0	301693	Annona squamosa	0	NO
temp_imppat_simple.txt	168	Anoectochilus roxburghii	Anoectochilus roxburghii	ncbi	569774	Anoectochilus roxburghii	0	Raw / Exact DB / Canonical match	66TYC	Anoectochilus roxburghii	0	EOL-000000189600	Anoectochilus roxburghii	0	5308555	Anoectochilus roxburghii	0	569774	Anoectochilus roxburghii	0	NO
temp_imppat_simple.txt	169	Anogeissus acuminata	Anogeissus acuminata	ncbi	2777731	Terminalia phillyreifolia	1	Raw / Exact DB / Synonym match	55GCP	Terminalia phillyreifolia	1	EOL-000000411180	Terminalia phillyreifolia	6	7327109	Anogeissus acuminata	0	2777731	Terminalia phillyreifolia	1	NO
temp_imppat_simple.txt	170	Anogeissus latifolia	Anogeissus latifolia	ncbi	1068672	Terminalia anogeissiana	1	Raw / Exact DB / Synonym match	7BS7Y	Terminalia anogeissiana	1	EOL-000000411113|EOL-000000411741	Terminalia anogeissiana|Conocarpus lancifolius	8	5553336|9256805	Conocarpus lancifolius|Terminalia anogeissiana	2	1068672	Terminalia anogeissiana	1	NO
temp_imppat_simple.txt	171	Anthemis cotula	Anthemis cotula	ncbi	158220	Anthemis cotula	0	Raw / Exact DB / Canonical match	67C59	Anthemis cotula	0	EOL-000000266046	Anthemis cotula	0	8035698	Anthemis cotula	0	158220	Anthemis cotula	0	NO
temp_imppat_simple.txt	172	Anthriscus cerefolium	Anthriscus cerefolium	ncbi	40888	Anthriscus cerefolium	0	Raw / Exact DB / Canonical match	5VHVT	Anthriscus cerefolium	0	EOL-000000279919	Anthriscus cerefolium	0	5371746	Anthriscus cerefolium	0	40888	Anthriscus cerefolium	0	NO
temp_imppat_simple.txt	173	Anthriscus nemorosa	Anthriscus nemorosa	ncbi	110154	Anthriscus sylvestris subsp. sylvestris	6	Recursive / Single match	5FNQW	Anthriscus sylvestris sylvestris	1	EOL-000000279911	Anthriscus sylvestris subsp. sylvestris	6	7224058	Anthriscus sylvestris sylvestris	6	110154	Anthriscus sylvestris subsp. sylvestris	6	NO
temp_imppat_simple.txt	174	Anthriscus sylvestris	Anthriscus sylvestris	ncbi	48027	Anthriscus sylvestris	0	Raw / Exact DB / Canonical match	67HWS	Anthriscus sylvestris	0	EOL-000000279908	Anthriscus sylvestris	0	5371742	Anthriscus sylvestris	0	48027	Anthriscus sylvestris	0	NO
temp_imppat_simple.txt	175	Antiaris toxicaria	Antiaris toxicaria	ncbi	241857	Antiaris toxicaria	0	Raw / Exact DB / Canonical match	67JWL	Antiaris toxicaria	0	EOL-000000438351	Antiaris toxicaria	0	7262663	Antiaris toxicaria	0	241857	Antiaris toxicaria	0	NO
temp_imppat_simple.txt	176	Antidesma bunius	Antidesma bunius	ncbi	287979	Antidesma bunius	0	Raw / Exact DB / Canonical match	5VJQY	Antidesma bunius	0	EOL-000000394529	Antidesma bunius	0	3076436	Antidesma bunius	0	287979	Antidesma bunius	0	NO
temp_imppat_simple.txt	177	Antigonon leptopus	Antigonon leptopus	ncbi	137667	Antigonon leptopus	0	Raw / Exact DB / Canonical match	67K5R	Antigonon leptopus	0	EOL-000000207770	Antigonon leptopus	0	2889355	Antigonon leptopus	0	137667	Antigonon leptopus	0	NO
temp_imppat_simple.txt	178	Aphanamixis polystachya	Aphanamixis polystachya	ncbi	201010	Aphanamixis polystachya	0	Raw / Exact DB / Canonical match	67MGV	Aphanamixis polystachya	0	EOL-000000454729	Aphanamixis polystachya	0	5597304	Aphanamixis polystachya	0	201010	Aphanamixis polystachya	0	NO
temp_imppat_simple.txt	179	Apium graveolens	Apium graveolens	ncbi	4045	Apium graveolens	0	Raw / Exact DB / Canonical match	FNGV	Apium graveolens	0	EOL-000000277311	Apium graveolens	0	5371879	Apium graveolens	0	4045	Apium graveolens	0	NO
temp_imppat_simple.txt	180	Aquilaria agallocha	Aquilaria agallocha	ncbi	1472648	Aquilaria agallochum	1	Raw / Exact DB / Synonym match	9XGTP	Aquilaria agallocha	0	EOL-000000416409	Aquilaria agallocha	0	5524201	Aquilaria agallocha	0	1472648	Aquilaria agallochum	1	NO
temp_imppat_simple.txt	181	Aquilaria malaccensis	Aquilaria malaccensis	ncbi	223753	Aquilaria malaccensis	0	Raw / Exact DB / Canonical match	FZMQ	Aquilaria malaccensis	0	EOL-000000416406	Aquilaria malaccensis	0	5524063	Aquilaria malaccensis	0	223753	Aquilaria malaccensis	0	NO
temp_imppat_simple.txt	182	Aquilaria sinensis	Aquilaria sinensis	ncbi	210372	Aquilaria sinensis	0	Raw / Exact DB / Canonical match	FZN6	Aquilaria sinensis	0	EOL-000000416394	Aquilaria sinensis	0	5523984	Aquilaria sinensis	0	210372	Aquilaria sinensis	0	NO
temp_imppat_simple.txt	183	Aquilegia vulgaris	Aquilegia vulgaris	ncbi	3451	Aquilegia vulgaris	0	Raw / Exact DB / Canonical match	FZVW	Aquilegia vulgaris	0	EOL-000000198293	Aquilegia vulgaris	0	3033191	Aquilegia vulgaris	0	3451	Aquilegia vulgaris	0	NO
temp_imppat_simple.txt	184	Arabidopsis thaliana	Arabidopsis thaliana	ncbi	3702	Arabidopsis thaliana	0	Raw / Exact DB / Canonical match	5VQF9|G26R|G26S|G26T|G26V|G26W|G26X|G26Y	Arabidopsis thaliana|Arabidopsis thaliana|Arabidopsis thaliana|Arabidopsis thaliana|Arabidopsis thaliana|Arabidopsis thaliana|Arabidopsis thaliana|Arabidopsis thaliana	2	EOL-000000427034|EOL-000002322997|EOL-000002323003|EOL-000002323100|EOL-000002323104|EOL-000002323114|EOL-000002323115|EOL-000002323116	Arabidopsis thaliana|Arabidopsis thaliana|Arabidopsis thaliana|Arabidopsis thaliana|Arabidopsis thaliana|Arabidopsis thaliana|Arabidopsis thaliana|Arabidopsis thaliana	2	3052436	Arabidopsis thaliana	0	3702	Arabidopsis thaliana	0	NO
temp_imppat_simple.txt	185	Arachis hypogaea	Arachis hypogaea	ncbi	3818	Arachis hypogaea	0	Raw / Exact DB / Canonical match	G2TD	Arachis hypogaea	0	EOL-000000476105	Arachis hypogaea	0	5353770	Arachis hypogaea	0	3818	Arachis hypogaea	0	NO
temp_imppat_simple.txt	186	Araucaria cunninghamii	Araucaria cunninghamii	ncbi	56994	Araucaria cunninghamii	0	Raw / Exact DB / Canonical match	G67L	Araucaria cunninghamii	0	EOL-000000502317	Araucaria cunninghamii	0	2684996|7454687|7942204	Araucaria cunninghamii|Araucaria cunninghamii|Araucaria cunninghamii	2	56994	Araucaria cunninghamii	0	NO
temp_imppat_simple.txt	187	Arbutus unedo	Arbutus unedo	ncbi	84005	Arbutus unedo	0	Raw / Exact DB / Canonical match	G6RG	Arbutus unedo	0	EOL-000000323450	Arbutus unedo	0	2882803	Arbutus unedo	0	84005	Arbutus unedo	0	NO
temp_imppat_simple.txt	188	Arctium lappa	Arctium lappa	ncbi	4217	Arctium lappa	0	Raw / Exact DB / Canonical match	67S22	Arctium lappa	0	EOL-000000270708	Arctium lappa	0	7353729	Arctium lappa	0	4217	Arctium lappa	0	NO
temp_imppat_simple.txt	189	Arctostaphylos uva-ursi	Arctostaphylos uva-ursi	ncbi	84009	Arctostaphylos uva-ursi	0	Raw / Exact DB / Canonical match	GBQG	Arctostaphylos uva-ursi	0	EOL-000000324510	Arctostaphylos uva-ursi	0	2882580	Arctostaphylos uva-ursi	0	84009	Arctostaphylos uva-ursi	0	NO
temp_imppat_simple.txt	190	Ardisia macrocarpa	Ardisia macrocarpa	ncbi	13344	Ardisia	11	Recursive / Nearest match / Genus level	GDCH	Ardisia macrocarpa	0	EOL-000000330052	Ardisia macrocarpa	0	5557604	Ardisia macrocarpa	0	13344	Ardisia	11	MAYBE
temp_imppat_simple.txt	191	Ardisia paniculata	Ardisia paniculata	ncbi	1009002	Ardisia paniculata	0	Raw / Exact DB / Canonical match	32G5	Ardisia	11	EOL-000000329792	Ardisia paniculata	0	7490141	Ardisia paniculata	0	1009002	Ardisia paniculata	0	NO
temp_imppat_simple.txt	192	Areca catechu	Areca catechu	ncbi	184783	Areca catechu	0	Raw / Exact DB / Canonical match	5W3FK	Areca catechu	0	EOL-000000113077	Areca catechu	0	2736531	Areca catechu	0	184783	Areca catechu	0	NO
temp_imppat_simple.txt	193	Argania spinosa	Argania spinosa	ncbi	85884	Argania spinosa	0	Raw / Exact DB / Canonical match	4X9LB	Sideroxylon spinosum	1	EOL-000000334871	Sideroxylon spinosum	6	2886244	Sideroxylon spinosum	1	85884	Argania spinosa	0	NO
temp_imppat_simple.txt	194	Argemone mexicana	Argemone mexicana	ncbi	54796	Argemone mexicana	0	Raw / Exact DB / Canonical match	GGC9	Argemone mexicana	0	EOL-000000198507	Argemone mexicana	0	2888485	Argemone mexicana	0	54796	Argemone mexicana	0	NO
temp_imppat_simple.txt	195	Argemone ochroleuca	Argemone ochroleuca	ncbi	99340	Argemone ochroleuca	0	Raw / Exact DB / Canonical match	GGCC	Argemone ochroleuca	0	EOL-000000198541	Argemone ochroleuca	0	2888490	Argemone ochroleuca	0	99340	Argemone ochroleuca	0	NO
temp_imppat_simple.txt	196	Argemone subfusiformis	Argemone subfusiformis	ncbi	99332	Argemone subfusiformis	0	Raw / Exact DB / Canonical match	GGCV	Argemone subfusiformis	0	EOL-000000198519	Argemone subfusiformis	0	7315184	Argemone subfusiformis	0	99332	Argemone subfusiformis	0	NO
temp_imppat_simple.txt	197	Argyreia cuneata	Argyreia cuneata	ncbi	139739	Argyreia	11	Recursive / Nearest match / Genus level	GJ8S	Argyreia cuneata	0	EOL-000000314665	Argyreia cuneata	0	11157164	Argyreia cuneata	0	139739	Argyreia	11	MAYBE
temp_imppat_simple.txt	198	Argyreia nervosa	Argyreia nervosa	ncbi	139741	Ipomoea nervosa	1	Raw / Exact DB / Synonym match	B3G8X	Argyreia nervosa	0	EOL-000000314584	Argyreia nervosa	0	10719064	Ipomoea nervosa	1	139741	Ipomoea nervosa	1	NO
temp_imppat_simple.txt	199	Arisaema tortuosum	Arisaema tortuosum	ncbi	175759	Arisaema tortuosum	0	Raw / Exact DB / Canonical match	GND3	Arisaema tortuosum	0	EOL-000000109090	Arisaema tortuosum	0	2867254|7369355	Arisaema tortuosum|Arisaema tortuosum	2	175759	Arisaema tortuosum	0	NO
temp_imppat_simple.txt	200	Aristolochia bracteolata	Aristolochia bracteolata	ncbi	304181	Aristolochia bracteolata	0	Raw / Exact DB / Canonical match	GPNS	Aristolochia bracteolata	0	EOL-000000493860	Aristolochia bracteolata	0	3588540	Aristolochia bracteolata	0	304181	Aristolochia bracteolata	0	NO
temp_imppat_simple.txt	201	Aristolochia fontanesii	Aristolochia fontanesii	ncbi	328419	Aristolochia fontanesii	0	Raw / Exact DB / Canonical match	5VQZJ	Aristolochia fontanesii	0	EOL-000000493680	Aristolochia fontanesii	0	3589517	Aristolochia fontanesii	0	328419	Aristolochia fontanesii	0	NO
temp_imppat_simple.txt	202	Aristolochia indica	Aristolochia indica	ncbi	158548	Aristolochia indica	0	Raw / Exact DB / Canonical match	GPWW	Aristolochia indica	0	EOL-000000493459	Aristolochia indica	0	7313567	Aristolochia indica	0	158548	Aristolochia indica	0	NO
temp_imppat_simple.txt	203	Armoracia rusticana	Armoracia rusticana	ncbi	3704	Armoracia rusticana	0	Raw / Exact DB / Canonical match	GSV4	Armoracia rusticana	0	EOL-000000428325	Armoracia rusticana	0	3041022|8245698	Armoracia rusticana|Armoracia rusticana	2	3704	Armoracia rusticana	0	NO
temp_imppat_simple.txt	204	Arnebia euchroma	Arnebia euchroma	ncbi	373122	Arnebia euchroma	0	Raw / Exact DB / Canonical match	GSYN	Arnebia euchroma	0	EOL-000000310217	Arnebia euchroma	0	7295249	Arnebia euchroma	0	373122	Arnebia euchroma	0	NO
temp_imppat_simple.txt	205	Arnica montana	Arnica montana	ncbi	436207	Arnica montana	0	Raw / Exact DB / Canonical match	GT52	Arnica montana	0	EOL-000000232651	Arnica montana	0	5405976	Arnica montana	0	436207	Arnica montana	0	NO
temp_imppat_simple.txt	206	Arrhenatherum elatius	Arrhenatherum elatius	ncbi	52139	Arrhenatherum elatius	0	Raw / Exact DB / Canonical match	6857G	Arrhenatherum elatius	0	EOL-000000131431	Arrhenatherum elatius	0	2704505	Arrhenatherum elatius	0	52139	Arrhenatherum elatius	0	NO
temp_imppat_simple.txt	207	Artemisia abrotanum	Artemisia abrotanum	ncbi	86306	Artemisia abrotanum	0	Raw / Exact DB / Canonical match	GVZ9	Artemisia abrotanum	0	EOL-000000259298	Artemisia abrotanum	0	8042568	Artemisia abrotanum	0	86306	Artemisia abrotanum	0	NO
temp_imppat_simple.txt	208	Artemisia absinthium	Artemisia absinthium	ncbi	72332	Artemisia absinthium	0	Raw / Exact DB / Canonical match	GVZC	Artemisia absinthium	0	EOL-000000259245	Artemisia absinthium	0	3121319	Artemisia absinthium	0	72332	Artemisia absinthium	0	NO
temp_imppat_simple.txt	209	Artemisia annua	Artemisia annua	ncbi	35608	Artemisia annua	0	Raw / Exact DB / Canonical match	GW2V	Artemisia annua	0	EOL-000000259358	Artemisia annua	0	8373355	Artemisia annua	0	35608	Artemisia annua	0	NO
temp_imppat_simple.txt	210	Artemisia biennis	Artemisia biennis	ncbi	206550	Artemisia biennis	0	Raw / Exact DB / Canonical match	GW56	Artemisia biennis	0	EOL-000000259232	Artemisia biennis	0	3121226	Artemisia biennis	0	206550	Artemisia biennis	0	NO
temp_imppat_simple.txt	211	Artemisia capillaris	Artemisia capillaris	ncbi	265783	Artemisia capillaris	0	Raw / Exact DB / Canonical match	GW6G	Artemisia capillaris	0	EOL-000000259370	Artemisia capillaris	0	3120722	Artemisia capillaris	0	265783	Artemisia capillaris	0	NO
temp_imppat_simple.txt	212	Artemisia dracunculus	Artemisia dracunculus	ncbi	72341	Artemisia dracunculus	0	Raw / Exact DB / Canonical match	GW9Y	Artemisia dracunculus	0	EOL-000000258887	Artemisia dracunculus	0	3121581	Artemisia dracunculus	0	72341	Artemisia dracunculus	0	NO
temp_imppat_simple.txt	213	Artemisia gmelinii	Artemisia gmelinii	ncbi	401898	Artemisia gmelinii	0	Raw / Exact DB / Canonical match	8V6VG	Artemisia gmelinii	0	EOL-000000259201	Artemisia gmelinii	0	3121593	Artemisia gmelinii	0	401898	Artemisia gmelinii	0	NO
temp_imppat_simple.txt	214	Artemisia judaica	Artemisia judaica	ncbi	205369	Artemisia judaica	0	Raw / Exact DB / Canonical match	GWGW	Artemisia judaica	0	EOL-000000259056	Artemisia judaica	0	3120789	Artemisia judaica	0	205369	Artemisia judaica	0	NO
temp_imppat_simple.txt	215	Artemisia laciniata	Artemisia laciniata	ncbi	401909	Artemisia laciniata	0	Raw / Exact DB / Canonical match	GWJ9	Artemisia laciniata	0	EOL-000000259175	Artemisia laciniata	0	3120923	Artemisia laciniata	0	401909	Artemisia laciniata	0	NO
temp_imppat_simple.txt	216	Artemisia macrocephala	Artemisia macrocephala	ncbi	1227631	Artemisia macrocephala	0	Raw / Exact DB / Canonical match	67SLW	Artemisia macrocephala	0	EOL-000000259055	Artemisia macrocephala	0	3120977	Artemisia macrocephala	0	1227631	Artemisia macrocephala	0	NO
temp_imppat_simple.txt	217	Artemisia maritima	Artemisia maritima	ncbi	669130	Artemisia maritima	0	Raw / Exact DB / Canonical match	GWLS	Artemisia maritima	0	EOL-000000258882	Artemisia	11	3121650|7879222	Artemisia maritima|Artemisia maritima	2	669130	Artemisia maritima	0	NO
temp_imppat_simple.txt	218	Artemisia myriantha	Artemisia myriantha	ncbi	1853055	Artemisia myriantha	0	Raw / Exact DB / Canonical match	B3MHB	Artemisia myriantha	0	EOL-000000259307	Artemisia myriantha	0	9617366	Artemisia myriantha	0	1853055	Artemisia myriantha	0	NO
temp_imppat_simple.txt	219	Artemisia nilagirica	Artemisia nilagirica	ncbi	4219	Artemisia	11	Recursive / Nearest match / Genus level	GWP5	Artemisia nilagirica	0	EOL-000000259330	Artemisia nilagirica	0	3120735	Artemisia nilagirica	0	4219	Artemisia	11	MAYBE
temp_imppat_simple.txt	220	Artemisia persica	Artemisia persica	ncbi	205372	Artemisia persica	0	Raw / Exact DB / Canonical match	GWS2	Artemisia persica	0	EOL-000000259042	Artemisia persica	0	3120904	Artemisia persica	0	205372	Artemisia persica	0	NO
temp_imppat_simple.txt	221	Artemisia roxburghiana	Artemisia roxburghiana	ncbi	1177120	Artemisia roxburghiana	0	Raw / Exact DB / Canonical match	5W4LF	Artemisia roxburghiana	0	EOL-000000258993	Artemisia roxburghiana	0	3120990	Artemisia roxburghiana	0	1177120	Artemisia roxburghiana	0	NO
temp_imppat_simple.txt	222	Artemisia salsoloides	Artemisia salsoloides	ncbi	466060	Artemisia salsoloides	0	Raw / Exact DB / Canonical match	GWVF	Artemisia salsoloides	0	EOL-000000258974	Artemisia salsoloides	0	3121286	Artemisia salsoloides	0	466060	Artemisia salsoloides	0	NO
temp_imppat_simple.txt	223	Artemisia scoparia	Artemisia scoparia	ncbi	72351	Artemisia scoparia	0	Raw / Exact DB / Canonical match	GWW4	Artemisia scoparia	0	EOL-000000259342	Artemisia scoparia	0	3120713	Artemisia scoparia	0	72351	Artemisia scoparia	0	NO
temp_imppat_simple.txt	224	Artemisia sieversiana	Artemisia sieversiana	ncbi	205378	Artemisia sieversiana	0	Raw / Exact DB / Canonical match	GWWW	Artemisia sieversiana	0	EOL-000000259160	Artemisia sieversiana	0	3121562|7807853	Artemisia sieversiana|Artemisia sieversiana	2	205378	Artemisia sieversiana	0	NO
temp_imppat_simple.txt	225	Artemisia vestita	Artemisia vestita	ncbi	1811969	Artemisia vestita	0	Raw / Exact DB / Canonical match	GX3D	Artemisia vestita	0	EOL-000000259303	Artemisia vestita	0	8375316	Artemisia vestita	0	1811969	Artemisia vestita	0	NO
temp_imppat_simple.txt	226	Artemisia vulgaris	Artemisia vulgaris	ncbi	4220	Artemisia vulgaris	0	Raw / Exact DB / Canonical match	GX3X	Artemisia vulgaris	0	EOL-000000258914	Artemisia vulgaris	0	3120946	Artemisia vulgaris	0	4220	Artemisia vulgaris	0	NO
temp_imppat_simple.txt	227	Arthromeris wallichiana	Arthromeris wallichiana	ncbi	449813	Selliguea wallichiana	1	Raw / Exact DB / Synonym match	BBCZ6	Selliguea capitellata	1	EOL-000000509799	Selliguea capitellata	6	10049912	Selliguea capitellata	1	449813	Selliguea wallichiana	1	NO
temp_imppat_simple.txt	228	Artocarpus altilis	Artocarpus altilis	ncbi	194251	Artocarpus altilis	0	Raw / Exact DB / Canonical match	H246	Artocarpus altilis	0	EOL-000000438389	Artocarpus altilis	0	2984573	Artocarpus altilis	0	194251	Artocarpus altilis	0	NO
temp_imppat_simple.txt	229	Artocarpus chama	Artocarpus chama	ncbi	709040	Artocarpus chama	0	Raw / Exact DB / Canonical match	H24S	Artocarpus chama	0	EOL-000000438365	Artocarpus chaplasha	6	3765022	Artocarpus chaplasha	1	709040	Artocarpus chama	0	NO
temp_imppat_simple.txt	230	Artocarpus heterophyllus	Artocarpus heterophyllus	ncbi	3489	Artocarpus heterophyllus	0	Raw / Exact DB / Canonical match	H25N	Artocarpus heterophyllus	0	EOL-000000438383	Artocarpus heterophyllus	0	2984565	Artocarpus heterophyllus	0	3489	Artocarpus heterophyllus	0	NO
temp_imppat_simple.txt	231	Artocarpus rigidus	Artocarpus rigidus	ncbi	709061	Artocarpus rigidus	0	Raw / Exact DB / Canonical match	H27V	Artocarpus rigidus	0	EOL-000000438372	Artocarpus rigidus	0	2984576	Artocarpus rigidus	0	709061	Artocarpus rigidus	0	NO
temp_imppat_simple.txt	232	Arundina graminifolia	Arundina graminifolia	ncbi	78703	Arundina graminifolia	0	Raw / Exact DB / Canonical match	H2XY	Arundina graminifolia	0	EOL-000000190440	Arundina graminifolia	0	2795522	Arundina graminifolia	0	78703	Arundina graminifolia	0	NO
temp_imppat_simple.txt	233	Arundo donax	Arundo donax	ncbi	35708	Arundo donax	0	Raw / Exact DB / Canonical match	H3L8	Arundo donax	0	EOL-000000140503	Arundo donax	0	2703041	Arundo donax	0	35708	Arundo donax	0	NO
temp_imppat_simple.txt	234	Asarum himalaicum	Asarum himalaicum	ncbi	76082	Asarum himalaicum	0	Raw / Exact DB / Canonical match	H4RF	Asarum himalaicum	0	EOL-000000493396	Asarum himalaicum	0	3588473	Asarum himalaicum	0	76082	Asarum himalaicum	0	NO
temp_imppat_simple.txt	235	Asclepias curassavica	Asclepias curassavica	ncbi	52823	Asclepias curassavica	0	Raw / Exact DB / Canonical match	H6BX	Asclepias curassavica	0	EOL-000000288116	Asclepias curassavica	0	3170241	Asclepias curassavica	0	52823	Asclepias curassavica	0	NO
temp_imppat_simple.txt	236	Asparagus officinalis	Asparagus officinalis	ncbi	4686	Asparagus officinalis	0	Raw / Exact DB / Canonical match	HBJ4	Asparagus officinalis	0	EOL-000000152591	Asparagus officinalis	0	2768885	Asparagus officinalis	0	4686	Asparagus officinalis	0	NO
temp_imppat_simple.txt	237	Asparagus racemosus	Asparagus racemosus	ncbi	272846	Asparagus racemosus	0	Raw / Exact DB / Canonical match	5VTJW	Asparagus racemosus	0	EOL-000000152465	Asparagus racemosus	0	2768632	Asparagus racemosus	0	272846	Asparagus racemosus	0	NO
temp_imppat_simple.txt	238	Asphodelus fistulosus	Asphodelus fistulosus	ncbi	1497607	Asphodelus fistulosus	0	Raw / Exact DB / Canonical match	685MH	Asphodelus fistulosus	0	EOL-000000157513	Asphodelus fistulosus	0	2778437	Asphodelus fistulosus	0	1497607	Asphodelus fistulosus	0	NO
temp_imppat_simple.txt	239	Asphodelus tenuifolius	Asphodelus tenuifolius	ncbi	1423376	Asphodelus tenuifolius	0	Raw / Exact DB / Canonical match	685MG	Asphodelus tenuifolius	0	EOL-000000157517	Asphodelus tenuifolius	0	2778358	Asphodelus tenuifolius	0	1423376	Asphodelus tenuifolius	0	NO
temp_imppat_simple.txt	240	Asplenium adiantum-nigrum	Asplenium adiantum-nigrum	ncbi	169373	Asplenium adiantum-nigrum	0	Raw / Exact DB / Canonical match	B8WKQ	Asplenium adiantum-nigrum	0	EOL-000003014688	Asplenium adiantum-nigrum	0	2650594	Asplenium adiantum-nigrum	0	169373	Asplenium adiantum-nigrum	0	NO
temp_imppat_simple.txt	241	Asplenium trichomanes	Asplenium trichomanes	ncbi	78464	Asplenium trichomanes	0	Raw / Exact DB / Canonical match	B8WL6	Asplenium trichomanes	0	EOL-000003014723	Asplenium trichomanes	0	8108066	Asplenium trichomanes	0	78464	Asplenium trichomanes	0	NO
temp_imppat_simple.txt	242	Asplenium yoshinagae	Asplenium yoshinagae	ncbi	292813	Asplenium yoshinagae	0	Raw / Exact DB / Canonical match	HLTW	Asplenium yoshinagae	0	EOL-000003014725	Asplenium yoshinagae	0	7310823	Asplenium yoshinagae	0	292813	Asplenium yoshinagae	0	NO
temp_imppat_simple.txt	243	Aster ageratoides	Aster ageratoides	ncbi	714451	Aster ageratoides	0	Raw / Exact DB / Canonical match	HPJZ	Aster ageratoides	0	EOL-000000251713	Aster ageratoides	0	5387639	Aster ageratoides	0	714451	Aster ageratoides	0	NO
temp_imppat_simple.txt	244	Aster thomsonii	Aster thomsonii	ncbi	3050964|41479	Cordiofontis|Aster	11	Recursive / Nearest match / Genus level	B3PJG	Cordiofontis flexuosa	1	EOL-000000251706	Aster thomsonii	0	10798562	Cordiofontis thomsonii	1	3050964|41479	Cordiofontis|Aster	11	MAYBE
temp_imppat_simple.txt	245	Astragalus hamosus	Astragalus hamosus	ncbi	20414	Astragalus hamosus	0	Raw / Exact DB / Canonical match	HY4H	Astragalus hamosus	0	EOL-000000480069	Astragalus hamosus	0	5342681|7447447	Astragalus hamosus|Astragalus hamosus	2	20414	Astragalus hamosus	0	NO
temp_imppat_simple.txt	246	Asystasia gangetica	Asystasia gangetica	ncbi	141292	Asystasia gangetica	0	Raw / Exact DB / Canonical match	J77Z	Asystasia gangetica	0	EOL-000000360040	Asystasia gangetica	0	3173254	Asystasia gangetica	0	141292	Asystasia gangetica	0	NO
temp_imppat_simple.txt	247	Atalantia monophylla	Atalantia monophylla	ncbi	159025	Atalantia monophylla	0	Raw / Exact DB / Canonical match	J7YH	Atalantia monophylla	0	EOL-000000458651	Atalantia monophylla	0	8708284	Atalantia monophylla	0	159025	Atalantia monophylla	0	NO
temp_imppat_simple.txt	248	Atropa belladonna	Atropa belladonna	ncbi	33113	Atropa belladonna	0	Raw / Exact DB / Canonical match	JLWL	Atropa belladonna	0	EOL-000000318674	Atropa belladonna	0	7299911|8113836|8367136	Belladonna|Belladonna|Belladonna	8	33113	Atropa belladonna	0	NO
temp_imppat_simple.txt	249	Avena sativa	Avena sativa	ncbi	4498	Avena sativa	0	Raw / Exact DB / Canonical match	K2QJ	Avena sativa	0	EOL-000000134633	Avena sativa	0	2705290	Avena sativa	0	4498	Avena sativa	0	NO
temp_imppat_simple.txt	250	Averrhoa bilimbi	Averrhoa bilimbi	ncbi	245205	Averrhoa bilimbi	0	Raw / Exact DB / Canonical match	K326	Averrhoa bilimbi	0	EOL-000000437077	Averrhoa bilimbi	0	2891640	Averrhoa bilimbi	0	245205	Averrhoa bilimbi	0	NO
temp_imppat_simple.txt	251	Averrhoa carambola	Averrhoa carambola	ncbi	28974	Averrhoa carambola	0	Raw / Exact DB / Canonical match	K327	Averrhoa carambola	0	EOL-000000437075	Averrhoa carambola	0	2891641	Averrhoa carambola	0	28974	Averrhoa carambola	0	NO
temp_imppat_simple.txt	252	Avicennia marina	Avicennia marina	ncbi	82927	Avicennia marina	0	Raw / Exact DB / Canonical match	K35T	Avicennia marina	0	EOL-000000356831	Avicennia marina	0	2925403	Avicennia marina	0	82927	Avicennia marina	0	NO
temp_imppat_simple.txt	253	Avicennia officinalis	Avicennia officinalis	ncbi	1134458	Avicennia officinalis	0	Raw / Exact DB / Canonical match	8L3JX	Avicennia officinalis	0	EOL-000000356825	Avicennia	11	6413451	Avicennia officinalis	0	1134458	Avicennia officinalis	0	NO
temp_imppat_simple.txt	254	Ayapana triplinervis	Ayapana triplinervis	ncbi	1090619	Ayapana triplinervis	0	Raw / Exact DB / Canonical match	K4MJ	Ayapana triplinervis	0	EOL-000000246742	Ayapana triplinervis	0	3142644	Ayapana triplinervis	0	1090619	Ayapana triplinervis	0	NO
temp_imppat_simple.txt	255	Azadirachta indica	Azadirachta indica	ncbi	124943	Azadirachta indica	0	Raw / Exact DB / Canonical match	K57C	Azadirachta indica	0	EOL-000000454726	Azadirachta indica	0	3190474	Azadirachta indica	0	124943	Azadirachta indica	0	NO
temp_imppat_simple.txt	256	Azima tetracantha	Azima tetracantha	ncbi	43153	Azima tetracantha	0	Raw / Exact DB / Canonical match	67YM8	Azima tetracantha	0	EOL-000000431633	Azima tetracantha	0	3796625	Azima tetracantha	0	43153	Azima tetracantha	0	NO
temp_imppat_simple.txt	257	Baccharoides anthelmintica	Baccharoides anthelmintica	ncbi	759864	Baccharoides anthelmintica	0	Raw / Exact DB / Canonical match	67YCJ	Baccharoides anthelmintica	0	EOL-000000270911	Baccharoides anthelmintica	0	3087253	Baccharoides anthelmintica	0	759864	Baccharoides anthelmintica	0	NO
temp_imppat_simple.txt	258	Bacopa monnieri	Bacopa monnieri	ncbi	263974	Bacopa monnieri	0	Raw / Exact DB / Canonical match	5VYG8	Bacopa monnieri	0	EOL-000000362353	Bacopa monnieri	0	3171169	Bacopa monnieri	0	263974	Bacopa monnieri	0	NO
temp_imppat_simple.txt	259	Balanites aegyptiaca	Balanites aegyptiaca	ncbi	886265	Balanites aegyptiaca	0	Raw / Exact DB / Canonical match	KFPN	Balanites aegyptiaca	0	EOL-000000435299	Balanites aegyptiaca	0	5421115	Balanites aegyptiaca	0	886265	Balanites aegyptiaca	0	NO
temp_imppat_simple.txt	260	Balanites roxburghii	Balanites roxburghii	ncbi	2603000	Balanites roxburghii	0	Raw / Exact DB / Canonical match	KFPN	Balanites aegyptiaca	1	EOL-000000435299	Balanites aegyptiaca	6	5421115	Balanites aegyptiaca	1	2603000	Balanites roxburghii	0	NO
temp_imppat_simple.txt	261	Baliospermum solanifolium	Baliospermum solanifolium	ncbi	1962698	Baliospermum solanifolium	0	Raw / Exact DB / Canonical match	KGZ9	Baliospermum solanifolium	0	EOL-000000384507	Baliospermum solanifolium	0	3062296	Baliospermum solanifolium	0	1962698	Baliospermum solanifolium	0	NO
temp_imppat_simple.txt	262	Bambusa bambos	Bambusa bambos	ncbi	207296	Bambusa bambos	0	Raw / Exact DB / Canonical match	5WCH3	Bambusa bambos	0	EOL-000000138290	Bambusa bambos	0	2705752|8393897	Bambusa bambos|Bambusa bambos	2	207296	Bambusa bambos	0	NO
temp_imppat_simple.txt	263	Baphia nitida	Baphia nitida	ncbi	162666	Baphia nitida	0	Raw / Exact DB / Canonical match	5WC3R	Baphia nitida	0	EOL-000000465877	Baphia nitida	0	5352599	Baphia nitida	0	162666	Baphia nitida	0	NO
temp_imppat_simple.txt	264	Barbarea vulgaris	Barbarea vulgaris	ncbi	50459	Barbarea vulgaris	0	Raw / Exact DB / Canonical match	KM6S	Barbarea vulgaris	0	EOL-000000427161	Barbarea vulgaris	0	5708780|7941223	Barbarea vulgaris|Barbarea vulgaris	2	50459	Barbarea vulgaris	0	NO
temp_imppat_simple.txt	265	Barleria prionitis	Barleria prionitis	ncbi	4189	Barleria prionitis	0	Raw / Exact DB / Canonical match	KRTP	Barleria prionitis	0	EOL-000000355918	Barleria prionitis	0	3173129	Barleria prionitis	0	4189	Barleria prionitis	0	NO
temp_imppat_simple.txt	266	Barringtonia acutangula	Barringtonia acutangula	ncbi	1090620	Barringtonia acutangula	0	Raw / Exact DB / Canonical match	KS9R	Barringtonia acutangula	0	EOL-000000333249	Barringtonia acutangula	0	3082835|8261762	Barringtonia acutangula|Barringtonia acutangula	2	1090620	Barringtonia acutangula	0	NO
temp_imppat_simple.txt	267	Basella alba	Basella alba	ncbi	3589	Basella alba	0	Raw / Exact DB / Canonical match	5WDF3|68DF3	Basella alba|Basella alba	2	EOL-000000211334|EOL-000002325772	Basella alba|Basella alba	2	3083504	Basella alba	0	3589	Basella alba	0	NO
temp_imppat_simple.txt	268	Bassia scoparia	Bassia scoparia	ncbi	83154	Bassia scoparia	0	Raw / Exact DB / Canonical match	KVF8	Bassia scoparia	0	EOL-000000204834	Bassia scoparia	0	5383936	Bassia scoparia	0	83154	Bassia scoparia	0	NO
temp_imppat_simple.txt	269	Bauhinia monandra	Bauhinia monandra	ncbi	653064	Bauhinia monandra	0	Raw / Exact DB / Canonical match	L473	Bauhinia monandra	0	EOL-000000484741	Bauhinia monandra	0	2953715	Bauhinia monandra	0	653064	Bauhinia monandra	0	NO
temp_imppat_simple.txt	270	Bauhinia purpurea	Bauhinia purpurea	ncbi	3806	Bauhinia purpurea	0	Raw / Exact DB / Canonical match	L49S	Bauhinia purpurea	0	EOL-000000485239	Bauhinia purpurea	0	2953871	Bauhinia purpurea	0	3806	Bauhinia purpurea	0	NO
temp_imppat_simple.txt	271	Bauhinia racemosa	Bauhinia racemosa	ncbi	1227988	Bauhinia racemosa	0	Raw / Exact DB / Canonical match	5WFZS	Bauhinia racemosa	0	EOL-000000485214	Bauhinia racemosa	0	2953160	Bauhinia racemosa	0	1227988	Bauhinia racemosa	0	NO
temp_imppat_simple.txt	272	Bauhinia variegata	Bauhinia variegata	ncbi	167791	Bauhinia variegata	0	Raw / Exact DB / Canonical match	68FJV	Bauhinia variegata	0	EOL-000000484767	Bauhinia variegata	0	2953251	Bauhinia variegata	0	167791	Bauhinia variegata	0	NO
temp_imppat_simple.txt	273	Benincasa hispida	Benincasa hispida	ncbi	102211	Benincasa hispida	0	Raw / Exact DB / Canonical match	5WJ57	Benincasa hispida	0	EOL-000000432437	Benincasa pruriens hispida (Thunb.) de Wilde & Duyfjes	6	3623456	Benincasa pruriens hispida	1	102211	Benincasa hispida	0	NO
temp_imppat_simple.txt	274	Berberis aristata	Berberis aristata	ncbi	659592	Berberis aristata	0	Raw / Exact DB / Canonical match	LJG7	Berberis aristata	0	EOL-000000201049	Berberis aristata	0	3982087	Berberis aristata	0	659592	Berberis aristata	0	NO
temp_imppat_simple.txt	275	Berberis asiatica	Berberis asiatica	ncbi	659593	Berberis asiatica	0	Raw / Exact DB / Canonical match	LJGD	Berberis asiatica	0	EOL-000000200879	Berberis asiatica	0	7539048	Berberis asiatica	0	659593	Berberis asiatica	0	NO
temp_imppat_simple.txt	276	Berberis chitria	Berberis chitria	ncbi	411565	Berberis chitria	0	Raw / Exact DB / Canonical match	LJKQ	Berberis chitria	0	EOL-000000201126	Berberis chitria	0	7752154	Berberis chitria	0	411565	Berberis chitria	0	NO
temp_imppat_simple.txt	277	Berberis lambertii	Berberis lambertii	ncbi	22774	Berberis	11	Recursive / Nearest match / Genus level	LJVH	Berberis lambertii	0	EOL-000000200797	Berberis lambertii	0	3981262	Berberis lambertii	0	22774	Berberis	11	MAYBE
temp_imppat_simple.txt	278	Berberis lycium	Berberis lycium	ncbi	659594	Berberis lycium	0	Raw / Exact DB / Canonical match	LJX4	Berberis lycium	0	EOL-000000200595	Berberis lycium	0	8415406	Berberis lycium	0	659594	Berberis lycium	0	NO
temp_imppat_simple.txt	279	Berberis pachyacantha	Berberis pachyacantha	ncbi	752797	Berberis pachyacantha	0	Raw / Exact DB / Canonical match	LK2D	Berberis pachyacantha	0	EOL-000000201118	Berberis pachyacantha	0	7300229	Berberis pachyacantha	0	752797	Berberis pachyacantha	0	NO
temp_imppat_simple.txt	280	Berberis vulgaris	Berberis vulgaris	ncbi	258209	Berberis vulgaris	0	Raw / Exact DB / Canonical match	LKBJ	Berberis vulgaris	0	EOL-000000200637	Berberis vulgaris	0	3033894	Berberis vulgaris	0	258209	Berberis vulgaris	0	NO
temp_imppat_simple.txt	281	Bergenia purpurascens	Bergenia purpurascens	ncbi	482967	Bergenia purpurascens	0	Raw / Exact DB / Canonical match	LKQY	Bergenia purpurascens	0	EOL-000000373076	Bergenia purpurascens	0	7339454	Bergenia purpurascens	0	482967	Bergenia purpurascens	0	NO
temp_imppat_simple.txt	282	Bergenia stracheyi	Bergenia stracheyi	ncbi	885522	Bergenia stracheyi	0	Raw / Exact DB / Canonical match	LKR4	Bergenia stracheyi	0	EOL-000000373080	Bergenia stracheyi	0	5567649	Bergenia stracheyi	0	885522	Bergenia stracheyi	0	NO
temp_imppat_simple.txt	283	Beta vulgaris	Beta vulgaris	ncbi	161934	Beta vulgaris	0	Raw / Exact DB / Canonical match	LNNK	Beta vulgaris	0	EOL-000000206644	Beta vulgaris	0	8971274	Beta vulgaris	0	161934	Beta vulgaris	0	NO
temp_imppat_simple.txt	284	Betula utilis	Betula utilis	ncbi	228163	Betula utilis	0	Raw / Exact DB / Canonical match	LPG4	Betula utilis	0	EOL-000000415580	Betula utilis	0	5332157	Betula utilis	0	228163	Betula utilis	0	NO
temp_imppat_simple.txt	285	Bixa orellana	Bixa orellana	ncbi	66672	Bixa orellana	0	Raw / Exact DB / Canonical match	LY5D	Bixa orellana	0	EOL-000000417509	Bixa orellana	0	2874863	Bixa orellana	0	66672	Bixa orellana	0	NO
temp_imppat_simple.txt	286	Blechnum orientale	Blechnum orientale	ncbi	29606	Blechnopsis orientalis	1	Raw / Exact DB / Synonym match	B9MHZ	Blechnopsis orientalis	1	EOL-000000511277	Blechnopsis orientalis	6	4079429	Blechnopsis orientalis	1	29606	Blechnopsis orientalis	1	NO
temp_imppat_simple.txt	287	Blighia sapida	Blighia sapida	ncbi	259381	Blighia sapida	0	Raw / Exact DB / Canonical match	M6V2	Blighia sapida	0	EOL-000000453243	Blighia sapida	0	3189955	Blighia sapida	0	259381	Blighia sapida	0	NO
temp_imppat_simple.txt	288	Blumea axillaris	Blumea axillaris	ncbi	557624	Blumea axillaris	0	Raw / Exact DB / Canonical match	5WLSJ	Blumea axillaris	0	EOL-000000266308	Blumea axillaris	0	5395843	Blumea axillaris	0	557624	Blumea axillaris	0	NO
temp_imppat_simple.txt	289	Blumea balsamifera	Blumea balsamifera	ncbi	313920	Blumea balsamifera	0	Raw / Exact DB / Canonical match	68M4J	Blumea balsamifera	0	EOL-000000266271	Blumea balsamifera	0	5395786	Blumea balsamifera	0	313920	Blumea balsamifera	0	NO
temp_imppat_simple.txt	290	Blumea lanceolaria	Blumea lanceolaria	ncbi	441184	Blumea lanceolaria	0	Raw / Exact DB / Canonical match	M7HQ	Blumea lanceolaria	0	EOL-000000266302	Blumea lanceolaria	0	5395835	Blumea lanceolaria	0	441184	Blumea lanceolaria	0	NO
temp_imppat_simple.txt	291	Blumea membranacea	Blumea membranacea	ncbi	41623|72901	Pluchea|Blumea	11	Recursive / Nearest match / Genus level	4KHZQ	Pluchea paniculata	1	EOL-000000254875	Pluchea paniculata	6	8199078	Blumea membranacea	0	41623|72901	Pluchea|Blumea	11	MAYBE
temp_imppat_simple.txt	292	Boenninghausenia albiflora	Boenninghausenia albiflora	ncbi	452763	Boenninghausenia albiflora	0	Raw / Exact DB / Canonical match	M9M3	Boenninghausenia albiflora	0	EOL-000000456455	Boenninghausenia albiflora	0	7269004	Boenninghausenia albiflora	0	452763	Boenninghausenia albiflora	0	NO
temp_imppat_simple.txt	293	Boerhavia diffusa	Boerhavia diffusa	ncbi	930814	Boerhavia diffusa	0	Raw / Exact DB / Canonical match	M9Q3	Boerhavia diffusa	0	EOL-000000219504	Boerhavia diffusa	0	3086282	Boerhavia diffusa	0	930814	Boerhavia diffusa	0	NO
temp_imppat_simple.txt	294	Bolboschoenus glaucus	Bolboschoenus glaucus	ncbi	1815958	Bolboschoenus glaucus	0	Raw / Exact DB / Canonical match	MBPF	Bolboschoenus glaucus	0	EOL-000000121674	Bolboschoenus glaucus	0	2718387	Bolboschoenus glaucus	0	1815958	Bolboschoenus glaucus	0	NO
temp_imppat_simple.txt	295	Bombax ceiba	Bombax ceiba	ncbi	45325	Bombax ceiba	0	Raw / Exact DB / Canonical match	MF6V	Bombax ceiba	0	EOL-000000419526	Bombax ceiba	0	3152226	Bombax ceiba	0	45325	Bombax ceiba	0	NO
temp_imppat_simple.txt	296	Borago officinalis	Borago officinalis	ncbi	13363	Borago officinalis	0	Raw / Exact DB / Canonical match	MJ92	Borago officinalis	0	EOL-000000308509	Borago officinalis	0	2926110	Borago officinalis	0	13363	Borago officinalis	0	NO
temp_imppat_simple.txt	297	Borassus flabellifer	Borassus flabellifer	ncbi	145675	Borassus flabellifer	0	Raw / Exact DB / Canonical match	68PN9	Borassus flabellifer	0	EOL-000000113967	Borassus flabellifer	0	2733934	Borassus flabellifer	0	145675	Borassus flabellifer	0	NO
temp_imppat_simple.txt	298	Boswellia sacra	Boswellia sacra	ncbi	173701	Boswellia sacra	0	Raw / Exact DB / Canonical match	MMNH	Boswellia sacra	0	EOL-000000456008	Boswellia sacra	0	8330171	Boswellia sacra	0	173701	Boswellia sacra	0	NO
temp_imppat_simple.txt	299	Boswellia serrata	Boswellia serrata	ncbi	613112	Boswellia serrata	0	Raw / Exact DB / Canonical match	MMNJ	Boswellia serrata	0	EOL-000000455999	Boswellia serrata	0	5421354	Boswellia serrata	0	613112	Boswellia serrata	0	NO
temp_imppat_simple.txt	300	Bothriochloa bladhii	Bothriochloa bladhii	ncbi	79827	Bothriochloa bladhii	0	Raw / Exact DB / Canonical match	MN8B	Bothriochloa bladhii	0	EOL-000000138122	Bothriochloa bladhii	0	2704093	Bothriochloa bladhii	0	79827	Bothriochloa bladhii	0	NO
temp_imppat_simple.txt	301	Bougainvillea spectabilis	Bougainvillea spectabilis	ncbi	146096	Bougainvillea spectabilis	0	Raw / Exact DB / Canonical match	MR3B	Bougainvillea spectabilis	0	EOL-000000219399	Bougainvillea spectabilis	0	7167078	Bougainvillea spectabilis	0	146096	Bougainvillea spectabilis	0	NO
temp_imppat_simple.txt	302	Brainea insignis	Brainea insignis	ncbi	120713	Brainea insignis	0	Raw / Exact DB / Canonical match	B97S5	Brainea insignis	0	EOL-000000511165	Brainea insignis	0	4079267	Brainea insignis	0	120713	Brainea insignis	0	NO
temp_imppat_simple.txt	303	Brassica napus	Brassica napus	ncbi	3708	Brassica napus	0	Raw / Exact DB / Canonical match	N82B	Brassica napus	0	EOL-000000427540	Brassica napus	0	3042636	Brassica napus	0	3708	Brassica napus	0	NO
temp_imppat_simple.txt	304	Brassica oleracea	Brassica oleracea	ncbi	3712	Brassica oleracea	0	Raw / Exact DB / Canonical match	N82N|N82P	Brassica oleracea|Brassica oleracea	2	EOL-000000427595|EOL-000002323107	Brassica oleracea|Brassica oleracea	2	3042845	Brassica oleracea	0	3712	Brassica oleracea	0	NO
temp_imppat_simple.txt	305	Brassica rapa	Brassica rapa	ncbi	3711	Brassica rapa	0	Raw / Exact DB / Canonical match	N83Q	Brassica rapa	0	EOL-000000427574	Brassica rapa	0	7903057	Brassica rapa	0	3711	Brassica rapa	0	NO
temp_imppat_simple.txt	306	Breynia vitis-idaea	Breynia vitis-idaea	ncbi	319561	Breynia vitis-idaea	0	Raw / Exact DB / Canonical match	6932V	Breynia vitis-idaea	0	EOL-000000394747	Breynia vitis-idaea	0	5382985	Breynia vitis-idaea	0	319561	Breynia vitis-idaea	0	NO
temp_imppat_simple.txt	307	Bridelia montana	Bridelia montana	ncbi	283086	Bridelia	11	Recursive / Nearest match / Genus level	5X33Q	Bridelia montana	0	EOL-000000394857	Bridelia montana	0	3076163	Bridelia montana	0	283086	Bridelia	11	MAYBE
temp_imppat_simple.txt	308	Broussonetia papyrifera	Broussonetia papyrifera	ncbi	172644	Broussonetia papyrifera	0	Raw / Exact DB / Canonical match	68QX8	Broussonetia papyrifera	0	EOL-000000439545	Broussonetia papyrifera	0	5361944	Broussonetia papyrifera	0	172644	Broussonetia papyrifera	0	NO
temp_imppat_simple.txt	309	Brucea javanica	Brucea javanica	ncbi	210348	Brucea javanica	0	Raw / Exact DB / Canonical match	5X4MZ	Brucea javanica	0	EOL-000000454623	Brucea javanica	0	5555210	Brucea javanica	0	210348	Brucea javanica	0	NO
temp_imppat_simple.txt	310	Bruguiera cylindrica	Bruguiera cylindrica	ncbi	106616	Bruguiera cylindrica	0	Raw / Exact DB / Canonical match	NFDV	Bruguiera cylindrica	0	EOL-000000382502	Bruguiera cylindrica	0	5602619	Bruguiera cylindrica	0	106616	Bruguiera cylindrica	0	NO
temp_imppat_simple.txt	311	Bruguiera parviflora	Bruguiera parviflora	ncbi	106618	Bruguiera parviflora	0	Raw / Exact DB / Canonical match	5WT2T	Bruguiera parviflora	0	EOL-000000382508	Bruguiera parviflora	0	7422998	Bruguiera parviflora	0	106618	Bruguiera parviflora	0	NO
temp_imppat_simple.txt	312	Brunfelsia americana	Brunfelsia americana	ncbi	225614	Brunfelsia americana	0	Raw / Exact DB / Canonical match	NFQW	Brunfelsia americana	0	EOL-000000317891	Brunfelsia americana	0	2932919	Brunfelsia americana	0	225614	Brunfelsia americana	0	NO
temp_imppat_simple.txt	313	Bryophyllum peltatum	Bryophyllum peltatum	ncbi	80911	Kalanchoe peltata	6	Recursive / Single match	3QYN2	Kalanchoe peltata	1	EOL-000000372121	Kalanchoe peltata	6	4199168	Kalanchoe peltata	1	80911	Kalanchoe peltata	6	NO
temp_imppat_simple.txt	314	Bryophyllum pinnatum	Bryophyllum pinnatum	ncbi	80913	Kalanchoe pinnata	1	Raw / Exact DB / Synonym match	3QYN8	Kalanchoe pinnata	1	EOL-000000372164	Kalanchoe pinnata	6	2985930	Kalanchoe pinnata	1	80913	Kalanchoe pinnata	1	NO
temp_imppat_simple.txt	315	Buchanania cochinchinensis	Buchanania cochinchinensis	ncbi	2662204	Buchanania cochinchinensis	0	Raw / Exact DB / Canonical match	NMBL	Buchanania cochinchinensis	0	EOL-000000451731	Buchanania cochinchinensis	0	5544043	Buchanania cochinchinensis	0	2662204	Buchanania cochinchinensis	0	NO
temp_imppat_simple.txt	316	Buddleja asiatica	Buddleja asiatica	ncbi	69056	Buddleja asiatica	0	Raw / Exact DB / Canonical match	NMYY	Buddleja asiatica	0	EOL-000000365290	Buddleja asiatica	0	3173333	Buddleja asiatica	0	69056	Buddleja asiatica	0	NO
temp_imppat_simple.txt	317	Buddleja globosa	Buddleja globosa	ncbi	168495	Buddleja globosa	0	Raw / Exact DB / Canonical match	NN3P	Buddleja globosa	0	EOL-000000365180	Buddleja globosa	0	6387494	Buddleja globosa	0	168495	Buddleja globosa	0	NO
temp_imppat_simple.txt	318	Buddleja madagascariensis	Buddleja madagascariensis	ncbi	168508	Buddleja madagascariensis	0	Raw / Exact DB / Canonical match	NN5N	Buddleja madagascariensis	0	EOL-000000365241	Buddleja madagascariensis	0	3173340	Buddleja madagascariensis	0	168508	Buddleja madagascariensis	0	NO
temp_imppat_simple.txt	319	Buglossoides arvensis	Buglossoides arvensis	ncbi	181181	Buglossoides arvensis	0	Raw / Exact DB / Canonical match	NPNN	Buglossoides arvensis	0	EOL-000000310678	Buglossoides arvensis	0	2925901	Buglossoides arvensis	0	181181	Buglossoides arvensis	0	NO
temp_imppat_simple.txt	320	Bunium persicum	Bunium persicum	ncbi	377494	Elwendia persica	1	Raw / Exact DB / Synonym match	6F6KP	Elwendia persica	1	EOL-000000276726	Elwendia persica	6	8187284	Elwendia persica	1	377494	Elwendia persica	1	NO
temp_imppat_simple.txt	321	Bupleurum falcatum	Bupleurum falcatum	ncbi	46367	Bupleurum falcatum	0	Raw / Exact DB / Canonical match	NVNV	Bupleurum falcatum	0	EOL-000000277271	Bupleurum falcatum	0	6027105	Bupleurum falcatum	0	46367	Bupleurum falcatum	0	NO
temp_imppat_simple.txt	322	Bupleurum longicaule	Bupleurum longicaule	ncbi	359509	Bupleurum longicaule	0	Raw / Exact DB / Canonical match	B3GYF	Bupleurum longicaule	0	EOL-000000277052	Bupleurum longicaule	0	6027043|7914402	Bupleurum longicaule|Bupleurum longicaule	2	359509	Bupleurum longicaule	0	NO
temp_imppat_simple.txt	323	Bupleurum rotundifolium	Bupleurum rotundifolium	ncbi	90446	Bupleurum rotundifolium	0	Raw / Exact DB / Canonical match	NVVR	Bupleurum rotundifolium	0	EOL-000000277199	Bupleurum rotundifolium	0	3034554	Bupleurum rotundifolium	0	90446	Bupleurum rotundifolium	0	NO
temp_imppat_simple.txt	324	Bursera graveolens	Bursera graveolens	ncbi	300214	Bursera graveolens	0	Raw / Exact DB / Canonical match	NYF8	Bursera graveolens	0	EOL-000000456081	Bursera graveolens	0	7286883	Bursera graveolens	0	300214	Bursera graveolens	0	NO
temp_imppat_simple.txt	325	Butea monosperma	Butea monosperma	ncbi	56060	Butea monosperma	0	Raw / Exact DB / Canonical match	9CQ55	Butea monosperma	0	EOL-000000484715	Butea monosperma	0	8234570	Butea monosperma	0	56060	Butea monosperma	0	NO
temp_imppat_simple.txt	326	Cadaba fruticosa	Cadaba fruticosa	ncbi	202624	Cadaba	11	Recursive / Nearest match / Genus level	P77Z	Cadaba fruticosa	0	EOL-000000425949	Cadaba fruticosa	0	3872643	Cadaba fruticosa	0	202624	Cadaba	11	MAYBE
temp_imppat_simple.txt	327	Caesalpinia bonduc	Caesalpinia bonduc	ncbi	191881	Guilandina bonduc	1	Raw / Exact DB / Synonym match	6L5JC	Guilandina bonduc	1	EOL-000000464508	Caesalpinia bonduc	0	8400302	Guilandina bonduc	1	191881	Guilandina bonduc	1	NO
temp_imppat_simple.txt	328	Caesalpinia coriaria	Caesalpinia coriaria	ncbi	321550	Libidibia coriaria	1	Raw / Exact DB / Synonym match	7292T	Libidibia coriaria	1	EOL-000000464521	Caesalpinia coriaria	0	11211297	Caesalpinia coriaria	0	321550	Libidibia coriaria	1	NO
temp_imppat_simple.txt	329	Caesalpinia decapetala	Caesalpinia decapetala	ncbi	191885	Biancaea decapetala	1	Raw / Exact DB / Synonym match	9CX5S	Biancaea decapetala	1	EOL-000000464552	Caesalpinia decapetala	0	3974372	Biancaea decapetala	1	191885	Biancaea decapetala	1	NO
temp_imppat_simple.txt	330	Caesalpinia digyna	Caesalpinia digyna	ncbi	1712202	Moullava digyna	1	Raw / Exact DB / Synonym match	9DDKB	Moullava digyna	1	EOL-000000464458	Caesalpinia digyna	0	9387656	Moullava digyna	1	1712202	Moullava digyna	1	NO
temp_imppat_simple.txt	331	Caesalpinia pulcherrima	Caesalpinia pulcherrima	ncbi	53846	Caesalpinia pulcherrima	0	Raw / Exact DB / Canonical match	5X4Z4	Caesalpinia pulcherrima	0	EOL-000000464572	Caesalpinia pulcherrima	0	2958715	Caesalpinia pulcherrima	0	53846	Caesalpinia pulcherrima	0	NO
temp_imppat_simple.txt	332	Caesalpinia sappan	Caesalpinia sappan	ncbi	483143	Biancaea sappan	1	Raw / Exact DB / Synonym match	LQ9H	Biancaea sappan	1	EOL-000000464448	Caesalpinia sappan	0	2958871	Biancaea sappan	1	483143	Biancaea sappan	1	NO
temp_imppat_simple.txt	333	Caesulia axillaris	Caesulia axillaris	ncbi	313924	Caesulia axillaris	0	Raw / Exact DB / Canonical match	5WV2Q	Caesulia axillaris	0	EOL-000000257215	Caesulia axillaris	0	3094956	Caesulia axillaris	0	313924	Caesulia axillaris	0	NO
temp_imppat_simple.txt	334	Cajanus cajan	Cajanus cajan	ncbi	3821	Cajanus cajan	0	Raw / Exact DB / Canonical match	PBHS|PBHT	Cajanus cajan|Cajanus cajan	2	EOL-000000486241|EOL-000002323110	Cajanus cajan|Cajanus cajan	2	7587087	Cajanus cajan	0	3821	Cajanus cajan	0	NO
temp_imppat_simple.txt	335	Calendula officinalis	Calendula officinalis	ncbi	41496	Calendula officinalis	0	Raw / Exact DB / Canonical match	PJDZ	Calendula officinalis	0	EOL-000000249117	Calendula officinalis	0	5391480|7661002	Calendula officinalis|Calendula officinalis	2	41496	Calendula officinalis	0	NO
temp_imppat_simple.txt	336	Callistemon citrinus	Callistemon citrinus	ncbi	2981537	Melaleuca citrina	1	Raw / Exact DB / Synonym match	PTPB	Callistemon citrinus	0	EOL-000000403104	Callistemon citrinus	0	3173413	Callistemon citrinus	0	2981537	Melaleuca citrina	1	NO
temp_imppat_simple.txt	337	Callistemon lanceolatus	Callistemon lanceolatus	ncbi	155884	Callistemon lanceolatus	0	Raw / Exact DB / Canonical match	5X7YD	Callistemon lanceolatus	0	EOL-000000403079	Callistemon lanceolatus	0	3173453	Callistemon lanceolatus	0	155884	Callistemon lanceolatus	0	NO
temp_imppat_simple.txt	338	Callistemon polandii	Callistemon polandii	ncbi	73732	Callistemon polandii	0	Raw / Exact DB / Canonical match	PTQN	Callistemon polandii	0	EOL-000000403122	Callistemon polandii	0	3173445	Callistemon polandii	0	73732	Callistemon polandii	0	NO
temp_imppat_simple.txt	339	Calophyllum inophyllum	Calophyllum inophyllum	ncbi	158927	Calophyllum inophyllum	0	Raw / Exact DB / Canonical match	PZHG	Calophyllum inophyllum	0	EOL-000000380611	Calophyllum inophyllum	0	9531830	Calophyllum inophyllum	0	158927	Calophyllum inophyllum	0	NO
temp_imppat_simple.txt	340	Calophyllum soulattri	Calophyllum soulattri	ncbi	257776	Calophyllum soulattri	0	Raw / Exact DB / Canonical match	PZMJ	Calophyllum soulattri	0	EOL-000000380510	Calophyllum soulattri	0	8029877	Calophyllum soulattri	0	257776	Calophyllum soulattri	0	NO
temp_imppat_simple.txt	341	Calotropis gigantea	Calotropis gigantea	ncbi	4066	Calotropis gigantea	0	Raw / Exact DB / Canonical match	5X96Y	Calotropis gigantea	0	EOL-000000285921	Calotropis gigantea	0	3579089	Calotropis gigantea	0	4066	Calotropis gigantea	0	NO
temp_imppat_simple.txt	342	Calotropis procera	Calotropis procera	ncbi	141467	Calotropis procera	0	Raw / Exact DB / Canonical match	5X96X	Calotropis procera	0	EOL-000000285920	Calotropis procera	0	5414566	Calotropis procera	0	141467	Calotropis procera	0	NO
temp_imppat_simple.txt	343	Calystegia hederacea	Calystegia hederacea	ncbi	480913	Calystegia hederacea	0	Raw / Exact DB / Canonical match	B3N2M	Calystegia hederacea	0	EOL-000000314163	Calystegia hederacea	0	10037617	Calystegia hederacea	0	480913	Calystegia hederacea	0	NO
temp_imppat_simple.txt	344	Camellia japonica	Camellia japonica	ncbi	4443	Camellia japonica	0	Raw / Exact DB / Canonical match	Q9KD	Camellia japonica	0	EOL-000000332321	Camellia japonica	0	3189636	Camellia japonica	0	4443	Camellia japonica	0	NO
temp_imppat_simple.txt	345	Camellia sinensis	Camellia sinensis	ncbi	4442	Camellia sinensis	0	Raw / Exact DB / Canonical match	Q9S3	Camellia sinensis	0	EOL-000000332348	Camellia sinensis	0	3189635	Camellia sinensis	0	4442	Camellia sinensis	0	NO
temp_imppat_simple.txt	346	Campsis grandiflora	Campsis grandiflora	ncbi	108594	Campsis grandiflora	0	Raw / Exact DB / Canonical match	99GYH	Campsis grandiflora	0	EOL-000000368643	Campsis grandiflora	0	4094511	Campsis grandiflora	0	108594	Campsis grandiflora	0	NO
temp_imppat_simple.txt	347	Cananga odorata	Cananga odorata	ncbi	13393	Cananga odorata	0	Raw / Exact DB / Canonical match	QJB8	Cananga odorata	0	EOL-000000490306	Cananga odorata	0	5407583	Cananga odorata	0	13393	Cananga odorata	0	NO
temp_imppat_simple.txt	348	Canavalia ensiformis	Canavalia ensiformis	ncbi	3823	Canavalia ensiformis	0	Raw / Exact DB / Canonical match	68XRL	Canavalia ensiformis	0	EOL-000000464875	Canavalia ensiformis	0	7799711	Canavalia ensiformis	0	3823	Canavalia ensiformis	0	NO
temp_imppat_simple.txt	349	Canavalia gladiata	Canavalia gladiata	ncbi	3824	Canavalia gladiata	0	Raw / Exact DB / Canonical match	68Y44	Canavalia gladiata	0	EOL-000000464849	Canavalia gladiata	0	2962057	Canavalia gladiata	0	3824	Canavalia gladiata	0	NO
temp_imppat_simple.txt	350	Cannabis sativa	Cannabis sativa	ncbi	3483	Cannabis sativa	0	Raw / Exact DB / Canonical match	QM84	Cannabis sativa	0	EOL-000000438171	Cannabis sativa	0	5361880	Cannabis sativa	0	3483	Cannabis sativa	0	NO
temp_imppat_simple.txt	351	Canscora alata	Canscora alata	ncbi	198361	Canscora alata	0	Raw / Exact DB / Canonical match	QMD9	Canscora alata	0	EOL-000000281069	Canscora alata	0	3840335	Canscora alata	0	198361	Canscora alata	0	NO
temp_imppat_simple.txt	352	Canscora diffusa	Canscora diffusa	ncbi	84872	Canscora diffusa	0	Raw / Exact DB / Canonical match	QMDK	Canscora diffusa	0	EOL-000000281068	Canscora diffusa	0	7270041	Canscora diffusa	0	84872	Canscora diffusa	0	NO
temp_imppat_simple.txt	353	Capillipedium parviflorum	Capillipedium parviflorum	ncbi	79829	Capillipedium parviflorum	0	Raw / Exact DB / Canonical match	QQBP	Capillipedium parviflorum	0	EOL-000000137134	Capillipedium parviflorum	0	4106001	Capillipedium parviflorum	0	79829	Capillipedium parviflorum	0	NO
temp_imppat_simple.txt	354	Capparis decidua	Capparis decidua	ncbi	622458	Capparis decidua	0	Raw / Exact DB / Canonical match	QRNN	Capparis decidua	0	EOL-000000425790	Capparis decidua	0	7782352	Capparis decidua	0	622458	Capparis decidua	0	NO
temp_imppat_simple.txt	355	Capparis grandis	Capparis grandis	ncbi	2014796	Capparis grandis	0	Raw / Exact DB / Canonical match	QRQZ	Capparis grandis	0	EOL-000000425737	Capparis grandis	0	7471902|7552967	Capparis grandis|Capparis grandis	2	2014796	Capparis grandis	0	NO
temp_imppat_simple.txt	356	Capparis rotundifolia	Capparis rotundifolia	ncbi	2014798	Capparis rotundifolia	0	Raw / Exact DB / Canonical match	QRYN	Capparis rotundifolia	0	EOL-000000425845	Capparis rotundifolia	0	7273431	Capparis rotundifolia	0	2014798	Capparis rotundifolia	0	NO
temp_imppat_simple.txt	357	Capparis sepiaria	Capparis sepiaria	ncbi	992658	Capparis sepiaria	0	Raw / Exact DB / Canonical match	QRZF	Capparis sepiaria	0	EOL-000000425881	Capparis sepiaria	0	7273413	Capparis sepiaria	0	992658	Capparis sepiaria	0	NO
temp_imppat_simple.txt	358	Capparis spinosa	Capparis spinosa	ncbi	65558	Capparis spinosa	0	Raw / Exact DB / Canonical match	QS24	Capparis spinosa	0	EOL-000000425739	Capparis spinosa	0	6370689	Capparis spinosa	0	65558	Capparis spinosa	0	NO
temp_imppat_simple.txt	359	Capparis zeylanica	Capparis zeylanica	ncbi	511508	Capparis zeylanica	0	Raw / Exact DB / Canonical match	QS4W	Capparis zeylanica	0	EOL-000000425889	Capparis zeylanica	0	5601836	Capparis zeylanica	0	511508	Capparis zeylanica	0	NO
temp_imppat_simple.txt	360	Capsicum annuum	Capsicum annuum	ncbi	4072	Capsicum annuum	0	Raw / Exact DB / Canonical match	QT4R	Capsicum annuum	0	EOL-000000317762	Capsicum annuum	0	2932944	Capsicum annuum	0	4072	Capsicum annuum	0	NO
temp_imppat_simple.txt	361	Carapichea ipecacuanha	Carapichea ipecacuanha	ncbi	77880	Carapichea ipecacuanha	0	Raw / Exact DB / Canonical match	R2WL	Carapichea ipecacuanha	0	EOL-000000298525	Carapichea ipecacuanha	0	2921359	Carapichea ipecacuanha	0	77880	Carapichea ipecacuanha	0	NO
temp_imppat_simple.txt	362	Cardiospermum halicacabum	Cardiospermum halicacabum	ncbi	289799	Cardiospermum halicacabum	0	Raw / Exact DB / Canonical match	R5RX	Cardiospermum halicacabum	0	EOL-000000454132	Cardiospermum halicacabum	0	3189939	Cardiospermum halicacabum	0	289799	Cardiospermum halicacabum	0	NO
temp_imppat_simple.txt	363	Careya arborea	Careya arborea	ncbi	79559	Careya arborea	0	Raw / Exact DB / Canonical match	RCP5	Careya arborea	0	EOL-000000333423	Careya arborea	0	3083448	Careya arborea	0	79559	Careya arborea	0	NO
temp_imppat_simple.txt	364	Carica papaya	Carica papaya	ncbi	3649	Carica papaya	0	Raw / Exact DB / Canonical match	RCZK	Carica papaya	0	EOL-000000431600	Carica papaya	0	2874484	Carica papaya	0	3649	Carica papaya	0	NO
temp_imppat_simple.txt	365	Carissa carandas	Carissa carandas	ncbi	141541	Carissa carandas	0	Raw / Exact DB / Canonical match	RDY3	Carissa carandas	0	EOL-000000289741	Carissa carandas	0	5414419	Carissa carandas	0	141541	Carissa carandas	0	NO
temp_imppat_simple.txt	366	Carissa spinarum	Carissa spinarum	ncbi	429256	Carissa spinarum	0	Raw / Exact DB / Canonical match	RDZX	Carissa spinarum	0	EOL-000000289735	Carissa spinarum	0	5536282	Carissa spinarum	0	429256	Carissa spinarum	0	NO
temp_imppat_simple.txt	367	Carpesium abrotanoides	Carpesium abrotanoides	ncbi	119172	Carpesium abrotanoides	0	Raw / Exact DB / Canonical match	RFPJ	Carpesium abrotanoides	0	EOL-000000257103	Carpesium abrotanoides	0	3094849	Carpesium abrotanoides	0	119172	Carpesium abrotanoides	0	NO
temp_imppat_simple.txt	368	Carthamus oxyacantha	Carthamus oxyacantha	ncbi	122010	Carthamus oxyacanthus	1	Raw / Exact DB / Synonym match	RH8H	Carthamus oxyacanthus	6	EOL-000000261758	Carthamus oxyacanthus	6	3138332	Carthamus oxyacanthus	6	122010	Carthamus oxyacanthus	1	NO
temp_imppat_simple.txt	369	Carthamus tinctorius	Carthamus tinctorius	ncbi	4222	Carthamus tinctorius	0	Raw / Exact DB / Canonical match	RH96	Carthamus tinctorius	0	EOL-000000261763	Carthamus tinctorius	0	3138327	Carthamus tinctorius	0	4222	Carthamus tinctorius	0	NO
temp_imppat_simple.txt	370	Carum carvi	Carum carvi	ncbi	48032	Carum carvi	0	Raw / Exact DB / Canonical match	RHGC	Carum carvi	0	EOL-000000276393	Carum carvi	0	3034714	Carum carvi	0	48032	Carum carvi	0	NO
temp_imppat_simple.txt	371	Carya illinoinensis	Carya illinoinensis	ncbi	32201	Carya illinoinensis	0	Raw / Exact DB / Canonical match	8L3D2	Carya illinoinensis	0	EOL-000000415308	Carya	11	3054289	Carya illinoinensis	0	32201	Carya illinoinensis	0	NO
temp_imppat_simple.txt	372	Caryota urens	Caryota urens	ncbi	561305	Caryota urens	0	Raw / Exact DB / Canonical match	RJKX	Caryota urens	0	EOL-000000113115	Caryota urens	0	2738914	Caryota urens	0	561305	Caryota urens	0	NO
temp_imppat_simple.txt	373	Cascabela thevetia	Cascabela thevetia	ncbi	52862	Thevetia peruviana	1	Raw / Exact DB / Synonym match	69CZW	Cascabela thevetia	0	EOL-000000289348	Cascabela thevetia	0	3169652	Cascabela thevetia	0	52862	Thevetia peruviana	1	NO
temp_imppat_simple.txt	374	Casimiroa edulis	Casimiroa edulis	ncbi	68535	Casimiroa edulis	0	Raw / Exact DB / Canonical match	RKF7	Casimiroa edulis	0	EOL-000000458704	Casimiroa edulis	0	3190134	Casimiroa edulis	0	68535	Casimiroa edulis	0	NO
temp_imppat_simple.txt	375	Cassia fistula	Cassia fistula	ncbi	53852	Cassia fistula	0	Raw / Exact DB / Canonical match	RLJX	Cassia fistula	0	EOL-000000484645	Cassia fistula	0	5357108|8351414	Cassia fistula|Cassia fistula	2	53852	Cassia fistula	0	NO
temp_imppat_simple.txt	376	Cassia grandis	Cassia grandis	ncbi	162709	Cassia grandis	0	Raw / Exact DB / Canonical match	69CTF	Cassia grandis	0	EOL-000000484643	Cassia grandis	0	5357158	Cassia grandis	0	162709	Cassia grandis	0	NO
temp_imppat_simple.txt	377	Cassia javanica	Cassia javanica	ncbi	508996	Cassia javanica	0	Raw / Exact DB / Canonical match	RLPT	Cassia javanica	0	EOL-000000484649	Cassia javanica	0	5357125	Cassia javanica	0	508996	Cassia javanica	0	NO
temp_imppat_simple.txt	378	Cassia renigera	Cassia renigera	ncbi	1231245	Cassia renigera	0	Raw / Exact DB / Canonical match	9DRFL	Cassia javanica renigera	1	EOL-000000484670	Cassia renigera	0	7467203	Cassia renigera	0	1231245	Cassia renigera	0	NO
temp_imppat_simple.txt	379	Cassia roxburghii	Cassia roxburghii	ncbi	948717	Cassia roxburghii	0	Raw / Exact DB / Canonical match	RM3G	Cassia roxburghii	0	EOL-000000484697	Cassia roxburghii	0	5357138	Cassia roxburghii	0	948717	Cassia roxburghii	0	NO
temp_imppat_simple.txt	380	Cassine glauca	Cassine glauca	ncbi	1378000	Cassine glauca	0	Raw / Exact DB / Canonical match	6DZLQ	Elaeodendron glaucum	1	EOL-000000460304	Elaeodendron glaucum	6	3791886	Elaeodendron glaucum	1	1378000	Cassine glauca	0	NO
temp_imppat_simple.txt	381	Cassine paniculata	Cassine paniculata	ncbi	1978529	Cassine paniculata	0	Raw / Exact DB / Canonical match	38YBS	Elaeodendron paniculatum	1	EOL-000000460326	Elaeodendron paniculatum	6	3791326	Elaeodendron paniculatum	1	1978529	Cassine paniculata	0	NO
temp_imppat_simple.txt	382	Cassytha filiformis	Cassytha filiformis	ncbi	121073	Cassytha filiformis	0	Raw / Exact DB / Canonical match	RNLM	Cassytha filiformis	0	EOL-000000501294	Cassytha filiformis	0	3033999	Cassytha filiformis	0	121073	Cassytha filiformis	0	NO
temp_imppat_simple.txt	383	Castanea sativa	Castanea sativa	ncbi	21020	Castanea sativa	0	Raw / Exact DB / Canonical match	5XCVW	Castanea sativa	0	EOL-000000415244	Castanea sativa	0	5333294	Castanea sativa	0	21020	Castanea sativa	0	NO
temp_imppat_simple.txt	384	Castanopsis indica	Castanopsis indica	ncbi	167391	Castanopsis indica	0	Raw / Exact DB / Canonical match	RNZV	Castanopsis indica	0	EOL-000000415163	Castanopsis indica	0	5332911	Castanopsis indica	0	167391	Castanopsis indica	0	NO
temp_imppat_simple.txt	385	Castanopsis lanceifolia	Castanopsis lanceifolia	ncbi	2575392	Castanopsis lanceifolia	0	Raw / Exact DB / Canonical match	RP2B	Castanopsis lanceifolia	0	EOL-000000415228	Castanopsis lanceifolia	0	5332944	Castanopsis lanceifolia	0	2575392	Castanopsis lanceifolia	0	NO
temp_imppat_simple.txt	386	Catha edulis	Catha edulis	ncbi	123405	Catha edulis	0	Raw / Exact DB / Canonical match	RTRB	Catha edulis	0	EOL-000000460606	Catha edulis	0	7979745	Catha edulis	0	123405	Catha edulis	0	NO
temp_imppat_simple.txt	387	Catharanthus pusillus	Catharanthus pusillus	ncbi	4057	Catharanthus	11	Recursive / Nearest match / Genus level	RTT7	Catharanthus pusillus	0	EOL-000000285582	Catharanthus pusillus	0	3618565	Catharanthus pusillus	0	4057	Catharanthus	11	MAYBE
temp_imppat_simple.txt	388	Catharanthus roseus	Catharanthus roseus	ncbi	4058	Catharanthus roseus	0	Raw / Exact DB / Canonical match	RTT8	Catharanthus roseus	0	EOL-000000285583	Catharanthus roseus	0	3169830	Catharanthus roseus	0	4058	Catharanthus roseus	0	NO
temp_imppat_simple.txt	389	Catunaregam spinosa	Catunaregam spinosa	ncbi	136894	Catunaregam spinosa	0	Raw / Exact DB / Canonical match	RWLS	Catunaregam spinosa	0	EOL-000000301866	Catunaregam spinosa	0	2910886	Catunaregam spinosa	0	136894	Catunaregam spinosa	0	NO
temp_imppat_simple.txt	390	Cedrus deodara	Cedrus deodara	ncbi	3322	Cedrus deodara	0	Raw / Exact DB / Canonical match	S24D	Cedrus deodara	0	EOL-000000502974	Cedrus deodara	0	5284698	Cedrus deodara	0	3322	Cedrus deodara	0	NO
temp_imppat_simple.txt	391	Cedrus libani	Cedrus libani	ncbi	93692	Cedrus libani	0	Raw / Exact DB / Canonical match	S24H	Cedrus libani	0	EOL-000000502971	Cedrus libani	0	5284682	Cedrus libani	0	93692	Cedrus libani	0	NO
temp_imppat_simple.txt	392	Ceiba pentandra	Ceiba pentandra	ncbi	193163	Ceiba pentandra	0	Raw / Exact DB / Canonical match	S2C6	Ceiba pentandra	0	EOL-000000420825	Ceiba pentandra	0	5406697	Ceiba pentandra	0	193163	Ceiba pentandra	0	NO
temp_imppat_simple.txt	393	Celastrus paniculatus	Celastrus paniculatus	ncbi	994668	Celastrus paniculatus	0	Raw / Exact DB / Canonical match	S2YZ	Celastrus paniculatus	0	EOL-000000459830	Celastrus paniculatus	0	7265565	Celastrus paniculatus	0	994668	Celastrus paniculatus	0	NO
temp_imppat_simple.txt	394	Celosia argentea	Celosia argentea	ncbi	46112	Celosia argentea	0	Raw / Exact DB / Canonical match	S49W	Celosia argentea	0	EOL-000000206898	Celosia argentea	0	3085191	Celosia argentea	0	46112	Celosia argentea	0	NO
temp_imppat_simple.txt	395	Centaurea behen	Centaurea behen	ncbi	75629	Centaurea behen	0	Raw / Exact DB / Canonical match	S66W	Centaurea behen	0	EOL-000000231874	Centaurea behen	0	3128193	Centaurea behen	0	75629	Centaurea behen	0	NO
temp_imppat_simple.txt	396	Centaurea calcitrapa	Centaurea calcitrapa	ncbi	41511	Centaurea calcitrapa	0	Raw / Exact DB / Canonical match	S68Z	Centaurea calcitrapa	0	EOL-000000231910	Centaurea calcitrapa	0	3128483	Centaurea calcitrapa	0	41511	Centaurea calcitrapa	0	NO
temp_imppat_simple.txt	397	Centaurea iberica	Centaurea iberica	ncbi	363431	Centaurea iberica	0	Raw / Exact DB / Canonical match	69GB5	Centaurea iberica	0	EOL-000000231240	Centaurea iberica	0	3129000	Centaurea iberica	0	363431	Centaurea iberica	0	NO
temp_imppat_simple.txt	398	Centaurea melitensis	Centaurea melitensis	ncbi	41536	Centaurea melitensis	0	Raw / Exact DB / Canonical match	S6YD	Centaurea melitensis	0	EOL-000000231273	Centaurea melitensis	0	3128091	Centaurea melitensis	0	41536	Centaurea melitensis	0	NO
temp_imppat_simple.txt	399	Centella asiatica	Centella asiatica	ncbi	48106	Centella asiatica	0	Raw / Exact DB / Canonical match	69GFK	Centella asiatica	0	EOL-000000278739	Centella asiatica	0	3034128	Centella asiatica	0	48106	Centella asiatica	0	NO
temp_imppat_simple.txt	400	Ceratophyllum demersum	Ceratophyllum demersum	ncbi	4428	Ceratophyllum demersum	0	Raw / Exact DB / Canonical match	SNVM	Ceratophyllum demersum	0	EOL-000000105461	Ceratophyllum demersum	0	2882398|8211259	Ceratophyllum demersum|Ceratophyllum demersum	2	4428	Ceratophyllum demersum	0	NO
temp_imppat_simple.txt	401	Cerbera manghas	Cerbera manghas	ncbi	141545	Cerbera manghas	0	Raw / Exact DB / Canonical match	69KXS	Cerbera manghas	0	EOL-000000283132	Cerbera manghas	0	7155766	Cerbera manghas	0	141545	Cerbera manghas	0	NO
temp_imppat_simple.txt	402	Ceriops decandra	Ceriops decandra	ncbi	172013	Ceriops decandra	0	Raw / Exact DB / Canonical match	SYC9	Ceriops decandra	0	EOL-000000382456	Ceriops decandra	0	3873955	Ceriops decandra	0	172013	Ceriops decandra	0	NO
temp_imppat_simple.txt	403	Ceropegia juncea	Ceropegia juncea	ncbi	185234	Ceropegia juncea	0	Raw / Exact DB / Canonical match	T3CK	Ceropegia juncea	0	EOL-000000289124	Ceropegia juncea	0	3574730	Ceropegia juncea	0	185234	Ceropegia juncea	0	NO
temp_imppat_simple.txt	404	Cestrum nocturnum	Cestrum nocturnum	ncbi	225615	Cestrum nocturnum	0	Raw / Exact DB / Canonical match	T5SD	Cestrum nocturnum	0	EOL-000000318594	Cestrum nocturnum	0	2928791	Cestrum nocturnum	0	225615	Cestrum nocturnum	0	NO
temp_imppat_simple.txt	405	Cestrum parqui	Cestrum parqui	ncbi	142762	Cestrum parqui	0	Raw / Exact DB / Canonical match	T5T8	Cestrum parqui	0	EOL-000000318491	Cestrum parqui	0	2928792	Cestrum parqui	0	142762	Cestrum parqui	0	NO
temp_imppat_simple.txt	406	Ceterach officinarum	Ceterach officinarum	ncbi	147945	Asplenium ceterach	1	Raw / Exact DB / Synonym match	BBFWY	Asplenium ceterach ceterach	1	EOL-000003014697|EOL-000003014743	Asplenium ceterach|Asplenium ceterach subsp. ceterach	8	7310757	Asplenium ceterach ceterach	1	147945	Asplenium ceterach	1	NO
temp_imppat_simple.txt	407	Chaerophyllum reflexum	Chaerophyllum reflexum	ncbi	1592693	Chaerophyllum reflexum	0	Raw / Exact DB / Canonical match	5XMJJ	Chaerophyllum reflexum	0	EOL-000000280080	Chaerophyllum reflexum	0	6027283	Chaerophyllum reflexum	0	1592693	Chaerophyllum reflexum	0	NO
temp_imppat_simple.txt	408	Chamaecrista absus	Chamaecrista absus	ncbi	592576	Chamaecrista absus	0	Raw / Exact DB / Canonical match	TJ5X	Chamaecrista absus	0	EOL-000000465716	Chamaecrista absus	0	2949868	Chamaecrista absus	0	592576	Chamaecrista absus	0	NO
temp_imppat_simple.txt	409	Chamaecrista mimosoides	Chamaecrista mimosoides	ncbi	948715	Chamaecrista mimosoides	0	Raw / Exact DB / Canonical match	5Y25J	Chamaecrista mimosoides	0	EOL-000000465642	Chamaecrista mimosoides	0	2949769	Chamaecrista mimosoides	0	948715	Chamaecrista mimosoides	0	NO
temp_imppat_simple.txt	410	Chamaecrista pumila	Chamaecrista pumila	ncbi	1526916	Chamaecrista pumila	0	Raw / Exact DB / Canonical match	9CQLD	Chamaecrista pumila	0	EOL-000000465660	Chamaecrista pumila	0	8368580	Chamaecrista pumila	0	1526916	Chamaecrista pumila	0	NO
temp_imppat_simple.txt	411	Chamaecyparis lawsoniana	Chamaecyparis lawsoniana	ncbi	58030	Chamaecyparis lawsoniana	0	Raw / Exact DB / Canonical match	TJJD	Chamaecyparis lawsoniana	0	EOL-000000502379	Chamaecyparis lawsoniana	0	2683866	Chamaecyparis lawsoniana	0	58030	Chamaecyparis lawsoniana	0	NO
temp_imppat_simple.txt	412	Chamaecyparis obtusa	Chamaecyparis obtusa	ncbi	13415	Chamaecyparis obtusa	0	Raw / Exact DB / Canonical match	TJJH	Chamaecyparis obtusa	0	EOL-000000502380	Chamaecyparis obtusa	0	2683849	Chamaecyparis obtusa	0	13415	Chamaecyparis obtusa	0	NO
temp_imppat_simple.txt	413	Chamaemelum nobile	Chamaemelum nobile	ncbi	99037	Chamaemelum nobile	0	Raw / Exact DB / Canonical match	TKFW	Chamaemelum nobile	0	EOL-000000240441	Chamaemelum nobile	0	5391599	Chamaemelum nobile	0	99037	Chamaemelum nobile	0	NO
temp_imppat_simple.txt	414	Cheilocostus speciosus	Cheilocostus speciosus	ncbi	49577	Hellenia speciosa	1	Raw / Exact DB / Synonym match	3KFBQ	Hellenia speciosa	1	EOL-000000147479	Hellenia speciosa	6	7584507	Hellenia speciosa	1	49577	Hellenia speciosa	1	NO
temp_imppat_simple.txt	415	Chenopodium album	Chenopodium album	ncbi	3559	Chenopodium album	0	Raw / Exact DB / Canonical match	TX8H	Chenopodium album	0	EOL-000000206402	Chenopodium album	0	3083838	Chenopodium album	0	3559	Chenopodium album	0	NO
temp_imppat_simple.txt	416	Chiococca alba	Chiococca alba	ncbi	28527	Chiococca alba	0	Raw / Exact DB / Canonical match	69S4N	Chiococca alba	0	EOL-000000299839	Chiococca alba	0	2907406	Chiococca alba	0	28527	Chiococca alba	0	NO
temp_imppat_simple.txt	417	Chionanthus ramiflorus	Chionanthus ramiflorus	ncbi	126361	Chionanthus ramiflorus	0	Raw / Exact DB / Canonical match	5Y5MP	Chionanthus ramiflorus	0	EOL-000000336287	Chionanthus ramiflorus	0	7326156	Chionanthus ramiflorus	0	126361	Chionanthus ramiflorus	0	NO
temp_imppat_simple.txt	418	Chlorophytum arundinaceum	Chlorophytum arundinaceum	ncbi	485705	Chlorophytum arundinaceum	0	Raw / Exact DB / Canonical match	5Y9PT	Chlorophytum arundinaceum	0	EOL-000000150591	Chlorophytum arundinaceum	0	2775052	Chlorophytum arundinaceum	0	485705	Chlorophytum arundinaceum	0	NO
temp_imppat_simple.txt	419	Chloroxylon swietenia	Chloroxylon swietenia	ncbi	2992184	Chloroxylon swietenia	0	Raw / Exact DB / Canonical match	69YWZ	Chloroxylon swietenia	0	EOL-000000458930	Chloroxylon swietenia	0	5593556	Chloroxylon swietenia	0	2992184	Chloroxylon swietenia	0	NO
temp_imppat_simple.txt	420	Chonemorpha fragrans	Chonemorpha fragrans	ncbi	141548	Chonemorpha fragrans	0	Raw / Exact DB / Canonical match	5YBL2	Chonemorpha fragrans	0	EOL-000000285513	Chonemorpha fragrans	0	3616952	Chonemorpha fragrans	0	141548	Chonemorpha fragrans	0	NO
temp_imppat_simple.txt	421	Chromolaena odorata	Chromolaena odorata	ncbi	103745	Chromolaena odorata	0	Raw / Exact DB / Canonical match	5YGVV	Chromolaena odorata	0	EOL-000000244040	Chromolaena odorata	0	3087725	Chromolaena odorata	0	103745	Chromolaena odorata	0	NO
temp_imppat_simple.txt	422	Chrysanthemum indicum	Chrysanthemum indicum	ncbi	146995	Chrysanthemum indicum	0	Raw / Exact DB / Canonical match	5YJHG	Chrysanthemum indicum	0	EOL-000000270632	Chrysanthemum indicum	0	3150814	Chrysanthemum indicum	0	146995	Chrysanthemum indicum	0	NO
temp_imppat_simple.txt	423	Chrysophyllum cainito	Chrysophyllum cainito	ncbi	221251	Chrysophyllum cainito	0	Raw / Exact DB / Canonical match	5YQKX	Chrysophyllum cainito	0	EOL-000000334798	Chrysophyllum cainito	0	2885828|8180147	Chrysophyllum cainito|Chrysophyllum cainito	2	221251	Chrysophyllum cainito	0	NO
temp_imppat_simple.txt	424	Chrysopogon zizanioides	Chrysopogon zizanioides	ncbi	167337	Chrysopogon zizanioides	0	Raw / Exact DB / Canonical match	5Z4DW	Chrysopogon zizanioides	0	EOL-000000140707	Chrysopogon zizanioides	0	5677150	Chrysopogon zizanioides	0	167337	Chrysopogon zizanioides	0	NO
temp_imppat_simple.txt	425	Chukrasia tabularis	Chukrasia tabularis	ncbi	201014	Chukrasia tabularis	0	Raw / Exact DB / Canonical match	V3KX	Chukrasia tabularis	0	EOL-000000454912	Chukrasia tabularis	0	4934732	Chukrasia tabularis	0	201014	Chukrasia tabularis	0	NO
temp_imppat_simple.txt	426	Cicer arietinum	Cicer arietinum	ncbi	3827	Cicer arietinum	0	Raw / Exact DB / Canonical match	V7JJ	Cicer arietinum	0	EOL-000000478171	Cicer arietinum	0	2947311	Cicer arietinum	0	3827	Cicer arietinum	0	NO
temp_imppat_simple.txt	427	Cicer microphyllum	Cicer microphyllum	ncbi	224826	Cicer microphyllum	0	Raw / Exact DB / Canonical match	V7KP	Cicer microphyllum	0	EOL-000000478133	Cicer microphyllum	0	2947307	Cicer microphyllum	0	224826	Cicer microphyllum	0	NO
temp_imppat_simple.txt	428	Cichorium endivia	Cichorium endivia	ncbi	114280	Cichorium endivia	0	Raw / Exact DB / Canonical match	V852	Cichorium endivia	0	EOL-000000256721	Cichorium endivia	0	5392243	Cichorium endivia	0	114280	Cichorium endivia	0	NO
temp_imppat_simple.txt	429	Cichorium intybus	Cichorium intybus	ncbi	13427	Cichorium intybus	0	Raw / Exact DB / Canonical match	V857	Cichorium intybus	0	EOL-000000256725	Cichorium intybus	0	5392252	Cichorium intybus	0	13427	Cichorium intybus	0	NO
temp_imppat_simple.txt	430	Cinchona calisaya	Cinchona calisaya	ncbi	153742	Cinchona calisaya	0	Raw / Exact DB / Canonical match	VDDL	Cinchona calisaya	0	EOL-000000302452	Cinchona calisaya	0	2901375	Cinchona calisaya	0	153742	Cinchona calisaya	0	NO
temp_imppat_simple.txt	431	Cinnamomum bejolghota	Cinnamomum bejolghota	ncbi	397101	Cinnamomum bejolghota	0	Raw / Exact DB / Canonical match	5YVFZ	Cinnamomum bejolghota	0	EOL-000000500207	Cinnamomum bejolghota	0	7304259	Cinnamomum bejolghota	0	397101	Cinnamomum bejolghota	0	NO
temp_imppat_simple.txt	432	Cinnamomum camphora	Cinnamomum camphora	ncbi	13429	Cinnamomum camphora	0	Raw / Exact DB / Canonical match	5YVHF	Cinnamomum camphora	0	EOL-000000500225	Cinnamomum camphora	0	3033991	Cinnamomum camphora	0	13429	Cinnamomum camphora	0	NO
temp_imppat_simple.txt	433	Cinnamomum cassia	Cinnamomum cassia	ncbi	119260	Cinnamomum aromaticum	1	Raw / Exact DB / Synonym match	5YVGS	Cinnamomum aromaticum	6	EOL-000000500279	Cinnamomum cassia	0	7512166|8338622	Cinnamomum cassia|Cinnamomum cassia	2	119260	Cinnamomum aromaticum	1	NO
temp_imppat_simple.txt	434	Cinnamomum glanduliferum	Cinnamomum glanduliferum	ncbi	1532343	Cinnamomum glanduliferum	0	Raw / Exact DB / Canonical match	5Z7JF	Cinnamomum glanduliferum	0	EOL-000000500074	Cinnamomum glanduliferum	0	7580207	Cinnamomum glanduliferum	0	1532343	Cinnamomum glanduliferum	0	NO
temp_imppat_simple.txt	435	Cinnamomum glaucescens	Cinnamomum glaucescens	ncbi	979729	Cinnamomum glaucescens	0	Raw / Exact DB / Canonical match	5YVJG	Cinnamomum glaucescens	0	EOL-000000500274	Cinnamomum glaucescens	0	4175703	Cinnamomum glaucescens	0	979729	Cinnamomum glaucescens	0	NO
temp_imppat_simple.txt	436	Cinnamomum porrectum	Cinnamomum porrectum	ncbi	714455	Cinnamomum parthenoxylon	1	Raw / Exact DB / Synonym match	5Z7C9	Cinnamomum parthenoxylon	1	EOL-000000500305	Cinnamomum parthenoxylon	6	4181342	Cinnamomum parthenoxylon	1	714455	Cinnamomum parthenoxylon	1	NO
temp_imppat_simple.txt	437	Cinnamomum sulphuratum	Cinnamomum sulphuratum	ncbi	1225870	Cinnamomum sulphuratum	0	Raw / Exact DB / Canonical match	5Z6T4	Cinnamomum sulphuratum	0	EOL-000000500106	Cinnamomum sulphuratum	0	4179847	Cinnamomum sulphuratum	0	1225870	Cinnamomum sulphuratum	0	NO
temp_imppat_simple.txt	438	Cinnamomum tamala	Cinnamomum tamala	ncbi	397098	Cinnamomum tamala	0	Raw / Exact DB / Canonical match	5Z74T	Cinnamomum tamala	0	EOL-000000500250	Cinnamomum tamala	0	9128079	Cinnamomum tamala	0	397098	Cinnamomum tamala	0	NO
temp_imppat_simple.txt	439	Cinnamomum verum	Cinnamomum verum	ncbi	128608	Cinnamomum verum	0	Raw / Exact DB / Canonical match	5Z6SQ	Cinnamomum verum	0	EOL-000000500240	Cinnamomum verum	0	3033987	Cinnamomum verum	0	128608	Cinnamomum verum	0	NO
temp_imppat_simple.txt	440	Cirsium arvense	Cirsium arvense	ncbi	41550	Cirsium arvense	0	Raw / Exact DB / Canonical match	VHPB	Cirsium arvense	0	EOL-000000247071	Cirsium arvense	0	3113414	Cirsium arvense	0	41550	Cirsium arvense	0	NO
temp_imppat_simple.txt	441	Cirsium japonicum	Cirsium japonicum	ncbi	516546	Cirsium japonicum	0	Raw / Exact DB / Canonical match	VJ33	Cirsium japonicum	0	EOL-000000247144	Cirsium japonicum	0	3112887	Cirsium japonicum	0	516546	Cirsium japonicum	0	NO
temp_imppat_simple.txt	442	Cissampelos pareira	Cissampelos pareira	ncbi	108409	Cissampelos pareira	0	Raw / Exact DB / Canonical match	VJYC	Cissampelos pareira	0	EOL-000000199890	Cissampelos pareira	0	3033937	Cissampelos pareira	0	108409	Cissampelos pareira	0	NO
temp_imppat_simple.txt	443	Cissus adnata	Cissus adnata	ncbi	149358	Cissus adnata	0	Raw / Exact DB / Canonical match	VK9X	Cissus adnata	0	EOL-000000374913	Cissus adnata	0	4052376	Cissus adnata	0	149358	Cissus adnata	0	NO
temp_imppat_simple.txt	444	Cissus arnottiana	Cissus arnottiana	ncbi	149357	Cissus	11	Recursive / Nearest match / Genus level	VKBL	Cissus arnottiana	0	EOL-000000374880	Cissus arnottiana	0	4053239	Cissus arnottiana	0	149357	Cissus	11	MAYBE
temp_imppat_simple.txt	445	Cistus creticus	Cistus creticus	ncbi	191224	Cistus creticus	0	Raw / Exact DB / Canonical match	VLKH	Cistus creticus	0	EOL-000000416224	Cistus creticus	0	6438085	Cistus creticus	0	191224	Cistus creticus	0	NO
temp_imppat_simple.txt	446	Citrullus colocynthis	Citrullus colocynthis	ncbi	252529	Citrullus colocynthis	0	Raw / Exact DB / Canonical match	VMHH	Citrullus colocynthis	0	EOL-000000432852	Citrullus colocynthis	0	2874622	Citrullus colocynthis	0	252529	Citrullus colocynthis	0	NO
temp_imppat_simple.txt	447	Citrullus lanatus	Citrullus lanatus	ncbi	3654	Citrullus lanatus	0	Raw / Exact DB / Canonical match	VMHN	Citrullus lanatus	0	EOL-000000432848	Citrullus lanatus	0	2874621	Citrullus lanatus	0	3654	Citrullus lanatus	0	NO
temp_imppat_simple.txt	448	Citrus aurantiifolia	Citrus aurantiifolia	ncbi	159033	Citrus aurantiifolia	0	Raw / Exact DB / Canonical match	VMN5	Citrus aurantiifolia	0	EOL-000000458923	Citrus aurantiifolia	0	3190164	Citrus aurantiifolia	0	159033	Citrus aurantiifolia	0	NO
temp_imppat_simple.txt	449	Citrus aurantium	Citrus aurantium	ncbi	43166	Citrus aurantium	0	Raw / Exact DB / Canonical match	VMN6	Citrus aurantium	0	EOL-000000458902	Citrus aurantium	0	8077391	Citrus aurantium	0	43166	Citrus aurantium	0	NO
temp_imppat_simple.txt	450	Citrus jambhiri	Citrus jambhiri	ncbi	64884	Citrus jambhiri	0	Raw / Exact DB / Canonical match	VMP8	Citrus taitensis	6	EOL-000000458898	Citrus taitensis	6	3190176	Citrus taitensis	1	64884	Citrus jambhiri	0	NO
temp_imppat_simple.txt	451	Citrus japonica	Citrus japonica	ncbi	76966	Citrus japonica	0	Raw / Exact DB / Canonical match	VMKJ	Citrus japonica	0	EOL-000000458926	Citrus japonica	0	3831801	Citrus japonica	0	76966	Citrus japonica	0	NO
temp_imppat_simple.txt	452	Citrus latifolia	Citrus latifolia	ncbi	200541	Citrus x latifolia	1	Raw / Exact DB / Synonym match	VMNR	Citrus latifolia	0	EOL-000000458890	Citrus latifolia	0	3831655	Citrus latifolia	0	200541	Citrus x latifolia	1	NO
temp_imppat_simple.txt	453	Citrus limon	Citrus limon	ncbi	2708	Citrus limon	0	Raw / Exact DB / Canonical match	9XK4K	Citrus limon	0	EOL-000000458927	Citrus limon	0	9198046	Citrus limon	0	2708	Citrus limon	0	NO
temp_imppat_simple.txt	454	Citrus maxima	Citrus maxima	ncbi	37334	Citrus maxima	0	Raw / Exact DB / Canonical match	9XK4L	Citrus maxima	0	EOL-000000458910	Citrus grandis	6	3190161	Citrus grandis	1	37334	Citrus maxima	0	NO
temp_imppat_simple.txt	455	Citrus medica	Citrus medica	ncbi	171251	Citrus medica	0	Raw / Exact DB / Canonical match	VMLC	Citrus medica	0	EOL-000000458915	Citrus medica	0	3190157	Citrus medica	0	171251	Citrus medica	0	NO
temp_imppat_simple.txt	456	Citrus nobilis	Citrus nobilis	ncbi	481549	Citrus nobilis	0	Raw / Exact DB / Canonical match	VMN6	Citrus aurantium	1	EOL-000000458902|EOL-000000458920	Citrus aurantium|Citrus reticulata	8	3190172|8077391	Citrus reticulata|Citrus aurantium	2	481549	Citrus nobilis	0	NO
temp_imppat_simple.txt	457	Citrus paradisi	Citrus paradisi	ncbi	37656	Citrus x paradisi	1	Raw / Exact DB / Synonym match	VMN6	Citrus aurantium	1	EOL-000000458902	Citrus aurantium	6	8077391	Citrus aurantium	1	37656	Citrus x paradisi	1	NO
temp_imppat_simple.txt	458	Citrus reticulata	Citrus reticulata	ncbi	85571	Citrus reticulata	0	Raw / Exact DB / Canonical match	VMM2	Citrus reticulata	0	EOL-000000458920	Citrus reticulata	0	3190172	Citrus reticulata	0	85571	Citrus reticulata	0	NO
temp_imppat_simple.txt	459	Citrus sinensis	Citrus sinensis	ncbi	2711	Citrus sinensis	0	Raw / Exact DB / Canonical match	VMN6	Citrus aurantium	1	EOL-000000458902	Citrus aurantium	6	8077391	Citrus aurantium	1	2711	Citrus sinensis	0	NO
temp_imppat_simple.txt	460	Citrus trifoliata	Citrus trifoliata	ncbi	37690	Citrus trifoliata	0	Raw / Exact DB / Canonical match	VMMG	Citrus trifoliata	0	EOL-000000458916	Citrus trifoliata	0	3190129|8207651	Citrus trifoliata|Citrus trifoliata	2	37690	Citrus trifoliata	0	NO
temp_imppat_simple.txt	461	Clausena anisata	Clausena anisata	ncbi	159034	Clausena anisata	0	Raw / Exact DB / Canonical match	VTKW	Clausena anisata	0	EOL-000000458336	Clausena anisata	0	6434280	Clausena anisata	0	159034	Clausena anisata	0	NO
temp_imppat_simple.txt	462	Clausena excavata	Clausena excavata	ncbi	76959	Clausena excavata	0	Raw / Exact DB / Canonical match	VTLD	Clausena excavata	0	EOL-000000458363	Clausena excavata	0	5834596	Clausena excavata	0	76959	Clausena excavata	0	NO
temp_imppat_simple.txt	463	Clausena indica	Clausena indica	ncbi	76958	Clausena	11	Recursive / Nearest match / Genus level	VTLT	Clausena indica	0	EOL-000000458358	Clausena indica	0	3836864	Clausena indica	0	76958	Clausena	11	MAYBE
temp_imppat_simple.txt	464	Clausena kanpurensis	Clausena kanpurensis	ncbi	76958	Clausena	11	Recursive / Nearest match / Genus level	VTLX	Clausena kanpurensis	0	EOL-000000458343	Clausena kanpurensis	0	3836818	Clausena kanpurensis	0	76958	Clausena	11	MAYBE
temp_imppat_simple.txt	465	Clausena lansium	Clausena lansium	ncbi	159037	Clausena lansium	0	Raw / Exact DB / Canonical match	VTM2	Clausena lansium	0	EOL-000000458353	Clausena lansium	0	3190413	Clausena lansium	0	159037	Clausena lansium	0	NO
temp_imppat_simple.txt	466	Cleistanthus collinus	Cleistanthus collinus	ncbi	1357584	Cleistanthus collinus	0	Raw / Exact DB / Canonical match	VX75	Cleistanthus collinus	0	EOL-000000394400	Cleistanthus collinus	0	4940432	Cleistanthus collinus	0	1357584	Cleistanthus collinus	0	NO
temp_imppat_simple.txt	467	Cleistanthus monoicus	Cleistanthus monoicus	ncbi	283089	Cleistanthus	11	Recursive / Nearest match / Genus level	5Z8ZB	Cleistanthus monoicus	0	EOL-000000394396	Cleistanthus monoicus	0	3081719	Cleistanthus monoicus	0	283089	Cleistanthus	11	MAYBE
temp_imppat_simple.txt	468	Clematis barbellata	Clematis barbellata	ncbi	1857112	Clematis barbellata	0	Raw / Exact DB / Canonical match	VXTV	Clematis barbellata	0	EOL-000000195601	Clematis barbellata	0	3923903	Clematis barbellata	0	1857112	Clematis barbellata	0	NO
temp_imppat_simple.txt	469	Clematis brachiata	Clematis brachiata	ncbi	748690	Clematis brachiata	0	Raw / Exact DB / Canonical match	5YZ3G	Clematis brachiata	0	EOL-000000195532	Clematis brachiata	0	3923641	Clematis brachiata	0	748690	Clematis brachiata	0	NO
temp_imppat_simple.txt	470	Clematis florida	Clematis florida	ncbi	231648	Clematis florida	0	Raw / Exact DB / Canonical match	8V7K2	Clematis florida	0	EOL-000000195776	Clematis florida	0	3033527|8158837	Clematis florida|Clematis florida	2	231648	Clematis florida	0	NO
temp_imppat_simple.txt	471	Clematis gouriana	Clematis gouriana	ncbi	1934111	Clematis gouriana	0	Raw / Exact DB / Canonical match	VY2K	Clematis gouriana	0	EOL-000000195648	Clematis javana	6	3931126	Clematis javana	1	1934111	Clematis gouriana	0	NO
temp_imppat_simple.txt	472	Clematis montana	Clematis montana	ncbi	454322	Clematis montana	0	Raw / Exact DB / Canonical match	VY8L	Clematis montana	0	EOL-000000195516	Clematis montana	0	6376216	Clematis montana	0	454322	Clematis montana	0	NO
temp_imppat_simple.txt	473	Clematis orientalis	Clematis orientalis	ncbi	231655	Clematis orientalis	0	Raw / Exact DB / Canonical match	VY9W	Clematis orientalis	0	EOL-000000195849	Clematis orientalis	0	3033532	Clematis orientalis	0	231655	Clematis orientalis	0	NO
temp_imppat_simple.txt	474	Cleome brachycarpa	Cleome brachycarpa	ncbi	310241	Stylidocleome brachycarpa	1	Raw / Exact DB / Synonym match	539J9	Stylidocleome brachycarpa	1	EOL-000000431254|EOL-000000431324	Podandrogyne mathewsii|Stylidocleome brachycarpa	8	7273335|9763145	Podandrogyne mathewsii|Stylidocleome brachycarpa	2	310241	Stylidocleome brachycarpa	1	NO
temp_imppat_simple.txt	475	Cleome gynandra	Cleome gynandra	ncbi	190802	Gynandropsis gynandra	1	Raw / Exact DB / Synonym match	3HW7B	Gynandropsis gynandra	1	EOL-000000431410	Gynandropsis gynandra	6	3054227	Gynandropsis gynandra	1	190802	Gynandropsis gynandra	1	NO
temp_imppat_simple.txt	476	Cleome simplicifolia	Cleome simplicifolia	ncbi	1734039	Corynandra simplicifolia	1	Raw / Exact DB / Synonym match	YQL6	Corynandra simplicifolia	1	EOL-000000431214	Corynandra simplicifolia	6	9808898	Corynandra simplicifolia	1	1734039	Corynandra simplicifolia	1	NO
temp_imppat_simple.txt	477	Clerodendrum phlomidis	Clerodendrum phlomidis	ncbi	1401053	Clerodendrum phlomidis	0	Raw / Exact DB / Canonical match	W437	Clerodendrum phlomidis	0	EOL-000000343377	Clerodendrum phlomidis	0	7307662	Clerodendrum phlomidis	0	1401053	Clerodendrum phlomidis	0	NO
temp_imppat_simple.txt	478	Clerodendrum volubile	Clerodendrum volubile	ncbi	488982	Clerodendrum volubile	0	Raw / Exact DB / Canonical match	W48R	Clerodendrum volubile	0	EOL-000000343428	Clerodendrum volubile	0	3888605	Clerodendrum volubile	0	488982	Clerodendrum volubile	0	NO
temp_imppat_simple.txt	479	Clinopodium bolivianum	Clinopodium bolivianum	ncbi	332443	Clinopodium bolivianum	0	Raw / Exact DB / Canonical match	5YZQB	Clinopodium bolivianum	0	EOL-000000349164	Clinopodium bolivianum	0	3888090	Clinopodium bolivianum	0	332443	Clinopodium bolivianum	0	NO
temp_imppat_simple.txt	480	Clinopodium brownei	Clinopodium brownei	ncbi	306380	Clinopodium brownei	0	Raw / Exact DB / Canonical match	W6PH	Clinopodium brownei	0	EOL-000000349185	Clinopodium brownei	0	2926921	Clinopodium brownei	0	306380	Clinopodium brownei	0	NO
temp_imppat_simple.txt	481	Clinopodium gilliesii	Clinopodium gilliesii	ncbi	332445	Clinopodium gilliesii	0	Raw / Exact DB / Canonical match	W6RL	Clinopodium gilliesii	0	EOL-000000349280	Clinopodium gilliesii	0	3887220	Clinopodium gilliesii	0	332445	Clinopodium gilliesii	0	NO
temp_imppat_simple.txt	482	Clinopodium graveolens	Clinopodium graveolens	ncbi	751796	Clinopodium graveolens	0	Raw / Exact DB / Canonical match	W6RW	Clinopodium graveolens	0	EOL-000000349327	Clinopodium graveolens	0	7307136	Clinopodium graveolens	0	751796	Clinopodium graveolens	0	NO
temp_imppat_simple.txt	483	Clinopodium nepeta	Clinopodium nepeta	ncbi	306383	Clinopodium nepeta	0	Raw / Exact DB / Canonical match	5YZS9	Clinopodium nepeta	0	EOL-000000349267	Clinopodium nepeta	0	8916040	Clinopodium nepeta	0	306383	Clinopodium nepeta	0	NO
temp_imppat_simple.txt	484	Clinopodium odorum	Clinopodium odorum	ncbi	182371	Clinopodium	11	Recursive / Nearest match / Genus level	5YZS7	Clinopodium odorum	0	EOL-000000349345	Clinopodium odorum	0	3886171	Clinopodium odorum	0	182371	Clinopodium	11	MAYBE
temp_imppat_simple.txt	485	Clinopodium serpyllifolium	Clinopodium serpyllifolium	ncbi	751810	Clinopodium serpyllifolium	0	Raw / Exact DB / Canonical match	W6VP	Clinopodium serpyllifolium	0	EOL-000000349255	Clinopodium serpyllifolium	0	7306921	Clinopodium serpyllifolium	0	751810	Clinopodium serpyllifolium	0	NO
temp_imppat_simple.txt	486	Clinopodium vimineum	Clinopodium vimineum	ncbi	751817	Clinopodium vimineum	0	Raw / Exact DB / Canonical match	5YZT7	Clinopodium vimineum	0	EOL-000000349303	Clinopodium vimineum	0	3885232	Clinopodium vimineum	0	751817	Clinopodium vimineum	0	NO
temp_imppat_simple.txt	487	Clitoria mariana	Clitoria mariana	ncbi	1089623	Clitoria mariana	0	Raw / Exact DB / Canonical match	W9J5	Clitoria mariana	0	EOL-000000476953	Clitoria mariana	0	2946542|8168866	Clitoria mariana|Clitoria mariana	2	1089623	Clitoria mariana	0	NO
temp_imppat_simple.txt	488	Clitoria ternatea	Clitoria ternatea	ncbi	43366	Clitoria ternatea	0	Raw / Exact DB / Canonical match	W9KM	Clitoria ternatea	0	EOL-000000476919	Clitoria ternatea	0	2946519	Clitoria ternatea	0	43366	Clitoria ternatea	0	NO
temp_imppat_simple.txt	489	Clivia miniata	Clivia miniata	ncbi	16049	Clivia miniata	0	Raw / Exact DB / Canonical match	W9N5	Clivia miniata	0	EOL-000000193257	Clivia miniata	0	5326277|7388745|9482657	Clivia miniata|Clivia miniata|Clivia miniata	2	16049	Clivia miniata	0	NO
temp_imppat_simple.txt	490	Cnidium monnieri	Cnidium monnieri	ncbi	94007	Cnidium monnieri	0	Raw / Exact DB / Canonical match	5ZGH9	Cnidium monnieri	0	EOL-000000279035	Cnidium monnieri	0	3034720	Cnidium monnieri	0	94007	Cnidium monnieri	0	NO
temp_imppat_simple.txt	491	Coccinia grandis	Coccinia grandis	ncbi	387127	Coccinia grandis	0	Raw / Exact DB / Canonical match	5ZG2T	Coccinia grandis	0	EOL-000000432113	Coccinia grandis	0	2874564	Coccinia grandis	0	387127	Coccinia grandis	0	NO
temp_imppat_simple.txt	492	Cocculus laurifolius	Cocculus laurifolius	ncbi	152359	Pachygone laurifolia	1	Raw / Exact DB / Synonym match	5ZG98	Cocculus laurifolius	0	EOL-000000200406	Cocculus laurifolius	0	3829341	Cocculus laurifolius	0	152359	Pachygone laurifolia	1	NO
temp_imppat_simple.txt	493	Cocos nucifera	Cocos nucifera	ncbi	13894	Cocos nucifera	0	Raw / Exact DB / Canonical match	WP6H	Cocos nucifera	0	EOL-000000114164	Cocos nucifera	0	2735117	Cocos nucifera	0	13894	Cocos nucifera	0	NO
temp_imppat_simple.txt	494	Codariocalyx motorius	Codariocalyx motorius	ncbi	1205713	Codariocalyx motorius	0	Raw / Exact DB / Canonical match	5ZHJW	Codariocalyx motorius	0	EOL-000000473301	Codariocalyx motorius	0	2968949	Codariocalyx motorius	0	1205713	Codariocalyx motorius	0	NO
temp_imppat_simple.txt	495	Codiaeum variegatum	Codiaeum variegatum	ncbi	138558	Codiaeum variegatum	0	Raw / Exact DB / Canonical match	5ZHL6	Codiaeum variegatum	0	EOL-000000388686	Codiaeum variegatum	0	3071476	Codiaeum variegatum	0	138558	Codiaeum variegatum	0	NO
temp_imppat_simple.txt	496	Coelogyne ovalis	Coelogyne ovalis	ncbi	1350402	Coelogyne ovalis	0	Raw / Exact DB / Canonical match	WS2J	Coelogyne ovalis	0	EOL-000000168697	Coelogyne ovalis	0	2811454	Coelogyne ovalis	0	1350402	Coelogyne ovalis	0	NO
temp_imppat_simple.txt	497	Coelogyne stricta	Coelogyne stricta	ncbi	141735	Coelogyne stricta	0	Raw / Exact DB / Canonical match	WS47	Coelogyne stricta	0	EOL-000000168533	Coelogyne stricta	0	2811369	Coelogyne stricta	0	141735	Coelogyne stricta	0	NO
temp_imppat_simple.txt	498	Coffea arabica	Coffea arabica	ncbi	13443	Coffea arabica	0	Raw / Exact DB / Canonical match	WVWV	Coffea arabica	0	EOL-000000302014	Coffea arabica	0	2895345	Coffea arabica	0	13443	Coffea arabica	0	NO
temp_imppat_simple.txt	499	Coffea canephora	Coffea canephora	ncbi	49390	Coffea canephora	0	Raw / Exact DB / Canonical match	WVXV	Coffea canephora	0	EOL-000000302027	Coffea canephora	0	2895528	Coffea canephora	0	49390	Coffea canephora	0	NO
temp_imppat_simple.txt	500	Coix lacryma-jobi	Coix lacryma-jobi	ncbi	4505	Coix lacryma-jobi	0	Raw / Exact DB / Canonical match	WWPQ	Coix lacryma-jobi	0	EOL-000000130318	Coix lacryma-jobi	0	2706301	Coix lacryma-jobi	0	4505	Coix lacryma-jobi	0	NO
temp_imppat_simple.txt	501	Cola acuminata	Cola acuminata	ncbi	93760	Cola acuminata	0	Raw / Exact DB / Canonical match	WWRF	Cola acuminata	0	EOL-000000422220	Cola acuminata	0	5406685	Cola acuminata	0	93760	Cola acuminata	0	NO
temp_imppat_simple.txt	502	Colchicum luteum	Colchicum luteum	ncbi	225785	Colchicum luteum	0	Raw / Exact DB / Canonical match	5ZKCL	Colchicum luteum	0	EOL-000000107237	Colchicum luteum	0	2739712	Colchicum luteum	0	225785	Colchicum luteum	0	NO
temp_imppat_simple.txt	503	Coleus forskohlii	Coleus forskohlii	ncbi	41228	Plectranthus barbatus	1	Raw / Exact DB / Synonym match	8XY69|X22X	Coleus hadiensis|Coleus barbatus	8	EOL-000000340816	Plectranthus barbatus	6	10964472	Coleus hadiensis	1	41228	Plectranthus barbatus	1	NO
temp_imppat_simple.txt	504	Colocasia esculenta	Colocasia esculenta	ncbi	4460	Colocasia esculenta	0	Raw / Exact DB / Canonical match	X6SV	Colocasia esculenta	0	EOL-000000108525	Colocasia esculenta	0	5330776	Colocasia esculenta	0	4460	Colocasia esculenta	0	NO
temp_imppat_simple.txt	505	Colophospermum mopane	Colophospermum mopane	ncbi	162715	Colophospermum mopane	0	Raw / Exact DB / Canonical match	X84N	Colophospermum mopane	0	EOL-000000477105	Colophospermum mopane	0	2974567	Colophospermum mopane	0	162715	Colophospermum mopane	0	NO
temp_imppat_simple.txt	506	Colubrina asiatica	Colubrina asiatica	ncbi	106664	Colubrina asiatica	0	Raw / Exact DB / Canonical match	XBCH	Colubrina asiatica	0	EOL-000000449917	Colubrina asiatica	0	5372467	Colubrina asiatica	0	106664	Colubrina asiatica	0	NO
temp_imppat_simple.txt	507	Combretum indicum	Combretum indicum	ncbi	3956	Combretum indicum	0	Raw / Exact DB / Canonical match	9K27M	Combretum indicum	0	EOL-000000411721	Combretum indicum	0	3699632	Combretum indicum	0	3956	Combretum indicum	0	NO
temp_imppat_simple.txt	508	Commelina communis	Commelina communis	ncbi	4744	Commelina communis	0	Raw / Exact DB / Canonical match	XFFY	Commelina communis	0	EOL-000000143946	Commelina communis	0	2764179	Commelina communis	0	4744	Commelina communis	0	NO
temp_imppat_simple.txt	509	Commiphora caudata	Commiphora caudata	ncbi	1172996	Commiphora caudata	0	Raw / Exact DB / Canonical match	5ZSGG	Commiphora caudata	0	EOL-000000455634	Commiphora caudata	0	7286848	Commiphora caudata	0	1172996	Commiphora caudata	0	NO
temp_imppat_simple.txt	510	Connarus monocarpus	Connarus monocarpus	ncbi	25894	Connarus	11	Recursive / Nearest match / Genus level	XPFN	Connarus monocarpus	0	EOL-000000436002	Connarus monocarpus	0	7453823	Connarus monocarpus	0	25894	Connarus	11	MAYBE
temp_imppat_simple.txt	511	Consolida ajacis	Consolida ajacis	ncbi	37494	Consolida ajacis	0	Raw / Exact DB / Canonical match	34HZZ	Delphinium ajacis	1	EOL-000000196370	Consolida ajacis	0	3033833	Delphinium ajacis	1	37494	Consolida ajacis	0	NO
temp_imppat_simple.txt	512	Consolida regalis	Consolida regalis	ncbi	984867	Consolida regalis	0	Raw / Exact DB / Canonical match	5GTXB	Delphinium consolida consolida	1	EOL-000000196348	Consolida regalis	0	10763835	Delphinium consolida consolida	1	984867	Consolida regalis	0	NO
temp_imppat_simple.txt	513	Convallaria majalis	Convallaria majalis	ncbi	32189	Convallaria majalis	0	Raw / Exact DB / Canonical match	XYLW	Convallaria majalis	0	EOL-000000151393	Convallaria majalis	0	7459480	Convallaria majalis	0	32189	Convallaria majalis	0	NO
temp_imppat_simple.txt	514	Conyza leucantha	Conyza leucantha	ncbi	1408200	Eschenbachia	11	Recursive / Nearest match / Genus level	3BGSP	Eschenbachia leucantha	1	EOL-000000269906	Eschenbachia leucantha	6	9338724	Eschenbachia leucantha	1	1408200	Eschenbachia	11	MAYBE
temp_imppat_simple.txt	515	Coptis teeta	Coptis teeta	ncbi	261448	Coptis teeta	0	Raw / Exact DB / Canonical match	Y734	Coptis teeta	0	EOL-000000197841	Coptis teeta	0	8332947	Coptis teeta	0	261448	Coptis teeta	0	NO
temp_imppat_simple.txt	516	Corchorus aestuans	Corchorus aestuans	ncbi	360610	Corchorus aestuans	0	Raw / Exact DB / Canonical match	6B32M	Corchorus aestuans	0	EOL-000000418790	Corchorus aestuans	0	3152092	Corchorus aestuans	0	360610	Corchorus aestuans	0	NO
temp_imppat_simple.txt	517	Corchorus capsularis	Corchorus capsularis	ncbi	210143	Corchorus capsularis	0	Raw / Exact DB / Canonical match	6B2QT	Corchorus capsularis	0	EOL-000000418819	Corchorus capsularis	0	3152082	Corchorus capsularis	0	210143	Corchorus capsularis	0	NO
temp_imppat_simple.txt	518	Corchorus olitorius	Corchorus olitorius	ncbi	93759	Corchorus olitorius	0	Raw / Exact DB / Canonical match	6B2TC	Corchorus olitorius	0	EOL-000000418847	Corchorus olitorius	0	3152084	Corchorus olitorius	0	93759	Corchorus olitorius	0	NO
temp_imppat_simple.txt	519	Cordia sebestena	Cordia sebestena	ncbi	163077	Cordia sebestena	0	Raw / Exact DB / Canonical match	YBQR	Cordia sebestena	0	EOL-000000311477	Cordia sebestena	0	5341289|7473345	Cordia sebestena|Cordia sebestena	2	163077	Cordia sebestena	0	NO
temp_imppat_simple.txt	520	Cordia sinensis	Cordia sinensis	ncbi	222085	Cordia sinensis	0	Raw / Exact DB / Canonical match	6B2KH	Cordia sinensis	0	EOL-000000311436	Cordia sinensis	0	5660676	Cordia sinensis	0	222085	Cordia sinensis	0	NO
temp_imppat_simple.txt	521	Coreopsis tinctoria	Coreopsis tinctoria	ncbi	41554	Coreopsis tinctoria	0	Raw / Exact DB / Canonical match	YDWG	Coreopsis tinctoria	0	EOL-000000245453	Coreopsis tinctoria	0	3133950	Coreopsis tinctoria	0	41554	Coreopsis tinctoria	0	NO
temp_imppat_simple.txt	522	Coriandrum sativum	Coriandrum sativum	ncbi	4047	Coriandrum sativum	0	Raw / Exact DB / Canonical match	6B3DT	Coriandrum sativum	0	EOL-000000277458	Coriandrum sativum	0	3034871	Coriandrum sativum	0	4047	Coriandrum sativum	0	NO
temp_imppat_simple.txt	523	Cornus capitata	Cornus capitata	ncbi	60117	Cornus capitata	0	Raw / Exact DB / Canonical match	YGHJ	Cornus capitata	0	EOL-000000368998	Cornus capitata	0	7161042	Cornus capitata	0	60117	Cornus capitata	0	NO
temp_imppat_simple.txt	524	Corydalis cornuta	Corydalis cornuta	ncbi	2973991	Corydalis cornuta	0	Raw / Exact DB / Canonical match	YP3N	Corydalis cornuta	0	EOL-000000199147	Corydalis cornuta	0	5530720	Corydalis cornuta	0	2973991	Corydalis cornuta	0	NO
temp_imppat_simple.txt	525	Corydalis govaniana	Corydalis govaniana	ncbi	3463	Corydalis	11	Recursive / Nearest match / Genus level	YP7J	Corydalis govaniana	0	EOL-000000199327	Corydalis govaniana	0	7315106	Corydalis govaniana	0	3463	Corydalis	11	MAYBE
temp_imppat_simple.txt	526	Corydalis meifolia	Corydalis meifolia	ncbi	3463	Corydalis	11	Recursive / Nearest match / Genus level	YPCQ	Corydalis meifolia	0	EOL-000000199234	Corydalis meifolia	0	7314782	Corydalis meifolia	0	3463	Corydalis	11	MAYBE
temp_imppat_simple.txt	527	Corydalis ophiocarpa	Corydalis ophiocarpa	ncbi	38929	Corydalis ophiocarpa	0	Raw / Exact DB / Canonical match	6B4Z9	Corydalis ophiocarpa	0	EOL-000000199164	Corydalis ophiocarpa	0	5531941	Corydalis ophiocarpa	0	38929	Corydalis ophiocarpa	0	NO
temp_imppat_simple.txt	528	Corydalis stricta	Corydalis stricta	ncbi	2770815	Corydalis stricta	0	Raw / Exact DB / Canonical match	YPLT	Corydalis stricta	0	EOL-000000199185	Corydalis stricta	0	7314862	Corydalis stricta	0	2770815	Corydalis stricta	0	NO
temp_imppat_simple.txt	529	Corydalis vaginans	Corydalis vaginans	ncbi	3463	Corydalis	11	Recursive / Nearest match / Genus level	YPP2	Corydalis vaginans	0	EOL-000000199283	Corydalis vaginans	0	5532071	Corydalis vaginans	0	3463	Corydalis	11	MAYBE
temp_imppat_simple.txt	530	Corylus avellana	Corylus avellana	ncbi	13451	Corylus avellana	0	Raw / Exact DB / Canonical match	YQ55	Corylus avellana	0	EOL-000000415686	Corylus avellana	0	2875979	Corylus avellana	0	13451	Corylus avellana	0	NO
temp_imppat_simple.txt	531	Corymbia calophylla	Corymbia calophylla	ncbi	34324	Corymbia calophylla	0	Raw / Exact DB / Canonical match	YQ7Z	Corymbia calophylla	0	EOL-000000402747	Corymbia calophylla	0	5418394	Corymbia calophylla	0	34324	Corymbia calophylla	0	NO
temp_imppat_simple.txt	532	Corymbia citriodora	Corymbia citriodora	ncbi	34329	Corymbia citriodora	0	Raw / Exact DB / Canonical match	YQ88	Corymbia citriodora	0	EOL-000000402790	Corymbia citriodora	0	5418431	Corymbia citriodora	0	34329	Corymbia citriodora	0	NO
temp_imppat_simple.txt	533	Corymbia maculata	Corymbia maculata	ncbi	87660	Corymbia maculata	0	Raw / Exact DB / Canonical match	6B77M	Corymbia maculata	0	EOL-000000402730	Corymbia maculata	0	5418386	Corymbia maculata	0	87660	Corymbia maculata	0	NO
temp_imppat_simple.txt	534	Corymbia torelliana	Corymbia torelliana	ncbi	360304	Corymbia torelliana	0	Raw / Exact DB / Canonical match	YQCL	Corymbia torelliana	0	EOL-000000402828	Corymbia torelliana	0	5418406	Corymbia torelliana	0	360304	Corymbia torelliana	0	NO
temp_imppat_simple.txt	535	Coscinium fenestratum	Coscinium fenestratum	ncbi	483232	Coscinium fenestratum	0	Raw / Exact DB / Canonical match	6B6J2	Coscinium fenestratum	0	EOL-000000200436	Coscinium fenestratum	0	5592750	Coscinium fenestratum	0	483232	Coscinium fenestratum	0	NO
temp_imppat_simple.txt	536	Cotinus coggygria	Cotinus coggygria	ncbi	269719	Cotinus coggygria	0	Raw / Exact DB / Canonical match	YXRZ	Cotinus coggygria	0	EOL-000000451420	Cotinus coggygria	0	3190522	Cotinus coggygria	0	269719	Cotinus coggygria	0	NO
temp_imppat_simple.txt	537	Crambe hispanica	Crambe hispanica	ncbi	70124	Crambe hispanica	0	Raw / Exact DB / Canonical match	6BB3N	Crambe hispanica	0	EOL-000000426362	Crambe hispanica	0	5373475	Crambe hispanica	0	70124	Crambe hispanica	0	NO
temp_imppat_simple.txt	538	Crateva religiosa	Crateva religiosa	ncbi	202634	Crateva religiosa	0	Raw / Exact DB / Canonical match	Z96M	Crateva religiosa	0	EOL-000000425907	Crateva religiosa	0	3054263	Crateva religiosa	0	202634	Crateva religiosa	0	NO
temp_imppat_simple.txt	539	Cressa cretica	Cressa cretica	ncbi	1465651	Cressa cretica	0	Raw / Exact DB / Canonical match	ZF7N	Cressa cretica	0	EOL-000000314727	Cressa cretica	0	7324452	Cressa cretica	0	1465651	Cressa cretica	0	NO
temp_imppat_simple.txt	540	Crinum amabile	Crinum amabile	ncbi	1697109	Crinum amabile	0	Raw / Exact DB / Canonical match	ZGNZ	Crinum amabile	0	EOL-000000191213	Crinum amabile	0	2853821|7956193	Crinum amabile|Crinum amabile	2	1697109	Crinum amabile	0	NO
temp_imppat_simple.txt	541	Crinum latifolium	Crinum latifolium	ncbi	209099	Crinum latifolium	0	Raw / Exact DB / Canonical match	ZGQM	Crinum latifolium	0	EOL-000000191269	Crinum latifolium	0	2853901	Crinum latifolium	0	209099	Crinum latifolium	0	NO
temp_imppat_simple.txt	542	Crinum lorifolium	Crinum lorifolium	ncbi	16055	Crinum	11	Recursive / Nearest match / Genus level	ZGQR	Crinum lorifolium	0	EOL-000000191184	Crinum lorifolium	0	11257415|8266209	Crinum lorifolium|Crinum lorifolium	2	16055	Crinum	11	MAYBE
temp_imppat_simple.txt	543	Crithmum maritimum	Crithmum maritimum	ncbi	40916	Crithmum maritimum	0	Raw / Exact DB / Canonical match	6BGLQ	Crithmum maritimum	0	EOL-000000276159	Crithmum maritimum	0	3632234	Crithmum maritimum	0	40916	Crithmum maritimum	0	NO
temp_imppat_simple.txt	544	Crocus sativus	Crocus sativus	ncbi	82528	Crocus sativus	0	Raw / Exact DB / Canonical match	ZL2V	Crocus sativus	0	EOL-000000156855	Crocus sativus	0	2747430|7994270	Crocus sativus|Crocus sativus	2	82528	Crocus sativus	0	NO
temp_imppat_simple.txt	545	Crotalaria barbata	Crotalaria barbata	ncbi	1237638	Crotalaria barbata	0	Raw / Exact DB / Canonical match	6BHD4	Crotalaria barbata	0	EOL-000000467460	Crotalaria barbata	0	2942030	Crotalaria barbata	0	1237638	Crotalaria barbata	0	NO
temp_imppat_simple.txt	546	Crotalaria burhia	Crotalaria burhia	ncbi	1117112	Crotalaria burhia	0	Raw / Exact DB / Canonical match	ZNB4	Crotalaria burhia	0	EOL-000000467917	Crotalaria burhia	0	2941981	Crotalaria burhia	0	1117112	Crotalaria burhia	0	NO
temp_imppat_simple.txt	547	Crotalaria juncea	Crotalaria juncea	ncbi	3829	Crotalaria juncea	0	Raw / Exact DB / Canonical match	ZNML	Crotalaria juncea	0	EOL-000000467985	Crotalaria juncea	0	2942877	Crotalaria juncea	0	3829	Crotalaria juncea	0	NO
temp_imppat_simple.txt	548	Crotalaria laburnifolia	Crotalaria laburnifolia	ncbi	992673	Crotalaria laburnifolia	0	Raw / Exact DB / Canonical match	ZNNP	Crotalaria laburnifolia	0	EOL-000000467687	Crotalaria laburnifolia	0	2942065	Crotalaria laburnifolia	0	992673	Crotalaria laburnifolia	0	NO
temp_imppat_simple.txt	549	Crotalaria medicaginea	Crotalaria medicaginea	ncbi	466929	Crotalaria medicaginea	0	Raw / Exact DB / Canonical match	ZNSK	Crotalaria medicaginea	0	EOL-000000467437	Crotalaria medicaginea	0	2942291	Crotalaria medicaginea	0	466929	Crotalaria medicaginea	0	NO
temp_imppat_simple.txt	550	Crotalaria retusa	Crotalaria retusa	ncbi	165774	Crotalaria retusa	0	Raw / Exact DB / Canonical match	6BJD4	Crotalaria retusa	0	EOL-000000467233	Crotalaria retusa	0	2942610	Crotalaria retusa	0	165774	Crotalaria retusa	0	NO
temp_imppat_simple.txt	551	Crotalaria rubiginosa	Crotalaria rubiginosa	ncbi	3828	Crotalaria	11	Recursive / Nearest match / Genus level	ZP36	Crotalaria rubiginosa	0	EOL-000000467713	Crotalaria rubiginosa	0	2942001|7478868	Crotalaria rubiginosa|Crotalaria rubiginosa	2	3828	Crotalaria	11	MAYBE
temp_imppat_simple.txt	552	Crotalaria scabrella	Crotalaria scabrella	ncbi	3828	Crotalaria	11	Recursive / Nearest match / Genus level	ZP3S	Crotalaria scabrella	0	EOL-000000467803	Crotalaria scabrella	0	2942557	Crotalaria scabrella	0	3828	Crotalaria	11	MAYBE
temp_imppat_simple.txt	553	Crotalaria verrucosa	Crotalaria verrucosa	ncbi	890036	Crotalaria verrucosa	0	Raw / Exact DB / Canonical match	ZP97	Crotalaria verrucosa	0	EOL-000000467491	Crotalaria verrucosa	0	2942654	Crotalaria verrucosa	0	890036	Crotalaria verrucosa	0	NO
temp_imppat_simple.txt	554	Croton persimilis	Croton persimilis	ncbi	1403193	Croton persimilis	0	Raw / Exact DB / Canonical match	ZQTR	Croton persimilis	0	EOL-000000386861	Croton persimilis	0	3058717	Croton persimilis	0	1403193	Croton persimilis	0	NO
temp_imppat_simple.txt	555	Croton sublyratus	Croton sublyratus	ncbi	107238	Croton sublyratus	0	Raw / Exact DB / Canonical match	ZR89	Croton sublyratus	0	EOL-000000387014	Croton sublyratus	0	3059809	Croton sublyratus	0	107238	Croton sublyratus	0	NO
temp_imppat_simple.txt	556	Croton tiglium	Croton tiglium	ncbi	497687	Croton tiglium	0	Raw / Exact DB / Canonical match	6BJW4	Croton tiglium	0	EOL-000000386617	Croton tiglium	0	3057656	Croton tiglium	0	497687	Croton tiglium	0	NO
temp_imppat_simple.txt	557	Cryptolepis dubia	Cryptolepis dubia	ncbi	1710944	Cryptolepis dubia	0	Raw / Exact DB / Canonical match	ZXXP	Cryptolepis buchananii	1	EOL-000000285153	Cryptolepis buchananii	6	5525050	Cryptolepis buchananii	1	1710944	Cryptolepis dubia	0	NO
temp_imppat_simple.txt	558	Cryptomeria japonica	Cryptomeria japonica	ncbi	3369	Cryptomeria japonica	0	Raw / Exact DB / Canonical match	ZY5W	Cryptomeria japonica	0	EOL-000000502563	Cryptomeria japonica	0	5284237	Cryptomeria japonica	0	3369	Cryptomeria japonica	0	NO
temp_imppat_simple.txt	559	Cryptostegia grandiflora	Cryptostegia grandiflora	ncbi	63468	Cryptostegia grandiflora	0	Raw / Exact DB / Canonical match	6BNHJ	Cryptostegia grandiflora	0	EOL-000000283792	Cryptostegia grandiflora	0	3170473	Cryptostegia grandiflora	0	63468	Cryptostegia grandiflora	0	NO
temp_imppat_simple.txt	560	Cucumis melo	Cucumis melo	ncbi	3656	Cucumis melo	0	Raw / Exact DB / Canonical match	329TQ|329TS	Cucumis melo|Cucumis melo	2	EOL-000000431873|EOL-000002325759	Cucumis melo|Cucumis melo	2	2874570	Cucumis melo	0	3656	Cucumis melo	0	NO
temp_imppat_simple.txt	561	Cucumis sativus	Cucumis sativus	ncbi	3659	Cucumis sativus	0	Raw / Exact DB / Canonical match	6BPNL	Cucumis sativus	0	EOL-000000431851	Cucumis sativus	0	2874569	Cucumis sativus	0	3659	Cucumis sativus	0	NO
temp_imppat_simple.txt	562	Cucurbita maxima	Cucurbita maxima	ncbi	3661	Cucurbita maxima	0	Raw / Exact DB / Canonical match	329Z6	Cucurbita maxima	0	EOL-000000431938	Cucurbita maxima	0	2874515	Cucurbita maxima	0	3661	Cucurbita maxima	0	NO
temp_imppat_simple.txt	563	Cucurbita moschata	Cucurbita moschata	ncbi	3662	Cucurbita moschata	0	Raw / Exact DB / Canonical match	6BPPB	Cucurbita moschata	0	EOL-000000431942	Cucurbita moschata	0	7393329	Cucurbita moschata	0	3662	Cucurbita moschata	0	NO
temp_imppat_simple.txt	564	Cucurbita pepo	Cucurbita pepo	ncbi	3663	Cucurbita pepo	0	Raw / Exact DB / Canonical match	329ZP	Cucurbita pepo	0	EOL-000000431943	Cucurbita pepo	0	2874508	Cucurbita pepo	0	3663	Cucurbita pepo	0	NO
temp_imppat_simple.txt	565	Cullen corylifolium	Cullen corylifolium	ncbi	429560	Cullen corylifolium	0	Raw / Exact DB / Canonical match	32DML	Cullen corylifolium	0	EOL-000000472763	Cullen corylifolium	0	2948930	Cullen corylifolium	0	429560	Cullen corylifolium	0	NO
temp_imppat_simple.txt	566	Cullen plicatum	Cullen plicatum	ncbi	109218	Cullen	11	Recursive / Nearest match / Genus level	32DMY	Cullen plicatum	0	EOL-000000472766	Cullen plicatum	0	2948948	Cullen plicatum	0	109218	Cullen	11	MAYBE
temp_imppat_simple.txt	567	Cuminum cyminum	Cuminum cyminum	ncbi	52462	Cuminum cyminum	0	Raw / Exact DB / Canonical match	6C25L	Cuminum cyminum	0	EOL-000000276978	Cuminum cyminum	0	3034775	Cuminum cyminum	0	52462	Cuminum cyminum	0	NO
temp_imppat_simple.txt	568	Cunninghamia lanceolata	Cunninghamia lanceolata	ncbi	28977	Cunninghamia lanceolata	0	Raw / Exact DB / Canonical match	6BRMR	Cunninghamia lanceolata	0	EOL-000000502567	Cunninghamia lanceolata	0	5284278	Cunninghamia lanceolata	0	28977	Cunninghamia lanceolata	0	NO
temp_imppat_simple.txt	569	Cupressus cashmeriana	Cupressus cashmeriana	ncbi	187464	Cupressus cashmeriana	0	Raw / Exact DB / Canonical match	32FW9	Cupressus cashmeriana	0	EOL-000000502524	Cupressus cashmeriana	0	2684036	Cupressus cashmeriana	0	187464	Cupressus cashmeriana	0	NO
temp_imppat_simple.txt	570	Cupressus funebris	Cupressus funebris	ncbi	74301	Callitropsis funebris	1	Raw / Exact DB / Synonym match	32FWP	Cupressus funebris	0	EOL-000000502493	Cupressus funebris	0	2684076	Cupressus funebris	0	74301	Callitropsis funebris	1	NO
temp_imppat_simple.txt	571	Cupressus lusitanica	Cupressus lusitanica	ncbi	103968	Hesperocyparis lusitanica	1	Raw / Exact DB / Synonym match	6BRGS	Cupressus lusitanica	0	EOL-000000502507	Cupressus lusitanica	0	2684046|8336948	Cupressus lusitanica|Cupressus lusitanica	2	103968	Hesperocyparis lusitanica	1	NO
temp_imppat_simple.txt	572	Cupressus macrocarpa	Cupressus macrocarpa	ncbi	76352	Hesperocyparis macrocarpa	1	Raw / Exact DB / Synonym match	32FXC	Cupressus macrocarpa	0	EOL-000000502513	Cupressus macrocarpa	0	2684070	Cupressus macrocarpa	0	76352	Hesperocyparis macrocarpa	1	NO
temp_imppat_simple.txt	573	Cupressus sempervirens	Cupressus sempervirens	ncbi	13469	Cupressus sempervirens	0	Raw / Exact DB / Canonical match	32FXZ	Cupressus sempervirens	0	EOL-000000502510	Cupressus sempervirens	0	2684030	Cupressus sempervirens	0	13469	Cupressus sempervirens	0	NO
temp_imppat_simple.txt	574	Cupressus torulosa	Cupressus torulosa	ncbi	329091	Cupressus torulosa	0	Raw / Exact DB / Canonical match	32FY9	Cupressus torulosa	0	EOL-000000502503	Cupressus torulosa	0	2683955	Cupressus torulosa	0	329091	Cupressus torulosa	0	NO
temp_imppat_simple.txt	575	Curculigo orchioides	Curculigo orchioides	ncbi	681286	Curculigo orchioides	0	Raw / Exact DB / Canonical match	32G5W	Curculigo orchioides	0	EOL-000000154005	Curculigo orchioides	0	2853024	Curculigo orchioides	0	681286	Curculigo orchioides	0	NO
temp_imppat_simple.txt	576	Curcuma aeruginosa	Curcuma aeruginosa	ncbi	136205	Curcuma aeruginosa	0	Raw / Exact DB / Canonical match	32JXS	Curcuma aeruginosa	0	EOL-000000144614	Curcuma aeruginosa	0	2757635	Curcuma aeruginosa	0	136205	Curcuma aeruginosa	0	NO
temp_imppat_simple.txt	577	Curcuma amada	Curcuma amada	ncbi	105371	Curcuma amada	0	Raw / Exact DB / Canonical match	32JXW	Curcuma amada	0	EOL-000000144681	Curcuma amada	0	2757535	Curcuma amada	0	105371	Curcuma amada	0	NO
temp_imppat_simple.txt	578	Curcuma angustifolia	Curcuma angustifolia	ncbi	136208	Curcuma angustifolia	0	Raw / Exact DB / Canonical match	32JY3	Curcuma angustifolia	0	EOL-000000144616	Curcuma angustifolia	0	2757542	Curcuma angustifolia	0	136208	Curcuma angustifolia	0	NO
temp_imppat_simple.txt	579	Curcuma aromatica	Curcuma aromatica	ncbi	136209	Curcuma aromatica	0	Raw / Exact DB / Canonical match	32JY6	Curcuma aromatica	0	EOL-000000144643	Curcuma aromatica	0	2757544	Curcuma aromatica	0	136209	Curcuma aromatica	0	NO
temp_imppat_simple.txt	580	Curcuma caesia	Curcuma caesia	ncbi	508682	Curcuma caesia	0	Raw / Exact DB / Canonical match	32JYH	Curcuma caesia	0	EOL-000000144635	Curcuma caesia	0	2757606	Curcuma caesia	0	508682	Curcuma caesia	0	NO
temp_imppat_simple.txt	581	Curcuma longa	Curcuma longa	ncbi	136217	Curcuma longa	0	Raw / Exact DB / Canonical match	32K27	Curcuma longa	0	EOL-000000144598	Curcuma longa	0	2757624	Curcuma longa	0	136217	Curcuma longa	0	NO
temp_imppat_simple.txt	582	Curcuma mangga	Curcuma mangga	ncbi	379528	Curcuma mangga	0	Raw / Exact DB / Canonical match	32K2D	Curcuma mangga	0	EOL-000000144619	Curcuma mangga	0	2757639	Curcuma mangga	0	379528	Curcuma mangga	0	NO
temp_imppat_simple.txt	583	Curcuma zanthorrhiza	Curcuma zanthorrhiza	ncbi	136222	Curcuma xanthorrhiza	1	Raw / Exact DB / Synonym match	32K4Q	Curcuma zanthorrhiza	0	EOL-000000144624	Curcuma zanthorrhiza	0	2757547	Curcuma zanthorrhiza	0	136222	Curcuma xanthorrhiza	1	NO
temp_imppat_simple.txt	584	Curcuma zedoaria	Curcuma zedoaria	ncbi	136224	Curcuma zedoaria	0	Raw / Exact DB / Canonical match	32K4S	Curcuma zedoaria	0	EOL-000000144654	Curcuma zedoaria	0	2757545	Curcuma zedoaria	0	136224	Curcuma zedoaria	0	NO
temp_imppat_simple.txt	585	Cuscuta europaea	Cuscuta europaea	ncbi	41803	Cuscuta europaea	0	Raw / Exact DB / Canonical match	32LR6	Cuscuta europaea	0	EOL-000000314465	Cuscuta europaea	0	2927493	Cuscuta europaea	0	41803	Cuscuta europaea	0	NO
temp_imppat_simple.txt	586	Cuscuta reflexa	Cuscuta reflexa	ncbi	4129	Cuscuta reflexa	0	Raw / Exact DB / Canonical match	32LXH	Cuscuta reflexa	0	EOL-000000314310	Cuscuta reflexa	0	2927545	Cuscuta reflexa	0	4129	Cuscuta reflexa	0	NO
temp_imppat_simple.txt	587	Cyamopsis tetragonoloba	Cyamopsis tetragonoloba	ncbi	3832	Cyamopsis tetragonoloba	0	Raw / Exact DB / Canonical match	32N69	Cyamopsis tetragonoloba	0	EOL-000000475312	Cyamopsis tetragonoloba	0	2946183	Cyamopsis tetragonoloba	0	3832	Cyamopsis tetragonoloba	0	NO
temp_imppat_simple.txt	588	Cyanthillium cinereum	Cyanthillium cinereum	ncbi	211151	Cyanthillium cinereum	0	Raw / Exact DB / Canonical match	32P52	Cyanthillium cinereum	0	EOL-000000252885	Cyanthillium cinereum	0	6445734	Cyanthillium cinereum	0	211151	Cyanthillium cinereum	0	NO
temp_imppat_simple.txt	589	Cyanus segetum	Cyanus segetum	ncbi	41522	Centaurea cyanus	1	Raw / Exact DB / Synonym match	69GPL	Centaurea cyanus	1	EOL-000000231815	Centaurea cyanus	6	3089561	Centaurea cyanus	1	41522	Centaurea cyanus	1	NO
temp_imppat_simple.txt	590	Cyathocline purpurea	Cyathocline purpurea	ncbi	1204776	Cyathocline purpurea	0	Raw / Exact DB / Canonical match	32QTD	Cyathocline purpurea	0	EOL-000000244271	Cyathocline purpurea	0	3142265	Cyathocline purpurea	0	1204776	Cyathocline purpurea	0	NO
temp_imppat_simple.txt	591	Cycas revoluta	Cycas revoluta	ncbi	3396	Cycas revoluta	0	Raw / Exact DB / Canonical match	32S52	Cycas revoluta	0	EOL-000000502249	Cycas revoluta	0	2683217	Cycas revoluta	0	3396	Cycas revoluta	0	NO
temp_imppat_simple.txt	592	Cydonia oblonga	Cydonia oblonga	ncbi	36610	Cydonia oblonga	0	Raw / Exact DB / Canonical match	32ZLZ	Cydonia oblonga	0	EOL-000000440005	Cydonia oblonga	0	5362215	Cydonia oblonga	0	36610	Cydonia oblonga	0	NO
temp_imppat_simple.txt	593	Cymbidium aloifolium	Cymbidium aloifolium	ncbi	112603	Cymbidium aloifolium	0	Raw / Exact DB / Canonical match	336F4	Cymbidium aloifolium	0	EOL-000000181101	Cymbidium aloifolium	0	5305656	Cymbidium aloifolium	0	112603	Cymbidium aloifolium	0	NO
temp_imppat_simple.txt	594	Cymbopogon caesius	Cymbopogon caesius	ncbi	106884	Cymbopogon caesius	0	Raw / Exact DB / Canonical match	336TM	Cymbopogon caesius	0	EOL-000000138040	Cymbopogon caesius	0	4151099	Cymbopogon caesius	0	106884	Cymbopogon caesius	0	NO
temp_imppat_simple.txt	595	Cymbopogon citratus	Cymbopogon citratus	ncbi	66014	Cymbopogon citratus	0	Raw / Exact DB / Canonical match	6C76X	Cymbopogon citratus	0	EOL-000000138062	Cymbopogon citratus	0	2705275	Cymbopogon citratus	0	66014	Cymbopogon citratus	0	NO
temp_imppat_simple.txt	596	Cymbopogon coloratus	Cymbopogon coloratus	ncbi	66013	Cymbopogon	11	Recursive / Nearest match / Genus level	6C779	Cymbopogon coloratus	0	EOL-000000138060	Cymbopogon coloratus	0	4151005	Cymbopogon coloratus	0	66013	Cymbopogon	11	MAYBE
temp_imppat_simple.txt	597	Cymbopogon distans	Cymbopogon distans	ncbi	152208	Cymbopogon distans	0	Raw / Exact DB / Canonical match	6C76P	Cymbopogon distans	0	EOL-000000138020	Cymbopogon distans	0	4139405	Cymbopogon distans	0	152208	Cymbopogon distans	0	NO
temp_imppat_simple.txt	598	Cymbopogon flexuosus	Cymbopogon flexuosus	ncbi	79835	Cymbopogon flexuosus	0	Raw / Exact DB / Canonical match	6C76S	Cymbopogon flexuosus	0	EOL-000000138036	Cymbopogon flexuosus	0	8571291	Cymbopogon flexuosus	0	79835	Cymbopogon flexuosus	0	NO
temp_imppat_simple.txt	599	Cymbopogon jwarancusa	Cymbopogon jwarancusa	ncbi	79836	Cymbopogon jwarancusa	0	Raw / Exact DB / Canonical match	8VWNJ	Cymbopogon	11	EOL-000000138008	Cymbopogon	11	2705274	Cymbopogon jwarancusa	0	79836	Cymbopogon jwarancusa	0	NO
temp_imppat_simple.txt	600	Cymbopogon khasianus	Cymbopogon khasianus	ncbi	2024910	Cymbopogon khasianus	0	Raw / Exact DB / Canonical match	336VG	Cymbopogon khasianus	0	EOL-000000138059	Cymbopogon khasianus	0	4138855	Cymbopogon khasianus	0	2024910	Cymbopogon khasianus	0	NO
temp_imppat_simple.txt	601	Cymbopogon martini	Cymbopogon martini	ncbi	79837	Cymbopogon martinii	1	Raw / Exact DB / Synonym match	336VS	Cymbopogon martini	0	EOL-000000138051	Cymbopogon martini	0	4138713	Cymbopogon martini	0	79837	Cymbopogon martinii	1	NO
temp_imppat_simple.txt	602	Cymbopogon microstachys	Cymbopogon microstachys	ncbi	66013	Cymbopogon	11	Recursive / Nearest match / Genus level	336VX	Cymbopogon microstachys	0	EOL-000000138031	Cymbopogon microstachys	0	4141200	Cymbopogon microstachys	0	66013	Cymbopogon	11	MAYBE
temp_imppat_simple.txt	603	Cymbopogon nardus	Cymbopogon nardus	ncbi	79840	Cymbopogon nardus	0	Raw / Exact DB / Canonical match	336W6	Cymbopogon nardus	0	EOL-000000138052	Cymbopogon nardus	0	2705267	Cymbopogon nardus	0	79840	Cymbopogon nardus	0	NO
temp_imppat_simple.txt	604	Cymbopogon schoenanthus	Cymbopogon schoenanthus	ncbi	79841	Cymbopogon schoenanthus	0	Raw / Exact DB / Canonical match	6C6WJ	Cymbopogon schoenanthus	0	EOL-000000138045	Cymbopogon schoenanthus	0	2705269	Cymbopogon schoenanthus	0	79841	Cymbopogon schoenanthus	0	NO
temp_imppat_simple.txt	605	Cymbopogon winterianus	Cymbopogon winterianus	ncbi	1414754	Cymbopogon winterianus	0	Raw / Exact DB / Canonical match	336Y4	Cymbopogon winterianus	0	EOL-000000138021	Cymbopogon winterianus	0	2705273	Cymbopogon winterianus	0	1414754	Cymbopogon winterianus	0	NO
temp_imppat_simple.txt	606	Cynara scolymus	Cynara scolymus	ncbi	59895	Cynara cardunculus var. scolymus	1	Raw / Exact DB / Synonym match	339BH	Cynara scolymus	0	EOL-000000232370	Cynara scolymus	0	3112361	Cynara scolymus	0	59895	Cynara cardunculus var. scolymus	1	NO
temp_imppat_simple.txt	607	Cynodon dactylon	Cynodon dactylon	ncbi	28909	Cynodon dactylon	0	Raw / Exact DB / Canonical match	6C72Q	Cynodon dactylon	0	EOL-000000141766	Cynodon dactylon	0	6109637	Cynodon dactylon	0	28909	Cynodon dactylon	0	NO
temp_imppat_simple.txt	608	Cyperus articulatus	Cyperus articulatus	ncbi	1352543	Cyperus articulatus	0	Raw / Exact DB / Canonical match	33BLY	Cyperus articulatus	0	EOL-000000120706	Cyperus articulatus	0	2713638	Cyperus articulatus	0	1352543	Cyperus articulatus	0	NO
temp_imppat_simple.txt	609	Cyperus difformis	Cyperus difformis	ncbi	421870	Cyperus difformis	0	Raw / Exact DB / Canonical match	33C3B	Cyperus difformis	0	EOL-000000121279	Cyperus difformis	0	2714796	Cyperus difformis	0	421870	Cyperus difformis	0	NO
temp_imppat_simple.txt	610	Cyperus distans	Cyperus distans	ncbi	502764	Cyperus distans	0	Raw / Exact DB / Canonical match	33C3Z	Cyperus distans	0	EOL-000000120687	Cyperus distans	0	2713460|8258736	Cyperus distans|Cyperus distans	2	502764	Cyperus distans	0	NO
temp_imppat_simple.txt	611	Cyperus esculentus	Cyperus esculentus	ncbi	1053340	Cyperus esculentus	0	Raw / Exact DB / Canonical match	33C6P	Cyperus esculentus	0	EOL-000000120971	Cyperus esculentus	0	2716226|7435278	Cyperus esculentus|Cyperus esculentus	2	1053340	Cyperus esculentus	0	NO
temp_imppat_simple.txt	612	Cyperus rotundus	Cyperus rotundus	ncbi	512623	Cyperus rotundus	0	Raw / Exact DB / Canonical match	33DCV	Cyperus rotundus	0	EOL-000000120704	Cyperus rotundus	0	2714818	Cyperus rotundus	0	512623	Cyperus rotundus	0	NO
temp_imppat_simple.txt	613	Cyperus scariosus	Cyperus scariosus	ncbi	4610	Cyperus	11	Recursive / Nearest match / Genus level	6BW4V	Cyperus scariosus	0	EOL-000000121571	Cyperus scariosus	0	2716774	Cyperus scariosus	0	4610	Cyperus	11	MAYBE
temp_imppat_simple.txt	614	Cytisus scoparius	Cytisus scoparius	ncbi	3835	Cytisus scoparius	0	Raw / Exact DB / Canonical match	33S3C	Cytisus scoparius	0	EOL-000000486491	Cytisus scoparius	0	5354656	Cytisus scoparius	0	3835	Cytisus scoparius	0	NO
temp_imppat_simple.txt	615	Dactylicapnos macrocapnos	Dactylicapnos macrocapnos	ncbi	54427	Dactylicapnos macrocapnos	0	Raw / Exact DB / Canonical match	6C9FW	Dactylicapnos macrocapnos	0	EOL-000000199401	Dactylicapnos macrocapnos	0	3603401	Dactylicapnos macrocapnos	0	54427	Dactylicapnos macrocapnos	0	NO
temp_imppat_simple.txt	616	Dactylicapnos scandens	Dactylicapnos scandens	ncbi	1406284	Dactylicapnos scandens	0	Raw / Exact DB / Canonical match	6BXFY	Dactylicapnos scandens	0	EOL-000000199399	Dactylicapnos scandens	0	3603377	Dactylicapnos scandens	0	1406284	Dactylicapnos scandens	0	NO
temp_imppat_simple.txt	617	Dalbergia lanceolaria	Dalbergia lanceolaria	ncbi	1225666	Dalbergia lanceolaria	0	Raw / Exact DB / Canonical match	33Z4N	Dalbergia lanceolaria	0	EOL-000000469264	Dalbergia lanceolaria	0	2940397	Dalbergia lanceolaria	0	1225666	Dalbergia lanceolaria	0	NO
temp_imppat_simple.txt	618	Dalbergia sissoides	Dalbergia sissoides	ncbi	2507847	Dalbergia sissoides	0	Raw / Exact DB / Canonical match	33Z9L	Dalbergia sissoides	0	EOL-000000469369	Dalbergia sissoides	0	2968637	Dalbergia sissoides	0	2507847	Dalbergia sissoides	0	NO
temp_imppat_simple.txt	619	Dalbergia sissoo	Dalbergia sissoo	ncbi	107308	Dalbergia sissoo	0	Raw / Exact DB / Canonical match	33Z9N	Dalbergia sissoo	0	EOL-000000469478	Dalbergia sissoo	0	2968532	Dalbergia sissoo	0	107308	Dalbergia sissoo	0	NO
temp_imppat_simple.txt	620	Daphne oleoides	Daphne oleoides	ncbi	224035	Daphne oleoides	0	Raw / Exact DB / Canonical match	344WW	Daphne oleoides	0	EOL-000000416534	Daphne oleoides	0	7311536	Daphne oleoides	0	224035	Daphne oleoides	0	NO
temp_imppat_simple.txt	621	Datura innoxia	Datura innoxia	ncbi	4075	Datura inoxia	1	Raw / Exact DB / Synonym match	34B67	Datura innoxia	0	EOL-000000317543	Datura innoxia	0	2928755	Datura innoxia	0	4075	Datura inoxia	1	NO
temp_imppat_simple.txt	622	Datura quercifolia	Datura quercifolia	ncbi	45451	Datura quercifolia	0	Raw / Exact DB / Canonical match	34B73	Datura quercifolia	0	EOL-000000317552	Datura quercifolia	0	2928738	Datura quercifolia	0	45451	Datura quercifolia	0	NO
temp_imppat_simple.txt	623	Datura stramonium	Datura stramonium	ncbi	4076	Datura stramonium	0	Raw / Exact DB / Canonical match	34B7C	Datura stramonium	0	EOL-000000317550	Datura stramonium	0	2928751	Datura stramonium	0	4076	Datura stramonium	0	NO
temp_imppat_simple.txt	624	Daucus carota	Daucus carota	ncbi	4039	Daucus carota	0	Raw / Exact DB / Canonical match	6CFRZ	Daucus carota	0	EOL-000000277745	Daucus carota	0	3034742	Daucus carota	0	4039	Daucus carota	0	NO
temp_imppat_simple.txt	625	Daucus sativus	Daucus sativus	ncbi	4039|79200	Daucus carota|Daucus carota subsp. sativus	8	Recursive / Multiple match	5NGX8	Daucus carota sativus	1	EOL-000000277745|EOL-000000277765	Daucus carota|Daucus carota subsp. sativus (Hoffm.) Sch체bl. & Martens	8	3034742|6550056	Daucus carota|Daucus carota sativus	2	4039|79200	Daucus carota|Daucus carota subsp. sativus	8	YES
temp_imppat_simple.txt	626	Decalepis hamiltonii	Decalepis hamiltonii	ncbi	492000	Decalepis hamiltonii	0	Raw / Exact DB / Canonical match	34CTC	Decalepis hamiltonii	0	EOL-000000283550	Decalepis hamiltonii	0	3572228	Decalepis hamiltonii	0	492000	Decalepis hamiltonii	0	NO
temp_imppat_simple.txt	627	Delonix elata	Delonix elata	ncbi	162737	Delonix elata	0	Raw / Exact DB / Canonical match	34H4F	Delonix elata	0	EOL-000000472009	Delonix elata	0	2956174	Delonix elata	0	162737	Delonix elata	0	NO
temp_imppat_simple.txt	628	Delphinium caeruleum	Delphinium caeruleum	ncbi	1127147	Delphinium caeruleum	0	Raw / Exact DB / Canonical match	6CHLR	Delphinium caeruleum	0	EOL-000000196744	Delphinium caeruleum	0	8107618	Delphinium caeruleum	0	1127147	Delphinium caeruleum	0	NO
temp_imppat_simple.txt	629	Delphinium cashmerianum	Delphinium cashmerianum	ncbi	1127149	Delphinium cashmerianum	0	Raw / Exact DB / Canonical match	34J5J	Delphinium cashmerianum	0	EOL-000000196842	Delphinium cashmerianum	0	3922357	Delphinium cashmerianum	0	1127149	Delphinium cashmerianum	0	NO
temp_imppat_simple.txt	630	Delphinium denudatum	Delphinium denudatum	ncbi	1127156	Delphinium denudatum	0	Raw / Exact DB / Canonical match	34J7P	Delphinium denudatum	0	EOL-000000196619	Delphinium denudatum	0	7276704	Delphinium denudatum	0	1127156	Delphinium denudatum	0	NO
temp_imppat_simple.txt	631	Delphinium semibarbatum	Delphinium semibarbatum	ncbi	1127188	Delphinium semibarbatum	0	Raw / Exact DB / Canonical match	34JMV	Delphinium semibarbatum	0	EOL-000000196794	Delphinium semibarbatum	0	7553349	Delphinium semibarbatum	0	1127188	Delphinium semibarbatum	0	NO
temp_imppat_simple.txt	632	Delphinium staphisagria	Delphinium staphisagria	ncbi	104301	Staphisagria macrosperma	1	Raw / Exact DB / Synonym match	4ZJDL	Staphisagria macrosperma	1	EOL-000000196856	Delphinium staphisagria	0	7620156	Staphisagria macrosperma	1	104301	Staphisagria macrosperma	1	NO
temp_imppat_simple.txt	633	Delphinium vestitum	Delphinium vestitum	ncbi	2054461	Delphinium vestitum	0	Raw / Exact DB / Canonical match	34JRV	Delphinium vestitum	0	EOL-000000196459	Delphinium vestitum	0	3926239|7421349	Delphinium vestitum|Delphinium vestitum	2	2054461	Delphinium vestitum	0	NO
temp_imppat_simple.txt	634	Delphinium zalil	Delphinium zalil	ncbi	1127188	Delphinium semibarbatum	6	Recursive / Single match	34JMV	Delphinium semibarbatum	1	EOL-000000196794	Delphinium semibarbatum	6	7553349	Delphinium semibarbatum	1	1127188	Delphinium semibarbatum	6	NO
temp_imppat_simple.txt	635	Dendrobium amoenum	Dendrobium amoenum	ncbi	859504	Dendrobium amoenum	0	Raw / Exact DB / Canonical match	34MG3	Dendrobium amoenum	0	EOL-000000169728	Dendrobium amoenum	0	5317582	Dendrobium amoenum	0	859504	Dendrobium amoenum	0	NO
temp_imppat_simple.txt	636	Dendrobium densiflorum	Dendrobium densiflorum	ncbi	161866	Dendrobium densiflorum	0	Raw / Exact DB / Canonical match	34MSR	Dendrobium densiflorum	0	EOL-000000169641	Dendrobium densiflorum	0	5316645|7979462	Dendrobium densiflorum|Dendrobium densiflorum	2	161866	Dendrobium densiflorum	0	NO
temp_imppat_simple.txt	637	Dendrobium nobile	Dendrobium nobile	ncbi	94219	Dendrobium nobile	0	Raw / Exact DB / Canonical match	34NCR	Dendrobium nobile	0	EOL-000000169401	Dendrobium nobile	0	5317489	Dendrobium nobile	0	94219	Dendrobium nobile	0	NO
temp_imppat_simple.txt	638	Dendrolobium triangulare	Dendrolobium triangulare	ncbi	1424754	Dendrolobium triangulare	0	Raw / Exact DB / Canonical match	34QJY	Dendrolobium triangulare	0	EOL-000000476732	Dendrolobium triangulare	0	2946831	Dendrolobium triangulare	0	1424754	Dendrolobium triangulare	0	NO
temp_imppat_simple.txt	639	Dendrophthoe falcata	Dendrophthoe falcata	ncbi	160049	Dendrophthoe falcata	0	Raw / Exact DB / Canonical match	34RMS	Dendrophthoe falcata	0	EOL-000000222493	Dendrophthoe falcata	0	7595217	Dendrophthoe falcata	0	160049	Dendrophthoe falcata	0	NO
temp_imppat_simple.txt	640	Derris elliptica	Derris elliptica	ncbi	56063	Derris elliptica	0	Raw / Exact DB / Canonical match	34YTC	Derris elliptica	0	EOL-000000462296	Derris elliptica	0	5350305	Derris elliptica	0	56063	Derris elliptica	0	NO
temp_imppat_simple.txt	641	Derris malaccensis	Derris malaccensis	ncbi	1225678	Derris montana	6	Recursive / Single match	34YV6	Derris montana	1	EOL-000000462346	Derris malaccensis	0	5350229	Derris montana	1	1225678	Derris montana	6	NO
temp_imppat_simple.txt	642	Desmodium elegans	Desmodium elegans	ncbi	149687	Ototropis elegans	1	Raw / Exact DB / Synonym match	4H6R5|6CNXS|9F9S5	Phyllodium elegans|Desmodium venustum|Sunhangia elegans	8	EOL-000000479816	Desmodium elegans	0	11370567|2948557|2967820	Sunhangia elegans|Phyllodium elegans|Desmodium venustum	2	149687	Ototropis elegans	1	NO
temp_imppat_simple.txt	643	Desmodium gangeticum	Desmodium gangeticum	ncbi	670324	Pleurolobus gangeticus	1	Raw / Exact DB / Synonym match	9DHYK	Pleurolobus gangeticus	1	EOL-000000479740	Desmodium gangeticum	0	11440699	Desmodium gangeticum	0	670324	Pleurolobus gangeticus	1	NO
temp_imppat_simple.txt	644	Desmodium laxiflorum	Desmodium laxiflorum	ncbi	1603717	Sohmaea laxiflora	1	Raw / Exact DB / Synonym match	9DMK7	Sohmaea laxiflora	1	EOL-000000479762	Desmodium laxiflorum	0	11593609	Desmodium laxiflorum	0	1603717	Sohmaea laxiflora	1	NO
temp_imppat_simple.txt	645	Desmodium triflorum	Desmodium triflorum	ncbi	670328	Grona triflora	1	Raw / Exact DB / Synonym match	9D6GD	Grona triflora	6	EOL-000000479706	Desmodium triflorum	0	7856456	Desmodium triflorum	0	670328	Grona triflora	1	NO
temp_imppat_simple.txt	646	Desmos chinensis	Desmos chinensis	ncbi	1179221	Desmos chinensis	0	Raw / Exact DB / Canonical match	3544P	Desmos chinensis	0	EOL-000000490118	Desmos chinensis	0	3155130	Desmos chinensis	0	1179221	Desmos chinensis	0	NO
temp_imppat_simple.txt	647	Dianella ensifolia	Dianella ensifolia	ncbi	13485	Dianella ensifolia	0	Raw / Exact DB / Canonical match	359RM	Dianella ensifolia	0	EOL-000000158545	Dianella ensifolia	0	8365251	Dianella ensifolia	0	13485	Dianella ensifolia	0	NO
temp_imppat_simple.txt	648	Dianthus caryophyllus	Dianthus caryophyllus	ncbi	3570	Dianthus caryophyllus	0	Raw / Exact DB / Canonical match	6CPZ5	Dianthus caryophyllus	0	EOL-000000215617	Dianthus caryophyllus	0	3085420	Dianthus caryophyllus	0	3570	Dianthus caryophyllus	0	NO
temp_imppat_simple.txt	649	Dianthus chinensis	Dianthus chinensis	ncbi	118431	Dianthus chinensis	0	Raw / Exact DB / Canonical match	6CPYB	Dianthus chinensis	0	EOL-000000215461	Dianthus chinensis	0	3085418	Dianthus chinensis	0	118431	Dianthus chinensis	0	NO
temp_imppat_simple.txt	650	Dicentra canadensis	Dicentra canadensis	ncbi	581247	Dicentra canadensis	0	Raw / Exact DB / Canonical match	35J84	Dicentra canadensis	0	EOL-000000199360	Dicentra canadensis	0	2888554	Dicentra canadensis	0	581247	Dicentra canadensis	0	NO
temp_imppat_simple.txt	651	Dichroa febrifuga	Dichroa febrifuga	ncbi	152286	Hydrangea febrifuga	1	Raw / Exact DB / Synonym match	3N4B9	Hydrangea febrifuga	1	EOL-000000369409	Hydrangea febrifuga	6	8682693	Hydrangea febrifuga	1	152286	Hydrangea febrifuga	1	NO
temp_imppat_simple.txt	652	Dichrocephala integrifolia	Dichrocephala integrifolia	ncbi	1573921	Dichrocephala integrifolia	0	Raw / Exact DB / Canonical match	35NN4	Dichrocephala integrifolia	0	EOL-000000271226	Dichrocephala integrifolia	0	3115588	Dichrocephala integrifolia	0	1573921	Dichrocephala integrifolia	0	NO
temp_imppat_simple.txt	653	Dicoma tomentosa	Dicoma tomentosa	ncbi	1184229	Dicoma tomentosa	0	Raw / Exact DB / Canonical match	35QJP	Dicoma tomentosa	0	EOL-000000241152	Dicoma tomentosa	0	3103375	Dicoma tomentosa	0	1184229	Dicoma tomentosa	0	NO
temp_imppat_simple.txt	654	Dicranostigma lactucoides	Dicranostigma lactucoides	ncbi	72190	Dicranostigma lactucoides	0	Raw / Exact DB / Canonical match	35T6Y	Dicranostigma lactucoides	0	EOL-000000198487	Dicranostigma lactucoides	0	3602317	Dicranostigma lactucoides	0	72190	Dicranostigma lactucoides	0	NO
temp_imppat_simple.txt	655	Digitalis lanata	Digitalis lanata	ncbi	49450	Digitalis lanata	0	Raw / Exact DB / Canonical match	3638W	Digitalis lanata	0	EOL-000000361943	Digitalis lanata	0	5414989	Digitalis lanata	0	49450	Digitalis lanata	0	NO
temp_imppat_simple.txt	656	Digitalis purpurea	Digitalis purpurea	ncbi	4164	Digitalis purpurea	0	Raw / Exact DB / Canonical match	3639Z	Digitalis purpurea	0	EOL-000000361973	Digitalis purpurea	0	5414995	Digitalis purpurea	0	4164	Digitalis purpurea	0	NO
temp_imppat_simple.txt	657	Dillenia pentagyna	Dillenia pentagyna	ncbi	1747698	Dillenia pentagyna	0	Raw / Exact DB / Canonical match	365HZ	Dillenia pentagyna	0	EOL-000000201317	Dillenia pentagyna	0	5681100	Dillenia pentagyna	0	1747698	Dillenia pentagyna	0	NO
temp_imppat_simple.txt	658	Dimocarpus longan	Dimocarpus longan	ncbi	128017	Dimocarpus longan	0	Raw / Exact DB / Canonical match	36798	Dimocarpus longan	0	EOL-000000452581	Dimocarpus longan	0	3190008	Dimocarpus longan	0	128017	Dimocarpus longan	0	NO
temp_imppat_simple.txt	659	Diospyros malabarica	Diospyros malabarica	ncbi	413755	Diospyros malabarica	0	Raw / Exact DB / Canonical match	6D8M8	Diospyros malabarica	0	EOL-000000319735	Diospyros malabarica	0	7295796	Diospyros malabarica	0	413755	Diospyros malabarica	0	NO
temp_imppat_simple.txt	660	Diospyros melanoxylon	Diospyros melanoxylon	ncbi	1948899	Diospyros melanoxylon	0	Raw / Exact DB / Canonical match	6CWLH	Diospyros melanoxylon	0	EOL-000000319227	Diospyros melanoxylon	0	7715874	Diospyros melanoxylon	0	1948899	Diospyros melanoxylon	0	NO
temp_imppat_simple.txt	661	Diplazium esculentum	Diplazium esculentum	ncbi	29615	Diplazium esculentum	0	Raw / Exact DB / Canonical match	B9DTQ	Diplazium esculentum	0	EOL-000000508450	Diplazium esculentum	0	2650858	Diplazium esculentum	0	29615	Diplazium esculentum	0	NO
temp_imppat_simple.txt	662	Diploclisia glaucescens	Diploclisia glaucescens	ncbi	152357	Diploclisia glaucescens	0	Raw / Exact DB / Canonical match	36JXW	Diploclisia glaucescens	0	EOL-000000200064	Diploclisia glaucescens	0	7268813	Diploclisia glaucescens	0	152357	Diploclisia glaucescens	0	NO
temp_imppat_simple.txt	663	Dipsacus fullonum	Dipsacus fullonum	ncbi	183561	Dipsacus fullonum	0	Raw / Exact DB / Canonical match	6CXBL	Dipsacus fullonum	0	EOL-000000307818	Dipsacus	11	8435025	Dipsacus fullonum	0	183561	Dipsacus fullonum	0	NO
temp_imppat_simple.txt	664	Dittrichia graveolens	Dittrichia graveolens	ncbi	1532790	Dittrichia graveolens	0	Raw / Exact DB / Canonical match	36ZJ7	Dittrichia graveolens	0	EOL-000000265612	Dittrichia graveolens	0	3101193	Dittrichia graveolens	0	1532790	Dittrichia graveolens	0	NO
temp_imppat_simple.txt	665	Dodonaea viscosa	Dodonaea viscosa	ncbi	151065	Dodonaea viscosa	0	Raw / Exact DB / Canonical match	373RT	Dodonaea viscosa	0	EOL-000000452552	Dodonaea viscosa	0	5421144|7585074|8265006	Dodonaea viscosa|Dodonaea viscosa|Dodonaea viscosa	2	151065	Dodonaea viscosa	0	NO
temp_imppat_simple.txt	666	Dorema ammoniacum	Dorema ammoniacum	ncbi	460607	Ferula ammoniacum	1	Raw / Exact DB / Synonym match	6HQGM|6HS68	Ferula ammoniacum|Ferula michaelii	8	EOL-000000278145|EOL-000000278197	Ferula michaelii|Ferula ammoniacum	8	8604541|8628529	Ferula michaelii|Ferula ammoniacum	2	460607	Ferula ammoniacum	1	NO
temp_imppat_simple.txt	667	Dovyalis caffra	Dovyalis caffra	ncbi	77055	Dovyalis caffra	0	Raw / Exact DB / Canonical match	37HN2	Dovyalis caffra	0	EOL-000000395246	Dovyalis caffra	0	2874131	Dovyalis caffra	0	77055	Dovyalis caffra	0	NO
temp_imppat_simple.txt	668	Dracocephalum moldavica	Dracocephalum moldavica	ncbi	39296	Dracocephalum moldavica	0	Raw / Exact DB / Canonical match	37KB2	Dracocephalum moldavica	0	EOL-000000343835	Dracocephalum moldavica	0	2927222	Dracocephalum moldavica	0	39296	Dracocephalum moldavica	0	NO
temp_imppat_simple.txt	669	Drimia indica	Drimia indica	ncbi	81800	Drimia indica	0	Raw / Exact DB / Canonical match	37P4T	Drimia indica	0	EOL-000000151938	Drimia indica	0	2776661	Drimia indica	0	81800	Drimia indica	0	NO
temp_imppat_simple.txt	670	Drimia maritima	Drimia maritima	ncbi	82070	Squilla maritima	1	Raw / Exact DB / Synonym match	37P5D	Drimia maritima	0	EOL-000000151974	Drimia maritima	0	2776790	Drimia maritima	0	82070	Squilla maritima	1	NO
temp_imppat_simple.txt	671	Drimys winteri	Drimys winteri	ncbi	3419	Drimys winteri	0	Raw / Exact DB / Canonical match	6DKK8	Drimys winteri	0	EOL-000000493202	Drimys winteri	0	4020527	Drimys winteri	0	3419	Drimys winteri	0	NO
temp_imppat_simple.txt	672	Drymaria cordata	Drymaria cordata	ncbi	191453	Drymaria cordata	0	Raw / Exact DB / Canonical match	6DLHG	Drymaria cordata	0	EOL-000000214026	Drymaria cordata	0	5384509	Drymaria cordata	0	191453	Drymaria cordata	0	NO
temp_imppat_simple.txt	673	Durio zibethinus	Durio zibethinus	ncbi	66656	Durio zibethinus	0	Raw / Exact DB / Canonical match	383W8	Durio zibethinus	0	EOL-000000417608	Durio zibethinus	0	3152230	Durio zibethinus	0	66656	Durio zibethinus	0	NO
temp_imppat_simple.txt	674	Dysosma aurantiocaulis	Dysosma aurantiocaulis	ncbi	335807	Dysosma aurantiocaulis	0	Raw / Exact DB / Canonical match	7VJNZ	Dysosma aurantiocaulis	0	EOL-000000200523	Berberidaceae	12	3981234	Dysosma aurantiocaulis	0	335807	Dysosma aurantiocaulis	0	NO
temp_imppat_simple.txt	675	Dysphania ambrosioides	Dysphania ambrosioides	ncbi	330163	Dysphania ambrosioides	0	Raw / Exact DB / Canonical match	6DSM2	Dysphania ambrosioides	0	EOL-000000206745	Dysphania ambrosioides	0	5568446	Dysphania ambrosioides	0	330163	Dysphania ambrosioides	0	NO
temp_imppat_simple.txt	676	Dysphania botrys	Dysphania botrys	ncbi	240045	Dysphania botrys	0	Raw / Exact DB / Canonical match	6DSNB	Dysphania botrys	0	EOL-000000206725	Dysphania botrys	0	5568428	Dysphania botrys	0	240045	Dysphania botrys	0	NO
temp_imppat_simple.txt	677	Ecballium elaterium	Ecballium elaterium	ncbi	3679	Ecballium elaterium	0	Raw / Exact DB / Canonical match	38DKH	Ecballium elaterium	0	EOL-000000432844	Ecballium elaterium	0	2874680	Ecballium elaterium	0	3679	Ecballium elaterium	0	NO
temp_imppat_simple.txt	678	Ecbolium viride	Ecbolium viride	ncbi	478911	Ecbolium viride	0	Raw / Exact DB / Canonical match	6DTPC	Ecbolium viride	0	EOL-000000359668	Ecbolium viride	0	7264277	Ecbolium viride	0	478911	Ecbolium viride	0	NO
temp_imppat_simple.txt	679	Echinacea angustifolia	Echinacea angustifolia	ncbi	308558	Echinacea angustifolia	0	Raw / Exact DB / Canonical match	38FNL	Echinacea angustifolia	0	EOL-000000270596	Echinacea angustifolia	0	3150933	Echinacea angustifolia	0	308558	Echinacea angustifolia	0	NO
temp_imppat_simple.txt	680	Echinops niveus	Echinops niveus	ncbi	274428	Echinops niveus	0	Raw / Exact DB / Canonical match	38K68	Echinops niveus	0	EOL-000000265352	Echinops niveus	0	7880458	Echinops niveus	0	274428	Echinops niveus	0	NO
temp_imppat_simple.txt	681	Eclipta prostrata	Eclipta prostrata	ncbi	53719	Eclipta prostrata	0	Raw / Exact DB / Canonical match	38NB2	Eclipta prostrata	0	EOL-000000244343	Eclipta prostrata	0	5384950	Eclipta prostrata	0	53719	Eclipta prostrata	0	NO
temp_imppat_simple.txt	682	Edgeworthia gardneri	Edgeworthia gardneri	ncbi	2203444	Edgeworthia gardneri	0	Raw / Exact DB / Canonical match	6DXJP	Edgeworthia gardneri	0	EOL-000000416682	Edgeworthia gardneri	0	5523712	Edgeworthia gardneri	0	2203444	Edgeworthia gardneri	0	NO
temp_imppat_simple.txt	683	Edgeworthia tomentosa	Edgeworthia tomentosa	ncbi	2203444	Edgeworthia gardneri	1	Raw / Exact DB / Synonym match	38SV8	Edgeworthia chrysantha	1	EOL-000000416680|EOL-000000416682	Edgeworthia chrysantha|Edgeworthia gardneri	8	5420855	Edgeworthia chrysantha	1	2203444	Edgeworthia gardneri	1	NO
temp_imppat_simple.txt	684	Eichhornia crassipes	Eichhornia crassipes	ncbi	44947	Pontederia crassipes	6	Recursive / Single match	4LTW6	Pontederia crassipes	1	EOL-000000143174	Eichhornia crassipes	0	2765942	Pontederia crassipes	1	44947	Pontederia crassipes	6	NO
temp_imppat_simple.txt	685	Elaeagnus rhamnoides	Elaeagnus rhamnoides	ncbi	193516	Hippophae rhamnoides	1	Raw / Exact DB / Synonym match	5HYJJ	Hippophae rhamnoides rhamnoides	1	EOL-000000438015|EOL-000000438021	Hippophae rhamnoides|Hippophae rhamnoides subsp. rhamnoides	8	7293089	Hippophae rhamnoides rhamnoides	1	193516	Hippophae rhamnoides	1	NO
temp_imppat_simple.txt	686	Elaeocarpus serratus	Elaeocarpus serratus	ncbi	1736744	Elaeocarpus serratus	0	Raw / Exact DB / Canonical match	38Y4R	Elaeocarpus serratus	0	EOL-000000437693	Elaeocarpus serratus	0	7880979	Elaeocarpus serratus	0	1736744	Elaeocarpus serratus	0	NO
temp_imppat_simple.txt	687	Eleocharis dulcis	Eleocharis dulcis	ncbi	110284	Eleocharis dulcis	0	Raw / Exact DB / Canonical match	6F2KL	Eleocharis dulcis	0	EOL-000000122242	Eleocharis dulcis	0	2717712	Eleocharis dulcis	0	110284	Eleocharis dulcis	0	NO
temp_imppat_simple.txt	688	Elettaria cardamomum	Elettaria cardamomum	ncbi	105181	Elettaria cardamomum	0	Raw / Exact DB / Canonical match	6F4H8	Elettaria cardamomum	0	EOL-000000146201	Elettaria cardamomum	0	2759871	Elettaria cardamomum	0	105181	Elettaria cardamomum	0	NO
temp_imppat_simple.txt	689	Eleusine coracana	Eleusine coracana	ncbi	4511	Eleusine coracana	0	Raw / Exact DB / Canonical match	398HR	Eleusine coracana	0	EOL-000000132444	Eleusine coracana	0	2705957	Eleusine coracana	0	4511	Eleusine coracana	0	NO
temp_imppat_simple.txt	690	Eleusine indica	Eleusine indica	ncbi	29674	Eleusine indica	0	Raw / Exact DB / Canonical match	398JK|8TT8V	Eleusine indica|Eleusine indica	2	EOL-000000132446	Eleusine indica	0	2705953	Eleusine indica	0	29674	Eleusine indica	0	NO
temp_imppat_simple.txt	691	Eleutherococcus trifoliatus	Eleutherococcus trifoliatus	ncbi	46385	Eleutherococcus trifoliatus	0	Raw / Exact DB / Canonical match	398Y5	Eleutherococcus trifoliatus	0	EOL-000000274399	Eleutherococcus trifoliatus	0	3035456	Eleutherococcus trifoliatus	0	46385	Eleutherococcus trifoliatus	0	NO
temp_imppat_simple.txt	692	Elsholtzia blanda	Elsholtzia blanda	ncbi	1874227	Elsholtzia blanda	0	Raw / Exact DB / Canonical match	39CYS	Elsholtzia blanda	0	EOL-000000349587	Elsholtzia blanda	0	8002762	Elsholtzia blanda	0	1874227	Elsholtzia blanda	0	NO
temp_imppat_simple.txt	693	Elsholtzia ciliata	Elsholtzia ciliata	ncbi	662901	Elsholtzia ciliata	0	Raw / Exact DB / Canonical match	39CZ2	Elsholtzia ciliata	0	EOL-000000349563	Elsholtzia ciliata	0	2927075	Elsholtzia ciliata	0	662901	Elsholtzia ciliata	0	NO
temp_imppat_simple.txt	694	Elsholtzia densa	Elsholtzia densa	ncbi	587661	Elsholtzia densa	0	Raw / Exact DB / Canonical match	39CZ7	Elsholtzia densa	0	EOL-000000349585	Elsholtzia densa	0	7309000	Elsholtzia densa	0	587661	Elsholtzia densa	0	NO
temp_imppat_simple.txt	695	Elsholtzia fruticosa	Elsholtzia fruticosa	ncbi	698833	Elsholtzia fruticosa	0	Raw / Exact DB / Canonical match	39CZJ	Elsholtzia fruticosa	0	EOL-000000349605	Elsholtzia fruticosa	0	7308971	Elsholtzia fruticosa	0	698833	Elsholtzia fruticosa	0	NO
temp_imppat_simple.txt	696	Elytraria acaulis	Elytraria acaulis	ncbi	640489	Elytraria acaulis	0	Raw / Exact DB / Canonical match	6F66K	Elytraria acaulis	0	EOL-000000357408	Elytraria acaulis	0	8183089	Elytraria acaulis	0	640489	Elytraria acaulis	0	NO
temp_imppat_simple.txt	697	Embelia ribes	Embelia ribes	ncbi	459629	Embelia ribes	0	Raw / Exact DB / Canonical match	39FQ4	Embelia ribes	0	EOL-000000329688	Embelia ribes	0	7330952	Embelia ribes	0	459629	Embelia ribes	0	NO
temp_imppat_simple.txt	698	Emex spinosa	Emex spinosa	ncbi	137677	Rumex spinosus	1	Raw / Exact DB / Synonym match	4TPXD	Rumex spinosus	1	EOL-000000208385	Rumex spinosus	6	2888870	Rumex spinosus	1	137677	Rumex spinosus	1	NO
temp_imppat_simple.txt	699	Emilia sonchifolia	Emilia sonchifolia	ncbi	415160	Emilia sonchifolia	0	Raw / Exact DB / Canonical match	39GXQ	Emilia sonchifolia	0	EOL-000000264726	Emilia sonchifolia	0	7376217	Emilia sonchifolia	0	415160	Emilia sonchifolia	0	NO
temp_imppat_simple.txt	700	Endosamara racemosa	Endosamara racemosa	ncbi	236730	Endosamara racemosa	0	Raw / Exact DB / Canonical match	39SC3	Endosamara racemosa	0	EOL-000000465138	Endosamara racemosa	0	2951830	Endosamara racemosa	0	236730	Endosamara racemosa	0	NO
temp_imppat_simple.txt	701	Endostemon viscosus	Endostemon viscosus	ncbi	204113	Endostemon	11	Recursive / Nearest match / Genus level	6F9DS	Endostemon viscosus	0	EOL-000000346789	Endostemon viscosus	0	3899534	Endostemon viscosus	0	204113	Endostemon	11	MAYBE
temp_imppat_simple.txt	702	Enicostema axillare	Enicostema axillare	ncbi	82713	Enicostema axillare	0	Raw / Exact DB / Canonical match	39V4H	Enicostema axillare	0	EOL-000000280858	Enicostema axillare	0	3170131	Enicostema axillare	0	82713	Enicostema axillare	0	NO
temp_imppat_simple.txt	703	Entada rheedii	Entada rheedii	ncbi	204974	Entada rheedei	1	Raw / Exact DB / Synonym match	39X5X	Entada rheedei	6	EOL-000000466382	Entada rheedii	0	2976236	Entada rheedei	6	204974	Entada rheedei	1	NO
temp_imppat_simple.txt	704	Enydra fluctuans	Enydra fluctuans	ncbi	2782249	Enydra fluctuans	0	Raw / Exact DB / Canonical match	6FH6H	Enydra fluctuans	0	EOL-000000255452	Enydra fluctuans	0	5402447	Enydra fluctuans	0	2782249	Enydra fluctuans	0	NO
temp_imppat_simple.txt	705	Ephedra equisetina	Ephedra equisetina	ncbi	173280	Ephedra equisetina	0	Raw / Exact DB / Canonical match	6FNF4	Ephedra equisetina	0	EOL-000000501844	Ephedra equisetina	0	2653316	Ephedra equisetina	0	173280	Ephedra equisetina	0	NO
temp_imppat_simple.txt	706	Ephedra major	Ephedra major	ncbi	34344	Ephedra major	0	Raw / Exact DB / Canonical match	6FNGC	Ephedra foeminea	1	EOL-000000501833	Ephedra major	0	2653428	Ephedra major	0	34344	Ephedra major	0	NO
temp_imppat_simple.txt	707	Ephedra sinica	Ephedra sinica	ncbi	33152	Ephedra sinica	0	Raw / Exact DB / Canonical match	6FPBK	Ephedra sinica	0	EOL-000000501830	Ephedra sinica	0	2653377	Ephedra sinica	0	33152	Ephedra sinica	0	NO
temp_imppat_simple.txt	708	Epilobium angustifolium	Epilobium angustifolium	ncbi	13055	Chamaenerion angustifolium	1	Raw / Exact DB / Synonym match	7NFK8|7NN3X|7TQGP	Chamaenerion angustifolium|Chamaenerion angustifolium angustifolium|Chamaenerion dodonaei	8	EOL-000000413529	Epilobium angustifolium	0	3666422|7322650	Chamaenerion dodonaei|Chamaenerion angustifolium angustifolium	2	13055	Chamaenerion angustifolium	1	NO
temp_imppat_simple.txt	709	Equisetum palustre	Equisetum palustre	ncbi	113538	Equisetum palustre	0	Raw / Exact DB / Canonical match	B9LTT	Equisetum palustre	0	EOL-000000517689	Equisetum palustre	0	2687932	Equisetum palustre	0	113538	Equisetum palustre	0	NO
temp_imppat_simple.txt	710	Eranthemum roseum	Eranthemum roseum	ncbi	23918	Eranthemum	11	Recursive / Nearest match / Genus level	6GBCW	Eranthemum roseum	0	EOL-000000360097	Eranthemum roseum	0	7845184	Eranthemum roseum	0	23918	Eranthemum	11	MAYBE
temp_imppat_simple.txt	711	Erigeron aegyptiacus	Erigeron aegyptiacus	ncbi	72956|72901	Nidorella|Blumea	11	Recursive / Nearest match / Genus level	47DGH	Nidorella aegyptiaca	1	EOL-000000266347|EOL-000000271057	Blumea obliqua|Nidorella aegyptiaca	8	5395632|8339120	Blumea obliqua|Nidorella aegyptiaca	2	72956|72901	Nidorella|Blumea	11	MAYBE
temp_imppat_simple.txt	712	Erigeron bonariensis	Erigeron bonariensis	ncbi	91242	Conyza bonariensis	1	Raw / Exact DB / Synonym match	6GNL6	Erigeron bonariensis	0	EOL-000000252245	Erigeron bonariensis	0	3146717|8792094	Erigeron bonariensis|Erigeron bonariensis	2	91242	Conyza bonariensis	1	NO
temp_imppat_simple.txt	713	Erigeron canadensis	Erigeron canadensis	ncbi	72917	Erigeron canadensis	0	Raw / Exact DB / Canonical match	6GNBD	Erigeron canadensis	0	EOL-000000252119	Erigeron canadensis	0	3146791	Erigeron canadensis	0	72917	Erigeron canadensis	0	NO
temp_imppat_simple.txt	714	Eriobotrya japonica	Eriobotrya japonica	ncbi	2843217	Rhaphiolepis bibas	1	Raw / Exact DB / Synonym match	4S4GG	Rhaphiolepis bibas	1	EOL-000000442143	Eriobotrya japonica	0	10794683	Rhaphiolepis loquata	1	2843217	Rhaphiolepis bibas	1	NO
temp_imppat_simple.txt	715	Eruca vesicaria	Eruca vesicaria	ncbi	180536	Eruca vesicaria	0	Raw / Exact DB / Canonical match	3B9TG	Eruca vesicaria	0	EOL-000000431069	Eruca vesicaria	0	5375920	Eruca vesicaria	0	180536	Eruca vesicaria	0	NO
temp_imppat_simple.txt	716	Eryngium caeruleum	Eryngium caeruleum	ncbi	155275	Eryngium caeruleum	0	Raw / Exact DB / Canonical match	6GSBM	Eryngium caeruleum	0	EOL-000000278443|EOL-000000278466|EOL-000000278565	Eryngium planum|Eryngium caucasicum|Eryngium amethystinum	8	3034393|3034402|7779477	Eryngium planum|Eryngium amethystinum|Eryngium caucasicum	2	155275	Eryngium caeruleum	0	NO
temp_imppat_simple.txt	717	Eryngium foetidum	Eryngium foetidum	ncbi	477864	Eryngium foetidum	0	Raw / Exact DB / Canonical match	6H4DW	Eryngium foetidum	0	EOL-000000278622	Eryngium foetidum	0	3034425	Eryngium foetidum	0	477864	Eryngium foetidum	0	NO
temp_imppat_simple.txt	718	Erysimum repandum	Erysimum repandum	ncbi	369001	Erysimum repandum	0	Raw / Exact DB / Canonical match	3BBRH	Erysimum repandum	0	EOL-000000428791	Erysimum repandum	0	3048166	Erysimum repandum	0	369001	Erysimum repandum	0	NO
temp_imppat_simple.txt	719	Erythrina arborescens	Erythrina arborescens	ncbi	1495519	Erythrina arborescens	0	Raw / Exact DB / Canonical match	3BD84	Erythrina arborescens	0	EOL-000000485415	Erythrina arborescens	0	5349698	Erythrina arborescens	0	1495519	Erythrina arborescens	0	NO
temp_imppat_simple.txt	720	Erythrina crista-galli	Erythrina crista-galli	ncbi	49817	Erythrina crista-galli	0	Raw / Exact DB / Canonical match	3BD9G	Erythrina crista-galli	0	EOL-000000485440	Erythrina crista-galli	0	5349719	Erythrina crista-galli	0	49817	Erythrina crista-galli	0	NO
temp_imppat_simple.txt	721	Erythrina fusca	Erythrina fusca	ncbi	556509	Erythrina fusca	0	Raw / Exact DB / Canonical match	6GRZX	Erythrina fusca	0	EOL-000000485393	Erythrina fusca	0	5349620	Erythrina fusca	0	556509	Erythrina fusca	0	NO
temp_imppat_simple.txt	722	Erythrina stricta	Erythrina stricta	ncbi	1679267	Erythrina stricta	0	Raw / Exact DB / Canonical match	6GRNJ	Erythrina stricta	0	EOL-000000485398	Erythrina stricta	0	5349642	Erythrina stricta	0	1679267	Erythrina stricta	0	NO
temp_imppat_simple.txt	723	Erythrina suberosa	Erythrina suberosa	ncbi	1288013	Erythrina suberosa	0	Raw / Exact DB / Canonical match	6GRNC	Erythrina suberosa	0	EOL-000000485458	Erythrina suberosa	0	5349546	Erythrina suberosa	0	1288013	Erythrina suberosa	0	NO
temp_imppat_simple.txt	724	Erythrina subumbrans	Erythrina subumbrans	ncbi	1288014	Erythrina subumbrans	0	Raw / Exact DB / Canonical match	6GRND	Erythrina subumbrans	0	EOL-000000485450	Erythrina subumbrans	0	5349636	Erythrina subumbrans	0	1288014	Erythrina subumbrans	0	NO
temp_imppat_simple.txt	725	Erythrina variegata	Erythrina variegata	ncbi	3845	Erythrina variegata	0	Raw / Exact DB / Canonical match	3BDF5	Erythrina variegata	0	EOL-000000485471	Erythrina variegata	0	5349581	Erythrina variegata	0	3845	Erythrina variegata	0	NO
temp_imppat_simple.txt	726	Erythroxylum coca	Erythroxylum coca	ncbi	289672	Erythroxylum coca	0	Raw / Exact DB / Canonical match	3BFSN	Erythroxylum coca	0	EOL-000000380071	Erythroxylum coca	0	2873939	Erythroxylum coca	0	289672	Erythroxylum coca	0	NO
temp_imppat_simple.txt	727	Eschscholzia californica	Eschscholzia californica	ncbi	3467	Eschscholzia californica	0	Raw / Exact DB / Canonical match	3BH52	Eschscholzia californica	0	EOL-000000199532	Eschscholzia californica	0	2888380	Eschscholzia californica	0	3467	Eschscholzia californica	0	NO
temp_imppat_simple.txt	728	Eucalyptus alba	Eucalyptus alba	ncbi	183808	Eucalyptus alba	0	Raw / Exact DB / Canonical match	3BPL2	Eucalyptus alba	0	EOL-000000398694	Eucalyptus alba	0	3176384	Eucalyptus alba	0	183808	Eucalyptus alba	0	NO
temp_imppat_simple.txt	729	Eucalyptus albens	Eucalyptus albens	ncbi	183809	Eucalyptus albens	0	Raw / Exact DB / Canonical match	3BPL3	Eucalyptus albens	0	EOL-000000398642	Eucalyptus albens	0	7908015	Eucalyptus albens	0	183809	Eucalyptus albens	0	NO
temp_imppat_simple.txt	730	Eucalyptus astringens	Eucalyptus astringens	ncbi	1711162	Eucalyptus astringens	0	Raw / Exact DB / Canonical match	6GSM8	Eucalyptus astringens	0	EOL-000000398352	Eucalyptus astringens	0	3176973	Eucalyptus astringens	0	1711162	Eucalyptus astringens	0	NO
temp_imppat_simple.txt	731	Eucalyptus baueriana	Eucalyptus baueriana	ncbi	1711170	Eucalyptus baueriana	0	Raw / Exact DB / Canonical match	3BPNH	Eucalyptus baueriana	0	EOL-000000398810	Eucalyptus baueriana	0	3176863	Eucalyptus baueriana	0	1711170	Eucalyptus baueriana	0	NO
temp_imppat_simple.txt	732	Eucalyptus camaldulensis	Eucalyptus camaldulensis	ncbi	34316	Eucalyptus camaldulensis	0	Raw / Exact DB / Canonical match	3BPQQ	Eucalyptus camaldulensis	0	EOL-000000398998	Eucalyptus camaldulensis	0	11869920|11948544|11994555	Eucalyptus camaldulensis|Eucalyptus camaldulensis|Eucalyptus camaldulensis	2	34316	Eucalyptus camaldulensis	0	NO
temp_imppat_simple.txt	733	Eucalyptus cinerea	Eucalyptus cinerea	ncbi	370640	Eucalyptus cinerea	0	Raw / Exact DB / Canonical match	6H4LP	Eucalyptus cinerea	0	EOL-000000399071	Eucalyptus cinerea	0	3176723	Eucalyptus cinerea	0	370640	Eucalyptus cinerea	0	NO
temp_imppat_simple.txt	734	Eucalyptus crebra	Eucalyptus crebra	ncbi	183818	Eucalyptus crebra	0	Raw / Exact DB / Canonical match	3BPTJ	Eucalyptus crebra	0	EOL-000000398857	Eucalyptus crebra	0	3176920	Eucalyptus crebra	0	183818	Eucalyptus crebra	0	NO
temp_imppat_simple.txt	735	Eucalyptus dealbata	Eucalyptus dealbata	ncbi	1711250	Eucalyptus dealbata	0	Raw / Exact DB / Canonical match	6H4NH	Eucalyptus dealbata	0	EOL-000000398604	Eucalyptus dealbata	0	3176839	Eucalyptus dealbata	0	1711250	Eucalyptus dealbata	0	NO
temp_imppat_simple.txt	736	Eucalyptus deglupta	Eucalyptus deglupta	ncbi	106642	Eucalyptus deglupta	0	Raw / Exact DB / Canonical match	6H4N7	Eucalyptus deglupta	0	EOL-000000398457	Eucalyptus deglupta	0	3176325	Eucalyptus deglupta	0	106642	Eucalyptus deglupta	0	NO
temp_imppat_simple.txt	737	Eucalyptus exserta	Eucalyptus exserta	ncbi	2490922	Eucalyptus exserta	0	Raw / Exact DB / Canonical match	3BPX7	Eucalyptus exserta	0	EOL-000000398387	Eucalyptus exserta	0	3176897	Eucalyptus exserta	0	2490922	Eucalyptus exserta	0	NO
temp_imppat_simple.txt	738	Eucalyptus foecunda	Eucalyptus foecunda	ncbi	1711303	Eucalyptus foecunda	0	Raw / Exact DB / Canonical match	3BPY2	Eucalyptus foecunda	0	EOL-000000398909	Eucalyptus foecunda	0	3177099	Eucalyptus foecunda	0	1711303	Eucalyptus foecunda	0	NO
temp_imppat_simple.txt	739	Eucalyptus globulus	Eucalyptus globulus	ncbi	34317	Eucalyptus globulus	0	Raw / Exact DB / Canonical match	3BPZ6	Eucalyptus globulus	0	EOL-000000399213	Eucalyptus globulus	0	3176787	Eucalyptus globulus	0	34317	Eucalyptus globulus	0	NO
temp_imppat_simple.txt	740	Eucalyptus grandis	Eucalyptus grandis	ncbi	71139	Eucalyptus grandis	0	Raw / Exact DB / Canonical match	3BPZH	Eucalyptus grandis	0	EOL-000000398605	Eucalyptus grandis	0	3177028	Eucalyptus grandis	0	71139	Eucalyptus grandis	0	NO
temp_imppat_simple.txt	741	Eucalyptus leucoxylon	Eucalyptus leucoxylon	ncbi	34318	Eucalyptus leucoxylon	0	Raw / Exact DB / Canonical match	3BQ5N	Eucalyptus leucoxylon	0	EOL-000000398275	Eucalyptus leucoxylon	0	3177019	Eucalyptus leucoxylon	0	34318	Eucalyptus leucoxylon	0	NO
temp_imppat_simple.txt	742	Eucalyptus macarthurii	Eucalyptus macarthurii	ncbi	929595	Eucalyptus macarthurii	0	Raw / Exact DB / Canonical match	6GSNV	Eucalyptus macarthurii	0	EOL-000000398963	Eucalyptus macarthurii	0	3176477	Eucalyptus macarthurii	0	929595	Eucalyptus macarthurii	0	NO
temp_imppat_simple.txt	743	Eucalyptus macrocarpa	Eucalyptus macrocarpa	ncbi	1711389	Eucalyptus macrocarpa	0	Raw / Exact DB / Canonical match	3BQ6K	Eucalyptus macrocarpa	0	EOL-000000399180	Eucalyptus macrocarpa	0	3176430	Eucalyptus macrocarpa	0	1711389	Eucalyptus macrocarpa	0	NO
temp_imppat_simple.txt	744	Eucalyptus melanophloia	Eucalyptus melanophloia	ncbi	1234623	Eucalyptus melanophloia	0	Raw / Exact DB / Canonical match	6H4NW	Eucalyptus melanophloia	0	EOL-000000398882	Eucalyptus melanophloia	0	3176829	Eucalyptus melanophloia	0	1234623	Eucalyptus melanophloia	0	NO
temp_imppat_simple.txt	745	Eucalyptus melliodora	Eucalyptus melliodora	ncbi	183838	Eucalyptus melliodora	0	Raw / Exact DB / Canonical match	3BQ7H	Eucalyptus melliodora	0	EOL-000000398231	Eucalyptus melliodora	0	3176794	Eucalyptus melliodora	0	183838	Eucalyptus melliodora	0	NO
temp_imppat_simple.txt	746	Eucalyptus microtheca	Eucalyptus microtheca	ncbi	183840	Eucalyptus microtheca	0	Raw / Exact DB / Canonical match	3BQ7W	Eucalyptus microtheca	0	EOL-000000398726	Eucalyptus microtheca	0	3176810	Eucalyptus microtheca	0	183840	Eucalyptus microtheca	0	NO
temp_imppat_simple.txt	747	Eucalyptus moluccana	Eucalyptus moluccana	ncbi	468242	Eucalyptus moluccana	0	Raw / Exact DB / Canonical match	3BQ87	Eucalyptus moluccana	0	EOL-000000399124	Eucalyptus moluccana	0	3177285	Eucalyptus moluccana	0	468242	Eucalyptus moluccana	0	NO
temp_imppat_simple.txt	748	Eucalyptus polyanthemos	Eucalyptus polyanthemos	ncbi	183847	Eucalyptus polyanthemos	0	Raw / Exact DB / Canonical match	3BQDB	Eucalyptus polyanthemos	0	EOL-000000399236	Eucalyptus polyanthemos	0	3176703	Eucalyptus polyanthemos	0	183847	Eucalyptus polyanthemos	0	NO
temp_imppat_simple.txt	749	Eucalyptus pulverulenta	Eucalyptus pulverulenta	ncbi	881203	Eucalyptus pulverulenta	0	Raw / Exact DB / Canonical match	6H6DT	Eucalyptus pulverulenta	0	EOL-000000398446	Eucalyptus pulverulenta	0	3176788	Eucalyptus pulverulenta	0	881203	Eucalyptus pulverulenta	0	NO
temp_imppat_simple.txt	750	Eucalyptus resinifera	Eucalyptus resinifera	ncbi	1711506	Eucalyptus resinifera	0	Raw / Exact DB / Canonical match	3BQFD	Eucalyptus resinifera	0	EOL-000000398207	Eucalyptus resinifera	0	3176649|7400255	Eucalyptus resinifera|Eucalyptus resinifera	2	1711506	Eucalyptus resinifera	0	NO
temp_imppat_simple.txt	751	Eucalyptus robusta	Eucalyptus robusta	ncbi	627158	Eucalyptus robusta	0	Raw / Exact DB / Canonical match	3BQFT	Eucalyptus robusta	0	EOL-000000398600	Eucalyptus robusta	0	3176743	Eucalyptus robusta	0	627158	Eucalyptus robusta	0	NO
temp_imppat_simple.txt	752	Eucalyptus saligna	Eucalyptus saligna	ncbi	99019	Eucalyptus saligna	0	Raw / Exact DB / Canonical match	3BQGG	Eucalyptus saligna	0	EOL-000000399028	Eucalyptus saligna	0	3177224|7771120	Eucalyptus saligna|Eucalyptus saligna	2	99019	Eucalyptus saligna	0	NO
temp_imppat_simple.txt	753	Eucalyptus sideroxylon	Eucalyptus sideroxylon	ncbi	1541731	Eucalyptus sideroxylon	0	Raw / Exact DB / Canonical match	3BQHG	Eucalyptus sideroxylon	0	EOL-000000398543	Eucalyptus sideroxylon	0	3177189	Eucalyptus sideroxylon	0	1541731	Eucalyptus sideroxylon	0	NO
temp_imppat_simple.txt	754	Eucalyptus smithii	Eucalyptus smithii	ncbi	685943	Eucalyptus smithii	0	Raw / Exact DB / Canonical match	3BQHS	Eucalyptus smithii	0	EOL-000000399080	Eucalyptus smithii	0	3177175	Eucalyptus smithii	0	685943	Eucalyptus smithii	0	NO
temp_imppat_simple.txt	755	Eucalyptus staigeriana	Eucalyptus staigeriana	ncbi	3932	Eucalyptus	11	Recursive / Nearest match / Genus level	6H6G9	Eucalyptus staigeriana	0	EOL-000000399145	Eucalyptus staigeriana	0	3176229	Eucalyptus staigeriana	0	3932	Eucalyptus	11	MAYBE
temp_imppat_simple.txt	756	Eucalyptus tereticornis	Eucalyptus tereticornis	ncbi	183855	Eucalyptus tereticornis	0	Raw / Exact DB / Canonical match	3BQKX	Eucalyptus tereticornis	0	EOL-000000398579	Eucalyptus tereticornis	0	3176719	Eucalyptus tereticornis	0	183855	Eucalyptus tereticornis	0	NO
temp_imppat_simple.txt	757	Eucalyptus urophylla	Eucalyptus urophylla	ncbi	99020	Eucalyptus urophylla	0	Raw / Exact DB / Canonical match	3BQM7	Eucalyptus urophylla	0	EOL-000000398480	Eucalyptus urophylla	0	3176605	Eucalyptus urophylla	0	99020	Eucalyptus urophylla	0	NO
temp_imppat_simple.txt	758	Eucalyptus viridis	Eucalyptus viridis	ncbi	1711585	Eucalyptus viridis	0	Raw / Exact DB / Canonical match	3BQMT	Eucalyptus viridis	0	EOL-000000398470	Eucalyptus viridis	0	3177083	Eucalyptus viridis	0	1711585	Eucalyptus viridis	0	NO
temp_imppat_simple.txt	759	Eugenia uniflora	Eugenia uniflora	ncbi	119951	Eugenia uniflora	0	Raw / Exact DB / Canonical match	3C6MH	Eugenia uniflora	0	EOL-000000403707	Eugenia uniflora	0	5416458	Eugenia uniflora	0	119951	Eugenia uniflora	0	NO
temp_imppat_simple.txt	760	Euodia glabrifolia	Euodia glabrifolia	ncbi	354522	Tetradium glabrifolium	6	Recursive / Single match	55LZB	Tetradium glabrifolium	1	EOL-000000458622	Tetradium glabrifolium	6	7269372	Tetradium glabrifolium	1	354522	Tetradium glabrifolium	6	NO
temp_imppat_simple.txt	761	Euonymus atropurpureus	Euonymus atropurpureus	ncbi	482937	Euonymus atropurpureus	0	Raw / Exact DB / Canonical match	3CGSX	Euonymus atropurpureus	0	EOL-000000459966	Euonymus atropurpureus	0	3169121	Euonymus atropurpureus	0	482937	Euonymus atropurpureus	0	NO
temp_imppat_simple.txt	762	Euonymus hamiltonianus	Euonymus hamiltonianus	ncbi	408194	Euonymus hamiltonianus	0	Raw / Exact DB / Canonical match	3CGWZ	Euonymus hamiltonianus	0	EOL-000000460029	Euonymus hamiltonianus	0	7102969	Euonymus hamiltonianus	0	408194	Euonymus hamiltonianus	0	NO
temp_imppat_simple.txt	763	Euonymus lucidus	Euonymus lucidus	ncbi	4306	Euonymus	11	Recursive / Nearest match / Genus level	3CGZ6	Euonymus lucidus	0	EOL-000000459939	Euonymus lucidus	0	3791652	Euonymus lucidus	0	4306	Euonymus	11	MAYBE
temp_imppat_simple.txt	764	Eupatorium cannabinum	Eupatorium cannabinum	ncbi	102770	Eupatorium cannabinum	0	Raw / Exact DB / Canonical match	3CJKF	Eupatorium cannabinum	0	EOL-000000243901	Eupatorium cannabinum	0	5402943	Eupatorium cannabinum	0	102770	Eupatorium cannabinum	0	NO
temp_imppat_simple.txt	765	Euphorbia helioscopia	Euphorbia helioscopia	ncbi	154990	Euphorbia helioscopia	0	Raw / Exact DB / Canonical match	3CP4R	Euphorbia helioscopia	0	EOL-000000389189	Euphorbia helioscopia	0	3066367|8340679	Euphorbia helioscopia|Euphorbia helioscopia	2	154990	Euphorbia helioscopia	0	NO
temp_imppat_simple.txt	766	Euphorbia hirta	Euphorbia hirta	ncbi	318062	Euphorbia hirta	0	Raw / Exact DB / Canonical match	3CP6K	Euphorbia hirta	0	EOL-000000389364	Euphorbia hirta	0	3068937	Euphorbia hirta	0	318062	Euphorbia hirta	0	NO
temp_imppat_simple.txt	767	Euphorbia lathyris	Euphorbia lathyris	ncbi	212925	Euphorbia lathyris	0	Raw / Exact DB / Canonical match	3CPFX	Euphorbia lathyris	0	EOL-000000389193	Euphorbia lathyris	0	3066965	Euphorbia lathyris	0	212925	Euphorbia lathyris	0	NO
temp_imppat_simple.txt	768	Euphorbia pulcherrima	Euphorbia pulcherrima	ncbi	37495	Euphorbia pulcherrima	0	Raw / Exact DB / Canonical match	6GZYQ	Euphorbia pulcherrima	0	EOL-000000390650	Euphorbia pulcherrima	0	3066465	Euphorbia pulcherrima	0	37495	Euphorbia pulcherrima	0	NO
temp_imppat_simple.txt	769	Euphorbia rothiana	Euphorbia rothiana	ncbi	1333944	Euphorbia rothiana	0	Raw / Exact DB / Canonical match	3CQKH	Euphorbia rothiana	0	EOL-000000391216	Euphorbia rothiana	0	3066096	Euphorbia rothiana	0	1333944	Euphorbia rothiana	0	NO
temp_imppat_simple.txt	770	Euphorbia royleana	Euphorbia royleana	ncbi	1130020	Euphorbia royleana	0	Raw / Exact DB / Canonical match	3CQKP	Euphorbia royleana	0	EOL-000000389412	Euphorbia royleana	0	3065786	Euphorbia royleana	0	1130020	Euphorbia royleana	0	NO
temp_imppat_simple.txt	771	Euphorbia thymifolia	Euphorbia thymifolia	ncbi	318061	Euphorbia thymifolia	0	Raw / Exact DB / Canonical match	3CQZC	Euphorbia thymifolia	0	EOL-000000389288	Euphorbia thymifolia	0	3066919	Euphorbia thymifolia	0	318061	Euphorbia thymifolia	0	NO
temp_imppat_simple.txt	772	Euphorbia tirucalli	Euphorbia tirucalli	ncbi	142860	Euphorbia tirucalli	0	Raw / Exact DB / Canonical match	3CQZM	Euphorbia tirucalli	0	EOL-000000390491	Euphorbia tirucalli	0	3069353	Euphorbia tirucalli	0	142860	Euphorbia tirucalli	0	NO
temp_imppat_simple.txt	773	Euryale ferox	Euryale ferox	ncbi	4414	Euryale ferox	0	Raw / Exact DB / Canonical match	3D2ZS	Euryale ferox	0	EOL-000000489256	Euryale ferox	0	7795516	Euryale ferox	0	4414	Euryale ferox	0	NO
temp_imppat_simple.txt	774	Excoecaria agallocha	Excoecaria agallocha	ncbi	241838	Excoecaria agallocha	0	Raw / Exact DB / Canonical match	3DJXX	Excoecaria agallocha	0	EOL-000000384444	Excoecaria agallocha	0	3071702	Excoecaria agallocha	0	241838	Excoecaria agallocha	0	NO
temp_imppat_simple.txt	775	Fagopyrum acutatum	Fagopyrum acutatum	ncbi	2291126	Fagopyrum acutatum	0	Raw / Exact DB / Canonical match	3DS8D	Fagopyrum cymosum	1	EOL-000000207937	Fagopyrum acutatum	0	4036422	Fagopyrum acutatum	0	2291126	Fagopyrum acutatum	0	NO
temp_imppat_simple.txt	776	Fagopyrum esculentum	Fagopyrum esculentum	ncbi	3617	Fagopyrum esculentum	0	Raw / Exact DB / Canonical match	3DS8L	Fagopyrum esculentum	0	EOL-000000207950	Fagopyrum esculentum	0	2889373	Fagopyrum esculentum	0	3617	Fagopyrum esculentum	0	NO
temp_imppat_simple.txt	777	Faidherbia albida	Faidherbia albida	ncbi	138055	Faidherbia albida	0	Raw / Exact DB / Canonical match	3DSL4	Faidherbia albida	0	EOL-000000476143	Faidherbia albida	0	5360150	Faidherbia albida	0	138055	Faidherbia albida	0	NO
temp_imppat_simple.txt	778	Feronia limonia	Feronia limonia	ncbi	159053	Limonia acidissima	1	Raw / Exact DB / Synonym match	72CQ7	Limonia acidissima	1	EOL-000000457140	Limonia acidissima	6	5421342	Limonia acidissima	1	159053	Limonia acidissima	1	NO
temp_imppat_simple.txt	779	Ferula alliacea	Ferula alliacea	ncbi	1707848	Ferula alliacea	0	Raw / Exact DB / Canonical match	6HQGH	Ferula alliacea	0	EOL-000000278166	Ferula alliacea	0	3639687	Ferula alliacea	0	1707848	Ferula alliacea	0	NO
temp_imppat_simple.txt	780	Ferula assa-foetida	Ferula assa-foetida	ncbi	52471	Ferula assa-foetida	0	Raw / Exact DB / Canonical match	6HSC4	Ferula assa-foetida	0	EOL-000000278243	Ferula assa-foetida	0	8113074	Ferula assa-foetida	0	52471	Ferula assa-foetida	0	NO
temp_imppat_simple.txt	781	Ferula foetida	Ferula foetida	ncbi	371345	Ferula foetida	0	Raw / Exact DB / Canonical match	6HS3T	Ferula foetida	0	EOL-000000278287	Ferula foetida	0	7704723	Ferula foetida	0	371345	Ferula foetida	0	NO
temp_imppat_simple.txt	782	Ferula jaeschkeana	Ferula jaeschkeana	ncbi	1514027	Ferula jaeschkeana	0	Raw / Exact DB / Canonical match	6HS5G	Ferula jaeschkeana	0	EOL-000000278099	Ferula jaeschkeana	0	3638132	Ferula jaeschkeana	0	1514027	Ferula jaeschkeana	0	NO
temp_imppat_simple.txt	783	Ferula moschata	Ferula moschata	ncbi	555413	Ferula moschata	0	Raw / Exact DB / Canonical match	6HS7P	Ferula moschata	0	EOL-000000278121	Ferula moschata	0	3637382	Ferula moschata	0	555413	Ferula moschata	0	NO
temp_imppat_simple.txt	784	Ferula ovina	Ferula ovina	ncbi	371376	Ferula ovina	0	Raw / Exact DB / Canonical match	6HRVK	Ferula ovina	0	EOL-000000278160	Ferula ovina	0	3637104	Ferula ovina	0	371376	Ferula ovina	0	NO
temp_imppat_simple.txt	785	Ferula persica	Ferula persica	ncbi	1514040	Ferula persica	0	Raw / Exact DB / Canonical match	6HS6V	Ferula persica	0	EOL-000000278305	Ferula persica	0	6026967	Ferula persica	0	1514040	Ferula persica	0	NO
temp_imppat_simple.txt	786	Festuca arundinacea	Festuca arundinacea	ncbi	4606	Lolium arundinaceum	1	Raw / Exact DB / Synonym match	3VVVJ|4VS2Q|6HTXG	Lolium arundinaceum|Scolochloa festucacea|Festuca rubra	8	EOL-000000130405|EOL-000000131296|EOL-000000140188	Festuca rubra|Scolochloa festucacea|Lolium arundinaceum	8	2704922|2706231|5289769	Festuca rubra|Lolium arundinaceum|Scolochloa festucacea	2	4606	Lolium arundinaceum	1	NO
temp_imppat_simple.txt	787	Ficus auriculata	Ficus auriculata	ncbi	100541	Ficus auriculata	0	Raw / Exact DB / Canonical match	6HW93	Ficus auriculata	0	EOL-000000439276	Ficus auriculata	0	5571773|9080483	Ficus auriculata|Ficus auriculata	2	100541	Ficus auriculata	0	NO
temp_imppat_simple.txt	788	Ficus benghalensis	Ficus benghalensis	ncbi	309271	Ficus benghalensis	0	Raw / Exact DB / Canonical match	6HVXS	Ficus benghalensis	0	EOL-000000438926	Ficus benghalensis	0	5361919	Ficus benghalensis	0	309271	Ficus benghalensis	0	NO
temp_imppat_simple.txt	789	Ficus carica	Ficus carica	ncbi	3494	Ficus carica	0	Raw / Exact DB / Canonical match	6HVJJ	Ficus carica	0	EOL-000000439124	Ficus carica	0	5361909	Ficus carica	0	3494	Ficus carica	0	NO
temp_imppat_simple.txt	790	Ficus exasperata	Ficus exasperata	ncbi	459060	Ficus exasperata	0	Raw / Exact DB / Canonical match	6HXM4	Ficus exasperata	0	EOL-000000439139	Ficus exasperata	0	7687857	Ficus exasperata	0	459060	Ficus exasperata	0	NO
temp_imppat_simple.txt	791	Ficus septica	Ficus septica	ncbi	100573	Ficus septica	0	Raw / Exact DB / Canonical match	6HY4B	Ficus septica	0	EOL-000000439346	Ficus septica	0	7390938|7852448	Ficus septica|Ficus septica	2	100573	Ficus septica	0	NO
temp_imppat_simple.txt	792	Filicium decipiens	Filicium decipiens	ncbi	290944	Filicium decipiens	0	Raw / Exact DB / Canonical match	6J2WQ	Filicium decipiens	0	EOL-000000454196	Filicium decipiens	0	3189977	Filicium decipiens	0	290944	Filicium decipiens	0	NO
temp_imppat_simple.txt	793	Firmiana colorata	Firmiana colorata	ncbi	1679331	Firmiana colorata	0	Raw / Exact DB / Canonical match	6J52V	Firmiana colorata	0	EOL-000000423741	Firmiana colorata	0	7322920	Firmiana colorata	0	1679331	Firmiana colorata	0	NO
temp_imppat_simple.txt	794	Firmiana simplex	Firmiana simplex	ncbi	190243	Firmiana simplex	0	Raw / Exact DB / Canonical match	6J4SC	Firmiana simplex	0	EOL-000000423749	Firmiana simplex	0	3152111	Firmiana simplex	0	190243	Firmiana simplex	0	NO
temp_imppat_simple.txt	795	Flacourtia indica	Flacourtia indica	ncbi	210376	Flacourtia indica	0	Raw / Exact DB / Canonical match	6J6HR	Flacourtia indica	0	EOL-000000395283	Flacourtia indica	0	5331162	Flacourtia indica	0	210376	Flacourtia indica	0	NO
temp_imppat_simple.txt	796	Flemingia macrophylla	Flemingia macrophylla	ncbi	520843	Flemingia macrophylla	0	Raw / Exact DB / Canonical match	6J8V6	Flemingia macrophylla	0	EOL-000000476013	Flemingia macrophylla	0	5359866|7601084|7848561	Flemingia macrophylla|Flemingia macrophylla|Flemingia macrophylla	2	520843	Flemingia macrophylla	0	NO
temp_imppat_simple.txt	797	Flemingia strobilifera	Flemingia strobilifera	ncbi	634992	Flemingia strobilifera	0	Raw / Exact DB / Canonical match	6J8WC	Flemingia strobilifera	0	EOL-000000476015	Flemingia strobilifera	0	5359843	Flemingia strobilifera	0	634992	Flemingia strobilifera	0	NO
temp_imppat_simple.txt	798	Fleurya interrupta	Fleurya interrupta	ncbi	1303697	Laportea interrupta	6	Recursive / Single match	3S9KG	Laportea interrupta	1	EOL-000000448590	Laportea interrupta	6	2984469	Laportea interrupta	1	1303697	Laportea interrupta	6	NO
temp_imppat_simple.txt	799	Flueggea leucopyrus	Flueggea leucopyrus	ncbi	319562	Flueggea leucopyrus	0	Raw / Exact DB / Canonical match	6JB8X	Flueggea leucopyrus	0	EOL-000000393716	Flueggea leucopyrus	0	5382877	Flueggea leucopyrus	0	319562	Flueggea leucopyrus	0	NO
temp_imppat_simple.txt	800	Flueggea virosa	Flueggea virosa	ncbi	283121	Flueggea virosa	0	Raw / Exact DB / Canonical match	6JB9K	Flueggea virosa	0	EOL-000000393706	Flueggea virosa	0	5382823	Flueggea virosa	0	283121	Flueggea virosa	0	NO
temp_imppat_simple.txt	801	Foeniculum vulgare	Foeniculum vulgare	ncbi	2849586	Anethum foeniculum	1	Raw / Exact DB / Synonym match	6JBPX	Foeniculum vulgare	0	EOL-000000276557	Foeniculum vulgare	0	3034922	Foeniculum vulgare	0	2849586	Anethum foeniculum	1	NO
temp_imppat_simple.txt	802	Forsythia viridissima	Forsythia viridissima	ncbi	205691	Forsythia viridissima	0	Raw / Exact DB / Canonical match	6JJ32	Forsythia viridissima	0	EOL-000000336590	Forsythia viridissima	0	5415053	Forsythia viridissima	0	205691	Forsythia viridissima	0	NO
temp_imppat_simple.txt	803	Fragaria vesca	Fragaria vesca	ncbi	57918	Fragaria vesca	0	Raw / Exact DB / Canonical match	6JK5R	Fragaria vesca	0	EOL-000000441207	Fragaria vesca	0	3029817|8184881	Fragaria vesca|Fragaria vesca	2	57918	Fragaria vesca	0	NO
temp_imppat_simple.txt	804	Frangula purshiana	Frangula purshiana	ncbi	55262	Frangula purshiana	0	Raw / Exact DB / Canonical match	6JKWP	Frangula purshiana	0	EOL-000000449650	Frangula purshiana	0	8286637	Frangula purshiana	0	55262	Frangula purshiana	0	NO
temp_imppat_simple.txt	805	Fraxinus excelsior	Fraxinus excelsior	ncbi	38873	Fraxinus excelsior	0	Raw / Exact DB / Canonical match	6JMBM	Fraxinus excelsior	0	EOL-000000336235	Fraxinus excelsior	0	3172358|7591641	Fraxinus excelsior|Fraxinus excelsior	2	38873	Fraxinus excelsior	0	NO
temp_imppat_simple.txt	806	Fraxinus ornus	Fraxinus ornus	ncbi	38874	Fraxinus ornus	0	Raw / Exact DB / Canonical match	6JMH8	Fraxinus ornus	0	EOL-000000336250	Fraxinus ornus	0	3172347|8027701	Fraxinus ornus|Fraxinus ornus	2	38874	Fraxinus ornus	0	NO
temp_imppat_simple.txt	807	Fritillaria imperialis	Fritillaria imperialis	ncbi	279667	Fritillaria imperialis	0	Raw / Exact DB / Canonical match	6JPVK	Fritillaria imperialis	0	EOL-000000105947	Fritillaria imperialis	0	5300716	Fritillaria imperialis	0	279667	Fritillaria imperialis	0	NO
temp_imppat_simple.txt	808	Fumana thymifolia	Fumana thymifolia	ncbi	335157	Fumana thymifolia	0	Raw / Exact DB / Canonical match	6JRM5	Fumana thymifolia	0	EOL-000000415913	Fumana thymifolia	0	7331278|7365597	Fumana thymifolia|Fumana thymifolia	2	335157	Fumana thymifolia	0	NO
temp_imppat_simple.txt	809	Fumaria indica	Fumaria indica	ncbi	1464615	Fumaria indica	0	Raw / Exact DB / Canonical match	6K3PB	Fumaria indica	0	EOL-000000199510	Fumaria indica	0	5530680	Fumaria indica	0	1464615	Fumaria indica	0	NO
temp_imppat_simple.txt	810	Fumaria officinalis	Fumaria officinalis	ncbi	200993	Fumaria officinalis	0	Raw / Exact DB / Canonical match	6JS2P	Fumaria officinalis	0	EOL-000000199439	Fumaria officinalis	0	5334217|7659151	Fumaria officinalis|Fumaria officinalis	2	200993	Fumaria officinalis	0	NO
temp_imppat_simple.txt	811	Fumaria parviflora	Fumaria parviflora	ncbi	1464625	Fumaria parviflora	0	Raw / Exact DB / Canonical match	6K42D	Fumaria parviflora	0	EOL-000000199501	Fumaria parviflora	0	5334215	Fumaria parviflora	0	1464625	Fumaria parviflora	0	NO
temp_imppat_simple.txt	812	Fumaria vaillantii	Fumaria vaillantii	ncbi	367484	Fumaria vaillantii	0	Raw / Exact DB / Canonical match	6JRPV	Fumaria vaillantii	0	EOL-000000199503	Fumaria vaillantii	0	5334216	Fumaria vaillantii	0	367484	Fumaria vaillantii	0	NO
temp_imppat_simple.txt	813	Galeopsis tetrahit	Galeopsis tetrahit	ncbi	1000418	Galeopsis tetrahit	0	Raw / Exact DB / Canonical match	3F425	Galeopsis tetrahit	0	EOL-000000342197	Galeopsis tetrahit	0	5341300	Galeopsis tetrahit	0	1000418	Galeopsis tetrahit	0	NO
temp_imppat_simple.txt	814	Galinsoga quadriradiata	Galinsoga quadriradiata	ncbi	183030	Galinsoga quadriradiata	0	Raw / Exact DB / Canonical match	3F55T	Galinsoga quadriradiata	0	EOL-000000252069	Galinsoga quadriradiata	0	3132567|8298495	Galinsoga quadriradiata|Galinsoga quadriradiata	2	183030	Galinsoga quadriradiata	0	NO
temp_imppat_simple.txt	815	Galium aparine	Galium aparine	ncbi	29788	Galium aparine	0	Raw / Exact DB / Canonical match	3F5B8	Galium aparine	0	EOL-000000291425	Galium aparine	0	2913548	Galium aparine	0	29788	Galium aparine	0	NO
temp_imppat_simple.txt	816	Galium verum	Galium verum	ncbi	462873	Galium verum	0	Raw / Exact DB / Canonical match	3F6PX	Galium verum	0	EOL-000000292242	Galium verum	0	9063248	Galium verum	0	462873	Galium verum	0	NO
temp_imppat_simple.txt	817	Garcinia atroviridis	Garcinia atroviridis	ncbi	180101	Garcinia atroviridis	0	Raw / Exact DB / Canonical match	6JWP3	Garcinia atroviridis	0	EOL-000000383928	Garcinia atroviridis	0	3711121	Garcinia atroviridis	0	180101	Garcinia atroviridis	0	NO
temp_imppat_simple.txt	818	Garcinia dulcis	Garcinia dulcis	ncbi	231905	Garcinia dulcis	0	Raw / Exact DB / Canonical match	6JX2L	Garcinia dulcis	0	EOL-000000383867	Garcinia dulcis	0	3189565	Garcinia dulcis	0	231905	Garcinia dulcis	0	NO
temp_imppat_simple.txt	819	Garcinia indica	Garcinia indica	ncbi	547469	Garcinia indica	0	Raw / Exact DB / Canonical match	3F9WX	Garcinia indica	0	EOL-000000384197	Garcinia indica	0	3189566	Garcinia indica	0	547469	Garcinia indica	0	NO
temp_imppat_simple.txt	820	Garcinia mangostana	Garcinia mangostana	ncbi	58228	Garcinia mangostana	0	Raw / Exact DB / Canonical match	3F9Z4	Garcinia mangostana	0	EOL-000000383956	Garcinia mangostana	0	3189571	Garcinia mangostana	0	58228	Garcinia mangostana	0	NO
temp_imppat_simple.txt	821	Garcinia morella	Garcinia morella	ncbi	1585849	Garcinia morella	0	Raw / Exact DB / Canonical match	6K8PV	Garcinia morella	0	EOL-000000384016	Garcinia morella	0	3713627|7624454	Garcinia morella|Garcinia morella	2	1585849	Garcinia morella	0	NO
temp_imppat_simple.txt	822	Gardenia jasminoides	Gardenia jasminoides	ncbi	114476	Gardenia jasminoides	0	Raw / Exact DB / Canonical match	6K95V	Gardenia jasminoides	0	EOL-000000304832	Gardenia jasminoides	0	5335125	Gardenia jasminoides	0	114476	Gardenia jasminoides	0	NO
temp_imppat_simple.txt	823	Garuga pinnata	Garuga pinnata	ncbi	1591304	Garuga pinnata	0	Raw / Exact DB / Canonical match	3FBV2	Garuga pinnata	0	EOL-000000455960	Garuga pinnata	0	3993458	Garuga pinnata	0	1591304	Garuga pinnata	0	NO
temp_imppat_simple.txt	824	Gentiana lutea	Gentiana lutea	ncbi	38851	Gentiana lutea	0	Raw / Exact DB / Canonical match	6KB7S	Gentiana lutea	0	EOL-000000281240	Gentiana lutea	0	3170040	Gentiana lutea	0	38851	Gentiana lutea	0	NO
temp_imppat_simple.txt	825	Geranium robertianum	Geranium robertianum	ncbi	122183	Geranium robertianum	0	Raw / Exact DB / Canonical match	3FV57	Geranium robertianum	0	EOL-000000424872	Geranium robertianum	0	2890668	Geranium robertianum	0	122183	Geranium robertianum	0	NO
temp_imppat_simple.txt	826	Geranium wallichianum	Geranium wallichianum	ncbi	4028	Geranium	11	Recursive / Nearest match / Genus level	3FVBP	Geranium wallichianum	0	EOL-000000424974	Geranium wallichianum	0	2890972	Geranium wallichianum	0	4028	Geranium	11	MAYBE
temp_imppat_simple.txt	827	Getonia floribunda	Getonia floribunda	ncbi	1898706	Getonia floribunda	0	Raw / Exact DB / Canonical match	3FY7Q	Getonia floribunda	0	EOL-000000411101	Combretaceae	12	3699976	Getonia floribunda	0	1898706	Getonia floribunda	0	NO
temp_imppat_simple.txt	828	Geum macrophyllum	Geum macrophyllum	ncbi	32229	Geum macrophyllum	0	Raw / Exact DB / Canonical match	3FYBR	Geum macrophyllum	0	EOL-000000440067	Geum macrophyllum	0	5369784|7993964	Geum macrophyllum|Geum macrophyllum	2	32229	Geum macrophyllum	0	NO
temp_imppat_simple.txt	829	Geum urbanum	Geum urbanum	ncbi	57919	Geum urbanum	0	Raw / Exact DB / Canonical match	6KFWB	Geum urbanum	0	EOL-000000440142	Geum urbanum	0	5369652	Geum urbanum	0	57919	Geum urbanum	0	NO
temp_imppat_simple.txt	830	Ginkgo biloba	Ginkgo biloba	ncbi	3311	Ginkgo biloba	0	Raw / Exact DB / Canonical match	3G3B3	Ginkgo biloba	0	EOL-000000503378	Ginkgo biloba	0	2687885	Ginkgo biloba	0	3311	Ginkgo biloba	0	NO
temp_imppat_simple.txt	831	Gisekia pharnaceoides	Gisekia pharnaceoides	ncbi	3530	Gisekia pharnaceoides	0	Raw / Exact DB / Canonical match	3G3VX	Gisekia pharnaceoides	0	EOL-000000222149	Gisekia pharnaceoides	0	7265816	Gisekia pharnaceoides	0	3530	Gisekia pharnaceoides	0	NO
temp_imppat_simple.txt	832	Glebionis coronaria	Glebionis coronaria	ncbi	99038	Glebionis coronaria	0	Raw / Exact DB / Canonical match	6KGQP	Glebionis coronaria	0	EOL-000000271741	Glebionis coronaria	0	7627205	Glebionis coronaria	0	99038	Glebionis coronaria	0	NO
temp_imppat_simple.txt	833	Gleditsia triacanthos	Gleditsia triacanthos	ncbi	54874	Gleditsia triacanthos	0	Raw / Exact DB / Canonical match	6KH48	Gleditsia triacanthos	0	EOL-000000475081	Gleditsia triacanthos	0	2959443	Gleditsia triacanthos	0	54874	Gleditsia triacanthos	0	NO
temp_imppat_simple.txt	834	Glinus lotoides	Glinus lotoides	ncbi	169249	Glinus lotoides	0	Raw / Exact DB / Canonical match	3G9GR	Glinus lotoides	0	EOL-000000209709	Glinus lotoides	0	3084616	Glinus lotoides	0	169249	Glinus lotoides	0	NO
temp_imppat_simple.txt	835	Glinus oppositifolius	Glinus oppositifolius	ncbi	764175	Glinus oppositifolius	0	Raw / Exact DB / Canonical match	3G9H2	Glinus oppositifolius	0	EOL-000000209706	Glinus oppositifolius	0	7548362	Glinus oppositifolius	0	764175	Glinus oppositifolius	0	NO
temp_imppat_simple.txt	836	Gliricidia sepium	Gliricidia sepium	ncbi	167663	Gliricidia sepium	0	Raw / Exact DB / Canonical match	9CWZQ	Gliricidia sepium	0	EOL-000000468003	Gliricidia sepium	0	8082978	Gliricidia sepium	0	167663	Gliricidia sepium	0	NO
temp_imppat_simple.txt	837	Globba marantina	Globba marantina	ncbi	138155	Globba marantina	0	Raw / Exact DB / Canonical match	3G9W3	Globba marantina	0	EOL-000000146062	Globba marantina	0	2757840	Globba marantina	0	138155	Globba marantina	0	NO
temp_imppat_simple.txt	838	Gloriosa superba	Gloriosa superba	ncbi	41220	Gloriosa superba	0	Raw / Exact DB / Canonical match	3GD93	Gloriosa superba	0	EOL-000000107102	Gloriosa superba	0	2740024	Gloriosa superba	0	41220	Gloriosa superba	0	NO
temp_imppat_simple.txt	839	Glycine max	Glycine max	ncbi	3847	Glycine max	0	Raw / Exact DB / Canonical match	3GF5W|3GF5X|3GF5Y	Glycine max|Glycine max|Glycine max	2	EOL-000000466337|EOL-000002323099|EOL-000002323122	Glycine max|Glycine max|Glycine max	2	5359660	Glycine max	0	3847	Glycine max	0	NO
temp_imppat_simple.txt	840	Glycosmis pentaphylla	Glycosmis pentaphylla	ncbi	76967	Glycosmis pentaphylla	0	Raw / Exact DB / Canonical match	3GFBT	Glycosmis pentaphylla	0	EOL-000000458827	Glycosmis pentaphylla	0	8241662	Glycosmis pentaphylla	0	76967	Glycosmis pentaphylla	0	NO
temp_imppat_simple.txt	841	Glycyrrhiza glabra	Glycyrrhiza glabra	ncbi	49827	Glycyrrhiza glabra	0	Raw / Exact DB / Canonical match	3GFQT	Glycyrrhiza glabra	0	EOL-000000465981	Glycyrrhiza glabra	0	2965732	Glycyrrhiza glabra	0	49827	Glycyrrhiza glabra	0	NO
temp_imppat_simple.txt	842	Glycyrrhiza uralensis	Glycyrrhiza uralensis	ncbi	74613	Glycyrrhiza uralensis	0	Raw / Exact DB / Canonical match	9CX4R	Glycyrrhiza uralensis	0	EOL-000000465980	Glycyrrhiza uralensis	0	2965770|7861283	Glycyrrhiza uralensis|Glycyrrhiza uralensis	2	74613	Glycyrrhiza uralensis	0	NO
temp_imppat_simple.txt	843	Gmelina arborea	Gmelina arborea	ncbi	201509	Gmelina arborea	0	Raw / Exact DB / Canonical match	3GJJK	Gmelina arborea	0	EOL-000000346937	Gmelina arborea	0	8247889	Gmelina arborea	0	201509	Gmelina arborea	0	NO
temp_imppat_simple.txt	844	Gnaphalium pensylvanicum	Gnaphalium pensylvanicum	ncbi	125697	Gamochaeta pensylvanica	1	Raw / Exact DB / Synonym match	3F8QY	Gamochaeta pensylvanica	1	EOL-000000266721	Gamochaeta pensylvanica	6	3103082	Gamochaeta pensylvanica	1	125697	Gamochaeta pensylvanica	1	NO
temp_imppat_simple.txt	845	Gnetum gnemon	Gnetum gnemon	ncbi	3382	Gnetum gnemon	0	Raw / Exact DB / Canonical match	6KN9L	Gnetum gnemon	0	EOL-000000501890	Gnetum gnemon	0	2653133	Gnetum gnemon	0	3382	Gnetum gnemon	0	NO
temp_imppat_simple.txt	846	Gnetum ula	Gnetum ula	ncbi	3383	Gnetum ula	0	Raw / Exact DB / Canonical match	3GMB8	Gnetum edule	1	EOL-000000501916	Gnetum edule	6	9717715	Gnetum edule	1	3383	Gnetum ula	0	NO
temp_imppat_simple.txt	847	Goniothalamus wightii	Goniothalamus wightii	ncbi	261082	Goniothalamus	11	Recursive / Nearest match / Genus level	6KQKY	Goniothalamus wightii	0	EOL-000000490847	Goniothalamus wightii	0	3154650	Goniothalamus wightii	0	261082	Goniothalamus	11	MAYBE
temp_imppat_simple.txt	848	Gossypium barbadense	Gossypium barbadense	ncbi	3634	Gossypium barbadense	0	Raw / Exact DB / Canonical match	6KS3B	Gossypium barbadense	0	EOL-000000422469	Gossypium barbadense	0	3152666	Gossypium barbadense	0	3634	Gossypium barbadense	0	NO
temp_imppat_simple.txt	849	Gossypium hirsutum	Gossypium hirsutum	ncbi	3635	Gossypium hirsutum	0	Raw / Exact DB / Canonical match	3H4C5	Gossypium hirsutum	0	EOL-000000422464	Gossypium hirsutum	0	3152661	Gossypium hirsutum	0	3635	Gossypium hirsutum	0	NO
temp_imppat_simple.txt	850	Grangea maderaspatana	Grangea maderaspatana	ncbi	72940	Grangea maderaspatana	0	Raw / Exact DB / Canonical match	3H7XC	Grangea maderaspatana	0	EOL-000000251548	Grangea maderaspatana	0	8028873	Grangea maderaspatana	0	72940	Grangea maderaspatana	0	NO
temp_imppat_simple.txt	851	Grewia asiatica	Grewia asiatica	ncbi	1384607	Grewia asiatica	0	Raw / Exact DB / Canonical match	3HD4K	Grewia asiatica	0	EOL-000000423042	Grewia asiatica	0	3152080	Grewia asiatica	0	1384607	Grewia asiatica	0	NO
temp_imppat_simple.txt	852	Guazuma ulmifolia	Guazuma ulmifolia	ncbi	93772	Guazuma ulmifolia	0	Raw / Exact DB / Canonical match	3HK2B	Guazuma ulmifolia	0	EOL-000000420213	Guazuma ulmifolia	0	3152195	Guazuma ulmifolia	0	93772	Guazuma ulmifolia	0	NO
temp_imppat_simple.txt	853	Guizotia abyssinica	Guizotia abyssinica	ncbi	4230	Guizotia abyssinica	0	Raw / Exact DB / Canonical match	3HLGN	Guizotia abyssinica	0	EOL-000000257639	Guizotia abyssinica	0	8584304	Guizotia abyssinica	0	4230	Guizotia abyssinica	0	NO
temp_imppat_simple.txt	854	Gymnema sylvestre	Gymnema sylvestre	ncbi	4068	Gymnema sylvestre	0	Raw / Exact DB / Canonical match	B3HNJ	Gymnema sylvestre	0	EOL-000000282788	Gymnema sylvestre	0	3170353	Gymnema sylvestre	0	4068	Gymnema sylvestre	0	NO
temp_imppat_simple.txt	855	Gymnosporia emarginata	Gymnosporia emarginata	ncbi	1789567	Gymnosporia emarginata	0	Raw / Exact DB / Canonical match	6L89D	Gymnosporia emarginata	0	EOL-000000460412	Gymnosporia emarginata	0	3791248	Gymnosporia emarginata	0	1789567	Gymnosporia emarginata	0	NO
temp_imppat_simple.txt	856	Gymnosporia montana	Gymnosporia montana	ncbi	1471565	Gymnosporia montana	0	Raw / Exact DB / Canonical match	6L7J9	Gymnosporia senegalensis	1	EOL-000000460408	Gymnosporia senegalensis	6	3793847	Gymnosporia senegalensis	1	1471565	Gymnosporia montana	0	NO
temp_imppat_simple.txt	857	Gymnosporia senegalensis	Gymnosporia senegalensis	ncbi	256095	Gymnosporia senegalensis	0	Raw / Exact DB / Canonical match	6L7J9	Gymnosporia senegalensis	0	EOL-000000460408	Gymnosporia senegalensis	0	3793847	Gymnosporia senegalensis	0	256095	Gymnosporia senegalensis	0	NO
temp_imppat_simple.txt	858	Gymnosporia spinosa	Gymnosporia spinosa	ncbi	1789567|490012	Gymnosporia emarginata|Monteverdia spinosa	8	Recursive / Multiple match	5HKJL|6L89D|74297	Gymnosporia parviflora parviflora|Gymnosporia emarginata|Monteverdia spinosa	8	EOL-000000459772|EOL-000000460412|EOL-000000460485	Monteverdia spinosa|Gymnosporia emarginata|Gymnosporia parviflora subsp. parviflora	8	3791248|7265760|9733759	Gymnosporia emarginata|Gymnosporia parviflora parviflora|Monteverdia spinosa	2	1789567|490012	Gymnosporia emarginata|Monteverdia spinosa	8	YES
temp_imppat_simple.txt	859	Gynocardia odorata	Gynocardia odorata	ncbi	124848	Gynocardia odorata	0	Raw / Exact DB / Canonical match	3HWC3	Gynocardia odorata	0	EOL-000000397566	Gynocardia odorata	0	3878096	Gynocardia odorata	0	124848	Gynocardia odorata	0	NO
temp_imppat_simple.txt	860	Gynostemma pentaphyllum	Gynostemma pentaphyllum	ncbi	182084	Gynostemma pentaphyllum	0	Raw / Exact DB / Canonical match	3HWXM	Gynostemma pentaphyllum	0	EOL-000000432955	Gynostemma pentaphyllum	0	7317960	Gynostemma pentaphyllum	0	182084	Gynostemma pentaphyllum	0	NO
temp_imppat_simple.txt	861	Haldina cordifolia	Haldina cordifolia	ncbi	43493	Haldina cordifolia	0	Raw / Exact DB / Canonical match	654QT	Adina cordifolia	1	EOL-000000297011	Adina cordifolia	6	8417744	Adina cordifolia	1	43493	Haldina cordifolia	0	NO
temp_imppat_simple.txt	862	Halophila ovalis	Halophila ovalis	ncbi	62339	Halophila ovalis	0	Raw / Exact DB / Canonical match	3JFLJ	Halophila ovalis	0	EOL-000000112551	Halophila ovalis	0	5329622	Halophila ovalis	0	62339	Halophila ovalis	0	NO
temp_imppat_simple.txt	863	Haloxylon salicornicum	Haloxylon salicornicum	ncbi	454511	Haloxylon salicornicum	0	Raw / Exact DB / Canonical match	3JGD6	Haloxylon salicornicum	0	EOL-000000205827	Haloxylon salicornicum	0	3758958	Haloxylon salicornicum	0	454511	Haloxylon salicornicum	0	NO
temp_imppat_simple.txt	864	Hamelia patens	Hamelia patens	ncbi	681445	Hamelia patens	0	Raw / Exact DB / Canonical match	3JHJ8	Hamelia patens	0	EOL-000000305505	Hamelia patens	0	2902066	Hamelia patens	0	681445	Hamelia patens	0	NO
temp_imppat_simple.txt	865	Handroanthus impetiginosus	Handroanthus impetiginosus	ncbi	429701	Handroanthus impetiginosus	0	Raw / Exact DB / Canonical match	99F7Q	Handroanthus	11	EOL-000000368545	Handroanthus	11	6401269	Handroanthus	11	429701	Handroanthus impetiginosus	0	NO
temp_imppat_simple.txt	866	Hardwickia binata	Hardwickia binata	ncbi	213785	Hardwickia binata	0	Raw / Exact DB / Canonical match	3JQPG	Hardwickia binata	0	EOL-000000475928	Hardwickia binata	0	5350021	Hardwickia binata	0	213785	Hardwickia binata	0	NO
temp_imppat_simple.txt	867	Hedera helix	Hedera helix	ncbi	4052	Hedera helix	0	Raw / Exact DB / Canonical match	6LH6Y	Hedera helix	0	EOL-000000274177	Hedera helix	0	8351737	Hedera helix	0	4052	Hedera helix	0	NO
temp_imppat_simple.txt	868	Hedera nepalensis	Hedera nepalensis	ncbi	85358	Hedera nepalensis	0	Raw / Exact DB / Canonical match	3JZ6H	Hedera nepalensis	0	EOL-000000274174	Hedera nepalensis	0	3036051	Hedera nepalensis	0	85358	Hedera nepalensis	0	NO
temp_imppat_simple.txt	869	Hedera rhombea	Hedera rhombea	ncbi	85360	Hedera rhombea	0	Raw / Exact DB / Canonical match	B84ZT	Hedera rhombea	0	EOL-000000274184	Hedera rhombea	0	9511702	Hedera rhombea	0	85360	Hedera rhombea	0	NO
temp_imppat_simple.txt	870	Hedychium coccineum	Hedychium coccineum	ncbi	110709	Hedychium coccineum	0	Raw / Exact DB / Canonical match	3JZNX	Hedychium coccineum	0	EOL-000000144876	Hedychium coccineum	0	2758716	Hedychium coccineum	0	110709	Hedychium coccineum	0	NO
temp_imppat_simple.txt	871	Hedychium coronarium	Hedychium coronarium	ncbi	71610	Hedychium coronarium	0	Raw / Exact DB / Canonical match	3JZP2	Hedychium coronarium	0	EOL-000000144927	Hedychium coronarium	0	7883492	Hedychium coronarium	0	71610	Hedychium coronarium	0	NO
temp_imppat_simple.txt	872	Hedychium longicornutum	Hedychium longicornutum	ncbi	110720	Hedychium longicornutum	0	Raw / Exact DB / Canonical match	3JZQC	Hedychium longicornutum	0	EOL-000000144875	Hedychium longicornutum	0	2758610	Hedychium longicornutum	0	110720	Hedychium longicornutum	0	NO
temp_imppat_simple.txt	873	Hedychium spicatum	Hedychium spicatum	ncbi	110723	Hedychium spicatum	0	Raw / Exact DB / Canonical match	3JZS3	Hedychium spicatum	0	EOL-000000144885	Hedychium spicatum	0	2758631	Hedychium spicatum	0	110723	Hedychium spicatum	0	NO
temp_imppat_simple.txt	874	Helianthus annuus	Helianthus annuus	ncbi	4232	Helianthus annuus	0	Raw / Exact DB / Canonical match	3K5TS|3K5TT	Helianthus annuus|Helianthus annuus	2	EOL-000000232434|EOL-000003165348	Helianthus annuus|Helianthus annuus	2	9206251	Helianthus annuus	0	4232	Helianthus annuus	0	NO
temp_imppat_simple.txt	875	Helianthus tuberosus	Helianthus tuberosus	ncbi	4233	Helianthus tuberosus	0	Raw / Exact DB / Canonical match	3K63N	Helianthus tuberosus	0	EOL-000000232458	Helianthus tuberosus	0	3119175	Helianthus tuberosus	0	4233	Helianthus tuberosus	0	NO
temp_imppat_simple.txt	876	Helichrysum odoratissimum	Helichrysum odoratissimum	ncbi	112363	Helichrysum odoratissimum	0	Raw / Exact DB / Canonical match	B3TD5	Helichrysum odoratissimum	0	EOL-000000228961	Helichrysum odoratissimum	0	9251722	Helichrysum odoratissimum	0	112363	Helichrysum odoratissimum	0	NO
temp_imppat_simple.txt	877	Helicteres isora	Helicteres isora	ncbi	1382013	Helicteres isora	0	Raw / Exact DB / Canonical match	3K9MW	Helicteres isora	0	EOL-000000422671	Helicteres isora	0	5546922	Helicteres isora	0	1382013	Helicteres isora	0	NO
temp_imppat_simple.txt	878	Heliotropium indicum	Heliotropium indicum	ncbi	248297	Heliotropium indicum	0	Raw / Exact DB / Canonical match	3KCJX	Heliotropium indicum	0	EOL-000000312025	Heliotropium indicum	0	2925788	Heliotropium indicum	0	248297	Heliotropium indicum	0	NO
temp_imppat_simple.txt	879	Helleborus niger	Helleborus niger	ncbi	171896	Helleborus niger	0	Raw / Exact DB / Canonical match	6LNKM	Helleborus niger	0	EOL-000000198131	Helleborus niger	0	3033107	Helleborus niger	0	171896	Helleborus niger	0	NO
temp_imppat_simple.txt	880	Helleborus viridis	Helleborus viridis	ncbi	171903	Helleborus viridis	0	Raw / Exact DB / Canonical match	8S4ZD	Helleborus viridis	0	EOL-000000198134	Helleborus viridis	0	3033108	Helleborus viridis	0	171903	Helleborus viridis	0	NO
temp_imppat_simple.txt	881	Hemerocallis fulva	Hemerocallis fulva	ncbi	34190	Hemerocallis fulva	0	Raw / Exact DB / Canonical match	3KKX8	Hemerocallis fulva	0	EOL-000000158803	Hemerocallis fulva	0	2781074	Hemerocallis fulva	0	34190	Hemerocallis fulva	0	NO
temp_imppat_simple.txt	882	Hemidesmus indicus	Hemidesmus indicus	ncbi	63476	Hemidesmus indicus	0	Raw / Exact DB / Canonical match	3KNHQ	Hemidesmus indicus	0	EOL-000000289325	Hemidesmus indicus	0	8125676	Hemidesmus indicus	0	63476	Hemidesmus indicus	0	NO
temp_imppat_simple.txt	883	Hemidictyum ceterach	Hemidictyum ceterach	ncbi	147945	Asplenium ceterach	10	Recursive / Nearest match / Species level	BBFWY	Asplenium ceterach ceterach	1	EOL-000003014743	Asplenium ceterach subsp. ceterach	6	7310757	Asplenium ceterach ceterach	1	147945	Asplenium ceterach	10	NO
temp_imppat_simple.txt	884	Heracleum candicans	Heracleum candicans	ncbi	99506	Heracleum candicans	0	Raw / Exact DB / Canonical match	55TRT	Tetrataenium candicans	1	EOL-000000280178	Semenovia candicans	6	8018585	Semenovia candicans	1	99506	Heracleum candicans	0	NO
temp_imppat_simple.txt	885	Heracleum candolleanum	Heracleum candolleanum	ncbi	1162817	Heracleum candolleanum	0	Raw / Exact DB / Canonical match	55TS9	Tetrataenium rigens	1	EOL-000000277017	Tetrataenium rigens	6	8534233	Tetrataenium rigens	1	1162817	Heracleum candolleanum	0	NO
temp_imppat_simple.txt	886	Heracleum lanatum	Heracleum lanatum	ncbi	40918	Heracleum maximum	1	Raw / Exact DB / Synonym match	8V8QB	Heracleum maximum	1	EOL-000000275176	Heracleum sphondylium subsp. elegans (Jacq.) Sch체bl. & G. Martens	6	6307914	Heracleum sphondylium elegans	1	40918	Heracleum maximum	1	NO
temp_imppat_simple.txt	887	Heracleum nepalense	Heracleum nepalense	ncbi	376874	Tetrataenium nepalense	1	Raw / Exact DB / Synonym match	55TS4	Tetrataenium nepalense	1	EOL-000000277015	Tetrataenium nepalense	6	3635652	Tetrataenium nepalense	1	376874	Tetrataenium nepalense	1	NO
temp_imppat_simple.txt	888	Heracleum thomsonii	Heracleum thomsonii	ncbi	691185	Semenovia thomsonii	6	Recursive / Single match	6YG23	Semenovia thomsonii	1	EOL-000000280160	Semenovia thomsonii	6	5537921	Semenovia thomsonii	1	691185	Semenovia thomsonii	6	NO
temp_imppat_simple.txt	889	Heracleum wallichii	Heracleum wallichii	ncbi	491186	Heracleum wallichii	0	Raw / Exact DB / Canonical match	55TSC	Tetrataenium wallichii	1	EOL-000000277019	Tetrataenium wallichii	6	3635581	Tetrataenium wallichii	1	491186	Heracleum wallichii	0	NO
temp_imppat_simple.txt	890	Hernandia guianensis	Hernandia guianensis	ncbi	88923	Hernandia guianensis	0	Raw / Exact DB / Canonical match	3L2GS	Hernandia guianensis	0	EOL-000000497829	Hernandia guianensis	0	3685420	Hernandia guianensis	0	88923	Hernandia guianensis	0	NO
temp_imppat_simple.txt	891	Hernandia nymphaeifolia	Hernandia nymphaeifolia	ncbi	121082	Hernandia nymphaeifolia	0	Raw / Exact DB / Canonical match	3L2H3	Hernandia nymphaeifolia	0	EOL-000000497816	Hernandia nymphaeifolia	0	3685338	Hernandia nymphaeifolia	0	121082	Hernandia nymphaeifolia	0	NO
temp_imppat_simple.txt	892	Herniaria glabra	Herniaria glabra	ncbi	115624	Herniaria glabra	0	Raw / Exact DB / Canonical match	3L2KC	Herniaria glabra	0	EOL-000000215807	Herniaria glabra	0	3085798	Herniaria glabra	0	115624	Herniaria glabra	0	NO
temp_imppat_simple.txt	893	Herniaria hirsuta	Herniaria hirsuta	ncbi	1137871	Herniaria hirsuta	0	Raw / Exact DB / Canonical match	3L2KH	Herniaria hirsuta	0	EOL-000000215804	Herniaria hirsuta	0	3085797	Herniaria hirsuta	0	1137871	Herniaria hirsuta	0	NO
temp_imppat_simple.txt	894	Herpetospermum pedunculosum	Herpetospermum pedunculosum	ncbi	386182	Herpetospermum pedunculosum	0	Raw / Exact DB / Canonical match	6M3KG	Herpetospermum pedunculosum	0	EOL-000000432918	Herpetospermum pedunculosum	0	3624934	Herpetospermum pedunculosum	0	386182	Herpetospermum pedunculosum	0	NO
temp_imppat_simple.txt	895	Hesperethusa crenulata	Hesperethusa crenulata	ncbi	200540	Naringi crenulata	1	Raw / Exact DB / Synonym match	45PVD	Naringi crenulata	1	EOL-000000456413	Naringi crenulata	6	3836590	Naringi crenulata	1	200540	Naringi crenulata	1	NO
temp_imppat_simple.txt	896	Hevea brasiliensis	Hevea brasiliensis	ncbi	3981	Hevea brasiliensis	0	Raw / Exact DB / Canonical match	6LTD3	Hevea brasiliensis	0	EOL-000000384495	Hevea brasiliensis	0	3071171	Hevea brasiliensis	0	3981	Hevea brasiliensis	0	NO
temp_imppat_simple.txt	897	Hibiscus cannabinus	Hibiscus cannabinus	ncbi	229543	Hibiscus cannabinus	0	Raw / Exact DB / Canonical match	3LJKH	Hibiscus cannabinus	0	EOL-000000420408	Hibiscus cannabinus	0	3152547	Hibiscus cannabinus	0	229543	Hibiscus cannabinus	0	NO
temp_imppat_simple.txt	898	Hibiscus micranthus	Hibiscus micranthus	ncbi	992713	Hibiscus micranthus	0	Raw / Exact DB / Canonical match	3LJZ4	Hibiscus micranthus	0	EOL-000000420595	Hibiscus micranthus	0	8356610	Hibiscus micranthus	0	992713	Hibiscus micranthus	0	NO
temp_imppat_simple.txt	899	Hibiscus rosa-sinensis	Hibiscus rosa-sinensis	ncbi	183298	Hibiscus rosa-sinensis	0	Raw / Exact DB / Canonical match	6M78M	Hibiscus rosa-sinensis	0	EOL-000000420653	Hibiscus rosa-sinensis	0	3152559	Hibiscus rosa-sinensis	0	183298	Hibiscus rosa-sinensis	0	NO
temp_imppat_simple.txt	900	Hibiscus sabdariffa	Hibiscus sabdariffa	ncbi	183260	Hibiscus sabdariffa	0	Raw / Exact DB / Canonical match	3LK87	Hibiscus sabdariffa	0	EOL-000000420264	Hibiscus sabdariffa	0	3152582	Hibiscus sabdariffa	0	183260	Hibiscus sabdariffa	0	NO
temp_imppat_simple.txt	901	Hibiscus surattensis	Hibiscus surattensis	ncbi	183266	Hibiscus surattensis	0	Raw / Exact DB / Canonical match	3LKBH	Hibiscus surattensis	0	EOL-000000420656	Hibiscus surattensis	0	3941020	Hibiscus surattensis	0	183266	Hibiscus surattensis	0	NO
temp_imppat_simple.txt	902	Hibiscus syriacus	Hibiscus syriacus	ncbi	106335	Hibiscus syriacus	0	Raw / Exact DB / Canonical match	3LKBM	Hibiscus syriacus	0	EOL-000000420579	Hibiscus syriacus	0	3152583	Hibiscus syriacus	0	106335	Hibiscus syriacus	0	NO
temp_imppat_simple.txt	903	Hibiscus tilliaceus	Hibiscus tilliaceus	ncbi	183267	Talipariti tiliaceum	34	Generic epithet corrected / Recursive / Single match	54LP7	Talipariti tiliaceum	32	EOL-000000419145	Talipariti tiliaceum	34	7115794	Talipariti tiliaceum	32	183267	Talipariti tiliaceum	34	NO
temp_imppat_simple.txt	904	Hierochloe odorata	Hierochloe odorata	ncbi	2592077	Hierochloe odorata	0	Raw / Exact DB / Canonical match	67GRF	Anthoxanthum nitens	1	EOL-000000134249	Anthoxanthum nitens	6	7686454	Hierochloe odorata	0	2592077	Hierochloe odorata	0	NO
temp_imppat_simple.txt	905	Himalaiella heteromalla	Himalaiella heteromalla	ncbi	258793	Jurinea heteromalla	1	Raw / Exact DB / Synonym match	7WSRX	Jurinea heteromalla	1	EOL-000000250682	Himalaiella heteromalla	0	10891759	Lipschitziella heteromalla	1	258793	Jurinea heteromalla	1	NO
temp_imppat_simple.txt	906	Holarrhena mitis	Holarrhena mitis	ncbi	69380	Holarrhena	11	Recursive / Nearest match / Genus level	3M77M	Holarrhena mitis	0	EOL-000000284109	Holarrhena mitis	0	7526445	Holarrhena mitis	0	69380	Holarrhena	11	MAYBE
temp_imppat_simple.txt	907	Holarrhena pubescens	Holarrhena pubescens	ncbi	69381	Holarrhena pubescens	0	Raw / Exact DB / Canonical match	3M77T	Holarrhena pubescens	0	EOL-000000284106	Holarrhena pubescens	0	3169748	Holarrhena pubescens	0	69381	Holarrhena pubescens	0	NO
temp_imppat_simple.txt	908	Holigarna arnottiana	Holigarna arnottiana	ncbi	2876157	Holigarna arnottiana	0	Raw / Exact DB / Canonical match	3M84R	Holigarna arnottiana	0	EOL-000000451034	Holigarna arnottiana	0	3661655	Holigarna arnottiana	0	2876157	Holigarna arnottiana	0	NO
temp_imppat_simple.txt	909	Holmskioldia sanguinea	Holmskioldia sanguinea	ncbi	41390	Holmskioldia sanguinea	0	Raw / Exact DB / Canonical match	6LY86	Holmskioldia sanguinea	0	EOL-000000344594	Holmskioldia sanguinea	0	2925665	Holmskioldia sanguinea	0	41390	Holmskioldia sanguinea	0	NO
temp_imppat_simple.txt	910	Holoptelea integrifolia	Holoptelea integrifolia	ncbi	63066	Holoptelea integrifolia	0	Raw / Exact DB / Canonical match	3M9Q8	Holoptelea integrifolia	0	EOL-000000439989	Holoptelea integrifolia	0	4160169	Holoptelea integrifolia	0	63066	Holoptelea integrifolia	0	NO
temp_imppat_simple.txt	911	Homonoia riparia	Homonoia riparia	ncbi	316640	Homonoia riparia	0	Raw / Exact DB / Canonical match	6MCQM	Homonoia riparia	0	EOL-000000384574	Homonoia riparia	0	3071623	Homonoia riparia	0	316640	Homonoia riparia	0	NO
temp_imppat_simple.txt	912	Hoppea dichotoma	Hoppea dichotoma	ncbi	84897	Hoppea dichotoma	0	Raw / Exact DB / Canonical match	3MNGQ	Hoppea dichotoma	0	EOL-000000280814	Hoppea dichotoma	0	5595116	Hoppea dichotoma	0	84897	Hoppea dichotoma	0	NO
temp_imppat_simple.txt	913	Hordeum vulgare	Hordeum vulgare	ncbi	4513	Hordeum vulgare	0	Raw / Exact DB / Canonical match	3MP4B|3MP4C|6MDJP	Hordeum vulgare|Hordeum vulgare|Hordeum vulgare	2	EOL-000000135453|EOL-000002323112|EOL-000002325761	Hordeum vulgare|Hordeum vulgare|Hordeum vulgare	2	2706056	Hordeum vulgare	0	4513	Hordeum vulgare	0	NO
temp_imppat_simple.txt	914	Houttuynia cordata	Houttuynia cordata	ncbi	16752	Houttuynia cordata	0	Raw / Exact DB / Canonical match	8V8T4	Houttuynia cordata	0	EOL-000000493987	Houttuynia cordata	0	5384931	Houttuynia cordata	0	16752	Houttuynia cordata	0	NO
temp_imppat_simple.txt	915	Hunnemannia fumariifolia	Hunnemannia fumariifolia	ncbi	56855	Hunnemannia fumariifolia	0	Raw / Exact DB / Canonical match	6MFR9	Hunnemannia fumariifolia	0	EOL-000000198585	Hunnemannia fumariifolia	0	2888505	Hunnemannia fumariifolia	0	56855	Hunnemannia fumariifolia	0	NO
temp_imppat_simple.txt	916	Hydnocarpus alpina	Hydnocarpus alpina	ncbi	85204	Hydnocarpus	24	Specific epithet corrected / Recursive / Nearest match	3MZJQ	Hydnocarpus alpinus	20	EOL-000000397516	Hydnocarpus alpinus	20	4930795	Hydnocarpus alpinus	20	85204	Hydnocarpus	24	MAYBE
temp_imppat_simple.txt	917	Hydnocarpus anthelminthica	Hydnocarpus anthelminthica	ncbi	85204	Hydnocarpus	11	Recursive / Nearest match / Genus level	3MZJZ	Hydnocarpus castaneus	6	EOL-000000397552	Hydnocarpus castaneus	6	3878251	Hydnocarpus castaneus	1	85204	Hydnocarpus	11	MAYBE
temp_imppat_simple.txt	918	Hydnocarpus kurzii	Hydnocarpus kurzii	ncbi	85204	Hydnocarpus	11	Recursive / Nearest match / Genus level	3MZKP	Hydnocarpus kurzii	0	EOL-000000397535	Hydnocarpus kurzii	0	2874151	Hydnocarpus kurzii	0	85204	Hydnocarpus	11	MAYBE
temp_imppat_simple.txt	919	Hydnocarpus wightianus	Hydnocarpus wightianus	ncbi	85204	Hydnocarpus	11	Recursive / Nearest match / Genus level	3MZL9	Hydnocarpus pentandrus	1	EOL-000000397559	Hydnocarpus pentandrus	6	3877971	Hydnocarpus pentandrus	1	85204	Hydnocarpus	11	MAYBE
temp_imppat_simple.txt	920	Hydrangea macrophylla	Hydrangea macrophylla	ncbi	23110	Hydrangea macrophylla	0	Raw / Exact DB / Canonical match	3N4D6	Hydrangea macrophylla	0	EOL-000000369348	Hydrangea macrophylla	0	2985994	Hydrangea macrophylla	0	23110	Hydrangea macrophylla	0	NO
temp_imppat_simple.txt	921	Hydrocotyle javanica	Hydrocotyle javanica	ncbi	665708	Hydrocotyle javanica	0	Raw / Exact DB / Canonical match	3N6LZ	Hydrocotyle javanica	0	EOL-000000279318	Hydrocotyle javanica	0	6026987	Hydrocotyle javanica	0	665708	Hydrocotyle javanica	0	NO
temp_imppat_simple.txt	922	Hygrophila polysperma	Hygrophila polysperma	ncbi	693374	Hygrophila polysperma	0	Raw / Exact DB / Canonical match	3NBS2	Hygrophila polysperma	0	EOL-000000357753	Hygrophila polysperma	0	5415355	Hygrophila polysperma	0	693374	Hygrophila polysperma	0	NO
temp_imppat_simple.txt	923	Hymenocallis littoralis	Hymenocallis littoralis	ncbi	59040	Hymenocallis littoralis	0	Raw / Exact DB / Canonical match	3NJ6S	Hymenocallis littoralis	0	EOL-000000191100	Hymenocallis littoralis	0	2860119	Hymenocallis littoralis	0	59040	Hymenocallis littoralis	0	NO
temp_imppat_simple.txt	924	Hymenodictyon orixense	Hymenodictyon orixense	ncbi	768888	Hymenodictyon orixense	0	Raw / Exact DB / Canonical match	3NJPY	Hymenodictyon orixense	0	EOL-000000302319	Hymenodictyon orixense	0	2904440	Hymenodictyon orixense	0	768888	Hymenodictyon orixense	0	NO
temp_imppat_simple.txt	925	Hyoscyamus muticus	Hyoscyamus muticus	ncbi	35626	Hyoscyamus muticus	0	Raw / Exact DB / Canonical match	3NM3N	Hyoscyamus muticus	0	EOL-000000318102	Hyoscyamus muticus	0	2928977	Hyoscyamus muticus	0	35626	Hyoscyamus muticus	0	NO
temp_imppat_simple.txt	926	Hyoscyamus niger	Hyoscyamus niger	ncbi	4079	Hyoscyamus niger	0	Raw / Exact DB / Canonical match	3NM3P	Hyoscyamus niger	0	EOL-000000318114	Hyoscyamus niger	0	2928978	Hyoscyamus niger	0	4079	Hyoscyamus niger	0	NO
temp_imppat_simple.txt	927	Hypecoum leptocarpum	Hypecoum leptocarpum	ncbi	72180	Hypecoum leptocarpum	0	Raw / Exact DB / Canonical match	3NMXF	Hypecoum leptocarpum	0	EOL-000000199385	Hypecoum leptocarpum	0	3601702	Hypecoum leptocarpum	0	72180	Hypecoum leptocarpum	0	NO
temp_imppat_simple.txt	928	Hypecoum pendulum	Hypecoum pendulum	ncbi	54413	Hypecoum pendulum	0	Raw / Exact DB / Canonical match	3NMXN	Hypecoum pendulum	0	EOL-000000199369	Hypecoum pendulum	0	2888559	Hypecoum pendulum	0	54413	Hypecoum pendulum	0	NO
temp_imppat_simple.txt	929	Hypecoum procumbens	Hypecoum procumbens	ncbi	391933	Hypecoum procumbens	0	Raw / Exact DB / Canonical match	3NMXQ	Hypecoum procumbens	0	EOL-000000199380	Hypecoum procumbens	0	8281444	Hypecoum procumbens	0	391933	Hypecoum procumbens	0	NO
temp_imppat_simple.txt	930	Hypericum calycinum	Hypericum calycinum	ncbi	55963	Hypericum calycinum	0	Raw / Exact DB / Canonical match	6N2D4	Hypericum calycinum	0	EOL-000000382872	Hypericum calycinum	0	3189497	Hypericum calycinum	0	55963	Hypericum calycinum	0	NO
temp_imppat_simple.txt	931	Hypericum elodeoides	Hypericum elodeoides	ncbi	1043417	Hypericum elodeoides	0	Raw / Exact DB / Canonical match	3NPJX	Hypericum elodeoides	0	EOL-000000383169	Hypericum elodeoides	0	7330142	Hypericum elodeoides	0	1043417	Hypericum elodeoides	0	NO
temp_imppat_simple.txt	932	Hypericum japonicum	Hypericum japonicum	ncbi	282542	Hypericum japonicum	0	Raw / Exact DB / Canonical match	3NPQ3	Hypericum japonicum	0	EOL-000000383201	Hypericum japonicum	0	7948012	Hypericum japonicum	0	282542	Hypericum japonicum	0	NO
temp_imppat_simple.txt	933	Hypericum monogynum	Hypericum monogynum	ncbi	684760	Hypericum monogynum	0	Raw / Exact DB / Canonical match	3NPV6	Hypericum monogynum	0	EOL-000000383043	Hypericum monogynum	0	3714489	Hypericum monogynum	0	684760	Hypericum monogynum	0	NO
temp_imppat_simple.txt	934	Hypericum olympicum	Hypericum olympicum	ncbi	282549	Hypericum olympicum	0	Raw / Exact DB / Canonical match	3NPXK	Hypericum olympicum	0	EOL-000000382824	Hypericum olympicum	0	8021567	Hypericum olympicum	0	282549	Hypericum olympicum	0	NO
temp_imppat_simple.txt	935	Hypericum patulum	Hypericum patulum	ncbi	212239	Hypericum patulum	0	Raw / Exact DB / Canonical match	8V8Y6	Hypericum patulum	0	EOL-000000383324	Hypericum patulum	0	3713491	Hypericum patulum	0	212239	Hypericum patulum	0	NO
temp_imppat_simple.txt	936	Hypericum perforatum	Hypericum perforatum	ncbi	65561	Hypericum perforatum	0	Raw / Exact DB / Canonical match	3NPZ3	Hypericum perforatum	0	EOL-000000383259	Hypericum perforatum	0	3189486	Hypericum perforatum	0	65561	Hypericum perforatum	0	NO
temp_imppat_simple.txt	937	Hyphaene dichotoma	Hyphaene dichotoma	ncbi	480372	Hyphaene dichotoma	0	Raw / Exact DB / Canonical match	3NRJX	Hyphaene dichotoma	0	EOL-000000113138	Hyphaene dichotoma	0	7892463	Hyphaene dichotoma	0	480372	Hyphaene dichotoma	0	NO
temp_imppat_simple.txt	938	Hypodematium crenatum	Hypodematium crenatum	ncbi	65731	Hypodematium crenatum	0	Raw / Exact DB / Canonical match	BBNL2	Hypodematium chrysolepis	1	EOL-000003014997	Hypodematium crenatum	0	11373987	Hypodematium chrysolepis	1	65731	Hypodematium crenatum	0	NO
temp_imppat_simple.txt	939	Hyptis capitata	Hyptis capitata	ncbi	204124	Hyptis capitata	0	Raw / Exact DB / Canonical match	3P4XW	Hyptis capitata	0	EOL-000000341198	Hyptis capitata	0	2926815	Hyptis capitata	0	204124	Hyptis capitata	0	NO
temp_imppat_simple.txt	940	Hyptis pectinata	Hyptis pectinata	ncbi	986232	Mesosphaerum pectinatum	1	Raw / Exact DB / Synonym match	426R9	Mesosphaerum pectinatum	1	EOL-000000348724	Mesosphaerum pectinatum	6	3889976	Mesosphaerum pectinatum	1	986232	Mesosphaerum pectinatum	1	NO
temp_imppat_simple.txt	941	Hyptis suaveolens	Hyptis suaveolens	ncbi	204129	Mesosphaerum suaveolens	1	Raw / Exact DB / Synonym match	426SY	Mesosphaerum suaveolens	1	EOL-000000348727	Mesosphaerum suaveolens	6	3889017	Mesosphaerum suaveolens	1	204129	Mesosphaerum suaveolens	1	NO
temp_imppat_simple.txt	942	Hyssopus officinalis	Hyssopus officinalis	ncbi	39324	Hyssopus officinalis	0	Raw / Exact DB / Canonical match	6MT5F	Hyssopus officinalis	0	EOL-000000341829	Hyssopus officinalis	0	5341387	Hyssopus officinalis	0	39324	Hyssopus officinalis	0	NO
temp_imppat_simple.txt	943	Ichnocarpus frutescens	Ichnocarpus frutescens	ncbi	429496	Ichnocarpus frutescens	0	Raw / Exact DB / Canonical match	6MRZ9	Ichnocarpus frutescens	0	EOL-000000285293	Ichnocarpus frutescens	0	7778424	Ichnocarpus frutescens	0	429496	Ichnocarpus frutescens	0	NO
temp_imppat_simple.txt	944	Ilex aquifolium	Ilex aquifolium	ncbi	4298	Ilex aquifolium	0	Raw / Exact DB / Canonical match	6N77K	Ilex aquifolium	0	EOL-000000312612	Ilex aquifolium	0	5414222	Ilex aquifolium	0	4298	Ilex aquifolium	0	NO
temp_imppat_simple.txt	945	Illicium griffithii	Illicium griffithii	ncbi	13097	Illicium	11	Recursive / Nearest match / Genus level	6N6LH	Illicium griffithii	0	EOL-000000489050	Illicium griffithii	0	3592309	Illicium griffithii	0	13097	Illicium	11	MAYBE
temp_imppat_simple.txt	946	Illicium verum	Illicium verum	ncbi	124778	Illicium verum	0	Raw / Exact DB / Canonical match	3PGNT	Illicium verum	0	EOL-000000489094	Illicium verum	0	2889756	Illicium verum	0	124778	Illicium verum	0	NO
temp_imppat_simple.txt	947	Impatiens balsamina	Impatiens balsamina	ncbi	63779	Impatiens balsamina	0	Raw / Exact DB / Canonical match	3PJG3	Impatiens balsamina	0	EOL-000000326521	Impatiens balsamina	0	2891773	Impatiens balsamina	0	63779	Impatiens balsamina	0	NO
temp_imppat_simple.txt	948	Imperata cylindrica	Imperata cylindrica	ncbi	80369	Imperata cylindrica	0	Raw / Exact DB / Canonical match	9KCTL	Imperata cylindrica	0	EOL-000000142808	Imperata cylindrica	0	8120010|8424006	Imperata cylindrica|Imperata cylindrica	2	80369	Imperata cylindrica	0	NO
temp_imppat_simple.txt	949	Indigofera linnaei	Indigofera linnaei	ncbi	539103	Indigofera linnaei	0	Raw / Exact DB / Canonical match	6N7V8	Indigofera linnaei	0	EOL-000000488172	Indigofera linnaei	0	2971499	Indigofera linnaei	0	539103	Indigofera linnaei	0	NO
temp_imppat_simple.txt	950	Indigofera tinctoria	Indigofera tinctoria	ncbi	198914	Indigofera tinctoria	0	Raw / Exact DB / Canonical match	3PMR7	Indigofera tinctoria	0	EOL-000000487683	Indigofera tinctoria	0	2972043	Indigofera tinctoria	0	198914	Indigofera tinctoria	0	NO
temp_imppat_simple.txt	951	Indigofera wightii	Indigofera wightii	ncbi	539178	Indigofera wightii	0	Raw / Exact DB / Canonical match	3PMTC	Indigofera wightii	0	EOL-000000487695	Indigofera wightii	0	2972074	Indigofera wightii	0	539178	Indigofera wightii	0	NO
temp_imppat_simple.txt	952	Indoneesiella echioides	Indoneesiella echioides	ncbi	526786	Andrographis echioides	1	Raw / Exact DB / Synonym match	DTSK	Andrographis echioides	1	EOL-000000359198	Andrographis echioides	6	3173179	Andrographis echioides	1	526786	Andrographis echioides	1	NO
temp_imppat_simple.txt	953	Inula cappa	Inula cappa	ncbi	313931	Duhaldea cappa	1	Raw / Exact DB / Synonym match	38242	Duhaldea cappa	1	EOL-000000269430	Duhaldea cappa	6	8661547	Duhaldea cappa	1	313931	Duhaldea cappa	1	NO
temp_imppat_simple.txt	954	Inula cuspidata	Inula cuspidata	ncbi	557636	Duhaldea cuspidata	6	Recursive / Single match	38244	Duhaldea cuspidata	1	EOL-000000269434	Duhaldea cuspidata	6	3126666	Duhaldea cuspidata	1	557636	Duhaldea cuspidata	6	NO
temp_imppat_simple.txt	955	Inula grantioides	Inula grantioides	ncbi	2052343	Inula grantioides	0	Raw / Exact DB / Canonical match	3PV7H	Iphiona grantioides	1	EOL-000000267601	Iphiona grantioides	6	3125409	Iphiona grantioides	1	2052343	Inula grantioides	0	NO
temp_imppat_simple.txt	956	Inula helenium	Inula helenium	ncbi	55635	Inula helenium	0	Raw / Exact DB / Canonical match	3PT6J	Inula helenium	0	EOL-000000254544	Inula helenium	0	3148340	Inula helenium	0	55635	Inula helenium	0	NO
temp_imppat_simple.txt	957	Inula obtusifolia	Inula obtusifolia	ncbi	557654	Inula obtusifolia	0	Raw / Exact DB / Canonical match	3PT94	Inula obtusifolia	0	EOL-000000254585	Inula obtusifolia	0	3148324	Inula obtusifolia	0	557654	Inula obtusifolia	0	NO
temp_imppat_simple.txt	958	Inula racemosa	Inula racemosa	ncbi	483693	Inula racemosa	0	Raw / Exact DB / Canonical match	6MVFS	Inula racemosa	0	EOL-000000254581	Inula racemosa	0	4933624	Inula racemosa	0	483693	Inula racemosa	0	NO
temp_imppat_simple.txt	959	Inula royleana	Inula royleana	ncbi	41589	Inula	11	Recursive / Nearest match / Genus level	3PTB2	Inula royleana	0	EOL-000000254598	Inula royleana	0	7468408	Inula royleana	0	41589	Inula	11	MAYBE
temp_imppat_simple.txt	960	Ipomoea aquatica	Ipomoea aquatica	ncbi	89636	Ipomoea aquatica	0	Raw / Exact DB / Canonical match	3PVLD	Ipomoea aquatica	0	EOL-000000315527	Ipomoea aquatica	0	2928525	Ipomoea aquatica	0	89636	Ipomoea aquatica	0	NO
temp_imppat_simple.txt	961	Ipomoea arachnosperma	Ipomoea arachnosperma	ncbi	139747	Ipomoea dichroa	1	Raw / Exact DB / Synonym match	8VCM2	Ipomoea arachnosperma	0	EOL-000000315207	Ipomoea dichroa	6	3680235	Ipomoea dichroa	1	139747	Ipomoea dichroa	1	NO
temp_imppat_simple.txt	962	Ipomoea batatas	Ipomoea batatas	ncbi	4120	Ipomoea batatas	0	Raw / Exact DB / Canonical match	3PVNN	Ipomoea batatas	0	EOL-000000315176	Ipomoea batatas	0	2928551	Ipomoea batatas	0	4120	Ipomoea batatas	0	NO
temp_imppat_simple.txt	963	Ipomoea carnea	Ipomoea carnea	ncbi	89640	Ipomoea carnea	0	Raw / Exact DB / Canonical match	6MWTC	Ipomoea carnea	0	EOL-000000315098	Ipomoea carnea	0	2928590	Ipomoea carnea	0	89640	Ipomoea carnea	0	NO
temp_imppat_simple.txt	964	Ipomoea dichroa	Ipomoea dichroa	ncbi	139747	Ipomoea dichroa	0	Raw / Exact DB / Canonical match	8VCM2	Ipomoea arachnosperma	1	EOL-000000315207	Ipomoea dichroa	0	3680235	Ipomoea dichroa	0	139747	Ipomoea dichroa	0	NO
temp_imppat_simple.txt	965	Ipomoea nil	Ipomoea nil	ncbi	35883	Ipomoea nil	0	Raw / Exact DB / Canonical match	3PWL6	Ipomoea nil	0	EOL-000000315571	Ipomoea nil	0	2928534	Ipomoea nil	0	35883	Ipomoea nil	0	NO
temp_imppat_simple.txt	966	Ipomoea obscura	Ipomoea obscura	ncbi	89652	Ipomoea obscura	0	Raw / Exact DB / Canonical match	3PWLS	Ipomoea obscura	0	EOL-000000314955|EOL-000003007462	Ipomoea obscura|Ipomoea obscura	2	2928565	Ipomoea obscura	0	89652	Ipomoea obscura	0	NO
temp_imppat_simple.txt	967	Ipomoea pes-caprae	Ipomoea pes-caprae	ncbi	89656	Ipomoea pes-caprae	0	Raw / Exact DB / Canonical match	6MWG8	Ipomoea pes-caprae	0	EOL-000000315045	Ipomoea pes-caprae	0	7999386	Ipomoea pes-caprae	0	89656	Ipomoea pes-caprae	0	NO
temp_imppat_simple.txt	968	Ipomoea pes-tigridis	Ipomoea pes-tigridis	ncbi	89657	Ipomoea pes-tigridis	0	Raw / Exact DB / Canonical match	6N8FW	Ipomoea pes-tigridis	0	EOL-000000315034	Ipomoea pes-tigridis	0	2928524	Ipomoea pes-tigridis	0	89657	Ipomoea pes-tigridis	0	NO
temp_imppat_simple.txt	969	Ipomoea purpurea	Ipomoea purpurea	ncbi	4121	Ipomoea purpurea	0	Raw / Exact DB / Canonical match	6MWFS	Ipomoea purpurea	0	EOL-000000315260	Ipomoea purpurea	0	2928576	Ipomoea purpurea	0	4121	Ipomoea purpurea	0	NO
temp_imppat_simple.txt	970	Ipomoea quamoclit	Ipomoea quamoclit	ncbi	89660	Ipomoea quamoclit	0	Raw / Exact DB / Canonical match	6N8G6	Ipomoea quamoclit	0	EOL-000000314927	Ipomoea quamoclit	0	2928562	Ipomoea quamoclit	0	89660	Ipomoea quamoclit	0	NO
temp_imppat_simple.txt	971	Iris domestica	Iris domestica	ncbi	58944	Iris domestica	0	Raw / Exact DB / Canonical match	3PZN4	Iris domestica	0	EOL-000000156355	Iris domestica	0	5298546	Iris domestica	0	58944	Iris domestica	0	NO
temp_imppat_simple.txt	972	Iris germanica	Iris germanica	ncbi	34205	Iris germanica	0	Raw / Exact DB / Canonical match	3PZQ9	Iris germanica	0	EOL-000000156273	Iris germanica	0	5298069|7562240	Iris germanica|Iris germanica	2	34205	Iris germanica	0	NO
temp_imppat_simple.txt	973	Iris pseudacorus	Iris pseudacorus	ncbi	82213	Iris pseudacorus	0	Raw / Exact DB / Canonical match	3PZZR	Iris pseudacorus	0	EOL-000000156124	Iris pseudacorus	0	5298231	Iris pseudacorus	0	82213	Iris pseudacorus	0	NO
temp_imppat_simple.txt	974	Isatis tinctoria	Isatis tinctoria	ncbi	161756	Isatis tinctoria	0	Raw / Exact DB / Canonical match	3Q3HY	Isatis tinctoria	0	EOL-000000429448	Isatis tinctoria	0	5374118	Isatis tinctoria	0	161756	Isatis tinctoria	0	NO
temp_imppat_simple.txt	975	Isodon melissoides	Isodon melissoides	ncbi	662920	Isodon melissoides	0	Raw / Exact DB / Canonical match	6MXC4	Isodon melissoides	0	EOL-000000340268	Isodon melissoides	0	5608920	Isodon melissoides	0	662920	Isodon melissoides	0	NO
temp_imppat_simple.txt	976	Isodon rugosus	Isodon rugosus	ncbi	204135	Isodon rugosus	0	Raw / Exact DB / Canonical match	3Q8DM	Isodon rugosus	0	EOL-000000340238	Isodon rugosus	0	5608857	Isodon rugosus	0	204135	Isodon rugosus	0	NO
temp_imppat_simple.txt	977	Ixora coccinea	Ixora coccinea	ncbi	43503	Ixora coccinea	0	Raw / Exact DB / Canonical match	3QGXQ|8WVY4	Ixora coccinea|Ixora coccinea	2	EOL-000000294796	Ixora coccinea	0	2905493|8793122	Ixora coccinea|Ixora coccinea	2	43503	Ixora coccinea	0	NO
temp_imppat_simple.txt	978	Ixora pavetta	Ixora pavetta	ncbi	591754	Ixora pavetta	0	Raw / Exact DB / Canonical match	6NDRQ	Ixora pavetta	0	EOL-000000295144	Ixora pavetta	0	2905713	Ixora pavetta	0	591754	Ixora pavetta	0	NO
temp_imppat_simple.txt	979	Jacaranda mimosifolia	Jacaranda mimosifolia	ncbi	185774	Jacaranda mimosifolia	0	Raw / Exact DB / Canonical match	99NRZ	Jacaranda mimosifolia	0	EOL-000000368244	Jacaranda mimosifolia	0	3172499	Jacaranda mimosifolia	0	185774	Jacaranda mimosifolia	0	NO
temp_imppat_simple.txt	980	Jasminum azoricum	Jasminum azoricum	ncbi	1239738	Jasminum azoricum	0	Raw / Exact DB / Canonical match	3QMCT	Jasminum azoricum	0	EOL-000000336876	Jasminum azoricum	0	3172271	Jasminum azoricum	0	1239738	Jasminum azoricum	0	NO
temp_imppat_simple.txt	981	Jasminum flexile	Jasminum flexile	ncbi	2479791	Jasminum flexile	0	Raw / Exact DB / Canonical match	3QMGK	Jasminum flexile	0	EOL-000000336795	Jasminum flexile	0	3684559|7970015	Jasminum flexile|Jasminum flexile	2	2479791	Jasminum flexile	0	NO
temp_imppat_simple.txt	982	Jasminum grandiflorum	Jasminum grandiflorum	ncbi	389181	Jasminum grandiflorum	0	Raw / Exact DB / Canonical match	3QMHR	Jasminum grandiflorum	0	EOL-000000336799	Jasminum grandiflorum	0	3172262	Jasminum grandiflorum	0	389181	Jasminum grandiflorum	0	NO
temp_imppat_simple.txt	983	Jasminum multiflorum	Jasminum multiflorum	ncbi	310423	Jasminum multiflorum	0	Raw / Exact DB / Canonical match	3QMM7	Jasminum multiflorum	0	EOL-000000336858	Jasminum multiflorum	0	3172267	Jasminum multiflorum	0	310423	Jasminum multiflorum	0	NO
temp_imppat_simple.txt	984	Jasminum odoratissimum	Jasminum odoratissimum	ncbi	126432	Chrysojasminum odoratissimum	1	Raw / Exact DB / Synonym match	5YQDL	Chrysojasminum odoratissimum	1	EOL-000000336190	Chrysojasminum odoratissimum	6	9275304	Chrysojasminum odoratissimum	1	126432	Chrysojasminum odoratissimum	1	NO
temp_imppat_simple.txt	985	Jasminum officinale	Jasminum officinale	ncbi	126433	Jasminum officinale	0	Raw / Exact DB / Canonical match	3QMN7	Jasminum officinale	0	EOL-000000336713	Jasminum officinale	0	3172261	Jasminum officinale	0	126433	Jasminum officinale	0	NO
temp_imppat_simple.txt	986	Jasminum sambac	Jasminum sambac	ncbi	660624	Jasminum sambac	0	Raw / Exact DB / Canonical match	3QMQN	Jasminum sambac	0	EOL-000000336781	Jasminum sambac	0	7587215	Jasminum sambac	0	660624	Jasminum sambac	0	NO
temp_imppat_simple.txt	987	Jatropha curcas	Jatropha curcas	ncbi	180498	Jatropha curcas	0	Raw / Exact DB / Canonical match	3QN84	Jatropha curcas	0	EOL-000000387980	Jatropha curcas	0	3072953	Jatropha curcas	0	180498	Jatropha curcas	0	NO
temp_imppat_simple.txt	988	Jatropha glandulifera	Jatropha glandulifera	ncbi	454930	Jatropha glandulifera	0	Raw / Exact DB / Canonical match	3QN9H	Jatropha glandulifera	0	EOL-000000387805	Jatropha glandulifera	0	3072743	Jatropha glandulifera	0	454930	Jatropha glandulifera	0	NO
temp_imppat_simple.txt	989	Jatropha gossypiifolia	Jatropha gossypiifolia	ncbi	454931	Jatropha gossypiifolia	0	Raw / Exact DB / Canonical match	3QN9R	Jatropha gossypiifolia	0	EOL-000000387957	Jatropha gossypiifolia	0	3072900	Jatropha gossypiifolia	0	454931	Jatropha gossypiifolia	0	NO
temp_imppat_simple.txt	990	Juglans regia	Juglans regia	ncbi	51240	Juglans regia	0	Raw / Exact DB / Canonical match	6NFN8	Juglans regia	0	EOL-000000415355	Juglans regia	0	3054368	Juglans regia	0	51240	Juglans regia	0	NO
temp_imppat_simple.txt	991	Juncus effusus	Juncus effusus	ncbi	13579	Juncus effusus	0	Raw / Exact DB / Canonical match	3QTNS	Juncus effusus	0	EOL-000000115961	Juncus effusus	0	2701311	Juncus effusus	0	13579	Juncus effusus	0	NO
temp_imppat_simple.txt	992	Juniperus chinensis	Juniperus chinensis	ncbi	50182	Juniperus chinensis	0	Raw / Exact DB / Canonical match	6NGH7	Juniperus chinensis	0	EOL-000000502474	Juniperus chinensis	0	2684363|8220040	Juniperus chinensis|Juniperus chinensis	2	50182	Juniperus chinensis	0	NO
temp_imppat_simple.txt	993	Juniperus communis	Juniperus communis	ncbi	58039	Juniperus communis	0	Raw / Exact DB / Canonical match	6NGH4	Juniperus communis	0	EOL-000000502464	Juniperus communis	0	2684709	Juniperus communis	0	58039	Juniperus communis	0	NO
temp_imppat_simple.txt	994	Juniperus excelsa	Juniperus excelsa	ncbi	758917	Juniperus excelsa	0	Raw / Exact DB / Canonical match	6NGHR	Juniperus excelsa	0	EOL-000000502407	Juniperus excelsa	0	2684626|8042675|8259453	Juniperus excelsa|Juniperus excelsa|Juniperus excelsa	2	758917	Juniperus excelsa	0	NO
temp_imppat_simple.txt	995	Juniperus indica	Juniperus indica	ncbi	329094	Juniperus indica	0	Raw / Exact DB / Canonical match	6NGHZ	Juniperus indica	0	EOL-000000502401	Juniperus indica	0	2684541	Juniperus indica	0	329094	Juniperus indica	0	NO
temp_imppat_simple.txt	996	Juniperus phoenicea	Juniperus phoenicea	ncbi	61308	Juniperus phoenicea	0	Raw / Exact DB / Canonical match	6NFYQ	Juniperus phoenicea	0	EOL-000000502442	Juniperus phoenicea	0	2684640	Juniperus phoenicea	0	61308	Juniperus phoenicea	0	NO
temp_imppat_simple.txt	997	Juniperus polycarpos	Juniperus polycarpos	ncbi	884040	Juniperus polycarpos	0	Raw / Exact DB / Canonical match	5J6LL	Juniperus excelsa polycarpos	1	EOL-000000502407|EOL-000000502409	Juniperus excelsa|Juniperus excelsa subsp. polycarpos (K. Koch) Takht.	8	2684788	Juniperus excelsa polycarpos	1	884040	Juniperus polycarpos	0	NO
temp_imppat_simple.txt	998	Juniperus recurva	Juniperus recurva	ncbi	650144	Juniperus recurva	0	Raw / Exact DB / Canonical match	6NFZN	Juniperus recurva	0	EOL-000000502487	Juniperus recurva	0	2684844	Juniperus recurva	0	650144	Juniperus recurva	0	NO
temp_imppat_simple.txt	999	Juniperus rigida	Juniperus rigida	ncbi	99809	Juniperus rigida	0	Raw / Exact DB / Canonical match	6NGBR	Juniperus rigida	0	EOL-000000502460	Juniperus rigida	0	2684517|7460852	Juniperus rigida|Juniperus rigida	2	99809	Juniperus rigida	0	NO
temp_imppat_simple.txt	1000	Juniperus semiglobosa	Juniperus semiglobosa	ncbi	884046	Juniperus semiglobosa	0	Raw / Exact DB / Canonical match	6NGBB	Juniperus semiglobosa	0	EOL-000000502455	Juniperus semiglobosa	0	2684598	Juniperus semiglobosa	0	884046	Juniperus semiglobosa	0	NO
temp_imppat_simple.txt	1001	Justicia adhatoda	Justicia adhatoda	ncbi	141317	Justicia adhatoda	0	Raw / Exact DB / Canonical match	3QVT8	Justicia adhatoda	0	EOL-000000358883	Justicia adhatoda	0	3173105	Justicia adhatoda	0	141317	Justicia adhatoda	0	NO
temp_imppat_simple.txt	1002	Justicia betonica	Justicia betonica	ncbi	141318	Justicia betonica	0	Raw / Exact DB / Canonical match	47CYX	Nicoteba betonica	1	EOL-000000358301	Justicia betonica	0	3173085	Justicia betonica	0	141318	Justicia betonica	0	NO
temp_imppat_simple.txt	1003	Justicia japonica	Justicia japonica	ncbi	859317	Justicia procumbens	6	Recursive / Single match	4TFM4	Rostellularia procumbens	1	EOL-000000358544	Justicia procumbens subsp. procumbens	6	7263406	Justicia procumbens procumbens	1	859317	Justicia procumbens	6	NO
temp_imppat_simple.txt	1004	Justicia procumbens	Justicia procumbens	ncbi	859317	Justicia procumbens	0	Raw / Exact DB / Canonical match	572G	Justicia	11	EOL-000000358540	Justicia procumbens	0	7263401	Justicia procumbens	0	859317	Justicia procumbens	0	NO
temp_imppat_simple.txt	1005	Justicia tranquebariensis	Justicia tranquebariensis	ncbi	4190	Justicia	11	Recursive / Nearest match / Genus level	3QXG4	Justicia tranquebariensis	0	EOL-000000358722	Justicia tranquebariensis	0	8304469	Justicia tranquebariensis	0	4190	Justicia	11	MAYBE
temp_imppat_simple.txt	1006	Kaempferia galanga	Kaempferia galanga	ncbi	97750	Kaempferia galanga	0	Raw / Exact DB / Canonical match	3QY2G	Kaempferia galanga	0	EOL-000000145344	Kaempferia galanga	0	5301451	Kaempferia galanga	0	97750	Kaempferia galanga	0	NO
temp_imppat_simple.txt	1007	Kaempferia rotunda	Kaempferia rotunda	ncbi	97754	Kaempferia rotunda	0	Raw / Exact DB / Canonical match	3QY48	Kaempferia rotunda	0	EOL-000000145351	Kaempferia rotunda	0	5301445	Kaempferia rotunda	0	97754	Kaempferia rotunda	0	NO
temp_imppat_simple.txt	1008	Kalanchoe integra	Kalanchoe integra	ncbi	2338863	Kalanchoe deficiens	6	Recursive / Single match	3QYL2	Kalanchoe integra	0	EOL-000000372171	Kalanchoe deficiens	6	7334370	Kalanchoe deficiens	1	2338863	Kalanchoe deficiens	6	NO
temp_imppat_simple.txt	1009	Kalanchoe laciniata	Kalanchoe laciniata	ncbi	1435564	Kalanchoe laciniata	0	Raw / Exact DB / Canonical match	3QYL9	Kalanchoe laciniata	0	EOL-000000372173	Kalanchoe laciniata	0	2985933	Kalanchoe laciniata	0	1435564	Kalanchoe laciniata	0	NO
temp_imppat_simple.txt	1010	Kandelia candel	Kandelia candel	ncbi	61147	Kandelia candel	0	Raw / Exact DB / Canonical match	3R25H	Kandelia candel	0	EOL-000000382540	Kandelia candel	0	3874179	Kandelia candel	0	61147	Kandelia candel	0	NO
temp_imppat_simple.txt	1011	Khaya senegalensis	Khaya senegalensis	ncbi	587579	Khaya senegalensis	0	Raw / Exact DB / Canonical match	3R6XS	Khaya senegalensis	0	EOL-000000454930	Khaya senegalensis	0	3190508	Khaya senegalensis	0	587579	Khaya senegalensis	0	NO
temp_imppat_simple.txt	1012	Kigelia africana	Kigelia africana	ncbi	70070	Kigelia africana	0	Raw / Exact DB / Canonical match	99NTN	Kigelia africana	0	EOL-000000367919	Kigelia africana	0	3172561	Kigelia africana	0	70070	Kigelia africana	0	NO
temp_imppat_simple.txt	1013	Knema attenuata	Knema attenuata	ncbi	2022737	Knema attenuata	0	Raw / Exact DB / Canonical match	6NM7F	Knema attenuata	0	EOL-000000492642	Knema attenuata	0	3743700	Knema attenuata	0	2022737	Knema attenuata	0	NO
temp_imppat_simple.txt	1014	Kopsia fruticosa	Kopsia fruticosa	ncbi	28505	Kopsia fruticosa	0	Raw / Exact DB / Canonical match	3RD26	Kopsia fruticosa	0	EOL-000000289301	Kopsia fruticosa	0	5536025	Kopsia fruticosa	0	28505	Kopsia fruticosa	0	NO
temp_imppat_simple.txt	1015	Krameria lappacea	Krameria lappacea	ncbi	228636	Krameria lappacea	0	Raw / Exact DB / Canonical match	3RDZF	Krameria lappacea	0	EOL-000000435528	Krameria lappacea	0	5687593	Krameria lappacea	0	228636	Krameria lappacea	0	NO
temp_imppat_simple.txt	1016	Kyllinga brevifolia	Kyllinga brevifolia	ncbi	180973	Cyperus brevifolius	1	Raw / Exact DB / Synonym match	33BRS	Cyperus brevifolius	6	EOL-000000121323	Cyperus brevifolius	6	7736214	Kyllinga brevifolia	0	180973	Cyperus brevifolius	1	NO
temp_imppat_simple.txt	1017	Lactuca sativa	Lactuca sativa	ncbi	4236	Lactuca sativa	0	Raw / Exact DB / Canonical match	3RTC5	Lactuca sativa	0	EOL-000000254482	Lactuca sativa	0	7403263	Lactuca sativa	0	4236	Lactuca sativa	0	NO
temp_imppat_simple.txt	1018	Lactuca serriola	Lactuca serriola	ncbi	75943	Lactuca serriola	0	Raw / Exact DB / Canonical match	3RTCK	Lactuca serriola	0	EOL-000000011374|EOL-000000254393	Lactuca serriola|Lactuca serriola	2	3140490	Lactuca serriola	0	75943	Lactuca serriola	0	NO
temp_imppat_simple.txt	1019	Lactuca virosa	Lactuca virosa	ncbi	75947	Lactuca virosa	0	Raw / Exact DB / Canonical match	6NSHB	Lactuca virosa	0	EOL-000000254455	Lactuca virosa	0	3140346	Lactuca virosa	0	75947	Lactuca virosa	0	NO
temp_imppat_simple.txt	1020	Lagenaria siceraria	Lagenaria siceraria	ncbi	3668	Lagenaria siceraria	0	Raw / Exact DB / Canonical match	3RWFV|3RWFW	Lagenaria siceraria|Lagenaria siceraria	2	EOL-000000432855|EOL-000002325760	Lagenaria siceraria|Lagenaria siceraria	2	2874672	Lagenaria siceraria	0	3668	Lagenaria siceraria	0	NO
temp_imppat_simple.txt	1021	Lagerstroemia speciosa	Lagerstroemia speciosa	ncbi	122810	Lagerstroemia speciosa	0	Raw / Exact DB / Canonical match	3RX2Y	Lagerstroemia speciosa	0	EOL-000000412283	Lagerstroemia speciosa	0	3188724	Lagerstroemia speciosa	0	122810	Lagerstroemia speciosa	0	NO
temp_imppat_simple.txt	1022	Laggera aurita	Laggera aurita	ncbi	2840036	Laggera aurita	0	Raw / Exact DB / Canonical match	78F8D	Pseudoconyza viscosa	1	EOL-000000245070	Pseudoconyza viscosa	6	3086704	Pseudoconyza viscosa	1	2840036	Laggera aurita	0	NO
temp_imppat_simple.txt	1023	Lallemantia royleana	Lallemantia royleana	ncbi	1585253	Lallemantia royleana	0	Raw / Exact DB / Canonical match	6NVQG	Lallemantia royleana	0	EOL-000000346880	Lallemantia royleana	0	5608176	Lallemantia royleana	0	1585253	Lallemantia royleana	0	NO
temp_imppat_simple.txt	1024	Lamium album	Lamium album	ncbi	53159	Lamium album	0	Raw / Exact DB / Canonical match	3S28Q	Lamium album	0	EOL-000000340082	Lamium album	0	2926683	Lamium album	0	53159	Lamium album	0	NO
temp_imppat_simple.txt	1025	Lamprocapnos spectabilis	Lamprocapnos spectabilis	ncbi	54415	Lamprocapnos spectabilis	0	Raw / Exact DB / Canonical match	3S42P	Lamprocapnos spectabilis	0	EOL-000000198559	Lamprocapnos spectabilis	0	2888564	Lamprocapnos spectabilis	0	54415	Lamprocapnos spectabilis	0	NO
temp_imppat_simple.txt	1026	Lannea acida	Lannea acida	ncbi	289715	Lannea	11	Recursive / Nearest match / Genus level	6NWM4	Lannea acida	0	EOL-000000451517	Lannea acida	0	3661319	Lannea acida	0	289715	Lannea	11	MAYBE
temp_imppat_simple.txt	1027	Lantana camara	Lantana camara	ncbi	126435	Lantana camara	0	Raw / Exact DB / Canonical match	99P2F	Lantana camara	0	EOL-000000354081	Lantana camara	0	2925303	Lantana camara	0	126435	Lantana camara	0	NO
temp_imppat_simple.txt	1028	Lantana indica	Lantana indica	ncbi	2571309	Lantana indica	0	Raw / Exact DB / Canonical match	3S7P9	Lantana indica	0	EOL-000000354182	Lantana indica	0	7486285	Lantana indica	0	2571309	Lantana indica	0	NO
temp_imppat_simple.txt	1029	Lathyrus odoratus	Lathyrus odoratus	ncbi	3859	Lathyrus odoratus	0	Raw / Exact DB / Canonical match	3SKYF	Lathyrus odoratus	0	EOL-000000468633	Lathyrus odoratus	0	5356514	Lathyrus odoratus	0	3859	Lathyrus odoratus	0	NO
temp_imppat_simple.txt	1030	Lathyrus sativus	Lathyrus sativus	ncbi	3860	Lathyrus sativus	0	Raw / Exact DB / Canonical match	3SL24	Lathyrus sativus	0	EOL-000000468574	Lathyrus sativus	0	5356488|7971850	Lathyrus sativus|Lathyrus sativus	2	3860	Lathyrus sativus	0	NO
temp_imppat_simple.txt	1031	Launaea aspleniifolia	Launaea aspleniifolia	ncbi	43198	Launaea	11	Recursive / Nearest match / Genus level	6P4L2	Launaea aspleniifolia	0	EOL-000000271540	Launaea aspleniifolia	0	4205850	Launaea aspleniifolia	0	43198	Launaea	11	MAYBE
temp_imppat_simple.txt	1032	Laurus nobilis	Laurus nobilis	ncbi	85223	Laurus nobilis	0	Raw / Exact DB / Canonical match	3SN47	Laurus nobilis	0	EOL-000000499604	Laurus nobilis	0	3034015	Laurus nobilis	0	85223	Laurus nobilis	0	NO
temp_imppat_simple.txt	1033	Lavandula angustifolia	Lavandula angustifolia	ncbi	39329	Lavandula angustifolia	0	Raw / Exact DB / Canonical match	6P3VZ	Lavandula angustifolia	0	EOL-000000348681	Lavandula angustifolia	0	2927305	Lavandula angustifolia	0	39329	Lavandula angustifolia	0	NO
temp_imppat_simple.txt	1034	Lavandula intermedia	Lavandula intermedia	ncbi	39169	Lavandula	11	Recursive / Nearest match / Genus level	6P487	Lavandula intermedia	0	EOL-000000348637	Lavandula intermedia	0	12021612|2927309	Lavandula intermedia|Lavandula intermedia	2	39169	Lavandula	11	MAYBE
temp_imppat_simple.txt	1035	Lavandula stoechas	Lavandula stoechas	ncbi	39333	Lavandula stoechas	0	Raw / Exact DB / Canonical match	3SNFT	Lavandula stoechas	0	EOL-000000348667	Lavandula stoechas	0	2927303	Lavandula stoechas	0	39333	Lavandula stoechas	0	NO
temp_imppat_simple.txt	1036	Lawsonia inermis	Lawsonia inermis	ncbi	141191	Lawsonia inermis	0	Raw / Exact DB / Canonical match	3SNTF	Lawsonia inermis	0	EOL-000000412777	Lawsonia inermis	0	5420912	Lawsonia inermis	0	141191	Lawsonia inermis	0	NO
temp_imppat_simple.txt	1037	Ledebouria revoluta	Ledebouria revoluta	ncbi	28485	Ledebouria revoluta	0	Raw / Exact DB / Canonical match	3SWKJ	Ledebouria revoluta	0	EOL-000000151152	Ledebouria revoluta	0	2773721	Ledebouria revoluta	0	28485	Ledebouria revoluta	0	NO
temp_imppat_simple.txt	1038	Lens culinaris	Lens culinaris	ncbi	3864	Lens culinaris	0	Raw / Exact DB / Canonical match	5BCRM	Vicia lens	1	EOL-000000464780	Lens culinaris	0	11099195	Lens culinaris	0	3864	Lens culinaris	0	NO
temp_imppat_simple.txt	1039	Leonotis nepetifolia	Leonotis nepetifolia	ncbi	483799	Leonotis nepetifolia	0	Raw / Exact DB / Canonical match	6P8HS	Leonotis nepetifolia	0	EOL-000000340156	Leonotis nepetifolia	0	4924659|7865314	Leonotis nepetifolia|Leonotis nepetifolia	2	483799	Leonotis nepetifolia	0	NO
temp_imppat_simple.txt	1040	Leonurus japonicus	Leonurus japonicus	ncbi	4138	Leonurus japonicus	0	Raw / Exact DB / Canonical match	3T76H	Leonurus japonicus	0	EOL-000000347107	Leonurus japonicus	0	6410563	Leonurus japonicus	0	4138	Leonurus japonicus	0	NO
temp_imppat_simple.txt	1041	Leonurus sibiricus	Leonurus sibiricus	ncbi	405945	Leonurus sibiricus	0	Raw / Exact DB / Canonical match	3T77N	Leonurus sibiricus	0	EOL-000000347102	Leonurus sibiricus	0	5341392	Leonurus sibiricus	0	405945	Leonurus sibiricus	0	NO
temp_imppat_simple.txt	1042	Lepidagathis cuspidata	Lepidagathis cuspidata	ncbi	1052856	Lepidagathis cuspidata	0	Raw / Exact DB / Canonical match	3T9FZ	Lepidagathis cuspidata	0	EOL-000000361313	Lepidagathis cuspidata	0	3776951	Lepidagathis cuspidata	0	1052856	Lepidagathis cuspidata	0	NO
temp_imppat_simple.txt	1043	Lepidium didymum	Lepidium didymum	ncbi	398450	Lepidium didymum	0	Raw / Exact DB / Canonical match	6P8ZL	Lepidium didymum	0	EOL-000000429092	Lepidium didymum	0	5377060	Lepidium didymum	0	398450	Lepidium didymum	0	NO
temp_imppat_simple.txt	1044	Lepidium draba	Lepidium draba	ncbi	153317	Lepidium draba	0	Raw / Exact DB / Canonical match	6P8ZF	Lepidium draba	0	EOL-000000429046	Lepidium draba	0	5376961	Lepidium draba	0	153317	Lepidium draba	0	NO
temp_imppat_simple.txt	1045	Lepidium latifolium	Lepidium latifolium	ncbi	153343	Lepidium latifolium	0	Raw / Exact DB / Canonical match	6PBG5	Lepidium latifolium	0	EOL-000000428877	Lepidium latifolium	0	5376692	Lepidium latifolium	0	153343	Lepidium latifolium	0	NO
temp_imppat_simple.txt	1046	Lepidium sativum	Lepidium sativum	ncbi	33125	Lepidium sativum	0	Raw / Exact DB / Canonical match	6PBBR	Lepidium sativum	0	EOL-000000429011	Lepidium sativum	0	5376565	Lepidium sativum	0	33125	Lepidium sativum	0	NO
temp_imppat_simple.txt	1047	Leptospermum petersonii	Leptospermum petersonii	ncbi	571684	Leptospermum petersonii	0	Raw / Exact DB / Canonical match	3TV37	Leptospermum petersonii	0	EOL-000000397804	Leptospermum petersonii	0	3181958	Leptospermum petersonii	0	571684	Leptospermum petersonii	0	NO
temp_imppat_simple.txt	1048	Leptospermum scoparium	Leptospermum scoparium	ncbi	295139	Leptospermum scoparium	0	Raw / Exact DB / Canonical match	3TV42	Leptospermum scoparium	0	EOL-000000397774	Leptospermum scoparium	0	3181762	Leptospermum scoparium	0	295139	Leptospermum scoparium	0	NO
temp_imppat_simple.txt	1049	Leucaena leucocephala	Leucaena leucocephala	ncbi	3866	Leucaena leucocephala	0	Raw / Exact DB / Canonical match	724CH	Leucaena leucocephala	0	EOL-000000487490	Leucaena leucocephala	0	2970418	Leucaena leucocephala	0	3866	Leucaena leucocephala	0	NO
temp_imppat_simple.txt	1050	Leucanthemum vulgare	Leucanthemum vulgare	ncbi	99072	Leucanthemum vulgare	0	Raw / Exact DB / Canonical match	723WW	Leucanthemum vulgare	0	EOL-000000262505	Leucanthemum vulgare	0	8848598	Leucanthemum vulgare	0	99072	Leucanthemum vulgare	0	NO
temp_imppat_simple.txt	1051	Leucas aspera	Leucas aspera	ncbi	483811	Leucas aspera	0	Raw / Exact DB / Canonical match	6PRX4	Leucas aspera	0	EOL-000000340400	Leucas aspera	0	5607947	Leucas aspera	0	483811	Leucas aspera	0	NO
temp_imppat_simple.txt	1052	Ligusticum porteri	Ligusticum porteri	ncbi	54719	Ligusticum porteri	0	Raw / Exact DB / Canonical match	6PWZV	Ligusticum porteri	0	EOL-000000278086	Ligusticum porteri	0	3034795	Ligusticum porteri	0	54719	Ligusticum porteri	0	NO
temp_imppat_simple.txt	1053	Ligustrum japonicum	Ligustrum japonicum	ncbi	46072	Ligustrum japonicum	0	Raw / Exact DB / Canonical match	6PZ2Z	Ligustrum japonicum	0	EOL-000000336639	Ligustrum japonicum	0	3172301|7717523|7877969	Ligustrum japonicum|Ligustrum japonicum|Ligustrum japonicum	2	46072	Ligustrum japonicum	0	NO
temp_imppat_simple.txt	1054	Ligustrum lucidum	Ligustrum lucidum	ncbi	458695	Ligustrum lucidum	0	Raw / Exact DB / Canonical match	6PZ2T	Ligustrum lucidum	0	EOL-000000336652	Ligustrum lucidum	0	3172297|7926764|8125750	Ligustrum lucidum|Ligustrum lucidum|Ligustrum lucidum	2	458695	Ligustrum lucidum	0	NO
temp_imppat_simple.txt	1055	Ligustrum perrottetii	Ligustrum perrottetii	ncbi	1028359	Ligustrum robustum	10	Recursive / Nearest match / Species level	5JCRV	Ligustrum robustum perrottetii	1	EOL-000000336636	Ligustrum robustum subsp. perrottetii (A.DC.) de Juana	6	9239034	Ligustrum robustum perrottetii	1	1028359	Ligustrum robustum	10	NO
temp_imppat_simple.txt	1056	Ligustrum robustum	Ligustrum robustum	ncbi	1028359	Ligustrum robustum	0	Raw / Exact DB / Canonical match	6PZ3X	Ligustrum robustum	0	EOL-000000336634	Ligustrum robustum	0	6432960	Ligustrum robustum	0	1028359	Ligustrum robustum	0	NO
temp_imppat_simple.txt	1057	Limnophila aromatica	Limnophila aromatica	ncbi	438424	Limnophila aromatica	0	Raw / Exact DB / Canonical match	72D3P	Limnophila aromatica	0	EOL-000000364644	Limnophila aromatica	0	5415005	Limnophila aromatica	0	438424	Limnophila aromatica	0	NO
temp_imppat_simple.txt	1058	Limonia acidissima	Limonia acidissima	ncbi	159053	Limonia acidissima	0	Raw / Exact DB / Canonical match	72CQ7	Limonia acidissima	0	EOL-000000457140	Limonia acidissima	0	5421342	Limonia acidissima	0	159053	Limonia acidissima	0	NO
temp_imppat_simple.txt	1059	Limonia elephantum	Limonia elephantum	ncbi	159053	Limonia acidissima	6	Recursive / Single match	72CQ7	Limonia acidissima	1	EOL-000000457140	Limonia acidissima	6	5421342	Limonia acidissima	1	159053	Limonia acidissima	6	NO
temp_imppat_simple.txt	1060	Linum perenne	Linum perenne	ncbi	35941	Linum perenne	0	Raw / Exact DB / Canonical match	3V4WB	Linum perenne	0	EOL-000000377566	Linum perenne	0	2873878	Linum perenne	0	35941	Linum perenne	0	NO
temp_imppat_simple.txt	1061	Linum usitatissimum	Linum usitatissimum	ncbi	4006	Linum usitatissimum	0	Raw / Exact DB / Canonical match	3V528	Linum usitatissimum	0	EOL-000000377555	Linum usitatissimum	0	2873861	Linum usitatissimum	0	4006	Linum usitatissimum	0	NO
temp_imppat_simple.txt	1062	Lippia alba	Lippia alba	ncbi	320345	Lippia alba	0	Raw / Exact DB / Canonical match	3VBQX	Lippia alba	0	EOL-000000354514	Lippia alba	0	2925385	Lippia alba	0	320345	Lippia alba	0	NO
temp_imppat_simple.txt	1063	Lippia javanica	Lippia javanica	ncbi	925357	Lippia javanica	0	Raw / Exact DB / Canonical match	3VBWF	Lippia javanica	0	EOL-000000354555	Lippia javanica	0	4086664	Lippia javanica	0	925357	Lippia javanica	0	NO
temp_imppat_simple.txt	1064	Liquidambar orientalis	Liquidambar orientalis	ncbi	63360	Liquidambar orientalis	0	Raw / Exact DB / Canonical match	3VCC8	Liquidambar orientalis	0	EOL-000000372529	Liquidambar orientalis	0	3152825	Liquidambar orientalis	0	63360	Liquidambar orientalis	0	NO
temp_imppat_simple.txt	1065	Liquidambar styraciflua	Liquidambar styraciflua	ncbi	4400	Liquidambar styraciflua	0	Raw / Exact DB / Canonical match	6QJRL	Liquidambar styraciflua	0	EOL-000000372532	Liquidambar styraciflua	0	3152824	Liquidambar styraciflua	0	4400	Liquidambar styraciflua	0	NO
temp_imppat_simple.txt	1066	Liriodendron tulipifera	Liriodendron tulipifera	ncbi	3415	Liriodendron tulipifera	0	Raw / Exact DB / Canonical match	3VCGS	Liriodendron tulipifera	0	EOL-000000489666	Liriodendron tulipifera	0	3152861	Liriodendron tulipifera	0	3415	Liriodendron tulipifera	0	NO
temp_imppat_simple.txt	1067	Litchi chinensis	Litchi chinensis	ncbi	151069	Litchi chinensis	0	Raw / Exact DB / Canonical match	3VHCT	Litchi chinensis	0	EOL-000000452232	Litchi chinensis	0	3190002	Litchi chinensis	0	151069	Litchi chinensis	0	NO
temp_imppat_simple.txt	1068	Lithocarpus pachyphyllus	Lithocarpus pachyphyllus	ncbi	167412	Lithocarpus pachyphyllus	0	Raw / Exact DB / Canonical match	3VK2W	Lithocarpus pachyphyllus	0	EOL-000000415067	Lithocarpus pachyphyllus	0	5332519	Lithocarpus pachyphyllus	0	167412	Lithocarpus pachyphyllus	0	NO
temp_imppat_simple.txt	1069	Litsea cubeba	Litsea cubeba	ncbi	155299	Litsea cubeba	0	Raw / Exact DB / Canonical match	6QKQM	Litsea cubeba	0	EOL-000000498422	Litsea cubeba	0	3033977	Litsea cubeba	0	155299	Litsea cubeba	0	NO
temp_imppat_simple.txt	1070	Litsea glutinosa	Litsea glutinosa	ncbi	136122	Litsea glutinosa	0	Raw / Exact DB / Canonical match	3VN58	Litsea glutinosa	0	EOL-000000498722	Litsea glutinosa	0	7304140	Litsea glutinosa	0	136122	Litsea glutinosa	0	NO
temp_imppat_simple.txt	1071	Litsea monopetala	Litsea monopetala	ncbi	344080	Litsea monopetala	0	Raw / Exact DB / Canonical match	3VN9V	Litsea monopetala	0	EOL-000000498566	Litsea monopetala	0	4182444	Litsea monopetala	0	344080	Litsea monopetala	0	NO
temp_imppat_simple.txt	1072	Lolium temulentum	Lolium temulentum	ncbi	34176	Lolium temulentum	0	Raw / Exact DB / Canonical match	72MWC	Lolium temulentum	0	EOL-000000140197	Lolium temulentum	0	2706242	Lolium temulentum	0	34176	Lolium temulentum	0	NO
temp_imppat_simple.txt	1073	Lonicera hypoleuca	Lonicera hypoleuca	ncbi	2547414	Lonicera hypoleuca	0	Raw / Exact DB / Canonical match	3VZ9M	Lonicera hypoleuca	0	EOL-000000307782	Lonicera hypoleuca	0	7524693	Lonicera hypoleuca	0	2547414	Lonicera hypoleuca	0	NO
temp_imppat_simple.txt	1074	Lonicera japonica	Lonicera japonica	ncbi	105884	Lonicera japonica	0	Raw / Exact DB / Canonical match	6QN36	Lonicera japonica	0	EOL-000000307581	Lonicera japonica	0	5334240	Lonicera japonica	0	105884	Lonicera japonica	0	NO
temp_imppat_simple.txt	1075	Luffa acutangula	Luffa acutangula	ncbi	56866	Luffa acutangula	0	Raw / Exact DB / Canonical match	3WDJM	Luffa acutangula	0	EOL-000000432649	Luffa acutangula	0	2874601	Luffa acutangula	0	56866	Luffa acutangula	0	NO
temp_imppat_simple.txt	1076	Luffa cylindrica	Luffa cylindrica	ncbi	3670	Luffa aegyptiaca	6	Recursive / Single match	3WDJN	Luffa aegyptiaca	6	EOL-000000432653	Luffa aegyptiaca	6	2874599	Luffa aegyptiaca	1	3670	Luffa aegyptiaca	6	NO
temp_imppat_simple.txt	1077	Luffa echinata	Luffa echinata	ncbi	252535	Luffa echinata	0	Raw / Exact DB / Canonical match	3WDK6	Luffa echinata	0	EOL-000000432651	Luffa echinata	0	3622849	Luffa echinata	0	252535	Luffa echinata	0	NO
temp_imppat_simple.txt	1078	Luma chequen	Luma chequen	ncbi	375239	Luma chequen	0	Raw / Exact DB / Canonical match	3WDW2	Luma chequen	0	EOL-000000402933	Luma chequen	0	5420322	Luma chequen	0	375239	Luma chequen	0	NO
temp_imppat_simple.txt	1079	Lupinus albus	Lupinus albus	ncbi	3870	Lupinus albus	0	Raw / Exact DB / Canonical match	3WF58	Lupinus albus	0	EOL-000000483684	Lupinus albus	0	2964167	Lupinus albus	0	3870	Lupinus albus	0	NO
temp_imppat_simple.txt	1080	Luvunga scandens	Luvunga scandens	ncbi	645647	Luvunga scandens	0	Raw / Exact DB / Canonical match	3WH4Z	Luvunga scandens	0	EOL-000000456994	Luvunga scandens	0	3834730	Luvunga scandens	0	645647	Luvunga scandens	0	NO
temp_imppat_simple.txt	1081	Lycopersicon esculentum	Lycopersicon esculentum	ncbi	4081	Solanum lycopersicum	1	Raw / Exact DB / Synonym match	3WLP7	Lycopersicon esculentum	0	EOL-000002323101	Lycopersicon esculentum	0	2930137	Solanum lycopersicum	1	4081	Solanum lycopersicum	1	NO
temp_imppat_simple.txt	1082	Lycopersicon lycopersicum	Lycopersicon lycopersicum	ncbi	4081	Solanum lycopersicum	6	Recursive / Single match	4Y369	Solanum lycopersicum	1	EOL-000000316576	Solanum lycopersicum	6	2930137	Solanum lycopersicum	1	4081	Solanum lycopersicum	6	NO
temp_imppat_simple.txt	1083	Lycopodium clavatum	Lycopodium clavatum	ncbi	3252	Lycopodium clavatum	0	Raw / Exact DB / Canonical match	B8WPC	Lycopodium clavatum	0	EOL-000003014592	Lycopodium clavatum	0	2688393	Lycopodium clavatum	0	3252	Lycopodium clavatum	0	NO
temp_imppat_simple.txt	1084	Lycopodium obscurum	Lycopodium obscurum	ncbi	62333	Dendrolycopodium obscurum	1	Raw / Exact DB / Synonym match	B9D6Y	Dendrolycopodium obscurum	1	EOL-000000504691	Dendrolycopodium obscurum	6	3991468	Dendrolycopodium obscurum	1	62333	Dendrolycopodium obscurum	1	NO
temp_imppat_simple.txt	1085	Lycopus europaeus	Lycopus europaeus	ncbi	260603	Lycopus europaeus	0	Raw / Exact DB / Canonical match	3WN59	Lycopus europaeus	0	EOL-000000349728	Lycopus europaeus	0	5341478	Lycopus europaeus	0	260603	Lycopus europaeus	0	NO
temp_imppat_simple.txt	1086	Lycoris radiata	Lycoris radiata	ncbi	228395	Lycoris radiata	0	Raw / Exact DB / Canonical match	3WND8	Lycoris radiata	0	EOL-000000191581	Lycoris radiata	0	7920353	Lycoris radiata	0	228395	Lycoris radiata	0	NO
temp_imppat_simple.txt	1087	Lyonia ovalifolia	Lyonia ovalifolia	ncbi	49153	Lyonia ovalifolia	0	Raw / Exact DB / Canonical match	3WSSG	Lyonia ovalifolia	0	EOL-000000324228	Lyonia ovalifolia	0	7328514	Lyonia ovalifolia	0	49153	Lyonia ovalifolia	0	NO
temp_imppat_simple.txt	1088	Machilus gamblei	Machilus gamblei	ncbi	1043460	Machilus gamblei	0	Raw / Exact DB / Canonical match	3WYXR	Machilus gamblei	0	EOL-000000501404	Machilus gamblei	0	4179012	Machilus gamblei	0	1043460	Machilus gamblei	0	NO
temp_imppat_simple.txt	1089	Machilus glaucescens	Machilus glaucescens	ncbi	251260	Machilus	11	Recursive / Nearest match / Genus level	3WYXV	Machilus glaucescens	0	EOL-000000501378	Machilus glaucescens	0	4178976	Machilus glaucescens	0	251260	Machilus	11	MAYBE
temp_imppat_simple.txt	1090	Maclura pomifera	Maclura pomifera	ncbi	3496	Maclura pomifera	0	Raw / Exact DB / Canonical match	3WZQK	Maclura pomifera	0	EOL-000000439840	Maclura pomifera	0	2984580	Maclura pomifera	0	3496	Maclura pomifera	0	NO
temp_imppat_simple.txt	1091	Madhuca longifolia	Madhuca longifolia	ncbi	317856	Madhuca longifolia	0	Raw / Exact DB / Canonical match	6R3NV	Madhuca longifolia	0	EOL-000000334388	Madhuca longifolia	0	2883346	Madhuca longifolia	0	317856	Madhuca longifolia	0	NO
temp_imppat_simple.txt	1092	Maesa indica	Maesa indica	ncbi	1160305	Maesa indica	0	Raw / Exact DB / Canonical match	3XG2W	Maesa indica	0	EOL-000000328949	Maesa indica	0	7736989	Maesa indica	0	1160305	Maesa indica	0	NO
temp_imppat_simple.txt	1093	Magnolia champaca	Magnolia champaca	ncbi	86757	Magnolia champaca	0	Raw / Exact DB / Canonical match	3XH7J	Magnolia champaca	0	EOL-000000489373	Magnolia champaca	0	3153099	Magnolia champaca	0	86757	Magnolia champaca	0	NO
temp_imppat_simple.txt	1094	Magnolia grandiflora	Magnolia grandiflora	ncbi	3406	Magnolia grandiflora	0	Raw / Exact DB / Canonical match	3XHB5	Magnolia grandiflora	0	EOL-000000489599	Magnolia grandiflora	0	9605163	Magnolia grandiflora	0	3406	Magnolia grandiflora	0	NO
temp_imppat_simple.txt	1095	Magnolia obovata	Magnolia obovata	ncbi	349509	Magnolia obovata	0	Raw / Exact DB / Canonical match	3XHFF	Magnolia obovata	0	EOL-000000489378	Magnolia obovata	0	3153160	Magnolia obovata	0	349509	Magnolia obovata	0	NO
temp_imppat_simple.txt	1096	Majidea zanguebarica	Majidea zanguebarica	ncbi	557001	Majidea zanguebarica	0	Raw / Exact DB / Canonical match	735C3	Majidea zanguebarica	0	EOL-000000454024	Majidea zanguebarica	0	3784540	Majidea zanguebarica	0	557001	Majidea zanguebarica	0	NO
temp_imppat_simple.txt	1097	Mallotus philippensis	Mallotus philippensis	ncbi	316645	Mallotus philippensis	0	Raw / Exact DB / Canonical match	3XQ22	Mallotus philippensis	0	EOL-000000384641	Mallotus philippensis	0	5378605	Mallotus philippensis	0	316645	Mallotus philippensis	0	NO
temp_imppat_simple.txt	1098	Mallotus repandus	Mallotus repandus	ncbi	396370	Mallotus repandus	0	Raw / Exact DB / Canonical match	3XQ2N	Mallotus repandus	0	EOL-000000384656	Mallotus repandus	0	8004482	Mallotus repandus	0	396370	Mallotus repandus	0	NO
temp_imppat_simple.txt	1099	Malpighia glabra	Malpighia glabra	ncbi	71611	Malpighia glabra	0	Raw / Exact DB / Canonical match	6R57H	Malpighia glabra	0	EOL-000000382300	Malpighia glabra	0	5421429	Malpighia glabra	0	71611	Malpighia glabra	0	NO
temp_imppat_simple.txt	1100	Malus pumila	Malus pumila	ncbi	283210	Malus pumila	0	Raw / Exact DB / Canonical match	9Y3RX	Malus orientalis	1	EOL-000000440237	Malus pumila	0	7729605	Malus pumila	0	283210	Malus pumila	0	NO
temp_imppat_simple.txt	1101	Malus sylvestris	Malus sylvestris	ncbi	3752	Malus sylvestris	0	Raw / Exact DB / Canonical match	3XQYH	Malus sylvestris	0	EOL-000000440243	Malus sylvestris	0	3001509	Malus sylvestris	0	3752	Malus sylvestris	0	NO
temp_imppat_simple.txt	1102	Malva parviflora	Malva parviflora	ncbi	145753	Malva parviflora	0	Raw / Exact DB / Canonical match	73596	Malva parviflora	0	EOL-000000417667	Malva parviflora	0	3152378	Malva parviflora	0	145753	Malva parviflora	0	NO
temp_imppat_simple.txt	1103	Malva sylvestris	Malva sylvestris	ncbi	145754	Malva sylvestris	0	Raw / Exact DB / Canonical match	3XRCL	Malva sylvestris	0	EOL-000000417632	Malva sylvestris	0	3152374	Malva sylvestris	0	145754	Malva sylvestris	0	NO
temp_imppat_simple.txt	1104	Malvastrum coromandelianum	Malvastrum coromandelianum	ncbi	108453	Malvastrum coromandelianum	0	Raw / Exact DB / Canonical match	3XRH2	Malvastrum coromandelianum	0	EOL-000000421667	Malvastrum coromandelianum	0	3152268	Malvastrum coromandelianum	0	108453	Malvastrum coromandelianum	0	NO
temp_imppat_simple.txt	1105	Mammea americana	Mammea americana	ncbi	198777	Mammea americana	0	Raw / Exact DB / Canonical match	3XRY9	Mammea americana	0	EOL-000000380699	Mammea americana	0	3189421	Mammea americana	0	198777	Mammea americana	0	NO
temp_imppat_simple.txt	1106	Mammea suriga	Mammea suriga	ncbi	1914466	Mammea suriga	0	Raw / Exact DB / Canonical match	3XRZV	Mammea suriga	0	EOL-000000380694	Mammea suriga	0	8029877	Calophyllum soulattri	1	1914466	Mammea suriga	0	NO
temp_imppat_simple.txt	1107	Mandragora officinalis	Mandragora officinalis	ncbi	33117	Mandragora officinarum	1	Raw / Exact DB / Synonym match	3XTL3	Mandragora officinarum	1	EOL-000000318856	Mandragora officinarum	6	7657985	Mandragora officinalis	0	33117	Mandragora officinarum	1	NO
temp_imppat_simple.txt	1108	Mangifera indica	Mangifera indica	ncbi	29780	Mangifera indica	0	Raw / Exact DB / Canonical match	72SKV	Mangifera indica	0	EOL-000000451460	Mangifera indica	0	3190638	Mangifera indica	0	29780	Mangifera indica	0	NO
temp_imppat_simple.txt	1109	Manihot esculenta	Manihot esculenta	ncbi	3983	Manihot esculenta	0	Raw / Exact DB / Canonical match	3XV44	Manihot esculenta	0	EOL-000000388429	Manihot esculenta	0	3060998	Manihot esculenta	0	3983	Manihot esculenta	0	NO
temp_imppat_simple.txt	1110	Manilkara hexandra	Manilkara hexandra	ncbi	233706	Manilkara hexandra	0	Raw / Exact DB / Canonical match	3XVCC	Manilkara hexandra	0	EOL-000000334357	Manilkara hexandra	0	2885079	Manilkara hexandra	0	233706	Manilkara hexandra	0	NO
temp_imppat_simple.txt	1111	Manilkara zapota	Manilkara zapota	ncbi	3741	Manilkara zapota	0	Raw / Exact DB / Canonical match	736JM	Manilkara zapota	0	EOL-000000334340	Manilkara zapota	0	2885158	Manilkara zapota	0	3741	Manilkara zapota	0	NO
temp_imppat_simple.txt	1112	Maranta arundinacea	Maranta arundinacea	ncbi	210060	Maranta arundinacea	0	Raw / Exact DB / Canonical match	6QTTJ	Maranta arundinacea	0	EOL-000000146565	Maranta arundinacea	0	2761352	Maranta arundinacea	0	210060	Maranta arundinacea	0	NO
temp_imppat_simple.txt	1113	Marrubium vulgare	Marrubium vulgare	ncbi	41230	Marrubium vulgare	0	Raw / Exact DB / Canonical match	3Y8KQ	Marrubium vulgare	0	EOL-000000347295	Marrubium vulgare	0	2927069	Marrubium vulgare	0	41230	Marrubium vulgare	0	NO
temp_imppat_simple.txt	1114	Marsdenia tenacissima	Marsdenia tenacissima	ncbi	187505	Gongronemopsis tenacissima	1	Raw / Exact DB / Synonym match	9WGT3	Gongronemopsis tenacissima	1	EOL-000000283383	Marsdenia tenacissima	0	3575087	Marsdenia tenacissima	0	187505	Gongronemopsis tenacissima	1	NO
temp_imppat_simple.txt	1115	Marsilea minuta	Marsilea minuta	ncbi	388479	Marsilea minuta	0	Raw / Exact DB / Canonical match	B9TJ3	Marsilea minuta	0	EOL-000000505223	Marsilea minuta	0	5274876	Marsilea minuta	0	388479	Marsilea minuta	0	NO
temp_imppat_simple.txt	1116	Marsilea quadrifolia	Marsilea quadrifolia	ncbi	13816	Marsilea quadrifolia	0	Raw / Exact DB / Canonical match	B8XRN	Marsilea quadrifolia	0	EOL-000000505219	Marsilea quadrifolia	0	5274875	Marsilea quadrifolia	0	13816	Marsilea quadrifolia	0	NO
temp_imppat_simple.txt	1117	Martynia annua	Martynia annua	ncbi	77074	Martynia annua	0	Raw / Exact DB / Canonical match	737HC	Martynia annua	0	EOL-000000355064	Martynia annua	0	3172618	Martynia annua	0	77074	Martynia annua	0	NO
temp_imppat_simple.txt	1118	Matricaria chamomilla	Matricaria chamomilla	ncbi	98504	Matricaria chamomilla	0	Raw / Exact DB / Canonical match	72V3R	Matricaria chamomilla	0	EOL-000000260728	Matricaria chamomilla	0	7397509|8370958	Matricaria chamomilla|Matricaria chamomilla	2	98504	Matricaria chamomilla	0	NO
temp_imppat_simple.txt	1119	Meconopsis aculeata	Meconopsis aculeata	ncbi	248826	Meconopsis aculeata	0	Raw / Exact DB / Canonical match	3YLJM	Meconopsis aculeata	0	EOL-000000198709	Meconopsis aculeata	0	3602346	Meconopsis aculeata	0	248826	Meconopsis aculeata	0	NO
temp_imppat_simple.txt	1120	Medicago sativa	Medicago sativa	ncbi	3879	Medicago sativa	0	Raw / Exact DB / Canonical match	3YNPB	Medicago sativa	0	EOL-000000488618	Medicago sativa	0	9151957	Medicago sativa	0	3879	Medicago sativa	0	NO
temp_imppat_simple.txt	1121	Melaleuca leucadendra	Melaleuca leucadendra	ncbi	164936	Melaleuca leucadendra	0	Raw / Exact DB / Canonical match	3Z3WV	Melaleuca leucadendra	0	EOL-000000399749	Melaleuca leucadendra	0	5415976	Melaleuca leucadendra	0	164936	Melaleuca leucadendra	0	NO
temp_imppat_simple.txt	1122	Melastoma malabathricum	Melastoma malabathricum	ncbi	128733	Melastoma malabathricum	0	Raw / Exact DB / Canonical match	3ZD4V	Melastoma malabathricum	0	EOL-000000404930	Melastoma malabathricum	0	3188511	Melastoma malabathricum	0	128733	Melastoma malabathricum	0	NO
temp_imppat_simple.txt	1123	Melia azedarach	Melia azedarach	ncbi	155640	Melia azedarach	0	Raw / Exact DB / Canonical match	3ZDZL	Melia azedarach	0	EOL-000000455313	Melia azedarach	0	5914287	Melia azedarach	0	155640	Melia azedarach	0	NO
temp_imppat_simple.txt	1124	Melilotus indicus	Melilotus indicus	ncbi	200951	Melilotus indicus	0	Raw / Exact DB / Canonical match	3ZFCK	Melilotus indicus	0	EOL-000000470810	Melilotus indicus	0	2971016	Melilotus indicus	0	200951	Melilotus indicus	0	NO
temp_imppat_simple.txt	1125	Melilotus officinalis	Melilotus officinalis	ncbi	47083	Melilotus officinalis	0	Raw / Exact DB / Canonical match	9CTBZ	Melilotus officinalis	0	EOL-000000470816	Melilotus officinalis	0	8193111	Melilotus officinalis	0	47083	Melilotus officinalis	0	NO
temp_imppat_simple.txt	1126	Melissa officinalis	Melissa officinalis	ncbi	39338	Melissa officinalis	0	Raw / Exact DB / Canonical match	3ZJGV	Melissa officinalis	0	EOL-000000346847	Melissa officinalis	0	5341501	Melissa officinalis	0	39338	Melissa officinalis	0	NO
temp_imppat_simple.txt	1127	Memecylon edule	Memecylon edule	ncbi	119902	Memecylon edule	0	Raw / Exact DB / Canonical match	6R9Z5	Memecylon edule	0	EOL-000000408167	Memecylon edule	0	3866993	Memecylon edule	0	119902	Memecylon edule	0	NO
temp_imppat_simple.txt	1128	Memecylon umbellatum	Memecylon umbellatum	ncbi	672975	Memecylon umbellatum	0	Raw / Exact DB / Canonical match	3ZP6Z	Memecylon umbellatum	0	EOL-000000407854	Memecylon umbellatum	0	3863519	Memecylon umbellatum	0	672975	Memecylon umbellatum	0	NO
temp_imppat_simple.txt	1129	Mentha arvensis	Mentha arvensis	ncbi	292239	Mentha arvensis	0	Raw / Exact DB / Canonical match	3ZRM7	Mentha arvensis	0	EOL-000000341642	Mentha arvensis	0	2927192	Mentha arvensis	0	292239	Mentha arvensis	0	NO
temp_imppat_simple.txt	1130	Mentha longifolia	Mentha longifolia	ncbi	38859	Mentha longifolia	0	Raw / Exact DB / Canonical match	8WY2G	Mentha longifolia	0	EOL-000000341607	Mentha longifolia	0	7510173	Mentha longifolia	0	38859	Mentha longifolia	0	NO
temp_imppat_simple.txt	1131	Mentha piperita	Mentha piperita	ncbi	34256	Mentha x piperita	1	Raw / Exact DB / Synonym match	72ZGR	Mentha piperita	0	EOL-000000341627	Mentha piperita	0	8707933	Mentha piperita	0	34256	Mentha x piperita	1	NO
temp_imppat_simple.txt	1132	Mentha pulegium	Mentha pulegium	ncbi	294739	Mentha pulegium	0	Raw / Exact DB / Canonical match	3ZS7B	Mentha pulegium	0	EOL-000000341652	Mentha pulegium	0	2927189	Mentha pulegium	0	294739	Mentha pulegium	0	NO
temp_imppat_simple.txt	1133	Mentha rotundifolia	Mentha rotundifolia	ncbi	38860	Mentha suaveolens	1	Raw / Exact DB / Synonym match	3ZS8R	Mentha rotundifolia	0	EOL-000000341638	Mentha rotundifolia	0	8974899	Mentha rotundifolia	0	38860	Mentha suaveolens	1	NO
temp_imppat_simple.txt	1134	Mentha spicata	Mentha spicata	ncbi	29719	Mentha spicata	0	Raw / Exact DB / Canonical match	72ZHW	Mentha spicata	0	EOL-000000341645	Mentha spicata	0	2927175	Mentha spicata	0	29719	Mentha spicata	0	NO
temp_imppat_simple.txt	1135	Merremia aegyptia	Merremia aegyptia	ncbi	197413	Distimake aegyptius	1	Raw / Exact DB / Synonym match	6DCP3	Distimake aegyptius	1	EOL-000000314865	Distimake aegyptius	6	9350913	Distimake aegyptius	1	197413	Distimake aegyptius	1	NO
temp_imppat_simple.txt	1136	Mesua ferrea	Mesua ferrea	ncbi	210380	Mesua ferrea	0	Raw / Exact DB / Canonical match	428C2	Mesua ferrea	0	EOL-000000380825	Mesua ferrea	0	7330039	Mesua ferrea	0	210380	Mesua ferrea	0	NO
temp_imppat_simple.txt	1137	Micromeria biflora	Micromeria biflora	ncbi	1898872	Micromeria biflora	0	Raw / Exact DB / Canonical match	6RH52	Micromeria biflora	0	EOL-000000348864	Micromeria biflora	0	7307212	Micromeria biflora	0	1898872	Micromeria biflora	0	NO
temp_imppat_simple.txt	1138	Mikania cordata	Mikania cordata	ncbi	207834	Mikania cordata	0	Raw / Exact DB / Canonical match	43B7B	Mikania cordata	0	EOL-000000230396	Mikania cordata	0	5398634	Mikania cordata	0	207834	Mikania cordata	0	NO
temp_imppat_simple.txt	1139	Mikania scandens	Mikania scandens	ncbi	102787	Mikania scandens	0	Raw / Exact DB / Canonical match	43BLM	Mikania scandens	0	EOL-000000230109	Mikania scandens	0	5398828	Mikania scandens	0	102787	Mikania scandens	0	NO
temp_imppat_simple.txt	1140	Millettia peguensis	Millettia peguensis	ncbi	1288020	Millettia peguensis	0	Raw / Exact DB / Canonical match	6RL6J	Millettia peguensis	0	EOL-000000476433	Millettia peguensis	0	5355687	Millettia peguensis	0	1288020	Millettia peguensis	0	NO
temp_imppat_simple.txt	1141	Mimosa pudica	Mimosa pudica	ncbi	76306	Mimosa pudica	0	Raw / Exact DB / Canonical match	43GPS	Mimosa pudica	0	EOL-000000471369	Mimosa pudica	0	2969284	Mimosa pudica	0	76306	Mimosa pudica	0	NO
temp_imppat_simple.txt	1142	Mimosa rubicaulis	Mimosa rubicaulis	ncbi	648464	Mimosa rubicaulis	0	Raw / Exact DB / Canonical match	43GRF	Mimosa rubicaulis	0	EOL-000000470963	Mimosa rubicaulis	0	2969303	Mimosa rubicaulis	0	648464	Mimosa rubicaulis	0	NO
temp_imppat_simple.txt	1143	Mimusops elengi	Mimusops elengi	ncbi	233715	Mimusops elengi	0	Raw / Exact DB / Canonical match	43HW2	Mimusops elengi	0	EOL-000000334072	Mimusops elengi	0	2883768|7633916	Mimusops elengi|Mimusops elengi	2	233715	Mimusops elengi	0	NO
temp_imppat_simple.txt	1144	Mirabilis jalapa	Mirabilis jalapa	ncbi	3538	Mirabilis jalapa	0	Raw / Exact DB / Canonical match	43LGW|43LGX	Mirabilis jalapa|Mirabilis jalapa	2	EOL-000000219241|EOL-000002324141	Mirabilis jalapa|Mirabilis jalapa	2	3086240	Mirabilis jalapa	0	3538	Mirabilis jalapa	0	NO
temp_imppat_simple.txt	1145	Mitragyna parvifolia	Mitragyna parvifolia	ncbi	1288021	Mitragyna parvifolia	0	Raw / Exact DB / Canonical match	73KWT	Mitragyna parvifolia	0	EOL-000000299894	Mitragyna parvifolia	0	2900484	Mitragyna parvifolia	0	1288021	Mitragyna parvifolia	0	NO
temp_imppat_simple.txt	1146	Molineria capitulata	Molineria capitulata	ncbi	72645	Molineria capitulata	0	Raw / Exact DB / Canonical match	32G57	Curculigo capitulata	1	EOL-000000154025	Molineria capitulata	0	2852556	Curculigo capitulata	1	72645	Molineria capitulata	0	NO
temp_imppat_simple.txt	1147	Mollugo pentaphylla	Mollugo pentaphylla	ncbi	254024	Trigastrotheca pentaphylla	1	Raw / Exact DB / Synonym match	58QGP	Trigastrotheca pentaphylla	1	EOL-000000209805	Trigastrotheca pentaphylla	6	9381433	Trigastrotheca pentaphylla	1	254024	Trigastrotheca pentaphylla	1	NO
temp_imppat_simple.txt	1148	Momordica charantia	Momordica charantia	ncbi	3673	Momordica charantia	0	Raw / Exact DB / Canonical match	73NNQ	Momordica charantia	0	EOL-000000433120	Momordica charantia	0	2874581	Momordica charantia	0	3673	Momordica charantia	0	NO
temp_imppat_simple.txt	1149	Momordica cochinchinensis	Momordica cochinchinensis	ncbi	3674	Momordica cochinchinensis	0	Raw / Exact DB / Canonical match	43YZ2	Momordica cochinchinensis	0	EOL-000000433114	Momordica cochinchinensis	0	2874580	Momordica cochinchinensis	0	3674	Momordica cochinchinensis	0	NO
temp_imppat_simple.txt	1150	Momordica dioica	Momordica dioica	ncbi	654836	Momordica dioica	0	Raw / Exact DB / Canonical match	43YZJ	Momordica dioica	0	EOL-000000433128	Momordica dioica	0	2874579	Momordica dioica	0	654836	Momordica dioica	0	NO
temp_imppat_simple.txt	1151	Morinda angustifolia	Morinda angustifolia	ncbi	358831	Morinda angustifolia	0	Raw / Exact DB / Canonical match	44DGM	Morinda angustifolia	0	EOL-000000292333	Morinda angustifolia	0	5339847	Morinda angustifolia	0	358831	Morinda angustifolia	0	NO
temp_imppat_simple.txt	1152	Morinda citrifolia	Morinda citrifolia	ncbi	43522	Morinda citrifolia	0	Raw / Exact DB / Canonical match	44DHL	Morinda citrifolia	0	EOL-000000292352	Morinda citrifolia	0	5339879	Morinda citrifolia	0	43522	Morinda citrifolia	0	NO
temp_imppat_simple.txt	1153	Morinda pubescens	Morinda pubescens	ncbi	1378002	Morinda pubescens	0	Raw / Exact DB / Canonical match	44DHS	Morinda coreia	1	EOL-000000292340	Morinda coreia	6	5339862	Morinda coreia	1	1378002	Morinda pubescens	0	NO
temp_imppat_simple.txt	1154	Moringa concanensis	Moringa concanensis	ncbi	161026	Moringa concanensis	0	Raw / Exact DB / Canonical match	44DP7	Moringa concanensis	0	EOL-000000431680	Moringa concanensis	0	3752341	Moringa concanensis	0	161026	Moringa concanensis	0	NO
temp_imppat_simple.txt	1155	Moringa oleifera	Moringa oleifera	ncbi	3735	Moringa oleifera	0	Raw / Exact DB / Canonical match	44DPL	Moringa oleifera	0	EOL-000000431676	Moringa oleifera	0	3054181	Moringa oleifera	0	3735	Moringa oleifera	0	NO
temp_imppat_simple.txt	1156	Morus alba	Morus alba	ncbi	3498	Morus alba	0	Raw / Exact DB / Canonical match	44FPX	Morus alba	0	EOL-000000438453	Morus alba	0	5361889	Morus alba	0	3498	Morus alba	0	NO
temp_imppat_simple.txt	1157	Moullava spicata	Moullava spicata	ncbi	191942	Moullava spicata	0	Raw / Exact DB / Canonical match	44GHT	Moullava spicata	0	EOL-000000487506	Moullava spicata	0	2941155	Moullava spicata	0	191942	Moullava spicata	0	NO
temp_imppat_simple.txt	1158	Mucuna pruriens	Mucuna pruriens	ncbi	157652	Mucuna pruriens	0	Raw / Exact DB / Canonical match	44HQK	Mucuna pruriens	0	EOL-000000487363	Mucuna pruriens	0	2951499	Mucuna pruriens	0	157652	Mucuna pruriens	0	NO
temp_imppat_simple.txt	1159	Mukia maderaspatana	Mukia maderaspatana	ncbi	386199	Cucumis maderaspatanus	1	Raw / Exact DB / Synonym match	329TJ	Cucumis maderaspatanus	1	EOL-000000431840	Cucumis maderaspatanus	6	8364646	Cucumis maderaspatanus	1	386199	Cucumis maderaspatanus	1	NO
temp_imppat_simple.txt	1160	Mundulea sericea	Mundulea sericea	ncbi	54460	Mundulea sericea	0	Raw / Exact DB / Canonical match	73QZC	Mundulea sericea	0	EOL-000000475291	Mundulea sericea	0	2933885	Mundulea sericea	0	54460	Mundulea sericea	0	NO
temp_imppat_simple.txt	1161	Muntingia calabura	Muntingia calabura	ncbi	45164	Muntingia calabura	0	Raw / Exact DB / Canonical match	44KXX	Muntingia calabura	0	EOL-000000417474	Muntingia calabura	0	3152036	Muntingia calabura	0	45164	Muntingia calabura	0	NO
temp_imppat_simple.txt	1162	Murraya koenigii	Murraya koenigii	ncbi	159030	Murraya koenigii	0	Raw / Exact DB / Canonical match	44N6C	Murraya koenigii	0	EOL-000000457467	Murraya koenigii	0	5421333	Murraya koenigii	0	159030	Murraya koenigii	0	NO
temp_imppat_simple.txt	1163	Murraya paniculata	Murraya paniculata	ncbi	43711	Murraya paniculata	0	Raw / Exact DB / Canonical match	44N6L	Murraya paniculata	0	EOL-000000457460	Murraya paniculata	0	8190743	Murraya paniculata	0	43711	Murraya paniculata	0	NO
temp_imppat_simple.txt	1164	Musa acuminata	Musa acuminata	ncbi	4641	Musa acuminata	0	Raw / Exact DB / Canonical match	44NQ3	Musa acuminata	0	EOL-000000147173	Musa acuminata	0	2762680	Musa acuminata	0	4641	Musa acuminata	0	NO
temp_imppat_simple.txt	1165	Musa paradisiaca	Musa paradisiaca	ncbi	89151	Musa x paradisiaca	1	Raw / Exact DB / Synonym match	6RQNL	Musa paradisiaca	0	EOL-000000147167	Musa paradisiaca	0	2762752	Musa paradisiaca	0	89151	Musa x paradisiaca	1	NO
temp_imppat_simple.txt	1166	Myrica esculenta	Myrica esculenta	ncbi	385002	Morella esculenta	1	Raw / Exact DB / Synonym match	44CWW	Morella esculenta	1	EOL-000000415735	Morella esculenta	6	3745012	Morella esculenta	1	385002	Morella esculenta	1	NO
temp_imppat_simple.txt	1167	Myristica dactyloides	Myristica dactyloides	ncbi	51088	Myristica	11	Recursive / Nearest match / Genus level	459RY	Myristica magnifica	1	EOL-000000493094	Myristica dactyloides	0	5564319	Myristica dactyloides	0	51088	Myristica	11	MAYBE
temp_imppat_simple.txt	1168	Myristica fragrans	Myristica fragrans	ncbi	51089	Myristica fragrans	0	Raw / Exact DB / Canonical match	459NC	Myristica fragrans	0	EOL-000000492977	Myristica fragrans	0	5406817	Myristica fragrans	0	51089	Myristica fragrans	0	NO
temp_imppat_simple.txt	1169	Myristica malabarica	Myristica malabarica	ncbi	741156	Myristica malabarica	0	Raw / Exact DB / Canonical match	459S3	Myristica malabarica	0	EOL-000000493098	Myristica malabarica	0	5564291	Myristica malabarica	0	741156	Myristica malabarica	0	NO
temp_imppat_simple.txt	1170	Myrsine africana	Myrsine africana	ncbi	59982	Myrsine africana	0	Raw / Exact DB / Canonical match	45DQH	Myrsine africana	0	EOL-000000329590	Myrsine africana	0	7331120	Myrsine africana	0	59982	Myrsine africana	0	NO
temp_imppat_simple.txt	1171	Myrtus communis	Myrtus communis	ncbi	119949	Myrtus communis	0	Raw / Exact DB / Canonical match	73SR3	Myrtus communis	0	EOL-000000402865	Myrtus communis	0	3180085	Myrtus communis	0	119949	Myrtus communis	0	NO
temp_imppat_simple.txt	1172	Nandina domestica	Nandina domestica	ncbi	41776	Nandina domestica	0	Raw / Exact DB / Canonical match	45LRX	Nandina domestica	0	EOL-000000201143	Nandina domestica	0	5371712	Nandina domestica	0	41776	Nandina domestica	0	NO
temp_imppat_simple.txt	1173	Narcissus tazetta	Narcissus tazetta	ncbi	54860	Narcissus tazetta	0	Raw / Exact DB / Canonical match	6S4MX	Narcissus tazetta	0	EOL-000000192036	Narcissus tazetta	0	2858963	Narcissus tazetta	0	54860	Narcissus tazetta	0	NO
temp_imppat_simple.txt	1174	Nardostachys jatamansi	Nardostachys jatamansi	ncbi	179860	Nardostachys jatamansi	0	Raw / Exact DB / Canonical match	45PK3	Nardostachys jatamansi	0	EOL-000000307061	Nardostachys jatamansi	0	4095989	Nardostachys jatamansi	0	179860	Nardostachys jatamansi	0	NO
temp_imppat_simple.txt	1175	Naringi crenulata	Naringi crenulata	ncbi	200540	Naringi crenulata	0	Raw / Exact DB / Canonical match	45PVD	Naringi crenulata	0	EOL-000000456413	Naringi crenulata	0	3836590	Naringi crenulata	0	200540	Naringi crenulata	0	NO
temp_imppat_simple.txt	1176	Nasturtium officinale	Nasturtium officinale	ncbi	65948	Nasturtium officinale	0	Raw / Exact DB / Canonical match	87C5J	Nasturtium officinale	0	EOL-000000431030	Nasturtium officinale	0	7701037	Nasturtium officinale	0	65948	Nasturtium officinale	0	NO
temp_imppat_simple.txt	1177	Nelumbo nucifera	Nelumbo nucifera	ncbi	4432	Nelumbo nucifera	0	Raw / Exact DB / Canonical match	465R5	Nelumbo nucifera	0	EOL-000000204355	Nelumbo nucifera	0	2882449	Nelumbo nucifera	0	4432	Nelumbo nucifera	0	NO
temp_imppat_simple.txt	1178	Neolitsea pallens	Neolitsea pallens	ncbi	344110	Neolitsea pallens	0	Raw / Exact DB / Canonical match	46L7Y	Neolitsea pallens	0	EOL-000000501049	Neolitsea pallens	0	7304420	Neolitsea pallens	0	344110	Neolitsea pallens	0	NO
temp_imppat_simple.txt	1179	Neolitsea zeylanica	Neolitsea zeylanica	ncbi	1504467	Neolitsea zeylanica	0	Raw / Exact DB / Canonical match	46L5V|46L6G	Neolitsea cassia|Neolitsea foliosa	8	EOL-000000501126|EOL-000000501138	Neolitsea foliosa|Neolitsea cassia	8	4179928|4180148	Neolitsea foliosa|Neolitsea cassia	2	1504467	Neolitsea zeylanica	0	NO
temp_imppat_simple.txt	1180	Neonauclea purpurea	Neonauclea purpurea	ncbi	165066	Neonauclea	11	Recursive / Nearest match / Genus level	46NKV	Neonauclea purpurea	0	EOL-000000302369	Neonauclea purpurea	0	2919451	Neonauclea purpurea	0	165066	Neonauclea	11	MAYBE
temp_imppat_simple.txt	1181	Nepeta cataria	Nepeta cataria	ncbi	39347	Nepeta cataria	0	Raw / Exact DB / Canonical match	46XJB	Nepeta cataria	0	EOL-000000343002	Nepeta cataria	0	5341499	Nepeta cataria	0	39347	Nepeta cataria	0	NO
temp_imppat_simple.txt	1182	Nepeta eriostachya	Nepeta eriostachya	ncbi	39172	Nepeta	11	Recursive / Nearest match / Genus level	46XLG	Nepeta eriostachya	0	EOL-000000342711	Nepeta eriostachya	0	7309264	Nepeta eriostachya	0	39172	Nepeta	11	MAYBE
temp_imppat_simple.txt	1183	Nepeta govaniana	Nepeta govaniana	ncbi	3034775	Nepeta govaniana	0	Raw / Exact DB / Canonical match	46XMJ	Nepeta govaniana	0	EOL-000000342974	Nepeta govaniana	0	5610487	Nepeta govaniana	0	3034775	Nepeta govaniana	0	NO
temp_imppat_simple.txt	1184	Nepeta hindostana	Nepeta hindostana	ncbi	39172	Nepeta	11	Recursive / Nearest match / Genus level	46XNC	Nepeta hindostana	0	EOL-000000342708	Nepeta hindostana	0	5610453	Nepeta hindostana	0	39172	Nepeta	11	MAYBE
temp_imppat_simple.txt	1185	Nepeta multifida	Nepeta multifida	ncbi	39172	Nepeta	11	Recursive / Nearest match / Genus level	46XSN	Nepeta multifida	0	EOL-000000342959	Nepeta multifida	0	7491011	Nepeta multifida	0	39172	Nepeta	11	MAYBE
temp_imppat_simple.txt	1186	Nepeta nuda	Nepeta nuda	ncbi	1533225	Nepeta nuda	0	Raw / Exact DB / Canonical match	46XT8	Nepeta nuda	0	EOL-000000342782	Nepeta nuda	0	7309059	Nepeta nuda	0	1533225	Nepeta nuda	0	NO
temp_imppat_simple.txt	1187	Nepeta persica	Nepeta persica	ncbi	2905768	Nepeta persica	0	Raw / Exact DB / Canonical match	748Y3	Nepeta persica	0	EOL-000000342958	Nepeta persica	0	7993436	Nepeta persica	0	2905768	Nepeta persica	0	NO
temp_imppat_simple.txt	1188	Nephrolepis cordifolia	Nephrolepis cordifolia	ncbi	32153	Nephrolepis cordifolia	0	Raw / Exact DB / Canonical match	B9VQP	Nephrolepis cordifolia	0	EOL-000000510451	Nephrolepis cordifolia	0	2650930	Nephrolepis cordifolia	0	32153	Nephrolepis cordifolia	0	NO
temp_imppat_simple.txt	1189	Nephrolepis tuberosa	Nephrolepis tuberosa	ncbi	32153	Nephrolepis cordifolia	6	Recursive / Single match	B9VQP	Nephrolepis cordifolia	1	EOL-000000510451	Nephrolepis cordifolia	6	2650930	Nephrolepis cordifolia	1	32153	Nephrolepis cordifolia	6	NO
temp_imppat_simple.txt	1190	Nerium oleander	Nerium oleander	ncbi	63479	Nerium oleander	0	Raw / Exact DB / Canonical match	4768L	Nerium oleander	0	EOL-000000283037	Nerium oleander	0	3169756	Nerium oleander	0	63479	Nerium oleander	0	NO
temp_imppat_simple.txt	1191	Neuracanthus sphaerostachys	Neuracanthus sphaerostachys	ncbi	526768	Neuracanthus	11	Recursive / Nearest match / Genus level	63Q6	Neuracanthus	11	EOL-000000356969	Neuracanthus	11	3769033	Neuracanthus sphaerostachys	0	526768	Neuracanthus	11	MAYBE
temp_imppat_simple.txt	1192	Nicotiana tabacum	Nicotiana tabacum	ncbi	4097	Nicotiana tabacum	0	Raw / Exact DB / Canonical match	47D7F|47D7H|47D7J	Nicotiana tabacum|Nicotiana tabacum|Nicotiana tabacum	2	EOL-000000317190|EOL-000002323108|EOL-000002323113	Nicotiana tabacum|Nicotiana tabacum|Nicotiana tabacum	2	2928774	Nicotiana tabacum	0	4097	Nicotiana tabacum	0	NO
temp_imppat_simple.txt	1193	Nigella damascena	Nigella damascena	ncbi	3444	Nigella damascena	0	Raw / Exact DB / Canonical match	749V4	Nigella damascena	0	EOL-000000198245	Nigella damascena	0	5371702	Nigella damascena	0	3444	Nigella damascena	0	NO
temp_imppat_simple.txt	1194	Nigella sativa	Nigella sativa	ncbi	555479	Nigella sativa	0	Raw / Exact DB / Canonical match	6S9TZ	Nigella sativa	0	EOL-000000198230	Nigella sativa	0	5371700	Nigella sativa	0	555479	Nigella sativa	0	NO
temp_imppat_simple.txt	1195	Nyctanthes arbor-tristis	Nyctanthes arbor-tristis	ncbi	41398	Nyctanthes arbor-tristis	0	Raw / Exact DB / Canonical match	484XN	Nyctanthes arbor-tristis	0	EOL-000000336596	Nyctanthes arbor-tristis	0	3683008	Nyctanthes arbor-tristis	0	41398	Nyctanthes arbor-tristis	0	NO
temp_imppat_simple.txt	1196	Ochna obtusata	Ochna obtusata	ncbi	2699572	Ochna obtusata	0	Raw / Exact DB / Canonical match	48D7K	Ochna obtusata	0	EOL-000000375360	Ochna obtusata	0	7326708	Ochna obtusata	0	2699572	Ochna obtusata	0	NO
temp_imppat_simple.txt	1197	Ocimum africanum	Ocimum africanum	ncbi	204098	Ocimum x africanum	1	Raw / Exact DB / Synonym match	74G85	Ocimum africanum	0	EOL-000000347188	Ocimum africanum	0	3898584	Ocimum africanum	0	204098	Ocimum x africanum	1	NO
temp_imppat_simple.txt	1198	Ocimum americanum	Ocimum americanum	ncbi	204141	Ocimum americanum	0	Raw / Exact DB / Canonical match	48GB3	Ocimum americanum	0	EOL-000000347140	Ocimum americanum	0	2927097	Ocimum americanum	0	204141	Ocimum americanum	0	NO
temp_imppat_simple.txt	1199	Ocimum basilicum	Ocimum basilicum	ncbi	39350	Ocimum basilicum	0	Raw / Exact DB / Canonical match	48GBK	Ocimum basilicum	0	EOL-000000347164	Ocimum basilicum	0	2927096	Ocimum basilicum	0	39350	Ocimum basilicum	0	NO
temp_imppat_simple.txt	1200	Ocimum campechianum	Ocimum campechianum	ncbi	1076884	Ocimum campechianum	0	Raw / Exact DB / Canonical match	48GBW	Ocimum campechianum	0	EOL-000000347156	Ocimum campechianum	0	2927098	Ocimum campechianum	0	1076884	Ocimum campechianum	0	NO
temp_imppat_simple.txt	1201	Ocimum filamentosum	Ocimum filamentosum	ncbi	204143	Ocimum filamentosum	0	Raw / Exact DB / Canonical match	48GDK	Ocimum filamentosum	0	EOL-000000347175	Ocimum filamentosum	0	3897753	Ocimum filamentosum	0	204143	Ocimum filamentosum	0	NO
temp_imppat_simple.txt	1202	Ocimum gratissimum	Ocimum gratissimum	ncbi	204144	Ocimum gratissimum	0	Raw / Exact DB / Canonical match	6SG7Q	Ocimum gratissimum	0	EOL-000000347191	Ocimum gratissimum	0	2927094	Ocimum gratissimum	0	204144	Ocimum gratissimum	0	NO
temp_imppat_simple.txt	1203	Ocimum kilimandscharicum	Ocimum kilimandscharicum	ncbi	1224218	Ocimum kilimandscharicum	0	Raw / Exact DB / Canonical match	48GFC	Ocimum kilimandscharicum	0	EOL-000000347146	Ocimum kilimandscharicum	0	8344835	Ocimum kilimandscharicum	0	1224218	Ocimum kilimandscharicum	0	NO
temp_imppat_simple.txt	1204	Ocimum tenuiflorum	Ocimum tenuiflorum	ncbi	204149	Ocimum tenuiflorum	0	Raw / Exact DB / Canonical match	48GKB	Ocimum tenuiflorum	0	EOL-000000347148	Ocimum tenuiflorum	0	2927100|7575093	Ocimum tenuiflorum|Ocimum tenuiflorum	2	204149	Ocimum tenuiflorum	0	NO
temp_imppat_simple.txt	1205	Oenanthe javanica	Oenanthe javanica	ncbi	49556	Oenanthe javanica	0	Raw / Exact DB / Canonical match	48X8B	Oenanthe javanica	0	EOL-000000277994	Oenanthe javanica	0	5371886	Oenanthe javanica	0	49556	Oenanthe javanica	0	NO
temp_imppat_simple.txt	1206	Oldenlandia biflora	Oldenlandia biflora	ncbi	462684	Leptopetalum biflorum	1	Raw / Exact DB / Synonym match	7F9W2	Vahlia dichotoma	1	EOL-000000280246|EOL-000000292465|EOL-000000297924	Vahlia dichotoma|Leptopetalum biflorum|Oldenlandia corymbosa var. corymbosa	8	5669445|7067153|9579208	Vahlia dichotoma|Oldenlandia corymbosa corymbosa|Leptopetalum biflorum	2	462684	Leptopetalum biflorum	1	NO
temp_imppat_simple.txt	1207	Oldenlandia diffusa	Oldenlandia diffusa	ncbi	254027	Oldenlandia diffusa	0	Raw / Exact DB / Canonical match	4VPZF	Scleromitrion diffusum	1	EOL-000000292838	Scleromitrion diffusum	6	9264048	Scleromitrion diffusum	1	254027	Oldenlandia diffusa	0	NO
temp_imppat_simple.txt	1208	Olea europaea	Olea europaea	ncbi	4146	Olea europaea	0	Raw / Exact DB / Canonical match	493JT	Olea europaea	0	EOL-000000336925	Olea europaea	0	5415040	Olea europaea	0	4146	Olea europaea	0	NO
temp_imppat_simple.txt	1209	Onosma echioides	Onosma echioides	ncbi	554542	Onosma echioides	0	Raw / Exact DB / Canonical match	49LTT	Onosma echioides	0	EOL-000000309218	Onosma echioides	0	2925855	Onosma echioides	0	554542	Onosma echioides	0	NO
temp_imppat_simple.txt	1210	Operculina turpethum	Operculina turpethum	ncbi	197426	Operculina turpethum	0	Raw / Exact DB / Canonical match	6SNB4	Operculina turpethum	0	EOL-000000313366	Operculina turpethum	0	5341747	Operculina turpethum	0	197426	Operculina turpethum	0	NO
temp_imppat_simple.txt	1211	Ophiopogon japonicus	Ophiopogon japonicus	ncbi	100506	Ophiopogon japonicus	0	Raw / Exact DB / Canonical match	49Z2Z	Ophiopogon japonicus	0	EOL-000000153538	Ophiopogon japonicus	0	11254424|2774158	Ophiopogon japonicus|Ophiopogon japonicus	2	100506	Ophiopogon japonicus	0	NO
temp_imppat_simple.txt	1212	Opopanax chironium	Opopanax chironium	ncbi	63018	Opopanax	11	Recursive / Nearest match / Genus level	75473	Opopanax chironium	0	EOL-000000275521	Opopanax chironium	0	6027176	Opopanax chironium	0	63018	Opopanax	11	MAYBE
temp_imppat_simple.txt	1213	Opuntia dillenii	Opuntia dillenii	ncbi	308223	Opuntia dillenii	0	Raw / Exact DB / Canonical match	6T3JY	Opuntia dillenii	0	EOL-000000220580	Opuntia stricta var. dillenii (Ker Gawl.) L.D. Benson	6	5624650	Opuntia stricta dillenii	1	308223	Opuntia dillenii	0	NO
temp_imppat_simple.txt	1214	Opuntia ficus-indica	Opuntia ficus-indica	ncbi	371859	Opuntia ficus-indica	0	Raw / Exact DB / Canonical match	6T3LT	Opuntia ficus-indica	0	EOL-000000220626	Opuntia ficus-indica	0	5384064	Opuntia ficus-indica	0	371859	Opuntia ficus-indica	0	NO
temp_imppat_simple.txt	1215	Origanum majorana	Origanum majorana	ncbi	268884	Origanum majorana	0	Raw / Exact DB / Canonical match	74TMF	Origanum majorana	0	EOL-000000347408	Origanum majorana	0	2926615	Origanum majorana	0	268884	Origanum majorana	0	NO
temp_imppat_simple.txt	1216	Origanum onites	Origanum onites	ncbi	452416	Origanum onites	0	Raw / Exact DB / Canonical match	755LX	Origanum onites	0	EOL-000000347373	Origanum onites	0	2926613	Origanum onites	0	452416	Origanum onites	0	NO
temp_imppat_simple.txt	1217	Origanum vulgare	Origanum vulgare	ncbi	39352	Origanum vulgare	0	Raw / Exact DB / Canonical match	6T7B5	Origanum vulgare	0	EOL-000000347358	Origanum vulgare	0	2926612	Origanum vulgare	0	39352	Origanum vulgare	0	NO
temp_imppat_simple.txt	1218	Ormocarpum sennoides	Ormocarpum sennoides	ncbi	77289	Ormocarpum sennoides	0	Raw / Exact DB / Canonical match	6T72H	Ormocarpum sennoides	0	EOL-000000462414	Ormocarpum sennoides	0	2954040	Ormocarpum sennoides	0	77289	Ormocarpum sennoides	0	NO
temp_imppat_simple.txt	1219	Oroxylum indicum	Oroxylum indicum	ncbi	83951	Oroxylum indicum	0	Raw / Exact DB / Canonical match	99R85	Oroxylum indicum	0	EOL-000000367881	Oroxylum indicum	0	7414934	Oroxylum indicum	0	83951	Oroxylum indicum	0	NO
temp_imppat_simple.txt	1220	Orthosiphon thymiflorus	Orthosiphon thymiflorus	ncbi	1932739	Orthosiphon thymiflorus	0	Raw / Exact DB / Canonical match	6T9X2	Orthosiphon thymiflorus	0	EOL-000000341874	Orthosiphon thymiflorus	0	3891796	Orthosiphon thymiflorus	0	1932739	Orthosiphon thymiflorus	0	NO
temp_imppat_simple.txt	1221	Oryza sativa	Oryza sativa	ncbi	4530	Oryza sativa	0	Raw / Exact DB / Canonical match	6SZF3|74ZF3	Oryza sativa|Oryza sativa	2	EOL-000000140764|EOL-000002325766	Oryza sativa|Oryza sativa	2	2703459|7969508	Oryza sativa|Oryza sativa	2	4530	Oryza sativa	0	NO
temp_imppat_simple.txt	1222	Osmanthus fragrans	Osmanthus fragrans	ncbi	93977	Osmanthus fragrans	0	Raw / Exact DB / Canonical match	74ZQZ	Osmanthus fragrans	0	EOL-000000336992	Osmanthus fragrans	0	3172278	Osmanthus fragrans	0	93977	Osmanthus fragrans	0	NO
temp_imppat_simple.txt	1223	Osmunda regalis	Osmunda regalis	ncbi	3285	Osmunda regalis	0	Raw / Exact DB / Canonical match	B8V65	Osmunda regalis	0	EOL-000000505143	Osmunda regalis	0	8049341	Osmunda regalis	0	3285	Osmunda regalis	0	NO
temp_imppat_simple.txt	1224	Oxytropis kansuensis	Oxytropis kansuensis	ncbi	545221	Oxytropis kansuensis	0	Raw / Exact DB / Canonical match	4BM8H	Oxytropis kansuensis	0	EOL-000000463843	Oxytropis kansuensis	0	5361121	Oxytropis kansuensis	0	545221	Oxytropis kansuensis	0	NO
temp_imppat_simple.txt	1225	Pachira aquatica	Pachira aquatica	ncbi	69118	Pachira aquatica	0	Raw / Exact DB / Canonical match	4BPCN	Pachira aquatica	0	EOL-000000421916	Pachira aquatica	0	3152235	Pachira aquatica	0	69118	Pachira aquatica	0	NO
temp_imppat_simple.txt	1226	Paederia foetida	Paederia foetida	ncbi	60087	Paederia foetida	0	Raw / Exact DB / Canonical match	6TJ4M	Paederia foetida	0	EOL-000000301548	Paederia foetida	0	2909527	Paederia foetida	0	60087	Paederia foetida	0	NO
temp_imppat_simple.txt	1227	Paeonia emodi	Paeonia emodi	ncbi	40708	Paeonia emodi	0	Raw / Exact DB / Canonical match	9KKKM	Paeonia emodi	0	EOL-000000372586	Paeonia emodi	0	7316504	Paeonia emodi	0	40708	Paeonia emodi	0	NO
temp_imppat_simple.txt	1228	Panax ginseng	Panax ginseng	ncbi	4054	Panax ginseng	0	Raw / Exact DB / Canonical match	4C9K7	Panax ginseng	0	EOL-000000274488	Panax ginseng	0	5372262	Panax ginseng	0	4054	Panax ginseng	0	NO
temp_imppat_simple.txt	1229	Panax pseudoginseng	Panax pseudoginseng	ncbi	44681	Panax pseudoginseng	0	Raw / Exact DB / Canonical match	4C9M9	Panax pseudoginseng	0	EOL-000000274492	Panax pseudoginseng	0	5372282	Panax pseudoginseng	0	44681	Panax pseudoginseng	0	NO
temp_imppat_simple.txt	1230	Panax quinquefolius	Panax quinquefolius	ncbi	44588	Panax quinquefolius	0	Raw / Exact DB / Canonical match	4C9MC	Panax quinquefolius	0	EOL-000000274481	Panax quinquefolius	0	5372246	Panax quinquefolius	0	44588	Panax quinquefolius	0	NO
temp_imppat_simple.txt	1231	Pancratium zeylanicum	Pancratium zeylanicum	ncbi	310735	Pancratium zeylanicum	0	Raw / Exact DB / Canonical match	75LQ4	Pancratium zeylanicum	0	EOL-000000192087	Pancratium zeylanicum	0	2853243	Pancratium zeylanicum	0	310735	Pancratium zeylanicum	0	NO
temp_imppat_simple.txt	1232	Pandanus amaryllifolius	Pandanus amaryllifolius	ncbi	260201	Pandanus amaryllifolius	0	Raw / Exact DB / Canonical match	75M3V	Pandanus amaryllifolius	0	EOL-000000149017	Pandanus amaryllifolius	0	9296315	Pandanus amaryllifolius	0	260201	Pandanus amaryllifolius	0	NO
temp_imppat_simple.txt	1233	Pandanus odorifer	Pandanus odorifer	ncbi	1165086	Pandanus odorifer	0	Raw / Exact DB / Canonical match	6TKSC	Pandanus odorifer	0	EOL-000000149231	Pandanus odorifer	0	5327293	Pandanus odorifer	0	1165086	Pandanus odorifer	0	NO
temp_imppat_simple.txt	1234	Panicum miliaceum	Panicum miliaceum	ncbi	4540	Panicum miliaceum	0	Raw / Exact DB / Canonical match	6TMS7	Panicum miliaceum	0	EOL-000000141096	Panicum miliaceum	0	2705090|7353854	Panicum miliaceum|Panicum miliaceum	2	4540	Panicum miliaceum	0	NO
temp_imppat_simple.txt	1235	Papaver argemone	Papaver argemone	ncbi	357464	Papaver argemone	0	Raw / Exact DB / Canonical match	6WX5W	Roemeria argemone	1	EOL-000000199717	Papaver argemone	0	5531435	Roemeria argemone	1	357464	Papaver argemone	0	NO
temp_imppat_simple.txt	1236	Papaver dubium	Papaver dubium	ncbi	357469	Papaver dubium	0	Raw / Exact DB / Canonical match	6TM7X	Papaver dubium	0	EOL-000000199721	Papaver dubium	0	2888464	Papaver dubium	0	357469	Papaver dubium	0	NO
temp_imppat_simple.txt	1237	Papaver hybridum	Papaver hybridum	ncbi	357471	Papaver hybridum	0	Raw / Exact DB / Canonical match	5KXTH	Roemeria hybrida hybrida	1	EOL-000000199642	Papaver hybridum	0	5531435|9587676	Roemeria argemone|Roemeria hispida	2	357471	Papaver hybridum	0	NO
temp_imppat_simple.txt	1238	Papaver orientale	Papaver orientale	ncbi	22694	Papaver orientale	0	Raw / Exact DB / Canonical match	4CJFV	Papaver orientale	0	EOL-000000199707	Papaver orientale	0	2888437	Papaver orientale	0	22694	Papaver orientale	0	NO
temp_imppat_simple.txt	1239	Papaver rhoeas	Papaver rhoeas	ncbi	33128	Papaver rhoeas	0	Raw / Exact DB / Canonical match	6TM6N	Papaver rhoeas	0	EOL-000000199710	Papaver rhoeas	0	2888443	Papaver rhoeas	0	33128	Papaver rhoeas	0	NO
temp_imppat_simple.txt	1240	Papaver somniferum	Papaver somniferum	ncbi	3469	Papaver somniferum	0	Raw / Exact DB / Canonical match	4CJK3	Papaver somniferum	0	EOL-000000199602	Papaver somniferum	0	2888439	Papaver somniferum	0	3469	Papaver somniferum	0	NO
temp_imppat_simple.txt	1241	Paris polyphylla	Paris polyphylla	ncbi	49666	Paris polyphylla	0	Raw / Exact DB / Canonical match	4DMQK	Paris polyphylla	0	EOL-000000105681	Paris polyphylla	0	5295929	Paris polyphylla	0	49666	Paris polyphylla	0	NO
temp_imppat_simple.txt	1242	Parkia biglandulosa	Parkia biglandulosa	ncbi	148735	Parkia biglandulosa	0	Raw / Exact DB / Canonical match	4DN48	Parkia biglandulosa	0	EOL-000000463965	Parkia biglandulosa	0	5348816	Parkia biglandulosa	0	148735	Parkia biglandulosa	0	NO
temp_imppat_simple.txt	1243	Parkinsonia aculeata	Parkinsonia aculeata	ncbi	58886	Parkinsonia aculeata	0	Raw / Exact DB / Canonical match	4DN6J	Parkinsonia aculeata	0	EOL-000000471706	Parkinsonia aculeata	0	5357217	Parkinsonia aculeata	0	58886	Parkinsonia aculeata	0	NO
temp_imppat_simple.txt	1244	Parsonsia alboflavescens	Parsonsia alboflavescens	ncbi	2126282	Parsonsia alboflavescens	0	Raw / Exact DB / Canonical match	764R2	Parsonsia alboflavescens	0	EOL-000000284650	Parsonsia alboflavescens	0	7317262	Parsonsia alboflavescens	0	2126282	Parsonsia alboflavescens	0	NO
temp_imppat_simple.txt	1245	Parthenium hysterophorus	Parthenium hysterophorus	ncbi	183063	Parthenium hysterophorus	0	Raw / Exact DB / Canonical match	764TB	Parthenium hysterophorus	0	EOL-000000257130	Parthenium hysterophorus	0	3086784	Parthenium hysterophorus	0	183063	Parthenium hysterophorus	0	NO
temp_imppat_simple.txt	1246	Passiflora edulis	Passiflora edulis	ncbi	78168	Passiflora edulis	0	Raw / Exact DB / Canonical match	4DYDM|4DYDN	Passiflora edulis|Passiflora edulis	2	EOL-000000376801|EOL-000003165772	Passiflora edulis|Passiflora edulis	2	2874190	Passiflora edulis	0	78168	Passiflora edulis	0	NO
temp_imppat_simple.txt	1247	Passiflora foetida	Passiflora foetida	ncbi	159421	Passiflora foetida	0	Raw / Exact DB / Canonical match	75SBX	Passiflora foetida	0	EOL-000000376888	Passiflora foetida	0	2874211	Passiflora foetida	0	159421	Passiflora foetida	0	NO
temp_imppat_simple.txt	1248	Pastinaca sativa	Pastinaca sativa	ncbi	4041	Pastinaca sativa	0	Raw / Exact DB / Canonical match	764GT	Pastinaca sativa	0	EOL-000000279897	Pastinaca sativa	0	8262702	Pastinaca sativa	0	4041	Pastinaca sativa	0	NO
temp_imppat_simple.txt	1249	Pedalium murex	Pedalium murex	ncbi	642575	Pedalium murex	0	Raw / Exact DB / Canonical match	75XBF	Pedalium murex	0	EOL-000000336165	Pedalium murex	0	5527253	Pedalium murex	0	642575	Pedalium murex	0	NO
temp_imppat_simple.txt	1250	Peganum harmala	Peganum harmala	ncbi	43879	Peganum harmala	0	Raw / Exact DB / Canonical match	75Y75	Peganum harmala	0	EOL-000000451011	Peganum harmala	0	3189912	Peganum harmala	0	43879	Peganum harmala	0	NO
temp_imppat_simple.txt	1251	Pelargonium graveolens	Pelargonium graveolens	ncbi	73200	Pelargonium graveolens	0	Raw / Exact DB / Canonical match	75ZJD	Pelargonium graveolens	0	EOL-000000425198	Pelargonium graveolens	0	2891608	Pelargonium graveolens	0	73200	Pelargonium graveolens	0	NO
temp_imppat_simple.txt	1252	Pelargonium reniforme	Pelargonium reniforme	ncbi	59871	Pelargonium reniforme	0	Raw / Exact DB / Canonical match	6TZMM	Pelargonium reniforme	0	EOL-000000425322	Pelargonium reniforme	0	7268592|8062136	Pelargonium reniforme|Pelargonium reniforme	2	59871	Pelargonium reniforme	0	NO
temp_imppat_simple.txt	1253	Pelargonium roseum	Pelargonium roseum	ncbi	4030	Pelargonium	11	Recursive / Nearest match / Genus level	75ZB6	Pelargonium roseum	0	EOL-000000425290	Pelargonium roseum	0	7906295	Pelargonium roseum	0	4030	Pelargonium	11	MAYBE
temp_imppat_simple.txt	1254	Peltophorum pterocarpum	Peltophorum pterocarpum	ncbi	162876	Peltophorum pterocarpum	0	Raw / Exact DB / Canonical match	76FW6	Peltophorum pterocarpum	0	EOL-000000483315	Peltophorum pterocarpum	0	2952775	Peltophorum pterocarpum	0	162876	Peltophorum pterocarpum	0	NO
temp_imppat_simple.txt	1255	Pergularia daemia	Pergularia daemia	ncbi	63483	Pergularia daemia	0	Raw / Exact DB / Canonical match	6V52M	Pergularia daemia	0	EOL-000000285122	Pergularia daemia	0	3170445	Pergularia daemia	0	63483	Pergularia daemia	0	NO
temp_imppat_simple.txt	1256	Perilla frutescens	Perilla frutescens	ncbi	48386	Perilla frutescens	0	Raw / Exact DB / Canonical match	76TV9	Perilla frutescens	0	EOL-000000348717	Perilla frutescens	0	5341394|8044136	Perilla frutescens|Perilla frutescens	2	48386	Perilla frutescens	0	NO
temp_imppat_simple.txt	1257	Perovskia abrotanoides	Perovskia abrotanoides	ncbi	39354	Salvia abrotanoides	1	Raw / Exact DB / Synonym match	8X56X	Salvia abrotanoides	1	EOL-000000341548	Perovskia abrotanoides	0	11064584	Salvia abrotanoides	1	39354	Salvia abrotanoides	1	NO
temp_imppat_simple.txt	1258	Persea americana	Persea americana	ncbi	3435	Persea americana	0	Raw / Exact DB / Canonical match	4F97T|4F97V|6V5DH	Persea americana|Persea americana|Persea americana	2	EOL-000000499662|EOL-000002325769|EOL-000003165248	Persea americana|Persea americana|Persea americana	2	3034046	Persea americana	0	3435	Persea americana	0	NO
temp_imppat_simple.txt	1259	Persicaria amplexicaulis	Persicaria amplexicaulis	ncbi	137671	Bistorta amplexicaulis	1	Raw / Exact DB / Synonym match	LX55	Bistorta amplexicaulis	1	EOL-000000208180	Bistorta amplexicaulis	6	7291264	Bistorta amplexicaulis	1	137671	Bistorta amplexicaulis	1	NO
temp_imppat_simple.txt	1260	Persicaria bistorta	Persicaria bistorta	ncbi	125587	Bistorta officinalis	1	Raw / Exact DB / Synonym match	5FY79	Bistorta officinalis officinalis	1	EOL-000000208172|EOL-000000208175	Bistorta officinalis|Bistorta officinalis subsp. officinalis	8	7291159	Bistorta officinalis officinalis	1	125587	Bistorta officinalis	1	NO
temp_imppat_simple.txt	1261	Persicaria glabra	Persicaria glabra	ncbi	467606	Persicaria glabra	0	Raw / Exact DB / Canonical match	6V5F3	Persicaria glabra	0	EOL-000000208023	Persicaria glabra	0	6391450	Persicaria glabra	0	467606	Persicaria glabra	0	NO
temp_imppat_simple.txt	1262	Persicaria hydropiper	Persicaria hydropiper	ncbi	46901	Persicaria hydropiper	0	Raw / Exact DB / Canonical match	4F9T2	Persicaria hydropiper	0	EOL-000000207976	Persicaria hydropiper	0	7349477|8323622	Persicaria hydropiper|Persicaria hydropiper	2	46901	Persicaria hydropiper	0	NO
temp_imppat_simple.txt	1263	Persicaria lapathifolia	Persicaria lapathifolia	ncbi	430754	Persicaria lapathifolia	0	Raw / Exact DB / Canonical match	4F9TP	Persicaria lapathifolia	0	EOL-000000208030	Persicaria lapathifolia	0	2889262|7820611	Persicaria lapathifolia|Persicaria lapathifolia	2	430754	Persicaria lapathifolia	0	NO
temp_imppat_simple.txt	1264	Persicaria maculosa	Persicaria maculosa	ncbi	457184	Persicaria maculosa	0	Raw / Exact DB / Canonical match	775F6	Persicaria maculosa	0	EOL-000000208080	Persicaria maculosa	0	6391194	Persicaria maculosa	0	457184	Persicaria maculosa	0	NO
temp_imppat_simple.txt	1265	Persicaria pulchra	Persicaria pulchra	ncbi	2511972	Persicaria pulchra	0	Raw / Exact DB / Canonical match	4F9WH	Persicaria pulchra	0	EOL-000000208109	Persicaria attenuata subsp. pulchra (Bl.) K. L. Wilson	6	4036814	Persicaria attenuata pulchra	1	2511972	Persicaria pulchra	0	NO
temp_imppat_simple.txt	1266	Persicaria vivipara	Persicaria vivipara	ncbi	371026	Bistorta vivipara	1	Raw / Exact DB / Synonym match	LX7C	Bistorta vivipara	1	EOL-000000208177	Bistorta vivipara	6	2889299	Bistorta vivipara	1	371026	Bistorta vivipara	1	NO
temp_imppat_simple.txt	1267	Petiveria alliacea	Petiveria alliacea	ncbi	46142	Petiveria alliacea	0	Raw / Exact DB / Canonical match	4FDG5	Petiveria alliacea	0	EOL-000000209895	Petiveria alliacea	0	3084012	Petiveria alliacea	0	46142	Petiveria alliacea	0	NO
temp_imppat_simple.txt	1268	Petroselinum crispum	Petroselinum crispum	ncbi	4043	Petroselinum crispum	0	Raw / Exact DB / Canonical match	6V8D2	Petroselinum crispum	0	EOL-000000276980	Petroselinum crispum	0	7828157	Petroselinum crispum	0	4043	Petroselinum crispum	0	NO
temp_imppat_simple.txt	1269	Peucedanum grande	Peucedanum grande	ncbi	99533|40917	Tetrataenium|Heracleum	11	Recursive / Nearest match / Genus level	B4PHV	Tetrataenium grande	1	EOL-000000275232	Heracleum grande	6	3629716	Heracleum grande	1	99533|40917	Tetrataenium|Heracleum	11	MAYBE
temp_imppat_simple.txt	1270	Peucedanum officinale	Peucedanum officinale	ncbi	203712	Peucedanum officinale	0	Raw / Exact DB / Canonical match	4FFFR	Peucedanum officinale	0	EOL-000000276679	Peucedanum officinale	0	6026255	Peucedanum officinale	0	203712	Peucedanum officinale	0	NO
temp_imppat_simple.txt	1271	Phaseolus vulgaris	Phaseolus vulgaris	ncbi	3885	Phaseolus vulgaris	0	Raw / Exact DB / Canonical match	6V953|778SQ|778T2|7794Q|77952	Phaseolus vulgaris|Phaseolus vulgaris|Phaseolus vulgaris|Phaseolus vulgaris|Phaseolus vulgaris	2	EOL-000000473648|EOL-000002323095|EOL-000002325758|EOL-000002325764|EOL-000003165349	Phaseolus vulgaris|Phaseolus vulgaris|Phaseolus vulgaris|Phaseolus vulgaris|Phaseolus vulgaris	2	5350452	Phaseolus vulgaris	0	3885	Phaseolus vulgaris	0	NO
temp_imppat_simple.txt	1272	Phoenix dactylifera	Phoenix dactylifera	ncbi	42345	Phoenix dactylifera	0	Raw / Exact DB / Canonical match	4GKRK	Phoenix dactylifera	0	EOL-000000112995	Phoenix dactylifera	0	6109699	Phoenix dactylifera	0	42345	Phoenix dactylifera	0	NO
temp_imppat_simple.txt	1273	Phoenix sylvestris	Phoenix sylvestris	ncbi	446127	Phoenix sylvestris	0	Raw / Exact DB / Canonical match	4GKSH	Phoenix sylvestris	0	EOL-000000112983	Phoenix sylvestris	0	5293177	Phoenix sylvestris	0	446127	Phoenix sylvestris	0	NO
temp_imppat_simple.txt	1274	Phyllanthus acidus	Phyllanthus acidus	ncbi	260718	Phyllanthus acidus	0	Raw / Exact DB / Canonical match	4H36J	Phyllanthus acidus	0	EOL-000000392874	Phyllanthus acidus	0	5381567	Phyllanthus acidus	0	260718	Phyllanthus acidus	0	NO
temp_imppat_simple.txt	1275	Phyllanthus amarus	Phyllanthus amarus	ncbi	293060	Phyllanthus amarus	0	Raw / Exact DB / Canonical match	4H37G	Phyllanthus amarus	0	EOL-000000392778	Phyllanthus amarus	0	5382589	Phyllanthus amarus	0	293060	Phyllanthus amarus	0	NO
temp_imppat_simple.txt	1276	Phyllanthus emblica	Phyllanthus emblica	ncbi	296036	Phyllanthus emblica	0	Raw / Exact DB / Canonical match	4H3LM	Phyllanthus emblica	0	EOL-000000392885	Phyllanthus emblica	0	5381660	Phyllanthus emblica	0	296036	Phyllanthus emblica	0	NO
temp_imppat_simple.txt	1277	Phyllanthus fraternus	Phyllanthus fraternus	ncbi	427278	Phyllanthus fraternus	0	Raw / Exact DB / Canonical match	4H3P8	Phyllanthus fraternus	0	EOL-000000393300	Phyllanthus fraternus	0	5381498	Phyllanthus fraternus	0	427278	Phyllanthus fraternus	0	NO
temp_imppat_simple.txt	1278	Physalis peruviana	Physalis peruviana	ncbi	126903	Physalis peruviana	0	Raw / Exact DB / Canonical match	4HFJV	Physalis peruviana	0	EOL-000000317321	Physalis peruviana	0	5341784	Physalis peruviana	0	126903	Physalis peruviana	0	NO
temp_imppat_simple.txt	1279	Physostigma venenosum	Physostigma venenosum	ncbi	271807	Physostigma venenosum	0	Raw / Exact DB / Canonical match	4HJKN	Physostigma venenosum	0	EOL-000000485584	Physostigma venenosum	0	2946860	Physostigma venenosum	0	271807	Physostigma venenosum	0	NO
temp_imppat_simple.txt	1280	Picea abies	Picea abies	ncbi	3329	Picea abies	0	Raw / Exact DB / Canonical match	4HPZF	Picea abies	0	EOL-000000502914	Picea abies	0	5284884	Picea abies	0	3329	Picea abies	0	NO
temp_imppat_simple.txt	1281	Picrasma quassioides	Picrasma quassioides	ncbi	210334	Picrasma quassioides	0	Raw / Exact DB / Canonical match	4HQLL	Picrasma quassioides	0	EOL-000000454517	Picrasma quassioides	0	3190677	Picrasma quassioides	0	210334	Picrasma quassioides	0	NO
temp_imppat_simple.txt	1282	Picrorhiza kurroa	Picrorhiza kurroa	ncbi	195120	Picrorhiza kurrooa	6	Recursive / Single match	8VBV2	Picrorhiza kurroa	0	EOL-000000362026	Picrorhiza kurrooa	6	3727292	Picrorhiza kurrooa	1	195120	Picrorhiza kurrooa	6	NO
temp_imppat_simple.txt	1283	Pimenta racemosa	Pimenta racemosa	ncbi	260139	Pimenta racemosa	0	Raw / Exact DB / Canonical match	4HWS4	Pimenta racemosa	0	EOL-000000399308	Pimenta racemosa	0	3186096	Pimenta racemosa	0	260139	Pimenta racemosa	0	NO
temp_imppat_simple.txt	1284	Pimpinella acuminata	Pimpinella acuminata	ncbi	496685	Pimpinella acuminata	0	Raw / Exact DB / Canonical match	6VJPX	Pimpinella acuminata	0	EOL-000000279821	Pimpinella acuminata	0	5539800	Pimpinella acuminata	0	496685	Pimpinella acuminata	0	NO
temp_imppat_simple.txt	1285	Pimpinella anisum	Pimpinella anisum	ncbi	271192	Pimpinella anisum	0	Raw / Exact DB / Canonical match	4HWV3	Pimpinella anisum	0	EOL-000000279823	Pimpinella anisum	0	8080300	Pimpinella anisum	0	271192	Pimpinella anisum	0	NO
temp_imppat_simple.txt	1286	Pimpinella saxifraga	Pimpinella saxifraga	ncbi	40959	Pimpinella saxifraga	0	Raw / Exact DB / Canonical match	4HX85	Pimpinella saxifraga	0	EOL-000000279824	Pimpinella saxifraga	0	7622278	Pimpinella saxifraga	0	40959	Pimpinella saxifraga	0	NO
temp_imppat_simple.txt	1287	Pinda concanensis	Pinda concanensis	ncbi	691175	Pinda concanensis	0	Raw / Exact DB / Canonical match	4HY89	Pinda concanensis	0	EOL-000000278680	Pinda concanensis	0	3634051	Pinda concanensis	0	691175	Pinda concanensis	0	NO
temp_imppat_simple.txt	1288	Pinus canariensis	Pinus canariensis	ncbi	49510	Pinus canariensis	0	Raw / Exact DB / Canonical match	4J245	Pinus canariensis	0	EOL-000000503089	Pinus canariensis	0	5285243	Pinus canariensis	0	49510	Pinus canariensis	0	NO
temp_imppat_simple.txt	1289	Pinus gerardiana	Pinus gerardiana	ncbi	71632	Pinus gerardiana	0	Raw / Exact DB / Canonical match	6VL5M	Pinus gerardiana	0	EOL-000000503069	Pinus gerardiana	0	5285180	Pinus gerardiana	0	71632	Pinus gerardiana	0	NO
temp_imppat_simple.txt	1290	Pinus kesiya	Pinus kesiya	ncbi	71636	Pinus kesiya	0	Raw / Exact DB / Canonical match	4J29G	Pinus kesiya	0	EOL-000000503082	Pinus kesiya	0	5285824	Pinus kesiya	0	71636	Pinus kesiya	0	NO
temp_imppat_simple.txt	1291	Pinus massoniana	Pinus massoniana	ncbi	88730	Pinus massoniana	0	Raw / Exact DB / Canonical match	4J2BR	Pinus massoniana	0	EOL-000000503047	Pinus massoniana	0	5285215	Pinus massoniana	0	88730	Pinus massoniana	0	NO
temp_imppat_simple.txt	1292	Pinus merkusii	Pinus merkusii	ncbi	71641	Pinus merkusii	0	Raw / Exact DB / Canonical match	4J2BY	Pinus merkusii	0	EOL-000000503118	Pinus merkusii	0	5285119	Pinus merkusii	0	71641	Pinus merkusii	0	NO
temp_imppat_simple.txt	1293	Pinus pinaster	Pinus pinaster	ncbi	71647	Pinus pinaster	0	Raw / Exact DB / Canonical match	77KSH	Pinus pinaster	0	EOL-000000503105	Pinus pinaster	0	5285565	Pinus pinaster	0	71647	Pinus pinaster	0	NO
temp_imppat_simple.txt	1294	Pinus roxburghii	Pinus roxburghii	ncbi	71650	Pinus roxburghii	0	Raw / Exact DB / Canonical match	4J2GF	Pinus roxburghii	0	EOL-000000503065	Pinus roxburghii	0	5285084	Pinus roxburghii	0	71650	Pinus roxburghii	0	NO
temp_imppat_simple.txt	1295	Pinus sylvestris	Pinus sylvestris	ncbi	3349	Pinus sylvestris	0	Raw / Exact DB / Canonical match	4J2J5	Pinus sylvestris	0	EOL-000000502986	Pinus sylvestris	0	5285637	Pinus sylvestris	0	3349	Pinus sylvestris	0	NO
temp_imppat_simple.txt	1296	Pinus taeda	Pinus taeda	ncbi	3352	Pinus taeda	0	Raw / Exact DB / Canonical match	4J2J9	Pinus taeda	0	EOL-000000503016	Pinus taeda	0	5285241	Pinus taeda	0	3352	Pinus taeda	0	NO
temp_imppat_simple.txt	1297	Pinus wallichiana	Pinus wallichiana	ncbi	3341	Pinus wallichiana	0	Raw / Exact DB / Canonical match	4J2KS	Pinus wallichiana	0	EOL-000000503095	Pinus wallichiana	0	5285074	Pinus wallichiana	0	3341	Pinus wallichiana	0	NO
temp_imppat_simple.txt	1298	Piper aduncum	Piper aduncum	ncbi	130377	Piper aduncum	0	Raw / Exact DB / Canonical match	4J339	Piper aduncum	0	EOL-000000495893	Piper aduncum	0	3086337	Piper aduncum	0	130377	Piper aduncum	0	NO
temp_imppat_simple.txt	1299	Piper attenuatum	Piper attenuatum	ncbi	538233	Piper attenuatum	0	Raw / Exact DB / Canonical match	4J398	Piper attenuatum	0	EOL-000000494295	Piper attenuatum	0	8215152	Piper attenuatum	0	538233	Piper attenuatum	0	NO
temp_imppat_simple.txt	1300	Piper bantamense	Piper bantamense	ncbi	2231241	Piper bantamense	0	Raw / Exact DB / Canonical match	6VL7R	Piper bantamense	0	EOL-000000494971	Piper bantamense	0	4189931	Piper bantamense	0	2231241	Piper bantamense	0	NO
temp_imppat_simple.txt	1301	Piper betle	Piper betle	ncbi	13217	Piper betle	0	Raw / Exact DB / Canonical match	4J3C8	Piper betle	0	EOL-000000494772	Piper betle	0	4187904	Piper betle	0	13217	Piper betle	0	NO
temp_imppat_simple.txt	1302	Piper cubeba	Piper cubeba	ncbi	405322	Piper cubeba	0	Raw / Exact DB / Canonical match	4J3S3	Piper cubeba	0	EOL-000000496061	Piper cubeba	0	7606629	Piper cubeba	0	405322	Piper cubeba	0	NO
temp_imppat_simple.txt	1303	Piper longum	Piper longum	ncbi	49511	Piper longum	0	Raw / Exact DB / Canonical match	4J4P3	Piper longum	0	EOL-000000494865	Piper longum	0	3086338	Piper longum	0	49511	Piper longum	0	NO
temp_imppat_simple.txt	1304	Piper mullesua	Piper mullesua	ncbi	126644	Piper mullesua	0	Raw / Exact DB / Canonical match	4J4WZ	Piper mullesua	0	EOL-000000495781	Piper mullesua	0	8023840	Piper mullesua	0	126644	Piper mullesua	0	NO
temp_imppat_simple.txt	1305	Piper nigrum	Piper nigrum	ncbi	13216	Piper nigrum	0	Raw / Exact DB / Canonical match	4J4Z3	Piper nigrum	0	EOL-000000495363	Piper nigrum	0	3086357|9069828	Piper nigrum|Piper nigrum	2	13216	Piper nigrum	0	NO
temp_imppat_simple.txt	1306	Piper retrofractum	Piper retrofractum	ncbi	130414	Piper retrofractum	0	Raw / Exact DB / Canonical match	4J5MG	Piper retrofractum	0	EOL-000000494475	Piper retrofractum	0	3086342	Piper retrofractum	0	130414	Piper retrofractum	0	NO
temp_imppat_simple.txt	1307	Piper schmidtii	Piper schmidtii	ncbi	2138340	Piper schmidtii	0	Raw / Exact DB / Canonical match	77KZG	Piper schmidtii	0	EOL-000000494762	Piper schmidtii	0	4190536	Piper schmidtii	0	2138340	Piper schmidtii	0	NO
temp_imppat_simple.txt	1308	Pistacia chinensis	Pistacia chinensis	ncbi	289741	Pistacia chinensis	0	Raw / Exact DB / Canonical match	4J9TG	Pistacia chinensis	0	EOL-000000451978	Pistacia chinensis	0	3190586	Pistacia chinensis	0	289741	Pistacia chinensis	0	NO
temp_imppat_simple.txt	1309	Pistacia khinjuk	Pistacia khinjuk	ncbi	434236	Pistacia khinjuk	0	Raw / Exact DB / Canonical match	4J9TS	Pistacia khinjuk	0	EOL-000000451976	Pistacia khinjuk	0	3662027	Pistacia khinjuk	0	434236	Pistacia khinjuk	0	NO
temp_imppat_simple.txt	1310	Pistacia lentiscus	Pistacia lentiscus	ncbi	371726	Pistacia lentiscus	0	Raw / Exact DB / Canonical match	77MK8	Pistacia lentiscus	0	EOL-000000451982	Pistacia lentiscus	0	3190583	Pistacia lentiscus	0	371726	Pistacia lentiscus	0	NO
temp_imppat_simple.txt	1311	Pistacia terebinthus	Pistacia terebinthus	ncbi	434238	Pistacia terebinthus	0	Raw / Exact DB / Canonical match	77MJ6	Pistacia terebinthus	0	EOL-000000451971	Pistacia terebinthus	0	3190580	Pistacia terebinthus	0	434238	Pistacia terebinthus	0	NO
temp_imppat_simple.txt	1312	Pistacia vera	Pistacia vera	ncbi	55513	Pistacia vera	0	Raw / Exact DB / Canonical match	77MJ8	Pistacia vera	0	EOL-000000451974	Pistacia vera	0	3190585	Pistacia vera	0	55513	Pistacia vera	0	NO
temp_imppat_simple.txt	1313	Pisum sativum	Pisum sativum	ncbi	3888	Pisum sativum	0	Raw / Exact DB / Canonical match	3SKYG	Lathyrus oleraceus	1	EOL-000000466359	Pisum sativum	0	5347846	Lathyrus oleraceus	1	3888	Pisum sativum	0	NO
temp_imppat_simple.txt	1314	Pithecellobium dulce	Pithecellobium dulce	ncbi	404691	Pithecellobium dulce	0	Raw / Exact DB / Canonical match	6VLPH	Pithecellobium dulce	0	EOL-000000470739	Pithecellobium dulce	0	2962831	Pithecellobium dulce	0	404691	Pithecellobium dulce	0	NO
temp_imppat_simple.txt	1315	Plantago afra	Plantago afra	ncbi	101998	Plantago afra	0	Raw / Exact DB / Canonical match	4JL8C	Plantago afra	0	EOL-000000363869	Plantago afra	0	7303104	Plantago afra	0	101998	Plantago afra	0	NO
temp_imppat_simple.txt	1316	Plantago asiatica	Plantago asiatica	ncbi	197796	Plantago asiatica	0	Raw / Exact DB / Canonical match	6VNZC|77NZC	Plantago asiatica|Plantago asiatica	2	EOL-000000363959|EOL-000002324032	Plantago asiatica|Plantago asiatica	2	9118978	Plantago asiatica	0	197796	Plantago asiatica	0	NO
temp_imppat_simple.txt	1317	Plantago lanceolata	Plantago lanceolata	ncbi	39414	Plantago lanceolata	0	Raw / Exact DB / Canonical match	4JLMM|4JLMN	Plantago lanceolata|Plantago lanceolata	2	EOL-000000364071|EOL-000002326281	Plantago lanceolata|Plantago lanceolata	2	8208358	Plantago lanceolata	0	39414	Plantago lanceolata	0	NO
temp_imppat_simple.txt	1318	Plantago major	Plantago major	ncbi	29818	Plantago major	0	Raw / Exact DB / Canonical match	4JLPC	Plantago major	0	EOL-000000363909	Plantago major	0	3189767|7661919	Plantago major|Plantago major	2	29818	Plantago major	0	NO
temp_imppat_simple.txt	1319	Plantago ovata	Plantago ovata	ncbi	185002	Plantago ovata	0	Raw / Exact DB / Canonical match	4JLS4	Plantago ovata	0	EOL-000000364137	Plantago ovata	0	3189723	Plantago ovata	0	185002	Plantago ovata	0	NO
temp_imppat_simple.txt	1320	Platanus orientalis	Platanus orientalis	ncbi	122832	Platanus orientalis	0	Raw / Exact DB / Canonical match	4JN3Q	Platanus orientalis	0	EOL-000000204363	Platanus orientalis	0	3152816	Platanus orientalis	0	122832	Platanus orientalis	0	NO
temp_imppat_simple.txt	1321	Platycladus orientalis	Platycladus orientalis	ncbi	58046	Platycladus orientalis	0	Raw / Exact DB / Canonical match	4JPPV	Platycladus orientalis	0	EOL-000000502356	Platycladus orientalis	0	2684855	Platycladus orientalis	0	58046	Platycladus orientalis	0	NO
temp_imppat_simple.txt	1322	Plectranthus amboinicus	Plectranthus amboinicus	ncbi	204180	Coleus amboinicus	1	Raw / Exact DB / Synonym match	X22L	Coleus amboinicus	1	EOL-000000347701	Coleus amboinicus	6	5341313	Coleus amboinicus	1	204180	Coleus amboinicus	1	NO
temp_imppat_simple.txt	1323	Plectranthus barbatus	Plectranthus barbatus	ncbi	41228	Plectranthus barbatus	0	Raw / Exact DB / Canonical match	X22X	Coleus barbatus	1	EOL-000000340816	Plectranthus barbatus	0	8030165	Coleus barbatus	1	41228	Plectranthus barbatus	0	NO
temp_imppat_simple.txt	1324	Plectranthus glabratus	Plectranthus glabratus	ncbi	204187	Plectranthus glabratus	0	Raw / Exact DB / Canonical match	X28S	Coleus paniculatus	1	EOL-000000340685	Plectranthus glabratus	0	3904562	Plectranthus glabratus	0	204187	Plectranthus glabratus	0	NO
temp_imppat_simple.txt	1325	Plectranthus mollis	Plectranthus mollis	ncbi	1610804	Equilabium molle	1	Raw / Exact DB / Synonym match	8Y24Q	Equilabium molle	1	EOL-000000340736	Plectranthus mollis	0	10604331	Equilabium molle	1	1610804	Equilabium molle	1	NO
temp_imppat_simple.txt	1326	Plectranthus scutellarioides	Plectranthus scutellarioides	ncbi	4142	Coleus scutellarioides	1	Raw / Exact DB / Synonym match	5ZLNT	Coleus scutellarioides	1	EOL-000000347700	Coleus scutellarioides	6	5341492	Coleus scutellarioides	1	4142	Coleus scutellarioides	1	NO
temp_imppat_simple.txt	1327	Pleiospermium alatum	Pleiospermium alatum	ncbi	77053	Pleiospermium alatum	0	Raw / Exact DB / Canonical match	4K6JS	Pleiospermium alatum	0	EOL-000000457012	Pleiospermium alatum	0	3836714	Pleiospermium alatum	0	77053	Pleiospermium alatum	0	NO
temp_imppat_simple.txt	1328	Pleurospermum angelicoides	Pleurospermum angelicoides	ncbi	584762	Pterocyclus angelicoides	1	Raw / Exact DB / Synonym match	4PWDZ	Pterocyclus angelicoides	1	EOL-000000277337	Pterocyclus angelicoides	6	5540677	Pterocyclus angelicoides	1	584762	Pterocyclus angelicoides	1	NO
temp_imppat_simple.txt	1329	Pluchea lanceolata	Pluchea lanceolata	ncbi	1950228	Pluchea lanceolata	0	Raw / Exact DB / Canonical match	4KHYN	Pluchea lanceolata	0	EOL-000000254845	Pluchea lanceolata	0	7923000	Pluchea lanceolata	0	1950228	Pluchea lanceolata	0	NO
temp_imppat_simple.txt	1330	Plumbago indica	Plumbago indica	ncbi	122308	Plumbago indica	0	Raw / Exact DB / Canonical match	4KJ99	Plumbago indica	0	EOL-000000210023	Plumbago indica	0	3082286	Plumbago indica	0	122308	Plumbago indica	0	NO
temp_imppat_simple.txt	1331	Plumbago zeylanica	Plumbago zeylanica	ncbi	76149	Plumbago zeylanica	0	Raw / Exact DB / Canonical match	6W3PK	Plumbago zeylanica	0	EOL-000000210018	Plumbago zeylanica	0	3082282	Plumbago zeylanica	0	76149	Plumbago zeylanica	0	NO
temp_imppat_simple.txt	1332	Plumeria rubra	Plumeria rubra	ncbi	62097	Plumeria rubra	0	Raw / Exact DB / Canonical match	4KJD7	Plumeria rubra	0	EOL-000000284132	Plumeria rubra	0	3169674	Plumeria rubra	0	62097	Plumeria rubra	0	NO
temp_imppat_simple.txt	1333	Poeciloneuron indicum	Poeciloneuron indicum	ncbi	279252	Poeciloneuron indicum	0	Raw / Exact DB / Canonical match	4KTQ2	Poeciloneuron indicum	0	EOL-000000380903	Poeciloneuron indicum	0	3714862	Poeciloneuron indicum	0	279252	Poeciloneuron indicum	0	NO
temp_imppat_simple.txt	1334	Pogostemon cablin	Pogostemon cablin	ncbi	28511	Pogostemon cablin	0	Raw / Exact DB / Canonical match	77SKL	Pogostemon cablin	0	EOL-000000341939	Pogostemon cablin	0	2926672	Pogostemon cablin	0	28511	Pogostemon cablin	0	NO
temp_imppat_simple.txt	1335	Pogostemon heyneanus	Pogostemon heyneanus	ncbi	58709	Pogostemon heyneanus	0	Raw / Exact DB / Canonical match	4KWDS	Pogostemon heyneanus	0	EOL-000000341956	Pogostemon heyneanus	0	3900033	Pogostemon heyneanus	0	58709	Pogostemon heyneanus	0	NO
temp_imppat_simple.txt	1336	Polianthes tuberosa	Polianthes tuberosa	ncbi	82206	Agave amica	1	Raw / Exact DB / Synonym match	8WQBP	Agave amica	1	EOL-000000150201	Agave	11	10868891	Agave amica	1	82206	Agave amica	1	NO
temp_imppat_simple.txt	1337	Polyalthia longifolia	Polyalthia longifolia	ncbi	235806	Monoon longifolium	1	Raw / Exact DB / Synonym match	4KZND	Polyalthia longifolia	0	EOL-000000491484	Polyalthia longifolia	0	3156422	Polyalthia longifolia	0	235806	Monoon longifolium	1	NO
temp_imppat_simple.txt	1338	Polygala arvensis	Polygala arvensis	ncbi	1589900	Polygala arvensis	0	Raw / Exact DB / Canonical match	4L77G	Polygala arvensis	0	EOL-000000462020	Polygala arvensis	0	7711084	Polygala arvensis	0	1589900	Polygala arvensis	0	NO
temp_imppat_simple.txt	1339	Polygala chinensis	Polygala chinensis	ncbi	1797131	Polygala chinensis	0	Raw / Exact DB / Canonical match	4L7KZ	Polygala glomerata	1	EOL-000000462055	Polygala glomerata	6	7293659	Polygala glomerata	1	1797131	Polygala chinensis	0	NO
temp_imppat_simple.txt	1340	Polygala senega	Polygala senega	ncbi	174549	Polygala senega	0	Raw / Exact DB / Canonical match	6W3ZB	Polygala senega	0	EOL-000000461809	Polygala senega	0	3191367	Polygala senega	0	174549	Polygala senega	0	NO
temp_imppat_simple.txt	1341	Polygala sibirica	Polygala sibirica	ncbi	690825	Polygala sibirica	0	Raw / Exact DB / Canonical match	4L8CJ	Polygala sibirica	0	EOL-000000461830	Polygala sibirica	0	7293626	Polygala sibirica	0	690825	Polygala sibirica	0	NO
temp_imppat_simple.txt	1342	Polygonatum cirrhifolium	Polygonatum cirrhifolium	ncbi	100525	Polygonatum cirrhifolium	0	Raw / Exact DB / Canonical match	4L8RQ	Polygonatum cirrhifolium	0	EOL-000000153453	Polygonatum cirrhifolium	0	2770153	Polygonatum cirrhifolium	0	100525	Polygonatum cirrhifolium	0	NO
temp_imppat_simple.txt	1343	Polygonum aviculare	Polygonum aviculare	ncbi	137693	Polygonum aviculare	0	Raw / Exact DB / Canonical match	4L94H	Polygonum aviculare	0	EOL-000000209056	Polygonum aviculare	0	7821030	Polygonum aviculare	0	137693	Polygonum aviculare	0	NO
temp_imppat_simple.txt	1344	Polygonum perfoliatum	Polygonum perfoliatum	ncbi	371028	Persicaria perfoliata	1	Raw / Exact DB / Synonym match	4F9VX	Persicaria perfoliata	1	EOL-000000208049	Persicaria perfoliata	6	4033648	Persicaria perfoliata	1	371028	Persicaria perfoliata	1	NO
temp_imppat_simple.txt	1345	Polygonum suffultum	Polygonum suffultum	ncbi	668955	Polygonum suffultum	0	Raw / Exact DB / Canonical match	LX73	Bistorta suffulta	1	EOL-000000208148	Bistorta suffulta	6	7291117	Bistorta suffulta	1	668955	Polygonum suffultum	0	NO
temp_imppat_simple.txt	1346	Polypodium vulgare	Polypodium vulgare	ncbi	58048	Polypodium vulgare	0	Raw / Exact DB / Canonical match	B8W3N	Polypodium vulgare	0	EOL-000003015048	Polypodium vulgare	0	5274951	Polypodium vulgare	0	58048	Polypodium vulgare	0	NO
temp_imppat_simple.txt	1347	Pongamia pinnata	Pongamia pinnata	ncbi	56065	Pongamia pinnata	0	Raw / Exact DB / Canonical match	4LTRZ	Pongamia pinnata	0	EOL-000000473700	Pongamia pinnata	0	2965911	Pongamia pinnata	0	56065	Pongamia pinnata	0	NO
temp_imppat_simple.txt	1348	Populus alba	Populus alba	ncbi	43335	Populus alba	0	Raw / Exact DB / Canonical match	4LVJ5	Populus alba	0	EOL-000000396755	Populus alba	0	3040233	Populus alba	0	43335	Populus alba	0	NO
temp_imppat_simple.txt	1349	Populus deltoides	Populus deltoides	ncbi	3696	Populus deltoides	0	Raw / Exact DB / Canonical match	4LVKV	Populus deltoides	0	EOL-000000396824	Populus deltoides	0	3040232	Populus deltoides	0	3696	Populus deltoides	0	NO
temp_imppat_simple.txt	1350	Populus nigra	Populus nigra	ncbi	3691	Populus nigra	0	Raw / Exact DB / Canonical match	4LVNQ	Populus nigra	0	EOL-000000396816	Populus nigra	0	3040227	Populus nigra	0	3691	Populus nigra	0	NO
temp_imppat_simple.txt	1351	Portulaca oleracea	Portulaca oleracea	ncbi	46147	Portulaca oleracea	0	Raw / Exact DB / Canonical match	4M2DF	Portulaca oleracea	0	EOL-000000216364	Portulaca oleracea	0	3084719	Portulaca oleracea	0	46147	Portulaca oleracea	0	NO
[truncated: 2,659 more rows]
