# Supplementary material for: PhyloSophos: a high-throughput scientific name mapping algorithm augmented with explicit consideration of taxonomic science, and its application on natural product (NP) occurrence database processing
Source: BMC Bioinformatics. 2023 Dec 14;24:475. doi: 10.1186/s12859-023-05588-3 (PMC10722791; doi:10.1186/s12859-023-05588-3)
Supplement: Supplementary file 4 — Additional file 4. PhyloSophos analysis results of species entries (n=36,803) from LOTUS database. [file 12859_2023_5588_MOESM4_ESM.xlsx]

## Sheet: LOTUS_metadata_processed
Raw_name_input	Provided_NCBI_ID	Provided_GBIF_ID	Association_counts
Acanthus ilicifolius	328098	6359819	42
Amaranthus hybridus	3565	8111324	40
Paeonia emodi	40708	7632597	29
Nephrolepis cordifolia	32153	c("11019181", "2650930")	7
Humulus lupulus	3486	2984535	481
Bruguiera gymnorrhiza	NA	7680147	59
Enteromorpha linza	NA	NA	21
Cribricellina cribraria	NA	NA	11
Chondrophycus papillosus	197322	NA	9
Dictyuchus monosporus	120407	3203051	9
Tethya aurantia	NA	NA	15
Padina vickersiae	NA	NA	9
Hymeniacidon sanguinea	NA	NA	4
Enteromorpha clathrata	NA	NA	6
Polyneura hilliae	NA	NA	3
Ahnfeltiopsis furcellata	38470	2667226	1
Anabaena viguieri	NA	NA	5
Hydropuntia edulis	448389	2665786	19
Hyrtios gumminae	NA	NA	14
Hymeniacidon perleve	NA	NA	23
Chromolaena arnottiana	NA	3142902	21
Clerodendrum chinense	54464	2925357	16
Aegiphila lhotzkiana	NA	8151056	20
Clerodendrum scandens	NA	7578182	13
Symphytum uplandicum	NA	NA	13
Nematochrysopsis marina	NA	3195291	9
Gymnodinium lunula	NA	8256874	18
Heteroxenia ghardaqensis	859395	10123189	8
Glenodinium halli	NA	8266462	5
Paramphistomum epiclitum	54403	NA	7
Synedra acus	NA	9471011	3
Chattonella marina	90936	5422039	3
Goniotrichum elegans	NA	9523914	2
Laurencia elata	NA	NA	10
Mortierella alpina	64518	2559327	36
Dicranum majus	175148	2675427	2
Equisetum arvense	3258	7924597	108
Perilla frutescens	48386	8598639	397
Costus tonkinensis	2172426	2756921	28
Brotherella henonii	98356	2680407	13
Amphora coffeaeformis	NA	9037659	2
Dicranum japonicum	1385677	2675508	13
Campylopus japonicus	NA	8330419	2
Tragopogon orientalis	261649	5386903	39
Nostoc commune	1178	3219423	94
Artemia salina	85549	2235237	61
Prosopis cineraria	364024	c("5358521", "10921335")	15
Daphnis nerii	522810	1862401	13
Rauvolfia serpentina	4060	8690288	104
Eryngium foetidum	477864	8110362	51
Caulerpa racemosa	76317	2643093	42
Monotropa uniflora	50148	2888353	14
Zea mays	4577	5290052	428
Gorgoniidae	37506	8198	1
Anabaena cylindrica	1165	5427341	25
Psilotum nudum	3240	c("10933406", "2688176")	30
Sargassum fusiforme	590727	3196917	13
Avena sativa	4498	2705290	116
Medicago monspeliaca	70959	c("11021594", "2965434")	16
Citrus reticulata	85571	3190172	572
Anastatica hierochuntica	663965	3041976	74
Hypopitys monotropa	NA	2888342	19
Solanum aviculare	4114	2930210	20
Ipheion uniflorum	82527	2859597	21
Schleichera oleosa	290996	3189945	24
Hylocereus undatus	NA	NA	28
Punica granatum	22663	5420901	505
Trigonella foenum-graecum	78534	c("7927099", "5360475")	194
Gossypium hirsutum	3635	3152661	267
Dracaena cinnabari	1142948	5304574	44
Bombax ceiba	45325	3152226	64
Pereskia aculeata	3597	5384215	11
Tragopogon pratensis	41653	5386897	59
Bombyx mori	7091	1868664	69
Chara australis	31298	7919065	5
Ascophyllum nodosum	52969	11050818	38
Sinapis alba	3728	3047621	62
Brassica oleracea	3712	c("8789577", "3042845")	264
Solanum nigrum	4112	9150405	80
Typha latifolia	4733	5289423	26
Solanum pseudocapsicum	45837	2931104	22
Solanum virginianum	223891	2929920	45
Holotrichia diomphalia	33394	4993823	4
Solanum glaucophyllum	52877	2929370	13
Diplotaxis harra	308281	5376405	35
Citrus medica	171251	3190157	275
Avicennia officinalis	1134458	6413451	19
Barbula unguiculata	96465	5280516	2
Gypsophila perfoliata	515457	5384453	11
Salsola collina	525237	NA	52
Dioscorea zingiberensis	325984	2754595	13
Gastrothylax crumenifer	762070	4414225	7
Ophiorrhiza pumila	157934	7817248	42
Clerodendrum indicum	680190	c("10905728", "2925349")	29
Brachythecium buchananii	184619	2680031	13
Leucobryum scabrum	98940	2675651	2
Diplopterygium glaucum	397682	2651567	56
Angiopteris lygodiifolia	3267	5615707	1
Aframomum cereum	NA	2758942	28
Campylopus richardii	193026	5281895	13
Aegiphila verticillata	1688492	3890115	20
Aegiphila obducta	NA	3891369	21
Echinometra lucunter	105361	2278861	14
Schlumbergera bridgesii	1813479	NA	3
Clerodendrum umbellatum	488981	2925368	13
Bombax anceps	1489463	4073690	11
Mandevilla pentlandiana	387715	3616744	8
Sideritis taurica	155266	c("7963437", "7307360")	40
Bruguiera gymnorhiza	39984	10951101	66
Ceriops decandra	172013	c("11267937", "3873955")	41
Stevia jujuyensis	NA	3125654	21
Archidendron chevalieri	1712201	2941358	14
Festuca argentina	464037	4128724	23
Festuca hieronymi	1504337	4115975	21
Cleome amblyocarpa	1077932	3871552	54
Nothoscordum montevidense	1072610	2855584	7
Solanum argentinum	52875	2932402	12
Solanum palitans	159022	2929494	4
Erucaria microcarpa	1078594	5377707	42
Trigonella cretica	78533	5360460	17
Trigonella balansae	200961	5360384	18
Trigonella calliceras	119381	5360415	14
Lessingianthus rubricaulis	NA	3125184	11
Mikania haenkeana	2855421	5398720	22
Heterotheca inuloides	NA	5401982	57
Vernonanthura nudiflora	2067325	3110446	21
Dioscorea dumetorum	167584	8086763	12
Jungia polita	496633	5402208	13
Chrysolaena platensis	434640	3124546	13
Chrysolaena propinqua	2067294	3130607	11
Dioscorea convolvulacea	327919	2754860	5
Dioscorea floribunda	1540009	2755704	16
Blechnopsis orientalis	29606	4079429	4
Dioscorea nelsonii	NA	2754946	5
Medicago sativa	3879	9151957	365
Dioscorea bartlettii	NA	2754766	5
Dioscorea hondurensis	NA	2755391	5
Clerodendrum fragrans	13433	8035908	17
Carthamus tinctorius	4222	3138327	194
Viburnum opulus	85293	2888605	34
Ajuga reptans	38596	2927078	91
Prunus laurocerasus	32242	3021496	59
Symphytum officinale	278672	7558421	37
Amaranthus retroflexus	124763	6109534	34
Digitalis lanata	49450	5414989	117
Symphoricarpos albus	13702	c("10991074", "7523753")	43
Arabidopsis thaliana	3702	11103803	1345
Saduria entomon	NA	5175681	2
Amelanchier canadensis	52523	10945793	9
Melilotus indicus	200951	c("7469129", "2971016")	22
Amaranthus cruentus	117272	5384390	58
Pyracantha coccinea	193309	2988188	58
Suaeda maritima	126913	11107134	22
Coccinella septempunctata	41139	4990191	22
Amaranthus hypochondriacus	28502	9080185	23
Homo sapiens	9606	2436436	1609
Nigella sativa	555479	5371700	139
Catharanthus roseus	4058	c("10925911", "3169830")	333
Triticum aestivum	4565	7795888	272
Euonymus japonicus	212708	7102937	44
Oryza sativa	4530	2703459	456
Lolium perenne	4522	2706241	45
Celosia argentea	46112	3085191	78
Amaranthus caudatus	3567	6109611	52
Bryonia dioica	3652	6422396	64
Delphinium staphisagria	NA	NA	93
Solanum mammosum	115667	2930569	19
Monotropa hypopitys	176248	NA	19
Yucca gloriosa	1087055	2775619	52
Euphorbia lathyris	212925	3066965	80
Tamarix gallica	125585	8380575	11
Aplysia depilans	76186	5191248	15
Trigonella caerulea	200963	5360498	16
Beta vulgaris	161934	8971274	234
Panicum miliaceum	4540	2705090	5
Psidium guajava	120290	5420380	402
Canavalia ensiformis	3823	2962063	42
Popillia japonica	7064	4425774	9
Selaginella doederleinii	186426	7329850	18
Azadirachta indica	124943	3190474	449
Azolla nilotica	336974	8511907	20
Helianthus annuus	4232	9206251	485
Nephrolepis auriculata	298046	NA	2
Goniophlebium formosanum	126678	4029772	51
Pogonatum otaruense	NA	2682996	2
Eurhynchium polystictum	NA	8205788	2
Kalanchoe marmorata	117969	2985938	14
Kalanchoe petitiana	80912	4199124	31
Amaranthus leucocarpus	2613835	NA	5
Rhizogonium dozyanum	NA	7491313	2
Picramnia sellowii	2686319	7329631	11
Mycoplasma mycoides	2102	NA	2
Sesamum angustifolium	NA	3585201	16
Sesamum alatum	300844	3172623	29
Thuidium tamariscinum	67428	2679436	13
Taxus baccata	25629	5284517	230
Haplophyllum bucharicum	1006069	5593240	28
Haplophyllum acutifolium	452768	5834553	107
Nicotiana tabacum	4097	2928774	861
Melaleuca quinquenervia	164942	5415832	79
Allium neapolitanum	74896	2856348	29
Spongionella gracilis	NA	2248767	11
Panax ginseng	4054	5372262	681
Ellisella paraplexauroides	2651306	5185103	12
Ectyoplasia ferox	458493	2243961	16
Staphylococcus aureus	NA	3227657	90
Crambe crambe	3722	5181275	18
Spheciospongia inconstans	795327	2251913	2
Leptogorgia ruberrima	NA	2264095	12
Muricea californica	NA	2260962	19
Stelodoryx chlorophylla	NA	2244150	4
Dynamena pumila	308606	5186309	2
Halichondria bowerbanki	145470	2249909	3
Solanum laxum	205558	2931714	16
Leptogorgia piccola	238994	2264128	12
Leptogorgia violetta	239013	2264155	12
Tethya aurantium	281732	5183451	17
Citrus deliciosa	558547	NA	572
Crassostrea gigas	29159	NA	34
Mya arenaria	6604	7791733	1
Rissoella verruculosa	257596	5279290	7
Leptogorgia rubroflavescens	NA	2264170	9
Vernonia mollissima	NA	7866276	18
Trigonella corniculata	200965	8405343	17
Stylonema alsidii	35155	5275816	2
Oryza coarctata	77588	4110225	10
Cladiella kashmani	1382564	2262878	15
Dictyota dichotoma	2876	5423480	142
Eudendrium glomeratum	524312	2266139	3
Sertularella crassicaulis	NA	2269054	2
Quercus ilex	58334	2879098	53
Pachliopta aristolochiae	76257	1939168	11
Volkameria inermis	49994	2925354	89
Dragmacidon lunaecharta	295239	2249789	15
Apostichopus japonicus	307972	2279100	7
Aglaophenia pluma	401954	2267393	5
Tedania anhelans	1091431	9783204	14
Quercus rotundifolia	501391	2881550	5
Salvia triloba	NA	NA	113
Rhinella arenarum	38577	5216921	5
Axinella cannabina	798305	5183127	103
Latrunculia basalis	NA	2240971	2
Haliclona chilensis	NA	5182416	2
Aplysina lacunosa	289403	9770947	66
Nitella translucens	13777	2637904	2
Sambucus nigra	4202	2888728	121
Cliona chilensis	880269	5183705	6
Amphilectus digitatus	NA	2242733	16
Cymodocea nodosa	55448	11267954	30
Eunicella labiata	NA	2263958	18
Leucilla nuttingi	73653	2237937	4
Ornithopus sativus	181292	7721684	17
Eunicea fusca	204327	5184908	18
Euretaster insignis	478253	2270704	1
Eutreptia viridis	96908	3209569	16
Nitellopsis obtusa	40811	2638307	3
Verongula gigantea	289407	2239244	28
Solanum lycopersicum	4081	2930137	887
Stichaster striatus	467008	2274388	3
Xestospongia testudinaria	178554	2246291	104
Ficus pumila	66386	5361930	53
Sideritis syriaca	155265	7961270	75
Aaptos aaptos	253165	2251089	14
Vanilla tahitensis	NA	2803401	67
Encope emarginata	2039559	2279052	2
Alstroemeria aurea	56742	2753786	18
Axinella verrucosa	237119	5183149	43
Petrosia ficiformis	68564	2246423	72
Osteolaemus tetraspis	184242	2441385	4
Tethya deformis	NA	5183408	11
Alitta succinea	981110	2315382	14
Heliopsis helianthoides var. scabra	192637	5702122	10
Alsophila spinulosa	204586	5529644	19
Pisum sativum	3888	NA	412
Leptogorgia viminalis	1528112	2264185	12
Phoenix dactylifera	42345	6109699	58
Aplysina fistularis	202113	2239280	91
Achillea millefolium	13329	3120060	237
Cerastoderma glaucum	94722	2286585	1
Ciona intestinalis	7719	2329622	12
Lamprothamnium papulosum	77624	2638282	4
Equisetum ramosissimum	195849	2687940	19
Solanum aethiopicum	205524	2929847	57
Meyenaster gelatinosus	466991	2273996	4
Aiolochroia crassa	261677	2239256	19
Rhizophora mucronata	61149	10920169	54
Cladophora rupestris	34133	5272898	5
Hymeniacidon perlevis	177573	2250096	23
Clerodendrum infortunatum	1073819	3892486	13
Suberites massa	279590	2251202	47
Amphilectus fucorum	942674	2242742	45
Sinularia polydactyla	668482	2262647	19
Acanthaster planci	133434	2271208	58
Cannabis sativa	3483	5361880	525
Cinachyrella alloclada	666329	2248879	11
Penicillium digitatum	36651	2597892	10
Aesculus hippocastanum	43364	3189815	132
Tanacetum vulgare	128002	3118274	182
Equisetum giganteum	3259	7287808	20
Capsella bursa-pastoris	3719	c("7466177", "5375388")	59
Polymastia pachymastia	283556	2251400	3
Panax quinquefolius	44588	5372246	95
Hymedesmia australis	NA	2241284	3
Sesamum indicum	4182	3172622	110
Phoenix canariensis	113250	7445284	14
Mytilus edulis	6550	8288896	46
Ircinia variabilis	468559	2239075	6
Cladophora vagabunda	34136	5272441	17
Dysidea avara	196820	2238461	32
Duttaphrynus melanostictus	30335	2422538	16
Sarcotragus foetidus	1162770	2239013	7
Cymbopogon parkeri	1564041	NA	4
Dendronephthya	51109	11310375	43
Chlamydomonas reinhardtii	3055	5271221	142
Cystoseira crinita	NA	3197688	69
Bryopsis plumosa	3130	5272029	9
Sargassum filipendula	143162	3197095	8
Sargassum furcatum	2735726	3197176	4
Caulerpa prolifera	76314	2643011	16
Choisya ternata	416188	3833284	29
Canistrocarpus cervicornis	499615	4377177	27
Dictyopteris delicatula	531973	5423651	14
Dictyopteris plagiogramma	NA	5423638	10
Dictyota mertensii	381676	5423538	7
Spatoglossum macrodontum	NA	3200466	4
Apis mellifera	7460	1341976	65
Croton hieronymi	NA	3059335	42
Vitis vinifera	29760	5372392	880
Eucalyptus tereticornis	183855	3176719	39
Codakia orbicularis	13016	2287363	1
Aulacomya atra	373637	5188832	2
Nicotiana benthamiana	4100	3800423	26
Delisea pulchra	40385	5279845	50
Clathria prolifera	1190602	2240410	7
Aloe rubroviolacea	NA	2777946	16
Phyllophora crispa	29239	5279442	3
Chlorella vulgaris	3077	c("9301493", "5270961")	62
Candida albicans	5476	NA	66
Caulerpa taxifolia	76313	2643172	26
Kalanchoe daigremontiana	23013	2985936	21
Calophyllum inophyllum	158927	5421065	139
Schlumbergera truncata	3595	5383983	4
Pelophylax ridibundus	8406	2426661	1
Phyllidiella pustulosa	154616	2291741	18
Amaranthus tricolor	29722	5384397	32
Dendronephthya hemprichi	859393	2263519	5
Lycopodium obscurum	NA	NA	48
Zoanthus sociatus	134931	2257973	4
Sarcophyton subviride	NA	5185200	1
Sorghum bicolor	4558	c("11044904", "2705181")	84
Brassica rapa	3711	7903057	277
Cinachyrella schulzei	885871	2248914	6
Anacardium occidentale	171929	5421368	64
Tripneustes esculentus	NA	2278877	39
Neofibularia nolitangere	458507	2243094	7
Axinella aruensis	85778	5183116	36
Baikalospongia bacillifera	83851	2246467	2
Tedania mucosa	NA	2243415	2
Cucumaria japonica	NA	NA	14
Ahnfeltia tobuchiensis	NA	NA	1
Dysidea fragilis	1336851	2238397	50
Ulva rigida	75689	5273416	10
Aplysinidae	121475	4915	3
Ellisolandia elongata	48944	8103861	15
Ipomoea batatas	4120	2928551	154
Jania virgata	NA	NA	2
Vigna angularis	3914	2982508	71
Polypodium formosanum	872804	NA	47
Polytrichum formosum	41836	4280088	3
Populus fremontii	295326	3040237	2
Dermonema abbottiae	NA	NA	16
Mangifera indica	29780	3190638	767
Pteroeides esperi	NA	2258673	1
Ophiocordyceps sinensis	72228	2560562	111
Daphnia galeata	27404	2234812	1
Centroceras clavulatum	159503	5276780	2
Ceramium pacificum	679013	5277041	2
Iophon	1336928	2242453	3
Xestospongia	178550	2239914	101
Cuscuta pentagona	112407	2927490	21
Citrus paradisi	NA	NA	298
Gryllotalpa orientalis	213494	1716183	17
Opuntia comonduensis	NA	NA	2
Laurencia dendroidea	700169	2661140	385
Laurencia obtusa	137763	NA	230
Palisada perforata	470590	5823941	17
Laurencia aldingensis	1167835	2661097	7
Laurencia okamurae	2510711	4375969	50
Laurencia thyrsifera	99903	NA	10
Bugula neritina	10212	4984851	51
Paracribricellina cribraria	NA	1008490	12
Melanothamnus somalensis	1917069	NA	4
Ephedra equisetina	173280	2653316	28
Cystoseira barbata	590725	3197730	32
Gelidium filicinum	NA	NA	3
Lycopodium clavatum	3252	2688393	58
Acanthophora spicifera	385024	5277297	19
Crassostrea virginica	6565	2286079	3
Chondrus canaliculatus	NA	NA	2
Iridaea ciliata	2668044	NA	1
Gigartina skottsbergii	NA	NA	2
Mazzaella laminarioides	29232	2666314	3
Callophyllis flabellata	NA	NA	2
Gymnogongrus furcellatus	NA	NA	1
Salpa thompsoni	569448	5232502	40
Polyzoa opuntia	581072	5200877	5
Phallusia nigra	569429	2330558	50
Biomphalaria tenagophila	112528	9068475	2
Derris trifoliata	185716	5350336	48
Hydrodictyon reticulatum	3107	2641977	20
Boodleopsis pusilla	381415	2643340	8
Codium dichotomum	NA	5272200	8
Ulva fasciata	111617	NA	35
Sarcodiotheca gaudichaudii	31447	2668224	1
Callophyllis laciniata	NA	2666626	2
Dictyota cervicornis	NA	NA	24
Neoesperiopsis digitata	NA	NA	16
Codium decorticatum	414126	5272147	12
Trematocarpus dichotomus	40390	NA	1
Callophyllis variegata	217482	4278167	1
Gracilaria edulis	172966	NA	19
Gracilaria longa	301532	NA	1
Cryptonemia angustata	NA	2656632	3
Grateloupia doryphora	185956	NA	2
Citrus karna	414734	NA	4
Bombax malabaricum	NA	NA	56
Baccharoides anthelmintica	759864	c("3087253", "10944490")	67
Prosopis spicigera	1217432	NA	14
Cibotium cumingii	1342342	4195489	1
Crypthecodinium cohnii	2866	7633765	3
Dioscorea polystachya	55575	2754732	49
Posidonia oceanica	55489	8503283	46
Chrysolaena cognata	NA	3130622	13
Rhododendron ponticum	49628	7327990	15
Chondracanthus chamissoi	38341	5279164	1
Actinia equina	6106	2256559	7
Gleichenia japonica	3274	NA	56
Woodwardia orientalis	86683	5665860	15
Hypnum plumaeforme	NA	2682008	4
Ulva linza	63409	5273454	49
Abutilon theophrasti	3631	3152614	11
Aureoumbra lagunensis	44058	NA	15
Prorocentrum micans	2945	7775000	6
Acarnus erithacus	NA	2242383	8
Suaeda aegyptiaca	224153	3757104	34
Macrobrachium nipponense	159736	2224515	27
Solanum jasminoides	NA	NA	8
Ramalina	56479	2521975	13
Halocynthia aurantium	254849	2331867	15
Lycopodiella cernua	NA	10778214	38
Dolichospermum solitarium	119678	8021629	5
Nodularia harveyana	114805	7905689	10
Nostoc carneum	374162	7359805	12
Nitzschia brevirostris	908979	8004254	3
Padina gymnospora	439534	3200154	9
Ulnaria acus	1436140	NA	3
Cyclotella cryptica	29204	3193203	6
Detonula confervacea	83371	NA	6
Thalassiosira eccentrica	49261	3193453	11
Prorocentrum balticum	71860	9559080	5
Prorocentrum mexicanum	72677	7361880	4
Pyrocystis lunula	2972	NA	18
Gonyaulax polygramma	293646	7583968	2
Chara buckellii	NA	NA	5
Oocystis polymorpha	1461600	NA	5
Ulva gigantea	523338	5273451	2
Ulva popenguinensis	NA	NA	9
Tetrapanax papyrifer	46417	3035275	98
Saccharomyces cerevisiae	4932	c("2599166", "7440012")	326
Porphyridium	2791	7790038	2
Serratula tinctoria	65004	5388835	16
Vanilla planifolia	51239	2803398	99
Cucurbita pepo	3663	c("8717303", "2874508")	101
Selaginella delicatula	1353961	3710030	55
Sesamum radiatum	300843	3172620	16
Solanum melongena	4111	2930617	154
Fucus vesiculosus	49266	8222574	43
Solanum lanceolatum	329782	2929230	23
Thalassiosira pseudonana	35128	3193414	40
Tritrichomonas foetus	1144522	NA	10
Aloe vera	34199	c("7473344", "2777724")	156
Wrightia tinctoria	653463	5536686	28
Macoma balthica	NA	NA	3
Staphisagria macrosperma	104301	7620156	93
Spinacia oleracea	3562	3083647	193
Ulva lactuca	63410	5273309	60
Poncirus trifoliata	NA	3190128	142
Salvia fruticosa	268906	6412283	136
Citrus unshiu	55188	NA	175
Aframomum sceptrum	199617	NA	28
Schleichera trijuga	2871444	NA	11
Ophioderma longicaudum	NA	5818327	3
Selenicereus undatus	176265	10334868	28
Cuscuta campestris	132261	NA	19
Mytilus galloprovincialis	29158	2285683	15
Ophioderma longicauda	72727	NA	3
Maclura pomifera	3496	2984580	94
Cynomorium songaricum	627609	NA	68
Litsea sericea	344079	4180597	42
Ekebergia pterophylla	992690	3851159	19
Allium victorialis	88845	2857132	50
Toona ciliata	67918	3190472	123
Lordhowea insularis	190715	5401102	5
Suberites carnosus	NA	2251158	11
Zingiber officinale	94328	2757280	712
Pyrosoma atlanticum	76845	5232532	20
Neolitsea sericea	128655	7304405	60
Cajanus cajan	3821	2960383	121
Betula dahurica	NA	5331890	35
Sambucus chinensis	1045114	7272656	9
Erythrophleum fordii	568080	2971186	50
Gleditsia sinensis	66096	2959509	36
Centaurea iberica	363431	7904537	7
Rubus niveus	59495	2989183	14
Stephania tetrandra	425106	5592737	53
Cydonia vulgaris	NA	7648162	92
Callilepis laureola	112345	5393466	10
Celastrus paniculatus	994668	7265565	45
Euphorbia piscatoria	154995	3068817	23
Neolitsea aciculata	384321	7304524	61
Guarea macrophylla	155638	7271393	26
Leontodon filii	1053362	3137549	5
Aristolochia triangularis	158574	7313743	60
Phyllanthus sellowianus	319611	5381899	26
Raulinoa echinata	1331808	3833912	34
Cardopatium corymbosum	143178	11088614	3
Sideritis candicans	155236	7307905	45
Simarouba versicolor	459157	7329580	11
Bowdichia virgilioides	149685	2975476	30
Aristolochia galeata	314111	NA	15
Trema micrantha	NA	10937780	6
Rhinacanthus nasutus	537489	7263230	69
Enkianthus campanulatus	13508	7135609	10
Gentiana macrophylla	50765	7761022	49
Codonopsis lanceolata	103999	8410927	35
Oldenlandia herbacea var. herbacea	499971	7067159	41
Cullen corylifolia	NA	NA	121
Coffea liberica var. liberica	394429	7221488	5
Antrodia cinnamomea	279009	NA	88
Symphyotrichum novi-belgii var. novi-belgii	NA	7223381	7
Artemisia thuscula	401939	3121623	59
Hypericum ascyron	210378	3189479	47
Hypericum erectum	282539	7330122	60
Cymbopogon martinii	79837	NA	73
Koanophyllon albicaulis	NA	NA	16
Alpinia katsumadai	NA	5635657	86
Thalictrum aquilegifolium	NA	3033131	20
Euodia rutaecarpa	NA	5594200	44
Salvia tiliaefolia	NA	NA	9
Onopordum macrocanthum	NA	4206024	13
Asarum chingchengense	367681	NA	3
Dystaenia takeshimana	NA	8424688	13
Simsia cronquistii	NA	5691483	5
Hymenidium densiflorum	NA	3633799	4
Artemisia siversiana	NA	3121370	26
Platycodon grandiflorum	NA	NA	136
Pourthiaea arguta	2109368	2988149	13
Ficus erecta var. beecheyana	1008913	5834128	27
Zea mays mays	NA	NA	1
Acalypha spiciflora	NA	7456824	20
Quercus myrsinaefolia	NA	3906460	23
Orthosiphon aristatus var. aristatus	NA	7308027	28
Phyllanthus puberus	NA	5383156	15
Austroeupatorium inulaefolium	NA	5831200	17
Smilax lanceaefolia	NA	5553831	3
Rubus rosaefolius	NA	7707148	5
Peperomia leptostachya	511531	3086371	76
Thulinella chrysantha	1522775	9785756	32
Liabum floribundum	1227319	8353533	31
Tephrosia viridiflora	NA	5612374	7
Anaphalis araneosa	NA	8077893	17
Conocephalum supradecompositum	NA	4276584	8
Mikania goyazensis	1745109	5398577	35
Gentiana algida	50748	3170111	33
Taraxacum hallaisanense	2803980	5697957	9
Hohenbuehelia serotina	NA	2527596	31
Senecio tauricolus	NA	4216292	8
Taraxacum wallichii	NA	5394159	7
Lychnophora markgravii	NA	NA	15
Sideritis dendro-chahorra	403018	NA	9
Orthosiphon grandiflorus	NA	7725192	108
Ramalina hierrensis	643230	3395560	13
Andrachne rotundifolia	446974	NA	6
Pseudosophora alopecuroides	NA	7558605	7
Cymbidium giganteum	163269	7511408	5
Mezilaurus itauba	NA	4182249	7
Peteravenia malvaefolia	NA	6291515	3
Packera toluccana	NA	4248941	6
Grosmannia wageneri	360468	2573904	8
Citrus aurantifolia	NA	NA	143
Mentha villosa	NA	8004895	3
Senecio tauricola	904575	NA	8
Artocarpus integer	3490	2984566	98
Microbiota decussata	13614	2684894	18
Lethariella cladonioides	2054047	3409304	12
Monascus pilosus	89488	5259756	59
Echinacea angustifolia	308558	3150933	89
Halimodendron halodendron	47657	NA	14
Stenocarpella macrospora	371126	2567319	12
Monteverdia guyanensis	NA	c("10709776", "11249526")	13
Euploca scabra	NA	10862564	9
Guilandina volkensii	NA	11211366	12
Lipschitziella deltoidea	NA	10876044	26
Ligustrum obtusifolium	178760	3172296	40
Sinacalia tangutica	217505	3115131	32
Periploca sepium	190712	5526185	106
Tsuga chinensis	93694	2687186	18
Garcinia multiflora	1009474	3189570	81
Codonopsis pilosula	86864	5412957	60
Dioscorea collettii	357959	4937226	24
Piper khasianum	405331	4191405	6
Alpinia pinnanensis	125262	5301989	15
Alpinia hainanensis	125259	5302164	86
Alpinia mutica	299931	5302190	33
Alpinia tonkinensis	125268	5302151	5
Urceola rosea	141623	5535797	7
Quercus macrocarpa	519047	2878213	12
Virola carinata	NA	7333680	28
Xylopia emarginata	1005658	3157276	13
Crepis phoenix	NA	5403394	4
Melicope triphylla	354503	3831206	53
Ligularia tongolensis	256636	5395439	17
Adenophora capillaris	1392102	5409473	3
Ferula jaeschkeana	1514027	3638132	35
Tinospora sinensis	152349	3830295	51
Trema orientale	63057	2984508	18
Kadsura ananosma	133441	NA	71
Diospyros eriantha	1009467	4069816	19
Ajuga bracteosa	1585251	NA	24
Gnetum montanum	3381	2653221	69
Anaphalis lactea	481985	3136927	25
Lagotis yunnanensis	1310066	8213969	10
Dysosma aurantiocaulis	335807	3981234	8
Strobilanthes yunnanensis	2054576	3777471	12
Neolitsea konishii	1609886	4179736	26
Damnacanthus indicus	58425	2903461	11
Litsea umbellata	155301	7304473	3
Machilus obovatifolia	NA	4178305	29
Panax pseudoginseng	44681	5372282	64
Caryopteris tangutica	201514	3897567	8
Cuphea carthagenensis	312566	3188685	14
Cinnamomum kotoense	1132458	4182883	61
Mucuna membranacea	NA	2951412	21
Camchaya loloana	1075355	7336522	8
Coniogramme japonica	29598	c("8391312", "10945736")	12
Coffea congensis	49391	2895563	7
Triumfetta rhomboidea	415523	c("7979473", "3152069")	10
Loranthus tanakae	2596929	NA	17
Senecio scandens	189247	c("7378006", "7985572")	24
Artemisia giraldii	669123	3120825	21
Paris polyphylla var. chinensis	221254	5295939	39
Neolitsea hiiranensis	1609885	4179851	43
Ligularia nanchuanica	2126629	5395517	19
Begonia nantoensis	78253	4157454	60
Artemisia eriopoda	1027781	3121189	11
Ziziphora pamiroalaica	751881	3899100	2
Solanum violaceum	329803	7901917	47
Balanophora indica	1128101	c("7147908", "7531800")	10
Piper attenuatum	538233	7919117	21
Hypericum geminiflorum	860794	7330063	48
Piper philippinum	NA	4184104	55
Goniothalamus amuyon	1602035	3154609	49
Euchresta formosana	256638	2951878	75
Rhododendron formosanum	141212	4175531	18
Perrottetia arisanensis	1609888	8201816	14
Petasites formosanus	1815962	3088300	89
Photinia lucida	455099	NA	9
Spiraea formosana	409510	3026754	60
Hibiscus taiwanensis	1898877	3940982	91
Taraxacum formosanum	170733	5394412	56
Rhamnus formosana	1813053	3875277	16
Gentiana davidii var. formosana	NA	8035487	14
Cichorium spinosum	114282	5392268	17
Schisandra propinqua	124790	7335136	123
Stephania sutchuenensis	NA	5592739	13
Kadsura coccinea	124780	7335142	211
Leucosyke quadrinervia	1399699	4102178	9
Astragalus orbiculatus	NA	5343120	37
Glochidion sphaerogynum	544978	NA	9
Euphorbia granulata	1046465	3070132	14
Illicium difengpi	124772	8066939	40
Palhinhaea cernua	73621	6385660	46
Artemisia minor	1227633	3121555	51
Ligularia thyrsoidea	NA	NA	18
Caragana spinosa	626692	11092295	30
Berchemia floribunda	1226760	3876453	54
Garuga floribunda var. gamblei	NA	8176092	4
Rubia wallichiana	1905583	2892342	41
Lysionotus denticulosus	640809	3823596	8
Flemingia macrophylla	520843	c("5359866", "7848561")	55
Primula macrophylla	487793	8090966	11
Ligularia macrophylla	2126606	5395531	38
Goniophlebium niponicum	126675	5733753	100
Mussaenda macrophylla	1043500	2892409	12
Zanthoxylum myriacanthum	1009510	c("7269421", "7859167")	10
Tinomiscium petiolare	382115	7388872	1
Brachystegia nigerica	NA	2952680	10
Carpesium macrocephalum	557628	3094826	33
Heliotropium marifolium	2083023	NA	9
Codonopsis macrocalyx	1678352	NA	5
Ligularia duciformis	262731	5395497	30
Semiaquilegia adoxoides	349366	7276576	6
Adenophora coelestis	1392103	5409491	3
Geum rupestre	148910	c("5369802", "8108759")	4
Artemisia anomala	714449	3121446	42
Zanthoxylum simulans	328402	3834219	138
Cremanthodium arnicoides	2126564	3137258	2
Salvia amplexicaulis	268888	7367642	27
Aristolochia mollissima	158558	NA	65
Phyllanthus reticulatus	296037	5382478	15
Microglossa pyrifolia	1898725	5396042	57
Artemisia lancea	2291100	3120857	28
Glycosmis parviflora	159048	7732678	67
Sabia parviflora	710636	8158241	3
Ophiorrhiza liukiuensis	489897	NA	31
Saussurea parviflora	238949	10973845	17
Neolitsea parvigemma	2306984	4179373	27
Oriastrum lycopodioides	NA	3141502	1
Phanera retusa	1779206	2953025	4
Glycine max	3847	c("11096093", "5359660")	422
Rosa taiwanensis	1826188	3010557	23
Mosla dianthera	1874238	2926630	16
Phyllanthus oligospermus	586100	5382328	23
Sapium rigidifolium	NA	NA	10
Neolitsea acuminatissima	2803928	4180432	40
Lespedeza juncea	688283	8458528	13
Zanthoxylum wutaiense	697043	3833102	73
Melicope semecarpifolia	697038	3831500	92
Aglaia roxburghiana	NA	5598022	24
Vitex quinata	167923	7309278	24
Centrosema pubescens	185703	2964904	18
Diospyros morrisiana	1008904	4070710	26
Ferula kirialovii	555418	3637992	4
Euchresta japonica	256639	2951881	54
Murraya euchrestifolia	1224773	5594630	151
Artemisia igniaria	1238151	3121054	36
Patrinia rupestris	59172	6058845	17
Zanthoxylum piasezkii	1752150	3835358	10
Aristolochia kwangsiensis	158552	11149188	4
Delphinium tatsienense	1045312	7277564	23
Kadsura heteroclita	124781	3745235	144
Saussurea cordifolia	NA	5300845	31
Adenophora stenophylla	226228	5409424	3
Lepisorus contortus	699669	4025651	31
Lophanthus chinensis	NA	5606018	14
Codonopsis subscaposa	1392606	5412990	5
Codonopsis clematidea	942849	8569825	25
Inula japonica	453958	3148520	89
Microtropis japonica	1089418	5579815	65
Polyalthia suberosa	105757	3156325	11
Saussurea muliensis	254917	5404646	26
Cryptocarya amygdalina	2580221	4178658	24
Adenophora hunanensis	187270	NA	3
Rhodiola linearifolia	1439919	NA	6
Brandisia hancei	255883	3732880	14
Wendlandia tinctoria	499984	5338713	7
Debregeasia saeneb	1037061	4099243	10
Drynaria quercifolia	NA	10764425	8
Eleocharis acutangula	679952	2716800	4
Salvia officinalis	38868	2927004	356
Citrus tankan	1008980	NA	15
Heliotropium ellipticum	2171543	4066187	15
Ferula assa-foetida	52471	8113074	129
Mallotus pallidus	396490	11336093	13
Neolitsea buisanensis	1609884	7304495	8
Hymenodictyon orixense	768888	2904440	25
Hedychium villosum	199644	2758673	5
Artemisia vestita	1811969	7375115	16
Petasites tricholobus	186966	3088318	19
Viburnum cylindricum	237931	3856469	61
Stephania sinica	1501472	5592751	7
Lobelia davidii	1715890	5409056	5
Convolvulus arvensis	4123	2928390	23
Delphinium shawurense	NA	7277679	6
Dicliptera riparia	NA	5575125	14
Adenophora potaninii	82277	5409669	3
Commelina undulata	NA	2763969	5
Cipadessa baccifera	43897	3851819	107
Gundelia tournefortii	165083	3087520	22
Diospyros maritima	413758	3032994	122
Andrachne telephioides	300987	3079631	6
Rhododendron latoucheae	184576	7328541	33
Glossogyne tenuifolia	260272	NA	5
Prunus zippeliana	232787	3023356	22
Engelhardia roxburghiana	139932	8413198	44
Ajania nubigena	2068726	3112210	11
Ligularia atroviolacea	358079	5395574	25
Breynia fruticosa	296042	10989428	67
Pulicaria gnaphalodes	NA	3095546	31
Clausena dunniana	1224754	7269472	42
Magnolia compressa	85872	3153607	37
Matteuccia struthiopteris	3277	10928782	22
Phyllanthus urinaria	296035	5382780	61
Viola yedoensis	NA	7296450	28
Leucothoe grayana	NA	7328839	38
Elliottia paniculata	75585	7328332	28
Lindera glauca	332435	7304540	80
Hibiscus cannabinus	229543	3152547	78
Lagerstroemia speciosa	122810	11089730	70
Picea obovata	331118	5284765	58
Crataegus pinnatifida	510735	3014527	81
Pavonia schiedeana	1129471	5618317	1
Nandina domestica	41776	5371712	38
Zanthoxylum ailanthoides	159071	7269097	138
Dalbergia sissoo	107308	11384963	93
Aleurites moluccanus	123498	4930679	12
Coptis trifolia	38790	10937178	14
Daphne gnidioides	NA	5523428	13
Parmentiera aculeata	1971483	7533857	2
Picea jezoensis	67778	7797158	71
Toxicodendron sylvestre	269722	4928886	17
Plantago asiatica	197796	7996741	62
Symplocarpus foetidus	28477	10946570	9
Alnus japonica	109063	2876196	104
Dioscorea oppositifolia	569628	2754965	52
Tecoma stans	69904	c("7777229", "3172492")	45
Jatropha dioica	2907117	3072862	5
Paederia foetida	60087	c("2909527", "7525805")	40
Osmanthus fragrans	93977	3172278	71
Juniperus horizontalis	669713	2684410	18
Cyperus conglomeratus	1423382	2714301	24
Ancathia igniaria	324585	3097009	6
Chrozophora plicata	NA	c("3054448", "8108551")	77
Boerhavia repens	427792	3086288	6
Sambucus adnata	57203	3857491	11
Setaria glauca	NA	7551033	3
Ajuga postii	NA	3886794	4
Ajuga taiwanensis	946572	7499018	48
Asphodeline globifera	NA	2777117	16
Euphorbia aleppica	1333886	3067011	21
Euphorbia petiolata	212954	7736449	24
Centaurea regia	2565749	3128875	14
Echinops galalensis	NA	5392744	10
Eclipta alba	2448053	c("7664274", "5384955")	67
Diospyros montana	413762	4070768	27
Aglaia elaeagnoidea	201007	5597755	70
Pellia epiphylla	40340	2689550	53
Corylus avellana	13451	2875979	49
Euphorbia paralias	756629	3069761	73
Dorstenia	106722	2984540	2
Bituminaria bituminosa	53836	c("10976352", "2952882")	18
Prunus prostrata	195662	3021265	23
Isodon japonicus	425908	7308617	143
Euphorbia supina	526203	NA	105
Siphonostegia chinensis	374729	3732295	6
Chukrasia tabularis	201014	4934732	59
Campanula medium	56154	5411453	56
Helleborus multifidus	171891	7277089	9
Lagenaria siceraria	3668	2874672	39
Alpinia officinarum	199623	5302199	98
Prunus cornuta	743733	3021387	6
Erysimum cuspidatum	358672	3048411	13
Peucedanum ruthenicum	NA	8388124	12
Salvia regla	392683	2927054	16
Acroptilon repens	NA	NA	32
Valeriana wolgensis	NA	c("7298911", "7908654")	16
Heracleum grandiflorum	380075	3629701	15
Salvia verticillata	49220	2926995	27
Solanum trilobatum	404689	2931071	3
Balanophora fungosa	29813	7147896	33
Oxyceros horridus	1489763	2904174	6
Papaver rhoeas	33128	2888443	73
Artemisia annua	35608	8373355	555
Drosophila melanogaster	7227	11195063	257
Diospyros buxifolia	589111	4070235	13
Cleistanthus collinus	1357584	4940432	29
Calophyllum polyanthum	1679397	8191255	29
Nothapodytes nimmoniana	159386	3596916	23
Coscinium fenestratum	483232	5592750	13
Pavetta indica	1008962	2924801	7
Pedalium murex	642575	5527253	24
Erythrina stricta	1679267	5349642	10
Taraxacum officinale	50225	8121923	89
Lancea tibetica	188317	7469425	14
Cocos nucifera	13894	2735117	97
Colletia spinosissima	262930	6371450	5
Zanthoxylum integrifoliolum	NA	3837579	131
Wisteria floribunda	3922	10515990	29
Phyllostachys edulis	38705	c("5290168", "7730240")	41
Thujopsis dolabrata	13727	2684102	98
Pinus sylvestris	3349	5285637	232
Nauclea diderrichii	170061	5339118	38
Ammi majus	48026	3034182	48
Ranunculus sceleratus	147635	3033374	14
Degeneria vitiensis	13483	7945597	5
Calophyllum bracteatum	NA	7708753	14
Aglaia lawii	306522	7271334	57
Maackia amurensis	37501	5360278	114
Aristolochia grandiflora	145283	2874014	6
Artemisia herba-alba	72329	3120848	273
Elsholtzia ciliata	662901	2927075	57
Triumfetta semitriloba	93802	3152072	2
Chamaecyparis formosensis	187461	2683884	213
Caragana microphylla	220690	2943200	9
Diospyros chaetocarpa	NA	4071408	1
Populus euphratica	75702	3804846	31
Acalypha wilkesiana	217498	3057221	5
Magnolia sieboldii	85868	3152959	17
Senna obtusifolia	346985	2957408	90
Capsicum annuum	4072	2932944	648
Coffea liberica var. dewevrei	213301	2895394	7
Calophyllum tomentosum	NA	5556153	19
Ceiba pentandra	193163	11317144	13
Cyperus rotundus	512623	7394985	188
Ptilidium pulcherrimum	NA	2688707	7
Thalia multiflora	1765318	5303036	7
Ursinia nana	41657	3089064	38
Zanthoxylum gilletii	1291627	3838162	61
Agave vivipara	NA	2766811	26
Mitchella repens	45181	5338762	7
Aloe sinkatana	210945	2777655	9
Tetracentron sinense	13715	5529117	23
Terminalia superba	798610	3189393	21
Cornus canadensis	4282	3082270	9
Vernicia fordii	73154	3074906	26
Hemerocallis fulva	34190	2781074	67
Tripterygium wilfordii	458696	5579615	743
Scleropyrum wallichianum	1504490	NA	6
Caesalpinia pulcherrima	53846	10947470	109
Mikania glomerata	1073848	7337157	8
Semenovia	325733	3232462	2
Juniperus formosana	453927	2684591	67
Opuntia ficus-indica	371859	c("11012752", "5384064")	138
Viscum album	3972	2889828	85
Populus tremula	113636	3040249	126
Sorbus aucuparia	36599	7715767	34
Diospyros sylvatica	NA	4070080	15
Typha angustifolia	59011	5289461	13
Calocedrus formosana	54798	2683946	92
Artocarpus altilis	194251	2984573	159
Psophocarpus tetragonolobus	3891	10930299	59
Nymphaea alba	34301	8411299	30
Populus nigra	3691	3040227	32
Larix kaempferi	54800	c("7901427", "2686157")	210
Thuja occidentalis	3317	2684178	100
Solanum dulcamara	45834	2932737	58
Chenopodium rubrum	NA	7751130	25
Vitex negundo	361442	2925564	195
Akebia quinata	13331	3033965	59
Zataria multiflora	751877	3899656	42
Melissa officinalis	39338	5341501	139
Euphorbia cyparissias	38844	3070106	30
Harrisonia abyssinica	557062	3709029	53
Tabernaemontana pachysiphon	403125	3615365	45
Juniperus sabina	224740	7963890	88
Trifolium repens	3899	5358748	61
Sanguisorba alpina	281910	3029699	16
Polygonum glaucum	NA	5334320	10
Euphorbia milii	65559	9523421	17
Euphorbia esula	3993	c("7470896", "8203538")	94
Abies nordmanniana	97177	2685552	38
Lepidium virginicum	59292	8380543	3
Curcuma mangga	379528	2757639	60
Vaccinium macrocarpon	13750	NA	167
Lithocarpus glaber	157794	5332388	2
Agathis vitiensis	60855	NA	8
Sansevieria cylindrica	13668	2770617	5
Senna didymobotrya	72401	2957556	60
Sarracenia flava	4359	5421391	17
Stangeria eriopus	34343	2683200	24
Pueraria montana var. lobata	3893	c("2977647", "9092074")	115
Leptospermum scoparium	295139	3181762	86
Abies sachalinensis	78264	2685437	105
Cryptocoryne spiralis	1160303	2869170	9
Euphorbia fischeri	NA	3067021	42
Crotalaria pallida	3830	8260433	23
Glycosmis citrifolia	650008	NA	61
Stellera chamaejasme	142738	7311593	94
Saussurea involucrata	200489	8248931	97
Strobilanthes psilostachys	NA	3778839	20
Eremurus chinensis	928054	2778797	11
Aristolochia kaempferi	158550	NA	170
Toxicodendron wallichii	690252	7321601	10
Colocasia antiquorum	199218	NA	27
Microtropis fokienensis	1089417	5579860	58
Lonicera angustifolia	2294059	7856895	6
Cynoglossum gansuense	NA	4064155	12
Anaphalis busua	1209451	7910835	17
Celastrus hypoleucus	489980	3793659	36
Garuga pinnata	1591304	3993458	22
Glyptopetalum sclerocarpum	NA	3792664	25
Adenophora stricta	82279	5409371	3
Codonopsis meleagris	1392599	5412928	5
Codonopsis subglobosa	1392605	5412873	7
Codonopsis bulleyana	1392586	5412898	5
Codonopsis canescens	1392587	5412968	6
Codonopsis chlorocodon	1392589	5412863	5
Codonopsis tubulosa	103998	5412942	4
Codonopsis ussuriensis	1049783	5412911	9
Lonicera hypoleuca	2547414	7524693	7
Artemisia phaeolepis	401927	3121265	7
Artemisia mongolica	669133	7518497	16
Saussurea japonica	254911	7518410	8
Saussurea hieracioides	238942	5404654	14
Polygonatum stenophyllum	261425	2770000	3
Gentiana siphonantha	374097	8323432	11
Gentiana tibetica	374099	4934494	23
Pleurostylia opposita	123450	3792354	25
Cinnamomum philippinense	337469	4181118	43
Gynura japonica	1604314	3139807	64
Ixeridium gracile	1325988	8015209	15
Ficus pandurata	1009471	8037208	17
Ficus sagittata	463870	5571076	7
Ligustrum robustum	1028359	7615394	33
Piper sylvaticum	405345	4185269	20
Piper mullesua	126644	8023840	50
Piper pedicellatum	1546314	7305176	13
Piper thomsonii	405346	7304790	2
Aster himalaicus	NA	NA	21
Ajania fruticulosa	99024	3112285	45
Ligularia veitchiana	262729	5395467	64
Cyanotis arachnoidea	1503182	5303388	11
Blainvillea acmella	1205696	c("5385687", "11090291")	50
Ligularia nelumbifolia	262732	5395549	42
Ligularia odontomanes	NA	5395482	14
Carpesium lipskyi	1898829	3094837	7
Carpesium longifolium	2558928	3094857	17
Cremanthodium discoideum	308333	3137254	14
Cremanthodium ellisii	186945	9859663	11
Spilanthes paniculata	NA	9740476	5
Corchorus aestuans	360610	3152092	21
Leontopodium nanum	595347	3140687	8
Ligularia sagitta	217502	5395546	36
Parasenecio auriculatus	2783885	NA	11
Soroseris hookeriana	996406	3137744	16
Rhodiola kirilowii	203008	7334350	17
Callicarpa pilosissima	2813830	5609360	28
Gaultheria borneensis	157505	4172522	11
Euphorbia micractina	1333928	3067814	91
Euphorbia altotibetica	1333888	3066126	7
Euphorbia kansui	239687	3065761	106
Onychium siliculosum	1082502	5566645	15
Rhododendron ellipticum	134444	7712328	15
Flemingia paniculata	2595086	8120129	12
Oleandra wallichii	328223	4196795	26
Oxytropis altaica	1938192	5360822	3
Dalbergia assamica	698352	2968625	7
Tadehagi triquetrum	714511	2950828	21
Vitex peduncularis	1489957	3903727	10
Ligularia intermedia	711536	5395509	29
Glochidion zeylanicum	271535	10968993	50
Pisonia aculeata	363212	3086260	42
Cistanche salsa	161396	7332223	48
Casearia graveolens	2575389	6043379	4
Lindera communis	155291	7304569	10
Atalantia buxifolia	76974	5593924	133
Tephrosia candida	587868	5342186	50
Tripterospermum lanceolatum	933376	5596430	18
Rostrinucula dependens	694325	3887596	5
Beilschmiedia tsangii	1603694	7304706	37
Glochidion puberum	283122	10771519	23
Diospyros ferrea	240001	3032960	29
Euphorbia sessiliflora	1518212	3069465	15
Glossocardia bidens	1231647	5390273	5
Hedysarum setigerum	NA	2960882	20
Aristolochia zollingeriana	171878	5836315	35
Helicteres angustifolia	190244	5547507	52
Elaeagnus triflora	1382055	7293096	1
Beesia calthifolia	78478	3927581	22
Symplocos racemosa	1340885	7902154	31
Piper sintenense	1465742	4188864	23
Litsea acutivena	344083	4179081	28
Paliurus hemsleyanus	210383	5603100	24
Machilus zuihoensis	337466	4177730	29
Cinnamomum macrostemon	977952	NA	10
Phyllanthus flexuosus	296044	5381881	35
Neolitsea villosa	1242151	7972524	16
Ophiopogon intermedius	100504	2774251	8
Alhagi sparsifolia	218100	NA	15
Biebersteinia heterostemon	375289	3827280	5
Daphne esquirolii	NA	10884117	14
Isodon serra	199544	5608848	39
Sophora mollis	NA	7586511	48
Gaultheria itoana	174247	NA	11
Mallotus apelta	463319	5378775	29
Daphne pedunculata	NA	5524273	24
Myriactis humilis	72955	5391564	13
Zanthoxylum schinifolium	354530	7269177	176
Harrisonia perforata	43717	3708966	82
Casearia membranacea	1609857	6043509	67
Scutellaria amoena	1052904	5610052	25
Ajuga lupulina	587657	3887158	12
Swertia verticillifolia	2015165	8061648	2
Bergenia pacumbis	885521	5567668	14
Chaiturus marrubiastrum	694349	2927071	16
Rhododendron barbatum	479656	7328036	12
Rubia yunnanensis	1650721	2892261	166
Rosa transmorrisonensis	1608497	3002611	29
Orthopterygium	289732	7321514	7
Acalypha marginata	NA	10762353	4
Artemisia argentea	669119	3120679	22
Brosimum gaudichaudii	1620273	7262433	13
Piper lolot	247689	NA	50
Iris nigricans	995810	5298042	16
Aristolochia acuminata	360030	8207569	6
Celtis laevigata	102692	2984491	3
Clinopodium umbrosum	751816	c("7306866", "7656634")	13
Comanthosphace stellipila	NA	c("3882095", "8205309")	8
Achlys triphylla	63345	5371714	34
Dysosma versipellis	93611	8336561	22
Pleurozia gigantea	255983	7988465	9
Cunila lythrifolia	1150283	5610949	15
Cunila spicata	NA	5610927	22
Cyclotrichium niveum	751776	5610842	43
Dicliptera japonica	NA	7264285	5
Phlebodium decumanum	449869	2650477	15
Dracocephalum kotschyi	180015	3902590	20
Wettsteinia inversa	644122	5286340	14
Aframomum giganteum	NA	2758879	11
Plenckia populnea	1034035	7265580	39
Antizoma angustifolia	341009	3830390	9
Ardisia kivuensis	NA	5557991	4
Ardisia staudtii	NA	5557682	4
Costus spiralis	328783	2756867	9
Glechoma hirsuta	672819	7307991	4
Etlingera philippinensis	NA	2760139	12
Hoslundia opposita	204228	3884477	28
Artemisia gmelinii	401898	3121593	135
Euonymus revolutus	NA	3794275	17
Fibraurea tinctoria	461588	5371724	79
Begonia malabarica	890405	4158828	7
Isodon eriocalyx	662907	5609031	127
Isodon rugosus	204135	5608857	46
Isodon irroratus	662915	5608994	1
Isodon scoparius	662927	5608855	68
Isodon umbrosus	680380	7308525	35
Hyssopus seravschanicus	260601	5609159	23
Isodon rubescens	587669	7308552	278
Isodon lophanthoides	204133	8060712	44
Isodon grandifolius	662914	7308627	4
Justicia heterocarpa	2038528	7264189	12
Microgramma nitida	253849	4026077	1
Fumaria indica	1464615	5530680	52
Isodon yuennanensis	662932	5608794	9
Xanthosoma robustum	NA	5330897	8
Zingiber montanum	336856	2757202	117
Leonurus persicus	NA	5607221	66
Lavandula gibsonii	NA	3891409	10
Leucas nutans	NA	5606422	8
Aeollanthus rydingianus	NA	3889269	9
Bazzania spiralis	NA	7590930	6
Ajuga parviflora	1585252	3886822	38
Quercus microphylla	2033704	2879555	1
Ajuga relicta	NA	3886705	5
Diospyros kirkii	570488	4071137	5
Lagochilus proskorjakovii	NA	7402353	2
Reissantia buchananii	1009587	3794272	34
Diospyros chloroxylon	NA	7295868	22
Lagochilus pubescens	2039851	5608254	9
Diospyros oppositifolia	NA	4069918	4
Gymnosporia emarginata	NA	3791248	24
Diospyros acuta	NA	4070655	4
Diospyros rheophytica	NA	4070045	4
Diospyros rhodocalyx	268843	7870059	13
Diospyros quaesita	NA	4070217	8
Hippocratea volubilis	123425	3169012	63
Diospyros walkeri	2945307	4070479	6
Diospyros moonii	NA	4070740	11
Frullania monocera	236963	7356461	20
Nepeta caesarea	NA	5610692	31
Saurauia excelsa	2945477	7270765	3
Nepeta eriostachya	NA	7309264	10
Penianthus zenkeri	2708930	3829496	31
Nepeta tuberosa	39349	7308812	38
Nepeta suavis	NA	5609616	5
Quercus oblongata	NA	2878057	5
Liochlaena subulata	463575	2689239	19
Panzerina lanata	694377	7307640	21
Clerodendrum nutans	NA	8173793	3
Clerodendrum glandulosum	2170553	8137825	9
Diospyros hirsuta	NA	8255478	9
Ocimum spicatum	NA	3896078	10
Platostoma palustre	NA	3881888	21
Diospyros thwaitesii	2945305	4071456	6
Cleistopholis glauca	306911	3154010	25
Cleistopholis patens	2708762	3153999	98
Pogostemon parviflorus	1809638	3899718	5
Psittacanthus cucullaris	1874136	4004864	6
Scleropyrum pentandrum	364757	3788757	19
Desmos cochinchinensis	1202408	3155178	19
Hemidesmus indicus	63476	c("11044706", "8125676")	21
Himatanthus articulatus	1937595	3621740	33
Duguetia glabriuscula	NA	3157529	6
Viscum coloratum	159976	4068523	86
Cnidoscolus multilobus	2358357	3073576	5
Rydingia limbata	483858	3886741	33
Couepia polyandra	1856781	2984785	7
Ajuga integrifolia	NA	c("9520699", "3887323")	66
Salvia aspera	933121	3884756	11
Salvia cardiophylla	2886699	3882372	7
Salvia bucharica	49209	3883069	23
Couepia paraensis	1856779	2984805	9
Salvia ceratophylla	1685712	7702993	12
Friesodielsia velutina	2027493	3156755	24
Goniothalamus sesquipedalis	1602056	3154635	12
Salvia eriophora	1933721	3903036	21
Salvia divaricata	1933719	3903893	8
Salvia hydrangea	392666	3899887	44
Salvia kronenburgii	1642914	3898658	30
Salvia lasiantha	392668	3898253	3
Salvia lavanduloides	392669	7308690	10
Salvia lineata	2039521	3897503	7
Guatteria blepharophylla	402568	3154197	64
Salvia montbretii	1933739	3895444	33
Salvia pomifera	396869	3891602	49
Salvia puberula	NA	3890527	2
Salvia sahendica	1933756	3888503	40
Salvia rhyacophila	2026527	3889430	15
Mallotus peltatus	396491	5378721	12
Salvia sapinea	2026536	3888414	6
Eugenia moraviana	1924180	5417892	3
Eugenia modesta	1453380	5416622	3
Salvia tomentosa	1132405	3885499	97
Actaea elata	64030	6376174	94
Salvia tonalensis	NA	3885476	9
Salvia tchihatcheffii	1933761	3886087	19
Corchorus depressus	1051386	11023362	24
Mitrephora heyneana	NA	3155029	4
Schnabelia tetradonta	NA	3902164	35
Monodora undulata	NA	3648846	9
Piptostigma glabrescens	NA	3154993	1
Scutellaria columnae	2802331	5609719	19
Kaempferia angustifolia	251766	5301462	11
Sapranthus palanga	1129707	3154711	4
Sideritis canariensis	155235	3892034	25
Nealchornea yapurensis	316921	3062051	5
Sideritis ferrensis	403020	3891363	27
Unonopsis guatterioides	2054587	3157798	6
Sideritis cystosiphon	403017	3891662	16
Sideritis kuegleriana	403023	3890417	17
Neoboutonia melleri	NA	3070670	32
Sideritis discolor	403019	8117625	36
Sideritis lotsyi	403024	7985818	28
Sideritis soluta	155263	7307393	46
Mondia whitei	244352	4940092	13
Grewia damine	NA	4260389	12
Stemodia foliosa	2569965	3731160	10
Stachys plumosa	1081576	3904658	9
Teucrium divaricatum	1132409	11317373	33
Heliocarpus donnellsmithii	NA	7948096	1
Herrania albiflora	178607	7322911	5
Drypetes gossweileri	2708818	3075913	20
Drypetes paxii	NA	3075823	8
Delphinium venulosum	984884	3926274	15
Drypetes tessmanniana	NA	3075767	11
Rauvolfia mattfeldiana	947888	3617521	4
Ziziphora pedicellata	NA	3899083	24
Drypetes inaequalis	2708819	3075990	21
Enkianthus cernuus	1157099	4169875	14
Erythroxylum pictum	1237576	3694198	5
Tabernaemontana heterophylla	761072	c("8036286", "3617122")	17
Erythroxylum gonoclados	2589468	7284863	4
Myrica cerifera	NA	8038589	27
Erythroxylum barbatum	2589437	3694362	10
Tabernaemontana laeta	761076	7316790	21
Erythroxylum passerinum	2589508	7284890	8
Pavonia alba	NA	5619381	8
Sebastiania schottiana	NA	5380591	7
Siphoneugena densiflora	420630	3181153	44
Shirakiopsis elliptica	NA	3061435	4
Euphorbia bupleuroides	NA	3063927	19
Scaphium affine	2516544	7737109	11
Suregada lanceolata	NA	3054945	7
Tovomita brasiliensis	1937627	7329988	14
Nanodea muscosa	463667	3789262	14
Suregada multiflora	3979	3054898	60
Alchornea sidifolia	NA	3055491	1
Phoradendron reichenbachianum	136774	4068373	13
Syzygium grande	1042139	c("7370452", "7498481")	21
Syzygium kurzii	NA	3182081	7
Euphorbia indica	1046470	3063803	13
Theobroma speciosum	108885	7657303	6
Calophyllum gracilipes	667327	8148634	10
Viola philippica	316493	7296732	28
Euphorbia macroclada	1333925	3067527	22
Atalantia monophylla	159025	11106948	28
Calophyllum macrocarpum	271746	5556376	5
Syzygium siamense	NA	3182011	7
Atalantia ceylanica	76951	5593914	18
Clusia columnaris	211701	7329886	13
Casimiroa pubescens	NA	3833853	7
Clausena anisata	159034	6434280	155
Bosistoa pentacocca	68531	7269204	10
Euphorbia tortilis	1130031	3068572	9
Euphorbia rothiana	1333944	8353068	1
Euphorbia quinquecostata	NA	3064663	20
Garcinia huillensis	NA	3714294	4
Garcinia spicata	279257	8388862	14
Garcia parviflora	NA	3071458	23
Garcinia diospyrifolia	NA	3714809	7
Haploclathra paniculata	280743	7330014	19
Garcinia griffithii	180106	3714442	19
Dictyoloma vandellianum	68538	3831395	19
Garcinia echinocarpa	NA	3714760	5
Glycosmis mauritiana	159045	7269030	40
Caloncoba lophocarpa	179725	3878287	2
Hydnocarpus pentandrus	NA	3877971	25
Garcinia speciosa	231910	3712656	28
Haploclathra leiantha	NA	3712017	13
Garcinia celebica	469923	8200518	70
Jatropha weddeliana	NA	3073106	5
Metrodorea nigra	549427	7269604	23
Peltostigma guatemalense	1136780	3834196	14
Neoraputia alba	1654697	8187454	13
Melicope latifolia	1336624	3832733	7
Pamburus missionis	159062	3835700	15
Garcinia terpnophylla	NA	3712530	5
Jatropha maheshwarii	454932	3072945	4
Tetradium glabrifolium	354522	7269372	110
Stauranthus perforatus	2896591	3837193	28
Zanthoxylum sprucei	NA	3834097	5
Vepris glaberrima	NA	3834506	18
Ticorea longiflora	NA	3835694	13
Metrodorea flavida	1331801	3838109	16
Decaspermum blancoi	NA	3180083	2
Valeriana rossica	NA	4094805	17
Zanthoxylum petiolare	2099542	3835408	22
Zanthoxylum setulosum	681511	3834280	3
Anaxagorea crassipetala	287586	3156858	4
Calyptranthes pallens	178121	NA	13
Chione venosa	128445	5338775	13
Annona ambotay	1937577	5407112	11
Esenbeckia nesiotica	NA	5592939	13
Amyris barbata	NA	5593096	6
Monochaetum vulcanicum	1160581	6634590	8
Asclepias mellodora	219223	7537973	1
Lantana achyranthifolia	2872361	2925323	5
Coffea heterocalyx	339901	2895470	5
Coffea humblotiana	59211	2895499	5
Coffea humilis	49371	2895475	5
Coffea kapakata	49372	7769283	5
Coffea eugenioides	49369	2895439	6
Coffea sessiliflora	49381	2895517	7
Coffea racemosa	49377	2895464	8
Coffea salvatrix	49380	2895338	9
Lippia americana	1986360	7297612	2
Coussarea brevicaulis	564779	2904822	7
Cordiera macrophylla	NA	5335622	39
Lippia origanoides	542673	7297353	91
Indigofera oblongifolia	198899	2971726	4
Richardia grandiflora	1547837	8411347	5
Beilschmiedia anacardioides	NA	4178472	16
Rudgea jasminoides	2072289	2910527	6
Beilschmiedia zenkeri	NA	4182489	16
Faramea occidentalis	60050	c("2898087", "11099197")	10
Stevia monardifolia	558486	3125667	7
Pluchea lanceolata	1950228	3132718	9
Aralia leschenaultii	226062	3037075	8
Dendrobium chryseum	180501	5315366	12
Syringantha coulteri	768860	2911894	6
Phyllanthus oxyphyllus	319601	5381418	11
Guettarda platypoda	339301	2894789	27
Himalrandia tetrasperma	NA	c("2917387", "11017878")	9
Uncaria elliptica	1891678	c("11082594", "5338248")	35
Aristolochia chamissonis	314108	7313713	22
Aristolochia fontanesii	328419	3589517	17
Aristolochia pubescens	NA	8008177	38
Aristolochia gehrtii	NA	3589362	18
Aristolochia ringens	158570	2873998	15
Centrosema sagittatum	1125351	7830690	1
Chamaecrista kleinii	1524680	2950011	9
Allophylus laevigatus	NA	5577426	11
Chamaecrista dentata	2815460	9226104	6
Luisia volucris	NA	5305845	9
Lonchocarpus castilloi	1959022	2969068	8
Lonchocarpus minimiflorus	185976	2969141	9
Brosimum acutifolium	1835378	7262461	71
Artemisia feddei	637478	NA	27
Artemisia montana	669134	3121341	57
Dorstenia prorepens	2605001	3763412	16
Dorstenia elliptica	984806	3765058	10
Dorstenia barteri	2604977	7262723	23
Dorstenia psilurus	106723	3763387	31
Artemisia splendens	72353	3121200	15
Eria angustifolia	NA	2815114	9
Dorstenia zenkeri	2605016	3762584	12
Eria aurantia	NA	2815105	13
Eria aurantiaca	NA	2815013	10
Ficus obtusifolia	309290	5361910	2
Cassia roxburghii	948717	7433859	11
Otoba parvifolia	224906	8645517	21
Pentacalia streptothamna	NA	9072629	2
Ficus pertusa	100564	7944396	2
Ficus mucuso	309328	5570950	20
Coffea pseudozanguebariae	49376	2895326	8
Cordiera sessilis	136663	5335669	24
Artemisia santolina	205375	3121315	16
Nymphaea elegans	299115	2882415	3
Erycibe expansa	NA	3679760	20
Swartzia apetala	149671	5351925	7
Evolvulus nummularius	1125910	2928680	9
Telekia speciosa	56539	5389173	50
Maquira coriacea	2771398	3763724	22
Helianthus porteri	73305	3119169	7
Helianthus radula	73308	3119165	28
Ormosia coarctata	1079062	5355567	5
Millettia brandisiana	1993599	5355870	29
Hedysarum sajanicum	NA	2960881	1
Caragana conferta	626677	2943223	21
Virola michelii	224909	8276084	13
Caesalpinia volkensii	1387603	NA	20
Magnolia garrettii	1010628	3152906	7
Erythrina mildbraedii	2708827	5349704	48
Magnolia odora	86770	3153128	12
Nervilia concolor	2806780	2836743	13
Erythrina standleyana	2590722	5349703	2
Astragalus altaicola	NA	5347269	3
Astragalus amarus	NA	5344404	10
Amanoa oblongifolia	NA	3080043	10
Drimia indica	81800	2776661	15
Bridelia ferruginea	319147	3076157	26
Bridelia ovata	577025	3076220	4
Cleistanthus patulus	NA	3081567	8
Astragalus dissectus	NA	5352830	22
Andrographis paniculata	175694	11101342	159
Cleome chrysantha	NA	NA	32
Astragalus kulabensis	NA	5344495	2
Astragalus macropus	1632244	5346698	6
Asparagus adscendens	722773	2768799	19
Astragalus schahrudensis	1219508	5345421	13
Soymida febrifuga	1672007	3850622	50
Trichilia claussenii	1640458	8059494	51
Trichilia hirta	872019	3190494	23
Trichilia lepidota	1640469	7271255	14
Trichilia schomburgkii	1186225	7271374	9
Cuphea epilobiifolia	312572	7286177	11
Paullinia tomentosa	1823681	3787257	1
Hawkesiophyton ulei	481612	3803090	1
Pancovia laurentii	1195013	11322293	7
Cullen corylifolium	429560	c("2948930", "10990784")	121
Lysiloma acapulcense	138059	2965803	1
Dalbergia volubilis	1544813	2968408	20
Dalbergia monetaria	450027	NA	49
Alphitonia whitei	1312768	3877311	9
Deguelia spruceana	1954553	2960236	8
Diphysa americana	77269	5357263	16
Diphysa carthagenensis	NA	5357252	16
Distemonanthus benthamianus	162759	2964857	21
Berchemia pakistanica	1630242	3876192	11
Solanum caudatum	NA	3798809	1
Endosamara racemosa	236730	2951830	21
Monopteryx uaucu	1602310	2945506	10
Solanum hirtum	227723	2929212	5
Chaenomeles sinensis	36622	NA	75
Eysenhardtia platycarpa	252459	2964755	19
Senna polyantha	346992	2957851	8
Senna racemosa	NA	2958005	8
Onobrychis ebenoides	NA	2972883	17
Senna singueana	1977557	2957182	11
Ononis speciosa	798039	2977276	27
Senna multijuga	346403	2957158	19
Sindora sumatrana	NA	2943355	44
Liatris squarrosa	983230	3104295	8
Discaria chacaye	48244	5602883	18
Gouania ulmifolia	NA	5602873	7
Tachigali paniculata	53928	2945147	18
Chisocheton macrophyllus	155629	8390404	4
Tephrosia leiocarpa	47098	5342419	13
Zygophyllum simplex	NA	NA	6
Commiphora confusa	NA	3993557	14
Commiphora gileadensis	1700993	11052514	26
Tephrosia madrensis	NA	5342196	6
Tephrosia major	NA	5342143	11
Tephrosia carrollii	NA	5612598	8
Tephrosia villosa	62125	c("5342176", "11008863")	58
Tephrosia polyphylla	2511980	5342058	4
Tephrosia tepicana	NA	5342300	9
Tephrosia watsoniana	NA	5341977	13
Tephrosia apollinea	NA	NA	23
Tephrosia uniflora	1714835	8031700	11
Dysoxylum macranthum	NA	3852950	29
Tephrosia pentaphylla	1383561	7903929	22
Dysoxylum roseum	NA	3852011	3
Dysoxylum malabaricum	693047	3852884	24
Tephrosia crassifolia	NA	5342232	13
Prunus amygdalus	NA	NA	23
Dendropanax arboreus	46395	10935822	16
Retanilla trinervia	48247	3875478	4
Malleastrum boivinianum	NA	3851146	4
Cecropia pachystachya	1472306	4013385	49
Munronia pinnata	201019	7576059	46
Chengiopanax sciadophylloides	48093	3037361	12
Prunus samydoides	NA	3021783	2
Oclemena acuminata	1539883	3099206	8
Geigeria burkei	1548572	3119883	60
Oreocnide frutescens	1399712	7300629	10
Robinsonecio gerberifolius	98718	9065189	17
Rolandra fruticosa	1548370	11056791	17
Leucheria runcinata	1911725	3099539	4
Rudbeckia subtomentosa	52307	3114221	20
Rudbeckia mollis	52304	4934247	19
Markhamia stipulata	1489749	7298701	45
Newbouldia laevis	211924	4091370	66
Pulicaria wightiana	NA	3095557	36
Salmea scandens	518836	3134233	29
Rhaponticum repens	41466	3142208	36
Saussurea controversa	254908	5404558	11
Calea crocinervosa	NA	3147493	7
Calea jamaicensis	1125166	3147667	68
Pourouma guianensis	2072282	7316407	10
Calea pinnatifida	NA	3147483	7
Pouzolzia occidentalis	NA	2984385	4
Polyscias bracteata	150515	3035884	9
Synedrellopsis grisebachii	NA	7541822	10
Tanacetum artemisioides	NA	3118603	11
Tanacetum argenteum	314068	3118472	35
Tanacetum densum	647961	3118568	66
Tanacetum sinaicum	2072400	3118585	50
Melampodium cinereum	579917	3138974	22
Aristea ecklonii	1142941	2744906	7
Haplocarpha lyrata	378691	3134508	11
Commelina chamissonis	NA	2764158	1
Tetraneuris linearifolia	2741203	3112417	28
Entodon luridus	142771	5283790	12
Tithonia longiradiata	684022	5396548	16
Schefflera rhododendrifolia	NA	3037754	9
Mikania campanulata	1887446	5398872	20
Mikania hoehnei	NA	5398628	8
Trixis grisebachii	NA	5398942	17
Trixis praestans	NA	5399008	7
Ursinia rigidula	NA	3089014	7
Centaurea aegyptiaca	NA	3127983	14
Mikania microptera	NA	5398771	27
Mikania stipulacea	NA	5398668	10
Mikania minima	NA	5398838	23
Centaurea amanicola	NA	3127664	8
Cissus rheifolia	NA	4052988	8
Vernonanthura chamaedrys	1224803	3124750	21
Crepidiastrum chelidoniifolium	NA	3145167	7
Cratystylis conocephala	125682	3098621	21
Vernonanthura phosphorica	1508306	c("3110512", "7893386")	12
Dioscorea mangenotiana	1640673	2755533	2
Athamanta vayredana	NA	3633240	14
Centaurea cuneifolia	1048535	7509590	14
Vernonanthura discolor	NA	3124011	4
Centaurea deflexa	363423	3127854	19
Vernonanthura montevidensis	NA	4250834	29
Montanoa speciosa	167005	5406073	12
Montanoa leucantha	166995	5406128	42
Vernonanthura squamulosa	2067330	3110477	18
Bunium ferulaceum	377483	8347319	5
Mutisia acerosa	171746	3144169	6
Vernonia incana	2492454	8033216	9
Bunium pachypodum	377492	3641006	5
Arachniodes standishii	242174	4039547	7
Solidago puberula	2065948	5388998	8
Centaurea nicolai	NA	3128371	19
Sonchus macrocarpus	NA	3105653	34
Achyrocline tomentosa	1548826	3139543	13
Ageratum corymbosum	2653732	7359279	31
Cronquistianthus bishopii	NA	3103567	10
Critonia morifolia	1125402	5385749	11
Vellozia piresiana	NA	2863544	15
Cyanthillium cinereum	211151	c("6445734", "10930124")	42
Dioscorea dregeana	1128764	7598332	7
Onopordum ambiguum	NA	3094908	12
Ageratina glechonophylla	176617	5402753	30
Zinnia citrea	2126681	3111751	4
Terminalia glabrescens	1924228	3699114	20
Dimerostemma brasilianum	243764	3130315	39
Ferula diversivittata	371338	3638866	19
Pachylaena atriplicifolia	130290	3105476	4
Ferula marmarica	1514035	3637559	6
Duhaldea cappa	313931	8661547	108
Ferulago lutea	NA	3635516	17
Cordia oncocalyx	246516	5661249	17
Ferula persica	1514040	6026967	28
Taraxacum mongolicum	90037	7923402	59
Vellozia nanuzae	NA	2863575	30
Eleocharis sellowiana	863300	2717665	5
Vellozia stipitata	NA	2863681	31
Leontopodium alpinum	49078	NA	33
Nassauvia pyramidalis	482584	3099096	9
Ambrosia artemisioides	2067507	8282038	28
Achillea alexandri-regis	NA	3120383	21
Achillea schischkinii	NA	3120212	9
Arctotis arctotoides	378681	7764662	12
Achillea clypeolata	282728	8360031	26
Achillea magnifica	NA	3120274	11
Hymenopappus scabiosaeus	1620118	3110174	15
Hippolytia dolichophylla	282213	3090002	26
Nassauvia uniflora	2306952	3099061	6
Atriplex stocksii	NA	NA	6
Echiochilon pauciflorum	203771	4060378	4
Epaltes mexicana	NA	3125373	10
Tectaria heracleifolia	1435278	5275164	1
Arnica lanceolata	436201	5405974	18
Liabum solidagineum	55740	3103470	8
Peteravenia schultzii	2732736	3102883	2
Coccoloba acrostichoides	2726338	4034186	2
Inula thapsoides	NA	8229654	10
Ifloga spicata	702251	3103501	12
Iphiona grantioides	NA	3125409	13
Urtica dioica	3501	7960979	34
Iostephane heterophylla	1048901	3094872	27
Piptocarpha opaca	NA	5406608	12
Halocharis hispida	454494	6035919	11
Chromolaena subscandens	NA	3087821	6
Chrysactinia mexicana	169569	3151386	14
Krameria tomentosa	228634	7309948	5
Plagius maghrebinus	883860	5393712	4
Cineraria aspera	240646	3141247	10
Cineraria atriplicifolia	NA	3141270	2
Cineraria parvifolia	317272	3141252	21
Persicaria stagnina	NA	NA	9
Iryanthera polyneura	NA	3743800	11
Espeletia weddelii	NA	3105087	8
Cineraria grandibracteata	NA	3141254	14
Senecio dryophyllus	NA	3107830	8
Psacalium megaphyllum	1707452	3097647	5
Iryanthera grandis	NA	3743999	39
Piper aleyreanum	NA	4186041	2
Iryanthera hostmannii	224901	3743981	19
Lawrencella rosea	125722	5385014	4
Galeana pratensis	176537	5389213	11
Pseudognaphalium schraderi	NA	3101022	10
Farfugium hiberniflorum	487069	3101210	4
Codonopsis javanica	94282	5412879	3
Filago congesta	702223	3115828	28
Lessingianthus linearis	1548351	3117736	9
Kaunia lasiophthalma	1745084	3140605	17
Psilostrophe villosa	NA	3087650	10
Espeletia killipii	1933536	3105069	8
Senecio lyratus	NA	7712789	1
Pseudognaphalium pellitum	NA	3100963	10
Kyrsteniopsis spinaciifolia	2732732	3089221	1
Piper decurrens	NA	4187709	7
Pulicaria incisa	119188	3095606	16
Pulicaria angustifolia	NA	3095537	12
Pulicaria arabica	119185	7915197	54
Codonopsis benthamii	1392584	5412871	5
Piper eucalyptifolium	538264	4184254	41
Dioscorea spongiosa	394307	2755763	59
Pulicaria crispa	NA	7714405	34
Piper amalago	130378	3086333	23
Pseudognaphalium viscosum	344072	8042156	7
Piper hostmannianum	511544	7305149	17
Sargentodoxa cuneata	50506	3782041	47
Pseudognaphalium lanuginosum	NA	3101012	2
Piper divaricatum	405324	4186310	6
Koanophyllon albicaule	1127049	8333378	16
Senecio viravira	NA	3107244	16
Sphaeranthus suaveolens	1548666	3094684	29
Adiantum poiretii	1521193	7335733	1
Dioscorea membranacea	167590	2754731	8
Siphocampylus verticillatus	NA	3168801	8
Aniba affinis	136106	4181816	3
Dioscorea cyphocarpa	NA	7975677	8
Aniba citrifolia	1937574	4181593	2
Vellozia pusilla	NA	2863593	7
Peperomia humilis	1719525	3086370	76
Piper sumatranum	NA	4185483	10
Cinnamomum tenuifolium	1755856	7304447	36
Machilus japonica	325535	7304354	38
Endiandra palmerstonii	1312802	4177506	2
Chelonanthus albus	84873	3844006	38
Licaria chrysophylla	597316	4182812	32
Ocotea corymbosa	881598	NA	11
Nectandra oppositifolia	1924212	7304727	7
Nectandra puberula	1930890	5686066	16
Boehmeria holosericea	NA	7300512	13
Boehmeria excelsa	NA	4099109	7
Aniba puchury-minor	NA	7304533	30
Nectandra turbacensis	63810	5371729	8
Myrianthus arboreus	1781621	4013416	19
Aniba riparia	NA	4180474	35
Vellozia declinans	1289396	2863683	14
Litsea szemaois	1679436	4180292	5
Cryptocarya agathophylla	NA	4178766	65
Cryptocarya idenburgensis	NA	4176333	9
Quercus suber	58331	2879411	69
Capparis spinosa	65558	6370689	90
Jacobaea vulgaris	98722	5388602	46
Taiwanofungus camphoratus	2696576	5897924	257
Betula pendula	3505	5331916	172
Alnus glutinosa	3517	7932662	30
Tectona grandis	41396	2925649	38
Linaria vulgaris	43171	5415020	35
Combretum punctatum	1346084	7327066	9
Hibiscus	47605	3152542	35
Salvia	21880	2926981	136
Plantago major	29818	3189767	127
Podophyllum peltatum	35933	3033839	32
Leucoblepharis subsessilis	2052884	4245883	10
Galega officinalis	47101	2975667	32
Morus alba	3498	5361889	482
Oenothera biennis	3942	3188924	42
Lythrum salicaria	13129	3188736	40
Marrubium vulgare	41230	2927069	63
Centaurium	50750	7412173	2
Hieronyma alchorneoides	597304	3079092	4
Echium vulgare	34253	2925892	15
Dictamnus albus	298346	5421338	81
Valeriana officinalis	19953	2888763	391
Salvia sclarea	38869	2927000	136
Ballota nigra	194200	2926894	27
Dracaena draco	100532	5304469	90
Elaeagnus angustifolia	36777	3039269	40
Parthenocissus tricuspidata	345127	3039209	98
Thalictrum aquilegiifolium	619227	NA	20
Acorus calamus	4465	2873769	239
Portulaca oleracea	46147	3084719	114
Lathraea squamaria	374711	3738478	13
Hypericum perforatum	65561	3189486	237
Asclepias syriaca	48545	3170247	59
Salvia glutinosa	49211	2927026	45
Lotus tenuis	347996	c("7515045", "5356977")	92
Prunella vulgaris	39358	5341297	62
Diospyros kaki	35925	3032984	163
Carex	13398	2721893	6
Gentiana lutea	38851	7425090	113
Stellaria media	13274	c("9103518", "5384604")	44
Cinnamomum camphora	13429	c("10936457", "3033991")	150
Liriodendron tulipifera	3415	10909163	110
Dianthus armeria	645197	3085413	7
Potentilla argentea	654633	8011540	5
Annona cherimola	49314	5407147	245
Saxifraga stolonifera	182070	3032762	59
Lamium amplexicaule	53160	2926679	40
Salvia nemorosa	49215	7522988	46
Salvia aethiopis	49207	c("7798373", "2927030")	23
Pachysandra terminalis	74825	2984676	59
Eucalyptus globulus	34317	3176787	192
Piper betle	13217	4187904	42
Hibiscus rosa-sinensis	183298	3152559	25
Actinidia chinensis var. hispida	NA	3644922	31
Ailanthus altissima	NA	3190653	127
Stachys annua	1391948	c("8400763", "2927235")	27
Symphytum tuberosum	256504	2926065	12
Cymbidium aloifolium	112603	c("10953195", "5305656")	15
Veronica anagallis-aquatica	74693	3172086	32
Phaseolus coccineus	3886	5350466	98
Elodea canadensis	100364	2865448	12
Verbascum thapsus	39388	3171949	73
Potentilla erecta	57940	11005292	43
Mentha spicata	29719	2927175	193
Marrubium peregrinum	53166	3905970	12
Mentha arvensis	292239	2927192	107
Bulbophyllum odoratissimum	516985	2845882	15
Hyoscyamus niger	4079	2928978	67
Arundo donax	35708	2703041	46
Cassia fistula	53852	c("11386864", "5357108")	95
Dasiphora fruticosa	32239	5370380	28
Cucurbita maxima	3661	2874515	78
Setaria italica	4555	11081452	40
Iris pallida	29817	5298086	21
Lupinus albus	3870	2964167	211
Dioscorea communis	55634	c("11017818", "2755063")	42
Tilia tomentosa	121718	4259350	55
Verbena officinalis	79772	2925529	53
Fraxinus ornus	38874	8278851	45
Hypericum patulum	212239	3713491	33
Hirschfeldia incana	71354	11051558	14
Rhodiola rosea	203015	2985688	281
Juncus effusus	13579	2701311	85
Bersama abyssinica	113247	3845259	16
Iris germanica	34205	c("11093358", "5298069")	129
Bergenia stracheyi	885522	5567649	4
Abies spectabilis	342581	2685619	63
Mentha longifolia	38859	7465633	105
Teucrium chamaedrys	53176	6411747	25
Ipomoea nil	35883	2928534	120
Aloe arborescens	45385	2777537	49
Melia azedarach	155640	5914287	436
Euphrasia nemorosa	243709	c("3171964", "7804391")	24
Scutellaria altissima	53168	5341373	12
Melianthus major	85230	3845298	5
Eucalyptus camaldulensis	34316	3176197	118
Gentiana asclepiadea	49935	7270381	19
Cedrela odorata	124947	3190511	92
Paeonia suffruticosa	45171	NA	82
Setaria viridis	4556	5289684	4
Paeonia lactiflora	35924	3083486	228
Smilax china	49657	10942009	69
Rhus chinensis	289753	3190553	50
Chenopodium ficifolium	887860	3083862	5
Lysimachia japonica	213274	3169390	6
Ononis natrix	200954	2977234	75
Symphytum asperum	764736	2926066	10
Virola sebifera	224866	3152846	51
Actinidia chinensis	3625	3189694	123
Betula ermanii	216992	5332231	39
Dendrobium moniliforme	142614	c("5317412", "11073259")	85
Dorycnium hirsutum	NA	NA	11
Clinopodium vulgare	204222	2926945	19
Tilia americana	66669	3152042	1
Houttuynia cordata	16752	5384931	230
Cassia grandis	162709	5357158	14
Ruppia maritima	29652	11055666	13
Cassia javanica	508996	5357125	57
Iris versicolor	585827	5298019	12
Astilbe chinensis	268493	NA	40
Pouteria caimito	872014	2884788	11
Physalis peruviana	126903	5341784	92
Prunus serrulata	97321	3022609	20
Hippophae rhamnoides	193516	3039285	125
Calycanthus floridus	3429	3034113	4
Convolvulus prostratus	267599	8339877	12
Musca domestica	7370	1524843	6
Rhododendron ledebourii	880082	4171890	9
Syringa reticulata	126367	5415038	54
Cornus capitata	60117	7161042	28
Krameria sonorae	228640	NA	24
Crepis capillaris	13465	c("10922607", "5403304")	17
Clinopodium acinos	306377	c("2927118", "11036855")	13
Juniperus brevifolia	746017	2684507	40
Garcinia mangostana	58228	3189571	243
Bunium incrassatum	1094602	NA	5
Ferulago capillaris	NA	3635831	9
Seseli cuneifolium	NA	3631730	3
Angelica komarovii	NA	NA	19
Seseli grandivittatum	2502070	3631085	7
Smyrnium cordifolium	489400	3638892	11
Smyrnium galaticum	489402	NA	7
Hubera pendula	NA	7447627	14
Hubera cerasoides	NA	7891136	25
Uvaria concava	1144411	3154255	10
Uvaria hookeri	NA	3154440	10
Meiogyne virgata	235744	3158371	14
Uvaria mocoli	2709017	3154393	14
Uvaria scheffleri	2588162	3154338	19
Uvaria puguensis	NA	3154418	7
Uvaria narum	NA	3154387	48
Iryanthera ulei	2086455	3743150	19
Mitrephora tomentosa	1489755	3155068	24
Imperatoria ostruthium	NA	5538108	27
Xylopia frutescens	306916	3157107	10
Xanthogalum sachokianum	NA	3639889	9
Abies firma	78260	2685414	43
Asplenium indicum	449645	NA	6
Taxus canadensis	88032	7503514	141
Smythea bombaiensis	NA	3875198	12
Limonium axillare	114150	4090344	17
Diospyros ebenaster	NA	3032983	5
Pygeum africanum	NA	3022854	17
Lydenburgia cassinoides	353136	5579636	16
Cinnamosma madagascariensis	132965	3877809	26
Geum elatum	148883	8329444	5
Rhamnus wightii	1819798	3877053	12
Elaeodendron glaucum	NA	3791886	35
Pleodendron costaricense	549616	3877821	19
Rubus rosa	2520637	2997851	5
Salacia beddomei	1225085	5580034	15
Morella rubra	262757	3745136	103
Radula kojana	588660	7670115	20
Wiesnerella denudata	179049	7421697	10
Dendrobium amplum	234050	5314663	11
Oxybasis rubra	3560	7725469	18
Alsophila gigantea	204588	8169067	5
Sauromatum giganteum	227256	6310097	17
Frullania brasiliensis	264464	4277005	20
Lobatiriccardia lobata	269546	8364907	6
Mannia fragrans	179045	5286289	9
Dumortiera hirsuta	56917	2688613	64
Conocephalum japonicum	134427	2688560	19
Megaceros flagellaris	263821	8417074	7
Pinalia spicata	1097229	6102297	4
Pinalia angustifolia	NA	6315380	7
Sparganium stoloniferum	203643	7437403	25
Hedyosmum arborescens	13559	3086514	4
Nicotiana fragrans	118697	7660899	15
Nicotiana debneyi	4089	7299698	15
Solanum dasyphyllum	329772	2929147	14
Semecarpus anacardium	289767	7360607	23
Morina kokanica	NA	7371709	5
Viburnum jucundum	237943	7272636	11
Lonicera quinquelocularis	566153	5598821	10
Scaevola spinescens	197987	7262269	15
Erythroxylum gonocladum	NA	7284860	4
Tovomita fructipendula	2268751	3711570	14
Tovomita excelsa	NA	3711636	9
Tovomita choisyana	2268749	3711736	11
Ochna calodendron	2846702	3695179	27
Luxemburgia octandra	486170	3695100	7
Luxemburgia nobilis	NA	7987076	18
Ouratea semiserrata	2699671	7326844	16
Scolopia spinosa	179717	3878944	13
Ploiarium alternifolium	271752	3590050	8
Bonnetia paniculata	999555	7330003	9
Kielmeyera pumila	2508380	7330227	11
Hypericum carinatum	NA	3714286	11
Hypericum brasiliense	1341022	7330346	27
Hypericum laricifolium	1136989	7329877	24
Harungana madagascariensis	198768	3711847	48
Halimium viscosum	NA	NA	37
Abutilon pakistanicum	NA	3936891	16
Grewia bicolor	493990	8042537	11
Pterospermum xylocarpum	1357591	7834037	4
Wikstroemia lanceolata	NA	5524615	22
Terminalia pallida	1507733	3698997	11
Terminalia impediens	NA	3698711	2
Terminalia complanata	652505	3698386	5
Terminalia brassii	1548808	3699014	4
Henriettea fascicularis	883786	8949959	10
Picramnia teapensis	2686320	3709148	24
Picramnia latifolia	681474	3708918	24
Picramnia hirsuta	2686326	3708969	8
Picramnia antidesma	1129486	7329570	25
Vochysia divergens	NA	4030794	6
Juniperus occidentalis	114265	2684615	41
Jasminum fluminense	84810	3172270	18
Euphorbia maculata	216479	3067119	138
Leucophyllum texanum	2879286	NA	4
Podophyllum versipelle	NA	NA	17
Polytrichum commune	3213	2683084	23
Psidium cattleyanum	375274	NA	8
Vismia cayennensis	1137045	3189576	18
Vismia martiana	NA	3713772	10
Vismia micrantha	NA	7745476	13
Vismia guianensis	999598	7330275	49
Vismia parviflora	NA	3713691	10
Vismia baccifera	198795	10984551	35
Betula costata	253225	5331601	10
Lotus creticus	181267	5356939	72
Piper falconeri	NA	4191556	8
Piper ribesioides	405341	4186241	28
Piper peepuloides	NA	4185920	17
Piper pedicellosum	2231266	NA	12
Piper solmsianum	538350	7305588	23
Piper schmidtii	2138340	4190536	21
Hortia longifolia	549422	5594675	9
Mollinedia marliae	NA	3782991	9
Aglaia andamanica	NA	5597987	17
Strychnos dolichothyrsa	NA	5645298	15
Hyphear tanakae	NA	4000777	17
Esenbeckia stephanii	NA	7640999	3
Esenbeckia conspecta	NA	7954534	11
Rumex paulsenianus	NA	4037414	5
Salta triflora	249117	8003370	9
Pilocarpus grandiflorus	NA	7269562	29
Searsia thyrsiflora	NA	5544199	14
Ophiorrhiza kuroiwae	367364	5829608	31
Paramignya monophylla	159064	7269299	13
Dinosperma stipitatum	2749845	8227329	17
Haplophyllum griffithianum	1006075	8196174	38
Serjania confertiflora	NA	7265008	1
Brombya platynema	1226057	3831520	12
Vincetoxicum mongolicum	648865	5525503	24
Pelargonium reniforme	59871	8376479	92
Walsura trifoliolata	1437462	7271382	16
Melicope reticulata	NA	3831686	5
Reinwardtiodendron anamalaiense	NA	3851637	8
Haplophyllum latifolium	452777	8076456	20
Haplophyllum schelkovnikovii	NA	7419473	1
Zanthoxylum heitzii	NA	3837886	27
Zanthoxylum caudatum	NA	3832450	8
Neoraputia magnifica	NA	7269405	20
Poraqueiba guianensis	597260	3597495	9
Heisteria nitida	NA	7737421	8
Clausena pentaphylla	NA	3836650	8
Haplophyllum multicaule	NA	5593146	3
Zanthoxylum tetraspermum	NA	3833741	20
Haplophyllum obtusifolium	452779	5834558	54
Melanochyla caesia	2516443	3661430	1
Vahlia capensis	23278	7299120	23
Casearia ilicifolia	NA	7998202	16
Terminalia alata	1489821	3699798	20
Echinacea pallida	53749	7420018	67
Nothofagus pumilio	28950	2874907	12
Inula racemosa	483693	4933624	46
Alnus rubra	109069	2876176	21
Lawsonia inermis	141191	5420912	62
Phellodendron chinense var. glabriusculum	354509	4937133	61
Vitex negundo var. cannabifolia	223431	4931190	25
Centaurea nigra	75633	3128225	18
Ixora coccinea	43503	2905493	48
Taxus wallichiana	147273	5284540	326
Cantharellus cibarius	36066	5249504	19
Aristolochia elegans	143780	2874004	124
Tylosema esculentum	189976	5353681	13
Nauclea orientalis	43526	c("7881747", "5339133")	36
Muntingia calabura	45164	3152036	93
Sarracenia purpurea	45176	5421389	20
Rhododendron catawbiense	257784	2883047	22
Zantedeschia aethiopica	69721	2868827	30
Amphipterygium adstringens	124857	3661100	37
Millettia pinnata	NA	10741574	145
Chrozophora tinctoria	316753	8367032	32
Laennecia sophiifolia	72947	3126178	7
Nicotiana paniculata	62141	2928760	11
Euphorbia nicaeensis	1087772	3065819	47
Hedychium coronarium	71610	7883492	115
Mesua ferrea	210380	7330039	53
Juniperus osteosperma	114264	2684818	9
Helichrysum orientale	261793	c("7874546", "10994378")	5
Piper sarmentosum	405319	4191172	124
Radermachera sinica	1354278	4092178	19
Woodwardia radicans	204638	5275359	6
Dryopteris crassirhizoma	97234	7319342	75
Byrsonima crassifolia	4270	c("11109812", "3191361")	40
Aristolochia baetica	158536	3588865	24
Guaiacum officinale	374122	3986813	33
Angelica sinensis	165353	6027415	112
Paullinia pinnata	290984	3189950	10
Eucalyptus perriniana	183845	3177073	21
Crataegus pentagyna	416291	3014430	2
Euphorbia pulcherrima	37495	3066465	23
Sphaerophysa salsula	47651	5353525	14
Mimusops elengi	233715	7375749	103
[truncated: 34,804 more rows]

## Sheet: PhyloSophos_raw_result
Input_file_name	Input_original_order	Raw_name_input	Pre_corrected_input	Chosen_reference	Chosen_reference_mapped_ID	Chosen_reference_scientific_name	Chosen_reference_mapping_status_code	Chosen_reference_mapping_status_description	col_mapped_ID	col_scientific_name	col_mapping_status_code	eol_mapped_ID	eol_scientific_name	eol_mapping_status_code	gbif_mapped_ID	gbif_scientific_name	gbif_mapping_status_code	ncbi_mapped_ID	ncbi_scientific_name	ncbi_mapping_status_code	Manual_curation_recommended		Manual_curation_recommended	Count
temp_lotus_simple.txt	1	Acanthus ilicifolius	Acanthus ilicifolius	ncbi	328098	Acanthus ilicifolius	0	Raw / Exact DB / Canonical match	92SS	Acanthus ilicifolius	0	EOL-000000356794	Acanthus ilicifolius	0	6359819	Acanthus ilicifolius	0	328098	Acanthus ilicifolius	0	NO	1	NO	31301
temp_lotus_simple.txt	2	Amaranthus hybridus	Amaranthus hybridus	ncbi	3565	Amaranthus hybridus	0	Raw / Exact DB / Canonical match	CH35	Amaranthus hybridus	0	EOL-000000205763	Amaranthus hybridus	0	5384364|8111324	Amaranthus hybridus|Amaranthus hybridus	2	3565	Amaranthus hybridus	0	NO	2	MAYBE	5399
temp_lotus_simple.txt	3	Paeonia emodi	Paeonia emodi	ncbi	40708	Paeonia emodi	0	Raw / Exact DB / Canonical match	9KKKM	Paeonia emodi	0	EOL-000000372586	Paeonia emodi	0	7316504	Paeonia emodi	0	40708	Paeonia emodi	0	NO	3	YES	103
temp_lotus_simple.txt	4	Nephrolepis cordifolia	Nephrolepis cordifolia	ncbi	32153	Nephrolepis cordifolia	0	Raw / Exact DB / Canonical match	B9VQP	Nephrolepis cordifolia	0	EOL-000000510451	Nephrolepis cordifolia	0	2650930	Nephrolepis cordifolia	0	32153	Nephrolepis cordifolia	0	NO	4
temp_lotus_simple.txt	5	Humulus lupulus	Humulus lupulus	ncbi	3486	Humulus lupulus	0	Raw / Exact DB / Canonical match	6MFNY	Humulus lupulus	0	EOL-000000438165	Humulus lupulus	0	2984535	Humulus lupulus	0	3486	Humulus lupulus	0	NO	5	Chosen_reference_mapping_status_code	CoL_Count	EoL_Count	GBIF_Count	NCBI_Count
temp_lotus_simple.txt	6	Bruguiera gymnorrhiza	Bruguiera gymnorrhiza	ncbi	39984	Bruguiera gymnorhiza	1	Raw / Exact DB / Synonym match	5X536	Bruguiera gymnorhiza	6	EOL-000000382505	Bruguiera gymnorhiza	6	7583876	Bruguiera gymnorhiza	6	39984	Bruguiera gymnorhiza	1	NO	6	0	30155	31351	31786	28347
temp_lotus_simple.txt	7	Enteromorpha linza	Enteromorpha linza	ncbi	63409	Ulva linza	1	Raw / Exact DB / Synonym match	84Q9	Ulva	11	EOL-000000103595	Ulva linza	6	5273454	Ulva linza	1	63409	Ulva linza	1	NO	7	1	3315	167	2699	1980
temp_lotus_simple.txt	8	Cribricellina cribraria	Cribricellina cribraria	ncbi	1072048	Cribricellina cribraria	0	Raw / Exact DB / Canonical match	4CRJP	Paracribricellina cribraria	6	EOL-000000704483	Paracribricellina cribraria	6	1008490	Paracribricellina cribraria	1	1072048	Cribricellina cribraria	0	NO	8	2	228	181	1235	11
temp_lotus_simple.txt	9	Chondrophycus papillosus	Chondrophycus papillosus	ncbi	197322	Chondrophycus papillosus	0	Raw / Exact DB / Canonical match	3NYW|6CRD	Chondrophycus|Palisada	11	EOL-000000100768	Chondrophycus papillosus	0	5823941	Palisada perforata	1	197322	Chondrophycus papillosus	0	NO	9	3	304	1	362	12
temp_lotus_simple.txt	10	Dictyuchus monosporus	Dictyuchus monosporus	ncbi	120407	Dictyuchus monosporus	0	Raw / Exact DB / Canonical match	35VVK	Dictyuchus monosporus	0	EOL-000000094477	Dictyuchus monosporus	0	3203051	Dictyuchus monosporus	0	120407	Dictyuchus monosporus	0	NO	10	4	111	291	104	1
temp_lotus_simple.txt	11	Tethya aurantia	Tethya aurantia	ncbi	281732	Tethya aurantium	1	Raw / Exact DB / Synonym match	55KFS	Tethya aurantium	1	EOL-000000557503	Tethya aurantium	6	5183451	Tethya aurantium	1	281732	Tethya aurantium	1	NO	11	5	1	0	45	0
temp_lotus_simple.txt	12	Padina vickersiae	Padina vickersiae	ncbi	439534	Padina gymnospora	6	Recursive / Single match	7PP5Y	Padina	11	EOL-000000091698	Padina gymnospora	6	3200154	Padina gymnospora	1	439534	Padina gymnospora	6	NO	12	6	317	2489	43	690
temp_lotus_simple.txt	13	Hymeniacidon sanguinea	Hymeniacidon sanguinea	ncbi	177573	Hymeniacidon perlevis	1	Raw / Exact DB / Synonym match	3NHYZ	Hymeniacidon perlevis	1	EOL-000000561661	Hymeniacidon perlevis	6	2250096	Hymeniacidon perlevis	1	177573	Hymeniacidon perlevis	1	NO	13	8	149	335	2	45
temp_lotus_simple.txt	14	Enteromorpha clathrata	Enteromorpha clathrata	ncbi	99494	Ulva clathrata	1	Raw / Exact DB / Synonym match	84Q9	Ulva	11	EOL-000000103591	Ulva clathrata	6	9402904	Ulva clathrata	1	99494	Ulva clathrata	1	NO	14	10	60	77	2	223
temp_lotus_simple.txt	15	Polyneura hilliae	Polyneura hilliae	ncbi	136797	Polyneura bonnemaisonii	6	Recursive / Single match	63N8P	Polyneura	11	EOL-000000100501	Polyneura bonnemaisonii	6	5278307	Polyneura bonnemaisonii	1	136797	Polyneura bonnemaisonii	6	NO	15	11	1821	1418	405	5158
temp_lotus_simple.txt	16	Ahnfeltiopsis furcellata	Ahnfeltiopsis furcellata	ncbi	38470	Ahnfeltiopsis furcellata	0	Raw / Exact DB / Canonical match	R4V	Ahnfeltiopsis	11	EOL-000000099324	Ahnfeltiopsis furcellata	0	2667226	Ahnfeltiopsis furcellata	0	38470	Ahnfeltiopsis furcellata	0	NO	16	12	65	362	2	193
temp_lotus_simple.txt	17	Anabaena viguieri	Anabaena viguieri	ncbi	289436	Dolichospermum viguieri	1	Raw / Exact DB / Synonym match	D9TL	Anabaena viguieri	0	EOL-000000000718	Dolichospermum viguieri	6	7616066	Dolichospermum viguieri	1	289436	Dolichospermum viguieri	1	NO	17	13	6	11	1	16
temp_lotus_simple.txt	18	Hydropuntia edulis	Hydropuntia edulis	ncbi	448389	Hydropuntia edulis	0	Raw / Exact DB / Canonical match	4ZVJ	Hydropuntia	11	EOL-000000098562	Hydropuntia edulis	0	2665786	Hydropuntia edulis	0	448389	Hydropuntia edulis	0	NO	18	14	64	0	0	0
temp_lotus_simple.txt	19	Hyrtios gumminae	Hyrtios gumminae	ncbi	279627	Hyrtios	100	Unmapped / partial match (most likely genus level)	84P8C	Hyrtios	100	EOL-000000565122	Hyrtios	100	2238364	Hyrtios	100	279627	Hyrtios	100	YES	19	15	2	2	1	7
temp_lotus_simple.txt	20	Hymeniacidon perleve	Hymeniacidon perleve	ncbi	177573	Hymeniacidon perlevis	1	Raw / Exact DB / Synonym match	3NHYZ	Hymeniacidon perlevis	1	EOL-000000561661	Hymeniacidon perlevis	6	2250096	Hymeniacidon perlevis	1	177573	Hymeniacidon perlevis	1	NO	20	16	0	0	0	0
temp_lotus_simple.txt	21	Chromolaena arnottiana	Chromolaena arnottiana	ncbi	13420	Chromolaena	11	Recursive / Nearest match / Genus level	5YHFR	Chromolaena arnottiana	0	EOL-000000244127	Chromolaena arnottiana	0	3142902	Chromolaena arnottiana	0	13420	Chromolaena	11	MAYBE	21	17	0	0	0	0
temp_lotus_simple.txt	22	Clerodendrum chinense	Clerodendrum chinense	ncbi	54464	Clerodendrum chinense	0	Raw / Exact DB / Canonical match	5YYGN	Clerodendrum chinense	0	EOL-000000343340	Clerodendrum chinense	0	2925357	Clerodendrum chinense	0	54464	Clerodendrum chinense	0	NO	22	18	0	0	0	0
temp_lotus_simple.txt	23	Aegiphila lhotzkiana	Aegiphila lhotzkiana	ncbi	1688492	Aegiphila verticillata	6	Recursive / Single match	658PP	Aegiphila verticillata	1	EOL-000000343128	Aegiphila lhotzkiana	0	3890115	Aegiphila verticillata	1	1688492	Aegiphila verticillata	6	NO	23	20	48	48	52	27
temp_lotus_simple.txt	24	Clerodendrum scandens	Clerodendrum scandens	ncbi	13432	Clerodendrum	11	Recursive / Nearest match / Genus level	8VWBC	Clerodendrum	11	EOL-000000343258	Clerodendrum	11	7578182	Clerodendrum scandens	0	13432	Clerodendrum	11	MAYBE	24	21	0	0	0	0
temp_lotus_simple.txt	25	Symphytum uplandicum	Symphytum uplandicum	ncbi	192327	Symphytum	11	Recursive / Nearest match / Genus level	53QH5	Symphytum uplandicum	0	EOL-000000308899	Symphytum uplandicum	0	2926068	Symphytum uplandicum	0	192327	Symphytum	11	MAYBE	25	22	0	4	0	0
temp_lotus_simple.txt	26	Nematochrysopsis marina	Nematochrysopsis marina	ncbi	1649285	Sarcinochrysidaceae	12	Recursive / Nearest match / Family level	7PPVX	Nematochrysopsis	11	EOL-000003163226	Nematochrysopsis marina	0	3195291	Nematochrysopsis marina	0	1649285	Sarcinochrysidaceae	12	MAYBE	26	23	0	0	0	0
temp_lotus_simple.txt	27	Gymnodinium lunula	Gymnodinium lunula	ncbi	2972	Pyrocystis lunula	1	Raw / Exact DB / Synonym match	6L78M	Gymnodinium lunula	0	EOL-000000026079	Pyrocystis lunula	6	8256874	Gymnodinium lunula	0	2972	Pyrocystis lunula	1	NO	27	24	4	0	0	25
temp_lotus_simple.txt	28	Heteroxenia ghardaqensis	Heteroxenia ghardaqensis	ncbi	859395	Heteroxenia ghardaqensis	0	Raw / Exact DB / Canonical match	85SVS	Heteroxenia ghardaqensis	0	EOL-000003139258	Heteroxenia ghardaqensis	0	10123189	Heteroxenia ghardaqensis	0	859395	Heteroxenia ghardaqensis	0	NO	28	30	0	0	0	0
temp_lotus_simple.txt	29	Glenodinium halli	Glenodinium halli	ncbi	304052	Glenodinium	11	Recursive / Nearest match / Genus level	622D3	Dinophyceae	14	EOL-000000026164	Glenodinium	11	8266462	Glenodinium halli	0	304052	Glenodinium	11	MAYBE	29	31	0	0	0	0
temp_lotus_simple.txt	30	Paramphistomum epiclitum	Paramphistomum epiclitum	ncbi	54403	Paramphistomum epiclitum	0	Raw / Exact DB / Canonical match	7PPV3	Paramphistomum	11	EOL-000000722105	Paramphistomoidea	13	2505625	Paramphistomum	11	54403	Paramphistomum epiclitum	0	NO	30	32	25	10	33	13
temp_lotus_simple.txt	31	Synedra acus	Synedra acus	ncbi	1436140	Ulnaria acus	1	Raw / Exact DB / Synonym match	88	Bacillariophyceae	14	EOL-000000090922	Ulnaria acus	6	9471011	Synedra acus	0	1436140	Ulnaria acus	1	NO	31	33	0	0	2	0
temp_lotus_simple.txt	32	Chattonella marina	Chattonella marina	ncbi	90936	Chattonella marina	0	Raw / Exact DB / Canonical match	7NYM5	Chattonella	11	EOL-000000092892	Chattonella marina	0	5422039	Chattonella marina	0	90936	Chattonella marina	0	NO	32	34	3	17	1	8
temp_lotus_simple.txt	33	Goniotrichum elegans	Goniotrichum elegans	ncbi	35155	Stylonema alsidii	6	Recursive / Single match	7PSG	Stylonema	11	EOL-000000101906	Stylonema alsidii	6	5275816	Stylonema alsidii	1	35155	Stylonema alsidii	6	NO	33	35	0	0	0	1
temp_lotus_simple.txt	34	Laurencia elata	Laurencia elata	ncbi	99900	Laurencia	100	Unmapped / partial match (most likely genus level)	5BGD	Laurencia	100	EOL-000003022594	Osmundea lata	34	4376012	Osmundea lata	32	99900	Laurencia	100	YES	34	36	0	0	0	0
temp_lotus_simple.txt	35	Mortierella alpina	Mortierella alpina	ncbi	64518	Mortierella alpina	0	Raw / Exact DB / Canonical match	44F6L	Mortierella alpina	0	EOL-000002318706	Mortierella alpina	0	2559327	Mortierella alpina	0	64518	Mortierella alpina	0	NO	35	40	0	0	0	0
temp_lotus_simple.txt	36	Dicranum majus	Dicranum majus	ncbi	175148	Dicranum majus	0	Raw / Exact DB / Canonical match	35TMR	Dicranum majus	0	EOL-000000521784	Dicranum majus	0	2675427|8336798	Dicranum majus|Dicranum majus	2	175148	Dicranum majus	0	NO	36	41	0	0	0	0
temp_lotus_simple.txt	37	Equisetum arvense	Equisetum arvense	ncbi	3258	Equisetum arvense	0	Raw / Exact DB / Canonical match	B9LTL	Equisetum arvense	0	EOL-000003014630	Equisetum arvense	0	7924597	Equisetum arvense	0	3258	Equisetum arvense	0	NO	37	90	0	0	0	0
temp_lotus_simple.txt	38	Perilla frutescens	Perilla frutescens	ncbi	48386	Perilla frutescens	0	Raw / Exact DB / Canonical match	76TV9	Perilla frutescens	0	EOL-000000348717	Perilla frutescens	0	5341394|8044136	Perilla frutescens|Perilla frutescens	2	48386	Perilla frutescens	0	NO	38	91	0	0	0	0
temp_lotus_simple.txt	39	Costus tonkinensis	Costus tonkinensis	ncbi	2172426	Costus tonkinensis	0	Raw / Exact DB / Canonical match	YWWW	Costus tonkinensis	0	EOL-000000147399	Costus tonkinensis	0	2756921	Costus tonkinensis	0	2172426	Costus tonkinensis	0	NO	39	92	0	0	0	0
temp_lotus_simple.txt	40	Brotherella henonii	Brotherella henonii	ncbi	98356	Brotherella henonii	0	Raw / Exact DB / Canonical match	68QW7	Brotherella henonii	0	EOL-000000525322	Brotherella henonii	0	2680407	Brotherella henonii	0	98356	Brotherella henonii	0	NO	40	93	0	0	0	0
temp_lotus_simple.txt	41	Amphora coffeaeformis	Amphora coffeaeformis	ncbi	265554	Amphora coffeiformis	1	Raw / Exact DB / Synonym match	62MDX	Coronadinium	11	EOL-000000085812	Amphora coffeiformis	6	9037659	Amphora coffeaeformis	0	265554	Amphora coffeiformis	1	NO	41	94	0	0	0	0
temp_lotus_simple.txt	42	Dicranum japonicum	Dicranum japonicum	ncbi	1385677	Dicranum japonicum	0	Raw / Exact DB / Canonical match	35TMB	Dicranum japonicum	0	EOL-000000521847	Dicranum japonicum	0	2675508	Dicranum japonicum	0	1385677	Dicranum japonicum	0	NO	42	95	0	0	0	0
temp_lotus_simple.txt	43	Campylopus japonicus	Campylopus japonicus	ncbi	94682	Campylopus	11	Recursive / Nearest match / Genus level	QHQB	Campylopus sinensis	1	EOL-000000521442	Campylopus sinensis	6	8330419	Campylopus japonicus	0	94682	Campylopus	11	MAYBE	43	96	0	0	0	0
temp_lotus_simple.txt	44	Tragopogon orientalis	Tragopogon orientalis	ncbi	261649	Tragopogon orientalis	0	Raw / Exact DB / Canonical match	57WK6	Tragopogon orientalis	0	EOL-000000249137	Tragopogon orientalis	0	5386903	Tragopogon orientalis	0	261649	Tragopogon orientalis	0	NO	44	97	0	0	0	0
temp_lotus_simple.txt	45	Nostoc commune	Nostoc commune	ncbi	1178	Nostoc commune	0	Raw / Exact DB / Canonical match	47RP8	Nostoc commune	0	EOL-000000000861	Nostoc commune	0	8225325	Nostoc commune	0	1178	Nostoc commune	0	NO	45	100	33	33	27	38
temp_lotus_simple.txt	46	Artemia salina	Artemia salina	ncbi	85549	Artemia salina	0	Raw / Exact DB / Canonical match	GVWB	Artemia salina	0	EOL-000002080007	Artemia salina	0	2235237	Artemia salina	0	85549	Artemia salina	0	NO	46	1000	92	6	1	8
temp_lotus_simple.txt	47	Prosopis cineraria	Prosopis cineraria	ncbi	364024	Prosopis cineraria	0	Raw / Exact DB / Canonical match	77XK8	Prosopis cineraria	0	EOL-000000485326	Prosopis cineraria	0	5358521	Prosopis cineraria	0	364024	Prosopis cineraria	0	NO	47
temp_lotus_simple.txt	48	Daphnis nerii	Daphnis nerii	ncbi	522810	Daphnis nerii	0	Raw / Exact DB / Canonical match	345MT|92ZBW	Daphnis nerii|Daphnis nerii	2	EOL-000001715768	Daphnis nerii	0	1862401	Daphnis nerii	0	522810	Daphnis nerii	0	NO	48
temp_lotus_simple.txt	49	Rauvolfia serpentina	Rauvolfia serpentina	ncbi	4060	Rauvolfia serpentina	0	Raw / Exact DB / Canonical match	4RMFK	Rauvolfia serpentina	0	EOL-000000288197	Rauvolfia serpentina	0	3169787	Rauvolfia serpentina	0	4060	Rauvolfia serpentina	0	NO	49
temp_lotus_simple.txt	50	Eryngium foetidum	Eryngium foetidum	ncbi	477864	Eryngium foetidum	0	Raw / Exact DB / Canonical match	6H4DW	Eryngium foetidum	0	EOL-000000278622	Eryngium foetidum	0	3034425	Eryngium foetidum	0	477864	Eryngium foetidum	0	NO	50
temp_lotus_simple.txt	51	Caulerpa racemosa	Caulerpa racemosa	ncbi	76317	Caulerpa racemosa	0	Raw / Exact DB / Canonical match	3JP8	Caulerpa	11	EOL-000000104004	Caulerpa racemosa	0	2643093	Caulerpa racemosa	0	76317	Caulerpa racemosa	0	NO	51
temp_lotus_simple.txt	52	Monotropa uniflora	Monotropa uniflora	ncbi	50148	Monotropa uniflora	0	Raw / Exact DB / Canonical match	449TF	Monotropa uniflora	0	EOL-000000325753	Monotropa uniflora	0	2888353	Monotropa uniflora	0	50148	Monotropa uniflora	0	NO	52
temp_lotus_simple.txt	53	Zea mays	Zea mays	ncbi	4577	Zea mays	0	Raw / Exact DB / Canonical match	5CXX5|5CXX6|5CXX7|5CXX8|5CXX9|8TX6J	Zea mays|Zea mays|Zea mays|Zea mays|Zea mays|Zea mays	2	EOL-000000142366|EOL-000002323097|EOL-000002323098|EOL-000002323105|EOL-000002323111	Zea mays|Zea mays|Zea mays|Zea mays|Zea mays	2	5290052	Zea mays	0	4577	Zea mays	0	NO	53
temp_lotus_simple.txt	54	Gorgoniidae	Gorgoniidae	ncbi	37506	Gorgoniidae	0	Raw / Exact DB / Canonical match	84K8N	Gorgoniidae	0	EOL-000000542673	Gorgoniidae	0	8198	Gorgoniidae	0	37506	Gorgoniidae	0	NO	54
temp_lotus_simple.txt	55	Anabaena cylindrica	Anabaena cylindrica	ncbi	1165	Anabaena cylindrica	0	Raw / Exact DB / Canonical match	D9SV	Anabaena cylindrica	0	EOL-000000000809	Anabaena cylindrica	0	5427341	Anabaena cylindrica	0	1165	Anabaena cylindrica	0	NO	55
temp_lotus_simple.txt	56	Psilotum nudum	Psilotum nudum	ncbi	3240	Psilotum nudum	0	Raw / Exact DB / Canonical match	B8Y9D	Psilotum nudum	0	EOL-000000517501	Psilotum nudum	0	2688176	Psilotum nudum	0	3240	Psilotum nudum	0	NO	56
temp_lotus_simple.txt	57	Sargassum fusiforme	Sargassum fusiforme	ncbi	590727	Sargassum fusiforme	0	Raw / Exact DB / Canonical match	7PYQ2	Sargassum	11	EOL-000000092206	Sargassum fusiforme	0	3196917	Sargassum fusiforme	0	590727	Sargassum fusiforme	0	NO	57
temp_lotus_simple.txt	58	Avena sativa	Avena sativa	ncbi	4498	Avena sativa	0	Raw / Exact DB / Canonical match	K2QJ	Avena sativa	0	EOL-000000134633	Avena sativa	0	2705290	Avena sativa	0	4498	Avena sativa	0	NO	58
temp_lotus_simple.txt	59	Medicago monspeliaca	Medicago monspeliaca	ncbi	70959	Medicago monspeliaca	0	Raw / Exact DB / Canonical match	3YNMH	Medicago monspeliaca	0	EOL-000000488584	Medicago monspeliaca	0	2965434	Medicago monspeliaca	0	70959	Medicago monspeliaca	0	NO	59
temp_lotus_simple.txt	60	Citrus reticulata	Citrus reticulata	ncbi	85571	Citrus reticulata	0	Raw / Exact DB / Canonical match	VMM2	Citrus reticulata	0	EOL-000000458920	Citrus reticulata	0	3190172	Citrus reticulata	0	85571	Citrus reticulata	0	NO	60
temp_lotus_simple.txt	61	Anastatica hierochuntica	Anastatica hierochuntica	ncbi	663965	Anastatica hierochuntica	0	Raw / Exact DB / Canonical match	DGWP	Anastatica hierochuntica	0	EOL-000000429976	Anastatica hierochuntica	0	3041976	Anastatica hierochuntica	0	663965	Anastatica hierochuntica	0	NO	61
temp_lotus_simple.txt	62	Hypopitys monotropa	Hypopitys monotropa	ncbi	176248	Monotropa hypopitys	1	Raw / Exact DB / Synonym match	3NXVS	Hypopitys monotropa	0	EOL-000000321481	Hypopitys monotropa	0	2888342	Hypopitys monotropa	0	176248	Monotropa hypopitys	1	NO	62
temp_lotus_simple.txt	63	Solanum aviculare	Solanum aviculare	ncbi	4114	Solanum aviculare	0	Raw / Exact DB / Canonical match	4XZMS	Solanum aviculare	0	EOL-000000316723	Solanum aviculare	0	2930210	Solanum aviculare	0	4114	Solanum aviculare	0	NO	63
temp_lotus_simple.txt	64	Ipheion uniflorum	Ipheion uniflorum	ncbi	82527	Ipheion uniflorum	0	Raw / Exact DB / Canonical match	6N8ZR	Ipheion uniflorum	0	EOL-000000191680	Ipheion uniflorum	0	2859597	Ipheion uniflorum	0	82527	Ipheion uniflorum	0	NO	64
temp_lotus_simple.txt	65	Schleichera oleosa	Schleichera oleosa	ncbi	290996	Schleichera oleosa	0	Raw / Exact DB / Canonical match	4VDSL	Schleichera oleosa	0	EOL-000000453313	Schleichera oleosa	0	3189945	Schleichera oleosa	0	290996	Schleichera oleosa	0	NO	65
temp_lotus_simple.txt	66	Hylocereus undatus	Hylocereus undatus	ncbi	176265	Selenicereus undatus	1	Raw / Exact DB / Synonym match	4WDDR	Selenicereus undatus	1	EOL-000000221718	Hylocereus undatus	0	10334868	Selenicereus undatus	1	176265	Selenicereus undatus	1	NO	66
temp_lotus_simple.txt	67	Punica granatum	Punica granatum	ncbi	22663	Punica granatum	0	Raw / Exact DB / Canonical match	4QHX8	Punica granatum	0	EOL-000000412291	Punica granatum	0	5420901	Punica granatum	0	22663	Punica granatum	0	NO	67
temp_lotus_simple.txt	68	Trigonella foenum-graecum	Trigonella foenum-graecum	ncbi	78534	Trigonella foenum-graecum	0	Raw / Exact DB / Canonical match	58R6D	Trigonella foenum-graecum	0	EOL-000000470936	Trigonella foenum-graecum	0	5360475	Trigonella foenum-graecum	0	78534	Trigonella foenum-graecum	0	NO	68
temp_lotus_simple.txt	69	Gossypium hirsutum	Gossypium hirsutum	ncbi	3635	Gossypium hirsutum	0	Raw / Exact DB / Canonical match	3H4C5	Gossypium hirsutum	0	EOL-000000422464	Gossypium hirsutum	0	3152661	Gossypium hirsutum	0	3635	Gossypium hirsutum	0	NO	69
temp_lotus_simple.txt	70	Dracaena cinnabari	Dracaena cinnabari	ncbi	1142948	Dracaena cinnabari	0	Raw / Exact DB / Canonical match	6DJGG	Dracaena cinnabari	0	EOL-000000151011	Dracaena cinnabari	0	5304574	Dracaena cinnabari	0	1142948	Dracaena cinnabari	0	NO	70
temp_lotus_simple.txt	71	Bombax ceiba	Bombax ceiba	ncbi	45325	Bombax ceiba	0	Raw / Exact DB / Canonical match	MF6V	Bombax ceiba	0	EOL-000000419526	Bombax ceiba	0	3152226	Bombax ceiba	0	45325	Bombax ceiba	0	NO	71
temp_lotus_simple.txt	72	Pereskia aculeata	Pereskia aculeata	ncbi	3597	Pereskia aculeata	0	Raw / Exact DB / Canonical match	76SVY	Pereskia aculeata	0	EOL-000000220900	Pereskia aculeata	0	5384215	Pereskia aculeata	0	3597	Pereskia aculeata	0	NO	72
temp_lotus_simple.txt	73	Tragopogon pratensis	Tragopogon pratensis	ncbi	41653	Tragopogon pratensis	0	Raw / Exact DB / Canonical match	57WKN	Tragopogon pratensis	0	EOL-000000249162	Tragopogon pratensis	0	5386897	Tragopogon pratensis	0	41653	Tragopogon pratensis	0	NO	73
temp_lotus_simple.txt	74	Bombyx mori	Bombyx mori	ncbi	7091	Bombyx mori	0	Raw / Exact DB / Canonical match	68PGG|MGPB|MGPC|MGPD|MGPF|MGPG	Bombyx mori|Bombyx mori|Bombyx mori|Bombyx mori|Bombyx mori|Bombyx mori	2	EOL-000001710286|EOL-000002322982|EOL-000002323013|EOL-000002323980|EOL-000002327707|EOL-000002328458	Bombyx mori|Bombyx mori|Bombyx mori|Bombyx mori|Bombyx mori|Bombyx mori	2	1868664	Bombyx mori	0	7091	Bombyx mori	0	NO	74
temp_lotus_simple.txt	75	Chara australis	Chara australis	ncbi	31298	Chara australis	0	Raw / Exact DB / Canonical match	3M6W	Chara	11	EOL-000000541339	Chara australis	0	7919065	Chara australis	0	31298	Chara australis	0	NO	75
temp_lotus_simple.txt	76	Ascophyllum nodosum	Ascophyllum nodosum	ncbi	52969	Ascophyllum nodosum	0	Raw / Exact DB / Canonical match	7NPTP	Ascophyllum	11	EOL-000000092302	Ascophyllum nodosum	0	3196524	Ascophyllum nodosum	0	52969	Ascophyllum nodosum	0	NO	76
temp_lotus_simple.txt	77	Sinapis alba	Sinapis alba	ncbi	3728	Sinapis alba	0	Raw / Exact DB / Canonical match	4XJCN	Sinapis alba	0	EOL-000000428120	Sinapis alba	0	3047621	Sinapis alba	0	3728	Sinapis alba	0	NO	77
temp_lotus_simple.txt	78	Brassica oleracea	Brassica oleracea	ncbi	3712	Brassica oleracea	0	Raw / Exact DB / Canonical match	N82N|N82P	Brassica oleracea|Brassica oleracea	2	EOL-000000427595|EOL-000002323107	Brassica oleracea|Brassica oleracea	2	3042845	Brassica oleracea	0	3712	Brassica oleracea	0	NO	78
temp_lotus_simple.txt	79	Solanum nigrum	Solanum nigrum	ncbi	4112	Solanum nigrum	0	Raw / Exact DB / Canonical match	4Y3H2	Solanum nigrum	0	EOL-000000316081	Solanum nigrum	0	9150405	Solanum nigrum	0	4112	Solanum nigrum	0	NO	79
temp_lotus_simple.txt	80	Typha latifolia	Typha latifolia	ncbi	4733	Typha latifolia	0	Raw / Exact DB / Canonical match	59V6S	Typha latifolia	0	EOL-000000129954	Typha latifolia	0	5289423	Typha latifolia	0	4733	Typha latifolia	0	NO	80
temp_lotus_simple.txt	81	Solanum pseudocapsicum	Solanum pseudocapsicum	ncbi	45837	Solanum pseudocapsicum	0	Raw / Exact DB / Canonical match	6YTJR	Solanum pseudocapsicum	0	EOL-000000316701	Solanum pseudocapsicum	0	2931104	Solanum pseudocapsicum	0	45837	Solanum pseudocapsicum	0	NO	81
temp_lotus_simple.txt	82	Solanum virginianum	Solanum virginianum	ncbi	223891	Solanum virginianum	0	Raw / Exact DB / Canonical match	4Y4Q8	Solanum virginianum	0	EOL-000000316533	Solanum virginianum	0	2929920	Solanum virginianum	0	223891	Solanum virginianum	0	NO	82
temp_lotus_simple.txt	83	Holotrichia diomphalia	Holotrichia diomphalia	ncbi	33394	Holotrichia diomphalia	0	Raw / Exact DB / Canonical match	4Y4L	Holotrichia	11	EOL-000001368685	Holotrichia	11	4993823	Holotrichia diomphalia	0	33394	Holotrichia diomphalia	0	NO	83
temp_lotus_simple.txt	84	Solanum glaucophyllum	Solanum glaucophyllum	ncbi	52877	Solanum glaucophyllum	0	Raw / Exact DB / Canonical match	4Y2KM	Solanum glaucophyllum	0	EOL-000000316093	Solanum glaucophyllum	0	2929370	Solanum glaucophyllum	0	52877	Solanum glaucophyllum	0	NO	84
temp_lotus_simple.txt	85	Diplotaxis harra	Diplotaxis harra	ncbi	308281	Diplotaxis harra	0	Raw / Exact DB / Canonical match	36NQR	Diplotaxis harra	0	EOL-000000429233	Diplotaxis harra	0	5376405	Diplotaxis harra	0	308281	Diplotaxis harra	0	NO	85
temp_lotus_simple.txt	86	Citrus medica	Citrus medica	ncbi	171251	Citrus medica	0	Raw / Exact DB / Canonical match	VMLC	Citrus medica	0	EOL-000000458915	Citrus medica	0	3190157	Citrus medica	0	171251	Citrus medica	0	NO	86
temp_lotus_simple.txt	87	Avicennia officinalis	Avicennia officinalis	ncbi	1134458	Avicennia officinalis	0	Raw / Exact DB / Canonical match	8L3JX	Avicennia officinalis	0	EOL-000000356825	Avicennia	11	6413451	Avicennia officinalis	0	1134458	Avicennia officinalis	0	NO	87
temp_lotus_simple.txt	88	Barbula unguiculata	Barbula unguiculata	ncbi	96465	Barbula unguiculata	0	Raw / Exact DB / Canonical match	68C69	Barbula unguiculata	0	EOL-000000529129	Barbula unguiculata	0	5280516	Barbula unguiculata	0	96465	Barbula unguiculata	0	NO	88
temp_lotus_simple.txt	89	Gypsophila perfoliata	Gypsophila perfoliata	ncbi	515457	Gypsophila perfoliata	0	Raw / Exact DB / Canonical match	3HXYK	Gypsophila perfoliata	0	EOL-000000212387	Gypsophila perfoliata	0	5384453	Gypsophila perfoliata	0	515457	Gypsophila perfoliata	0	NO	89
temp_lotus_simple.txt	90	Salsola collina	Salsola collina	ncbi	525237	Salsola collina	0	Raw / Exact DB / Canonical match	79G6R	Salsola collina	0	EOL-000000206965	Kali collina	6	7475993	Kali collina	1	525237	Salsola collina	0	NO	90
temp_lotus_simple.txt	91	Dioscorea zingiberensis	Dioscorea zingiberensis	ncbi	325984	Dioscorea zingiberensis	0	Raw / Exact DB / Canonical match	36DG5	Dioscorea zingiberensis	0	EOL-000000148368	Dioscorea zingiberensis	0	2754595	Dioscorea zingiberensis	0	325984	Dioscorea zingiberensis	0	NO	91
temp_lotus_simple.txt	92	Gastrothylax crumenifer	Gastrothylax crumenifer	ncbi	762070	Gastrothylax crumenifer	0	Raw / Exact DB / Canonical match	7ZFLC	Paramphistomidae	12	EOL-000003135966|EOL-000000722105	Plagiorchiida|Paramphistomoidea	13	4414225	Gastrothylax crumenifer	0	762070	Gastrothylax crumenifer	0	NO	92
temp_lotus_simple.txt	93	Ophiorrhiza pumila	Ophiorrhiza pumila	ncbi	157934	Ophiorrhiza pumila	0	Raw / Exact DB / Canonical match	49ZHB	Ophiorrhiza pumila	0	EOL-000000295620	Ophiorrhiza pumila	0	5340840	Ophiorrhiza pumila	0	157934	Ophiorrhiza pumila	0	NO	93
temp_lotus_simple.txt	94	Clerodendrum indicum	Clerodendrum indicum	ncbi	680190	Clerodendrum indicum	0	Raw / Exact DB / Canonical match	W3V4	Clerodendrum indicum	0	EOL-000000343311	Clerodendrum indicum	0	2925349	Clerodendrum indicum	0	680190	Clerodendrum indicum	0	NO	94
temp_lotus_simple.txt	95	Brachythecium buchananii	Brachythecium buchananii	ncbi	184619	Brachythecium buchananii	0	Raw / Exact DB / Canonical match	N2WK	Brachythecium buchananii	0	EOL-000000526413	Brachythecium buchananii	0	2680031	Brachythecium buchananii	0	184619	Brachythecium buchananii	0	NO	95
temp_lotus_simple.txt	96	Leucobryum scabrum	Leucobryum scabrum	ncbi	98940	Leucobryum scabrum	0	Raw / Exact DB / Canonical match	725J3	Leucobryum scabrum	0	EOL-000000521346	Leucobryum scabrum	0	2675651	Leucobryum scabrum	0	98940	Leucobryum scabrum	0	NO	96
temp_lotus_simple.txt	97	Diplopterygium glaucum	Diplopterygium glaucum	ncbi	397682	Diplopterygium glaucum	0	Raw / Exact DB / Canonical match	B9F3G	Diplopterygium glaucum	0	EOL-000000517344	Diplopterygium glaucum	0	2651567	Diplopterygium glaucum	0	397682	Diplopterygium glaucum	0	NO	97
temp_lotus_simple.txt	98	Angiopteris lygodiifolia	Angiopteris lygodiifolia	ncbi	3267	Angiopteris lygodiifolia	0	Raw / Exact DB / Canonical match	B9424	Angiopteris lygodiifolia	0	EOL-000000505242	Angiopteris lygodiifolia	0	5615707	Angiopteris lygodiifolia	0	3267	Angiopteris lygodiifolia	0	NO	98
temp_lotus_simple.txt	99	Aframomum cereum	Aframomum cereum	ncbi	188478	Aframomum	11	Recursive / Nearest match / Genus level	65DJH	Aframomum cereum	0	EOL-000000144354	Aframomum cereum	0	2758942	Aframomum cereum	0	188478	Aframomum	11	MAYBE	99
temp_lotus_simple.txt	100	Campylopus richardii	Campylopus richardii	ncbi	193026	Campylopus richardii	0	Raw / Exact DB / Canonical match	5WXPB	Campylopus richardii	0	EOL-000000521571	Campylopus richardii	0	5281895	Campylopus richardii	0	193026	Campylopus richardii	0	NO	100
temp_lotus_simple.txt	101	Aegiphila verticillata	Aegiphila verticillata	ncbi	1688492	Aegiphila verticillata	0	Raw / Exact DB / Canonical match	658PP	Aegiphila verticillata	0	EOL-000000343077	Aegiphila verticillata	0	3890115	Aegiphila verticillata	0	1688492	Aegiphila verticillata	0	NO	101
temp_lotus_simple.txt	102	Aegiphila obducta	Aegiphila obducta	ncbi	245853	Aegiphila	11	Recursive / Nearest match / Genus level	64WYX	Aegiphila obducta	0	EOL-000000343067	Aegiphila obducta	0	3891369	Aegiphila obducta	0	245853	Aegiphila	11	MAYBE	102
temp_lotus_simple.txt	103	Echinometra lucunter	Echinometra lucunter	ncbi	105361	Echinometra lucunter	0	Raw / Exact DB / Canonical match	38JGF	Echinometra lucunter	0	EOL-000000576353	Echinometra lucunter	0	2278861	Echinometra lucunter	0	105361	Echinometra lucunter	0	NO	103
temp_lotus_simple.txt	104	Schlumbergera bridgesii	Schlumbergera bridgesii	ncbi	1813479	Schlumbergera bridgesii	0	Raw / Exact DB / Canonical match	4VDZT	Schlumbergera russeliana	1	EOL-000000219879	Schlumbergera truncata	6	5383983	Schlumbergera truncata	1	1813479	Schlumbergera bridgesii	0	NO	104
temp_lotus_simple.txt	105	Clerodendrum umbellatum	Clerodendrum umbellatum	ncbi	488981	Clerodendrum umbellatum	0	Raw / Exact DB / Canonical match	W483	Clerodendrum umbellatum	0	EOL-000000343567	Clerodendrum umbellatum	0	2925368	Clerodendrum umbellatum	0	488981	Clerodendrum umbellatum	0	NO	105
temp_lotus_simple.txt	106	Bombax anceps	Bombax anceps	ncbi	1489463	Bombax anceps	0	Raw / Exact DB / Canonical match	5WNNT	Bombax anceps	0	EOL-000000419524	Bombax anceps	0	4073690	Bombax anceps	0	1489463	Bombax anceps	0	NO	106
temp_lotus_simple.txt	107	Mandevilla pentlandiana	Mandevilla pentlandiana	ncbi	387715	Mandevilla pentlandiana	0	Raw / Exact DB / Canonical match	3XTF2	Mandevilla pentlandiana	0	EOL-000000285805	Mandevilla pentlandiana	0	3616744	Mandevilla pentlandiana	0	387715	Mandevilla pentlandiana	0	NO	107
temp_lotus_simple.txt	108	Sideritis taurica	Sideritis taurica	ncbi	155266	Sideritis taurica	0	Raw / Exact DB / Canonical match	4X95V	Sideritis taurica	0	EOL-000000348633	Sideritis taurica	0	7307360|7963437	Sideritis taurica|Sideritis taurica	2	155266	Sideritis taurica	0	NO	108
temp_lotus_simple.txt	109	Bruguiera gymnorhiza	Bruguiera gymnorhiza	ncbi	39984	Bruguiera gymnorhiza	0	Raw / Exact DB / Canonical match	5X536	Bruguiera gymnorhiza	0	EOL-000000382505	Bruguiera gymnorhiza	0	7583876	Bruguiera gymnorhiza	0	39984	Bruguiera gymnorhiza	0	NO	109
temp_lotus_simple.txt	110	Ceriops decandra	Ceriops decandra	ncbi	172013	Ceriops decandra	0	Raw / Exact DB / Canonical match	SYC9	Ceriops decandra	0	EOL-000000382456	Ceriops decandra	0	3873955	Ceriops decandra	0	172013	Ceriops decandra	0	NO	110
temp_lotus_simple.txt	111	Stevia jujuyensis	Stevia jujuyensis	ncbi	55669	Stevia	11	Recursive / Nearest match / Genus level	52GWG	Stevia jujuyensis	0	EOL-000000258606	Stevia jujuyensis	0	3125654	Stevia jujuyensis	0	55669	Stevia	11	MAYBE	111
temp_lotus_simple.txt	112	Archidendron chevalieri	Archidendron chevalieri	ncbi	1712201	Archidendron chevalieri	0	Raw / Exact DB / Canonical match	G8T9	Archidendron chevalieri	0	EOL-000000462468	Archidendron chevalieri	0	2941358	Archidendron chevalieri	0	1712201	Archidendron chevalieri	0	NO	112
temp_lotus_simple.txt	113	Festuca argentina	Festuca argentina	ncbi	464037	Festuca argentina	0	Raw / Exact DB / Canonical match	6HRQ8	Festuca argentina	0	EOL-000000130465	Festuca argentina	0	4128724	Festuca argentina	0	464037	Festuca argentina	0	NO	113
temp_lotus_simple.txt	114	Festuca hieronymi	Festuca hieronymi	ncbi	1504337	Festuca hieronymi	0	Raw / Exact DB / Canonical match	6HT9C	Festuca hieronymi	0	EOL-000000130936	Festuca hieronymi	0	4115975	Festuca hieronymi	0	1504337	Festuca hieronymi	0	NO	114
temp_lotus_simple.txt	115	Cleome amblyocarpa	Cleome amblyocarpa	ncbi	1077932	Cleome amblyocarpa	0	Raw / Exact DB / Canonical match	5YYX8	Cleome amblyocarpa	0	EOL-000000431374	Cleome amblyocarpa	0	3871552	Cleome amblyocarpa	0	1077932	Cleome amblyocarpa	0	NO	115
temp_lotus_simple.txt	116	Nothoscordum montevidense	Nothoscordum montevidense	ncbi	1072610	Nothoscordum montevidense	0	Raw / Exact DB / Canonical match	6SCD2	Nothoscordum montevidense	0	EOL-000000191823	Nothoscordum montevidense	0	2855584	Nothoscordum montevidense	0	1072610	Nothoscordum montevidense	0	NO	116
temp_lotus_simple.txt	117	Solanum argentinum	Solanum argentinum	ncbi	52875	Solanum argentinum	0	Raw / Exact DB / Canonical match	4XZKV	Solanum argentinum	0	EOL-000000316844	Solanum argentinum	0	2932402	Solanum argentinum	0	52875	Solanum argentinum	0	NO	117
temp_lotus_simple.txt	118	Solanum palitans	Solanum palitans	ncbi	159022	Solanum palitans	0	Raw / Exact DB / Canonical match	4Y3MJ	Solanum palitans	0	EOL-000000316590	Solanum palitans	0	2929494	Solanum palitans	0	159022	Solanum palitans	0	NO	118
temp_lotus_simple.txt	119	Erucaria microcarpa	Erucaria microcarpa	ncbi	1078594	Erucaria microcarpa	0	Raw / Exact DB / Canonical match	6GQMZ	Erucaria microcarpa	0	EOL-000000427791	Erucaria microcarpa	0	5377707	Erucaria microcarpa	0	1078594	Erucaria microcarpa	0	NO	119
temp_lotus_simple.txt	120	Trigonella cretica	Trigonella cretica	ncbi	78533	Trigonella cretica	0	Raw / Exact DB / Canonical match	58R5R	Trigonella cretica	0	EOL-000000470829	Trigonella cretica	0	5360460	Trigonella cretica	0	78533	Trigonella cretica	0	NO	120
temp_lotus_simple.txt	121	Trigonella balansae	Trigonella balansae	ncbi	200961	Trigonella balansae	0	Raw / Exact DB / Canonical match	7D3VJ	Trigonella balansae	0	EOL-000000470849	Trigonella balansae	0	5360384	Trigonella balansae	0	200961	Trigonella balansae	0	NO	121
temp_lotus_simple.txt	122	Trigonella calliceras	Trigonella calliceras	ncbi	119381	Trigonella calliceras	0	Raw / Exact DB / Canonical match	9DPTW	Trigonella calliceras	0	EOL-000000470887	Trigonella calliceras	0	5360415|7428448	Trigonella calliceras|Trigonella calliceras	2	119381	Trigonella calliceras	0	NO	122
temp_lotus_simple.txt	123	Lessingianthus rubricaulis	Lessingianthus rubricaulis	ncbi	434674	Lessingianthus	11	Recursive / Nearest match / Genus level	6Q32M	Lessingianthus rubricaulis	0	EOL-000000232231	Lessingianthus rubricaulis	0	3125184	Lessingianthus rubricaulis	0	434674	Lessingianthus	11	MAYBE	123
temp_lotus_simple.txt	124	Mikania haenkeana	Mikania haenkeana	ncbi	2855421	Mikania haenkeana	0	Raw / Exact DB / Canonical match	6RKS6	Mikania haenkeana	0	EOL-000000230124	Mikania haenkeana	0	5398720	Mikania haenkeana	0	2855421	Mikania haenkeana	0	NO	124
temp_lotus_simple.txt	125	Heterotheca inuloides	Heterotheca inuloides	ncbi	3015714	Heterotheca inuloides	0	Raw / Exact DB / Canonical match	6LTJP	Heterotheca inuloides	0	EOL-000000244827	Heterotheca inuloides	0	5401982|8001622	Heterotheca inuloides|Heterotheca inuloides	2	3015714	Heterotheca inuloides	0	NO	125
temp_lotus_simple.txt	126	Vernonanthura nudiflora	Vernonanthura nudiflora	ncbi	2067325	Vernonanthura nudiflora	0	Raw / Exact DB / Canonical match	7G25P	Vernonanthura nudiflora	0	EOL-000000256059	Vernonanthura nudiflora	0	3110446	Vernonanthura nudiflora	0	2067325	Vernonanthura nudiflora	0	NO	126
temp_lotus_simple.txt	127	Dioscorea dumetorum	Dioscorea dumetorum	ncbi	167584	Dioscorea dumetorum	0	Raw / Exact DB / Canonical match	36CLQ	Dioscorea dumetorum	0	EOL-000000148196	Dioscorea dumetorum	0	2754673	Dioscorea dumetorum	0	167584	Dioscorea dumetorum	0	NO	127
temp_lotus_simple.txt	128	Jungia polita	Jungia polita	ncbi	496633	Jungia polita	0	Raw / Exact DB / Canonical match	6NH3Q	Jungia polita	0	EOL-000000240922	Jungia polita	0	5402208	Jungia polita	0	496633	Jungia polita	0	NO	128
temp_lotus_simple.txt	129	Chrysolaena platensis	Chrysolaena platensis	ncbi	434640	Chrysolaena platensis	0	Raw / Exact DB / Canonical match	5YQDQ	Chrysolaena platensis	0	EOL-000000255880	Chrysolaena platensis	0	3124546	Chrysolaena platensis	0	434640	Chrysolaena platensis	0	NO	129
temp_lotus_simple.txt	130	Chrysolaena propinqua	Chrysolaena propinqua	ncbi	2067294	Chrysolaena propinqua	0	Raw / Exact DB / Canonical match	5Z2DQ	Chrysolaena propinqua	0	EOL-000000255870	Chrysolaena propinqua	0	3130607	Chrysolaena propinqua	0	2067294	Chrysolaena propinqua	0	NO	130
temp_lotus_simple.txt	131	Dioscorea convolvulacea	Dioscorea convolvulacea	ncbi	327919	Dioscorea convolvulacea	0	Raw / Exact DB / Canonical match	36CJB	Dioscorea convolvulacea	0	EOL-000000148052	Dioscorea convolvulacea	0	2754860	Dioscorea convolvulacea	0	327919	Dioscorea convolvulacea	0	NO	131
temp_lotus_simple.txt	132	Dioscorea floribunda	Dioscorea floribunda	ncbi	1540009	Dioscorea floribunda	0	Raw / Exact DB / Canonical match	36CNB	Dioscorea floribunda	0	EOL-000000148326	Dioscorea floribunda	0	2755704	Dioscorea floribunda	0	1540009	Dioscorea floribunda	0	NO	132
temp_lotus_simple.txt	133	Blechnopsis orientalis	Blechnopsis orientalis	ncbi	29606	Blechnopsis orientalis	0	Raw / Exact DB / Canonical match	B9MHZ	Blechnopsis orientalis	0	EOL-000000511277	Blechnopsis orientalis	0	4079429	Blechnopsis orientalis	0	29606	Blechnopsis orientalis	0	NO	133
temp_lotus_simple.txt	134	Dioscorea nelsonii	Dioscorea nelsonii	ncbi	4672	Dioscorea	11	Recursive / Nearest match / Genus level	36CZ6	Dioscorea nelsonii	0	EOL-000000148150	Dioscorea nelsonii	0	2754946	Dioscorea nelsonii	0	4672	Dioscorea	11	MAYBE	134
temp_lotus_simple.txt	135	Medicago sativa	Medicago sativa	ncbi	3879	Medicago sativa	0	Raw / Exact DB / Canonical match	3YNPB	Medicago sativa	0	EOL-000000488618	Medicago sativa	0	9151957	Medicago sativa	0	3879	Medicago sativa	0	NO	135
temp_lotus_simple.txt	136	Dioscorea bartlettii	Dioscorea bartlettii	ncbi	4672	Dioscorea	11	Recursive / Nearest match / Genus level	6D8SK	Dioscorea bartlettii	0	EOL-000000148209	Dioscorea bartlettii	0	2754766	Dioscorea bartlettii	0	4672	Dioscorea	11	MAYBE	136
temp_lotus_simple.txt	137	Dioscorea hondurensis	Dioscorea hondurensis	ncbi	4672	Dioscorea	11	Recursive / Nearest match / Genus level	36CRV	Dioscorea hondurensis	0	EOL-000000148339	Dioscorea hondurensis	0	2755391	Dioscorea hondurensis	0	4672	Dioscorea	11	MAYBE	137
temp_lotus_simple.txt	138	Clerodendrum fragrans	Clerodendrum fragrans	ncbi	13433	Clerodendrum fragrans	0	Raw / Exact DB / Canonical match	5YYGN	Clerodendrum chinense	1	EOL-000000343340	Clerodendrum chinense	6	8035908	Clerodendrum fragrans	0	13433	Clerodendrum fragrans	0	NO	138
temp_lotus_simple.txt	139	Carthamus tinctorius	Carthamus tinctorius	ncbi	4222	Carthamus tinctorius	0	Raw / Exact DB / Canonical match	RH96	Carthamus tinctorius	0	EOL-000000261763	Carthamus tinctorius	0	3138327	Carthamus tinctorius	0	4222	Carthamus tinctorius	0	NO	139
temp_lotus_simple.txt	140	Viburnum opulus	Viburnum opulus	ncbi	85293	Viburnum opulus	0	Raw / Exact DB / Canonical match	5BCCB	Viburnum opulus	0	EOL-000000308016	Viburnum opulus	0	2888605	Viburnum opulus	0	85293	Viburnum opulus	0	NO	140
temp_lotus_simple.txt	141	Ajuga reptans	Ajuga reptans	ncbi	38596	Ajuga reptans	0	Raw / Exact DB / Canonical match	65V5Y	Ajuga reptans	0	EOL-000000349698	Ajuga reptans	0	2927078	Ajuga reptans	0	38596	Ajuga reptans	0	NO	141
temp_lotus_simple.txt	142	Prunus laurocerasus	Prunus laurocerasus	ncbi	32242	Prunus laurocerasus	0	Raw / Exact DB / Canonical match	4N8Y3	Prunus laurocerasus	0	EOL-000000440439	Prunus laurocerasus	0	3021496	Prunus laurocerasus	0	32242	Prunus laurocerasus	0	NO	142
temp_lotus_simple.txt	143	Symphytum officinale	Symphytum officinale	ncbi	278672	Symphytum officinale	0	Raw / Exact DB / Canonical match	53QG6	Symphytum officinale	0	EOL-000000308917	Symphytum officinale	0	7558421	Symphytum officinale	0	278672	Symphytum officinale	0	NO	143
temp_lotus_simple.txt	144	Amaranthus retroflexus	Amaranthus retroflexus	ncbi	124763	Amaranthus retroflexus	0	Raw / Exact DB / Canonical match	CH63	Amaranthus retroflexus	0	EOL-000000205790	Amaranthus retroflexus	0	6109534	Amaranthus retroflexus	0	124763	Amaranthus retroflexus	0	NO	144
temp_lotus_simple.txt	145	Digitalis lanata	Digitalis lanata	ncbi	49450	Digitalis lanata	0	Raw / Exact DB / Canonical match	3638W	Digitalis lanata	0	EOL-000000361943	Digitalis lanata	0	5414989	Digitalis lanata	0	49450	Digitalis lanata	0	NO	145
temp_lotus_simple.txt	146	Symphoricarpos albus	Symphoricarpos albus	ncbi	13702	Symphoricarpos albus	0	Raw / Exact DB / Canonical match	99TB4	Symphoricarpos albus	0	EOL-000000307049	Symphoricarpos albus	0	8012439	Symphoricarpos albus	0	13702	Symphoricarpos albus	0	NO	146
temp_lotus_simple.txt	147	Arabidopsis thaliana	Arabidopsis thaliana	ncbi	3702	Arabidopsis thaliana	0	Raw / Exact DB / Canonical match	5VQF9|G26R|G26S|G26T|G26V|G26W|G26X|G26Y	Arabidopsis thaliana|Arabidopsis thaliana|Arabidopsis thaliana|Arabidopsis thaliana|Arabidopsis thaliana|Arabidopsis thaliana|Arabidopsis thaliana|Arabidopsis thaliana	2	EOL-000000427034|EOL-000002322997|EOL-000002323003|EOL-000002323100|EOL-000002323104|EOL-000002323114|EOL-000002323115|EOL-000002323116	Arabidopsis thaliana|Arabidopsis thaliana|Arabidopsis thaliana|Arabidopsis thaliana|Arabidopsis thaliana|Arabidopsis thaliana|Arabidopsis thaliana|Arabidopsis thaliana	2	3052436	Arabidopsis thaliana	0	3702	Arabidopsis thaliana	0	NO	147
temp_lotus_simple.txt	148	Saduria entomon	Saduria entomon	ncbi	341131	Saduria entomon	0	Raw / Exact DB / Canonical match	6WZX5	Saduria entomon	0	EOL-000002112836	Saduria entomon	0	5175681	Saduria entomon	0	341131	Saduria entomon	0	NO	148
temp_lotus_simple.txt	149	Amelanchier canadensis	Amelanchier canadensis	ncbi	52523	Amelanchier canadensis	0	Raw / Exact DB / Canonical match	CQN6	Amelanchier canadensis	0	EOL-000000441943	Amelanchier canadensis	0	3023833	Amelanchier canadensis	0	52523	Amelanchier canadensis	0	NO	149
temp_lotus_simple.txt	150	Melilotus indicus	Melilotus indicus	ncbi	200951	Melilotus indicus	0	Raw / Exact DB / Canonical match	3ZFCK	Melilotus indicus	0	EOL-000000470810	Melilotus indicus	0	2971016	Melilotus indicus	0	200951	Melilotus indicus	0	NO	150
temp_lotus_simple.txt	151	Amaranthus cruentus	Amaranthus cruentus	ncbi	117272	Amaranthus cruentus	0	Raw / Exact DB / Canonical match	CGZR	Amaranthus cruentus	0	EOL-000000205706	Amaranthus cruentus	0	5384390	Amaranthus cruentus	0	117272	Amaranthus cruentus	0	NO	151
temp_lotus_simple.txt	152	Pyracantha coccinea	Pyracantha coccinea	ncbi	193309	Pyracantha coccinea	0	Raw / Exact DB / Canonical match	4QPXZ	Pyracantha coccinea	0	EOL-000000446875	Pyracantha coccinea	0	2988188	Pyracantha coccinea	0	193309	Pyracantha coccinea	0	NO	152
temp_lotus_simple.txt	153	Suaeda maritima	Suaeda maritima	ncbi	126913	Suaeda maritima	0	Raw / Exact DB / Canonical match	53CMP	Suaeda maritima	0	EOL-000000205184	Suaeda maritima	0	3083541	Suaeda maritima	0	126913	Suaeda maritima	0	NO	153
temp_lotus_simple.txt	154	Coccinella septempunctata	Coccinella septempunctata	ncbi	41139	Coccinella septempunctata	0	Raw / Exact DB / Canonical match	B6MJK	Coccinella	11	EOL-000001572756	Coccinella septempunctata	0	4990191	Coccinella septempunctata	0	41139	Coccinella septempunctata	0	NO	154
temp_lotus_simple.txt	155	Amaranthus hypochondriacus	Amaranthus hypochondriacus	ncbi	28502	Amaranthus hypochondriacus	0	Raw / Exact DB / Canonical match	CH37	Amaranthus hypochondriacus	0	EOL-000000205797	Amaranthus hypochondriacus	0	9080185	Amaranthus hypochondriacus	0	28502	Amaranthus hypochondriacus	0	NO	155
temp_lotus_simple.txt	156	Homo sapiens	Homo sapiens	ncbi	9606	Homo sapiens	0	Raw / Exact DB / Canonical match	6MB3T	Homo sapiens	0	EOL-000000641745	Homo sapiens	0	2436436	Homo sapiens	0	9606	Homo sapiens	0	NO	156
temp_lotus_simple.txt	157	Nigella sativa	Nigella sativa	ncbi	555479	Nigella sativa	0	Raw / Exact DB / Canonical match	6S9TZ	Nigella sativa	0	EOL-000000198230	Nigella sativa	0	5371700	Nigella sativa	0	555479	Nigella sativa	0	NO	157
temp_lotus_simple.txt	158	Catharanthus roseus	Catharanthus roseus	ncbi	4058	Catharanthus roseus	0	Raw / Exact DB / Canonical match	RTT8	Catharanthus roseus	0	EOL-000000285583	Catharanthus roseus	0	3169830	Catharanthus roseus	0	4058	Catharanthus roseus	0	NO	158
temp_lotus_simple.txt	159	Triticum aestivum	Triticum aestivum	ncbi	4565	Triticum aestivum	0	Raw / Exact DB / Canonical match	5944Q|5944R	Triticum aestivum|Triticum aestivum	2	EOL-000000142937|EOL-000002323103	Triticum aestivum|Triticum aestivum	2	7795888	Triticum aestivum	0	4565	Triticum aestivum	0	NO	159
temp_lotus_simple.txt	160	Euonymus japonicus	Euonymus japonicus	ncbi	212708	Euonymus japonicus	0	Raw / Exact DB / Canonical match	3CGXQ	Euonymus japonicus	0	EOL-000000459986	Euonymus japonicus	0	7102937	Euonymus japonicus	0	212708	Euonymus japonicus	0	NO	160
temp_lotus_simple.txt	161	Oryza sativa	Oryza sativa	ncbi	4530	Oryza sativa	0	Raw / Exact DB / Canonical match	6SZF3|74ZF3	Oryza sativa|Oryza sativa	2	EOL-000000140764|EOL-000002325766	Oryza sativa|Oryza sativa	2	2703459|7969508	Oryza sativa|Oryza sativa	2	4530	Oryza sativa	0	NO	161
temp_lotus_simple.txt	162	Lolium perenne	Lolium perenne	ncbi	4522	Lolium perenne	0	Raw / Exact DB / Canonical match	3VVXK	Lolium perenne	0	EOL-000000140190	Lolium perenne	0	2706241	Lolium perenne	0	4522	Lolium perenne	0	NO	162
temp_lotus_simple.txt	163	Celosia argentea	Celosia argentea	ncbi	46112	Celosia argentea	0	Raw / Exact DB / Canonical match	S49W	Celosia argentea	0	EOL-000000206898	Celosia argentea	0	3085191	Celosia argentea	0	46112	Celosia argentea	0	NO	163
temp_lotus_simple.txt	164	Amaranthus caudatus	Amaranthus caudatus	ncbi	3567	Amaranthus caudatus	0	Raw / Exact DB / Canonical match	CGZ8	Amaranthus caudatus	0	EOL-000000205753	Amaranthus caudatus	0	6109611	Amaranthus caudatus	0	3567	Amaranthus caudatus	0	NO	164
temp_lotus_simple.txt	165	Bryonia dioica	Bryonia dioica	ncbi	3652	Bryonia dioica	0	Raw / Exact DB / Canonical match	5WSSB	Bryonia dioica	0	EOL-000000433159	Bryonia dioica	0	6422396	Bryonia dioica	0	3652	Bryonia dioica	0	NO	165
temp_lotus_simple.txt	166	Delphinium staphisagria	Delphinium staphisagria	ncbi	104301	Staphisagria macrosperma	1	Raw / Exact DB / Synonym match	4ZJDL	Staphisagria macrosperma	1	EOL-000000196856	Delphinium staphisagria	0	7620156	Staphisagria macrosperma	1	104301	Staphisagria macrosperma	1	NO	166
temp_lotus_simple.txt	167	Solanum mammosum	Solanum mammosum	ncbi	115667	Solanum mammosum	0	Raw / Exact DB / Canonical match	4Y386	Solanum mammosum	0	EOL-000000316745	Solanum mammosum	0	2930569	Solanum mammosum	0	115667	Solanum mammosum	0	NO	167
temp_lotus_simple.txt	168	Monotropa hypopitys	Monotropa hypopitys	ncbi	176248	Monotropa hypopitys	0	Raw / Exact DB / Canonical match	3NXVS	Hypopitys monotropa	1	EOL-000000321481	Hypopitys monotropa	6	2888342	Hypopitys monotropa	1	176248	Monotropa hypopitys	0	NO	168
temp_lotus_simple.txt	169	Yucca gloriosa	Yucca gloriosa	ncbi	1087055	Yucca gloriosa	0	Raw / Exact DB / Canonical match	5CT79	Yucca gloriosa	0	EOL-000000153145	Yucca gloriosa	0	2775619	Yucca gloriosa	0	1087055	Yucca gloriosa	0	NO	169
temp_lotus_simple.txt	170	Euphorbia lathyris	Euphorbia lathyris	ncbi	212925	Euphorbia lathyris	0	Raw / Exact DB / Canonical match	3CPFX	Euphorbia lathyris	0	EOL-000000389193	Euphorbia lathyris	0	3066965	Euphorbia lathyris	0	212925	Euphorbia lathyris	0	NO	170
temp_lotus_simple.txt	171	Tamarix gallica	Tamarix gallica	ncbi	125585	Tamarix gallica	0	Raw / Exact DB / Canonical match	54MBV	Tamarix gallica	0	EOL-000000219189	Tamarix gallica	0	8380575	Tamarix gallica	0	125585	Tamarix gallica	0	NO	171
temp_lotus_simple.txt	172	Aplysia depilans	Aplysia depilans	ncbi	76186	Aplysia depilans	0	Raw / Exact DB / Canonical match	FQ3B	Aplysia depilans	0	EOL-000000748430	Aplysia depilans	0	5191248	Aplysia depilans	0	76186	Aplysia depilans	0	NO	172
temp_lotus_simple.txt	173	Trigonella caerulea	Trigonella caerulea	ncbi	200963	Trigonella caerulea	0	Raw / Exact DB / Canonical match	58R59	Trigonella caerulea	0	EOL-000000470898	Trigonella caerulea	0	5360498	Trigonella caerulea	0	200963	Trigonella caerulea	0	NO	173
temp_lotus_simple.txt	174	Beta vulgaris	Beta vulgaris	ncbi	161934	Beta vulgaris	0	Raw / Exact DB / Canonical match	LNNK	Beta vulgaris	0	EOL-000000206644	Beta vulgaris	0	8971274	Beta vulgaris	0	161934	Beta vulgaris	0	NO	174
temp_lotus_simple.txt	175	Panicum miliaceum	Panicum miliaceum	ncbi	4540	Panicum miliaceum	0	Raw / Exact DB / Canonical match	6TMS7	Panicum miliaceum	0	EOL-000000141096	Panicum miliaceum	0	2705090|7353854	Panicum miliaceum|Panicum miliaceum	2	4540	Panicum miliaceum	0	NO	175
temp_lotus_simple.txt	176	Psidium guajava	Psidium guajava	ncbi	120290	Psidium guajava	0	Raw / Exact DB / Canonical match	4PFV7	Psidium guajava	0	EOL-000000402694	Psidium guajava	0	5420380	Psidium guajava	0	120290	Psidium guajava	0	NO	176
temp_lotus_simple.txt	177	Canavalia ensiformis	Canavalia ensiformis	ncbi	3823	Canavalia ensiformis	0	Raw / Exact DB / Canonical match	68XRL	Canavalia ensiformis	0	EOL-000000464875	Canavalia ensiformis	0	7799711	Canavalia ensiformis	0	3823	Canavalia ensiformis	0	NO	177
temp_lotus_simple.txt	178	Popillia japonica	Popillia japonica	ncbi	7064	Popillia japonica	0	Raw / Exact DB / Canonical match	4LV2Q	Popillia japonica	0	EOL-000001381473	Popillia japonica	0	4425774	Popillia japonica	0	7064	Popillia japonica	0	NO	178
temp_lotus_simple.txt	179	Selaginella doederleinii	Selaginella doederleinii	ncbi	186426	Selaginella doederleinii	0	Raw / Exact DB / Canonical match	BBCCH	Selaginella doederleinii	0	EOL-000000504079	Selaginella doederleinii	0	7329850	Selaginella doederleinii	0	186426	Selaginella doederleinii	0	NO	179
temp_lotus_simple.txt	180	Azadirachta indica	Azadirachta indica	ncbi	124943	Azadirachta indica	0	Raw / Exact DB / Canonical match	K57C	Azadirachta indica	0	EOL-000000454726	Azadirachta indica	0	3190474	Azadirachta indica	0	124943	Azadirachta indica	0	NO	180
temp_lotus_simple.txt	181	Azolla nilotica	Azolla nilotica	ncbi	336974	Azolla nilotica	0	Raw / Exact DB / Canonical match	B8WMQ	Azolla nilotica	0	EOL-000000505161	Azolla nilotica	0	4196470	Azolla nilotica	0	336974	Azolla nilotica	0	NO	181
temp_lotus_simple.txt	182	Helianthus annuus	Helianthus annuus	ncbi	4232	Helianthus annuus	0	Raw / Exact DB / Canonical match	3K5TS|3K5TT	Helianthus annuus|Helianthus annuus	2	EOL-000000232434|EOL-000003165348	Helianthus annuus|Helianthus annuus	2	9206251	Helianthus annuus	0	4232	Helianthus annuus	0	NO	182
temp_lotus_simple.txt	183	Nephrolepis auriculata	Nephrolepis auriculata	ncbi	298046	Nephrolepis auriculata	0	Raw / Exact DB / Canonical match	B9VQP	Nephrolepis cordifolia	1	EOL-000000510451	Nephrolepis cordifolia	6	2650930	Nephrolepis cordifolia	1	298046	Nephrolepis auriculata	0	NO	183
temp_lotus_simple.txt	184	Goniophlebium formosanum	Goniophlebium formosanum	ncbi	126678	Goniophlebium formosanum	0	Raw / Exact DB / Canonical match	3GX42	Goniophlebium formosanum	0	EOL-000000508715	Goniophlebium	11	4029772	Goniophlebium formosanum	0	126678	Goniophlebium formosanum	0	NO	184
temp_lotus_simple.txt	185	Pogonatum otaruense	Pogonatum otaruense	ncbi	111663	Pogonatum	11	Recursive / Nearest match / Genus level	784YV	Pogonatum otaruense	0	EOL-000000524293	Pogonatum otaruense	0	2682996	Pogonatum otaruense	0	111663	Pogonatum	11	MAYBE	185
temp_lotus_simple.txt	186	Eurhynchium polystictum	Eurhynchium polystictum	ncbi	184658	Eurhynchium savatieri	6	Recursive / Single match	9LZXF	Oxyrrhynchium savatieri	1	EOL-000000526540|EOL-000000526725	Oxyrrhynchium|Eurhynchium	11	8205788	Eurhynchium polystictum	0	184658	Eurhynchium savatieri	6	NO	186
temp_lotus_simple.txt	187	Kalanchoe marmorata	Kalanchoe marmorata	ncbi	117969	Kalanchoe marmorata	0	Raw / Exact DB / Canonical match	3QYM5	Kalanchoe marmorata	0	EOL-000000372137	Kalanchoe marmorata	0	2985938	Kalanchoe marmorata	0	117969	Kalanchoe marmorata	0	NO	187
temp_lotus_simple.txt	188	Kalanchoe petitiana	Kalanchoe petitiana	ncbi	80912	Kalanchoe petitiana	0	Raw / Exact DB / Canonical match	3QYN6	Kalanchoe petitiana	0	EOL-000000372045	Kalanchoe petitiana	0	4199124	Kalanchoe petitiana	0	80912	Kalanchoe petitiana	0	NO	188
temp_lotus_simple.txt	189	Amaranthus leucocarpus	Amaranthus leucocarpus	ncbi	2613835	Amaranthus leucocarpus	0	Raw / Exact DB / Canonical match	CH37	Amaranthus hypochondriacus	1	EOL-000000205753|EOL-000000205797	Amaranthus caudatus|Amaranthus hypochondriacus	8	6109611	Amaranthus caudatus	1	2613835	Amaranthus leucocarpus	0	NO	189
temp_lotus_simple.txt	190	Rhizogonium dozyanum	Rhizogonium dozyanum	ncbi	279296	Pyrrhobryum dozyanum	1	Raw / Exact DB / Synonym match	4QVLM	Pyrrhobryum dozyanum	1	EOL-000000517815	Pyrrhobryum dozyanum	6	7491313	Rhizogonium dozyanum	0	279296	Pyrrhobryum dozyanum	1	NO	190
temp_lotus_simple.txt	191	Picramnia sellowii	Picramnia sellowii	ncbi	2686319	Picramnia sellowii	0	Raw / Exact DB / Canonical match	4HQKK	Picramnia sellowii	0	EOL-000000424559	Picramnia sellowii	0	7329631	Picramnia sellowii	0	2686319	Picramnia sellowii	0	NO	191
temp_lotus_simple.txt	192	Mycoplasma mycoides	Mycoplasma mycoides	ncbi	2102	Mycoplasma mycoides	0	Raw / Exact DB / Canonical match	44XGT	Mycoplasma mycoides	0	EOL-000000010896	Mycoplasma mycoides	0	3226062	Mycoplasma mycoides	0	2102	Mycoplasma mycoides	0	NO	192
temp_lotus_simple.txt	193	Sesamum angustifolium	Sesamum angustifolium	ncbi	2727405	Sesamum angustifolium	0	Raw / Exact DB / Canonical match	4WYSL	Sesamum angustifolium	0	EOL-000000336159	Sesamum angustifolium	0	3585201	Sesamum angustifolium	0	2727405	Sesamum angustifolium	0	NO	193
temp_lotus_simple.txt	194	Sesamum alatum	Sesamum alatum	ncbi	300844	Sesamum alatum	0	Raw / Exact DB / Canonical match	4WYSJ	Sesamum alatum	0	EOL-000000336137	Sesamum alatum	0	3172623	Sesamum alatum	0	300844	Sesamum alatum	0	NO	194
temp_lotus_simple.txt	195	Thuidium tamariscinum	Thuidium tamariscinum	ncbi	67428	Thuidium tamariscinum	0	Raw / Exact DB / Canonical match	56NSN	Thuidium tamariscinum	0	EOL-000000524757	Thuidium tamariscinum	0	2679436	Thuidium tamariscinum	0	67428	Thuidium tamariscinum	0	NO	195
temp_lotus_simple.txt	196	Taxus baccata	Taxus baccata	ncbi	25629	Taxus baccata	0	Raw / Exact DB / Canonical match	5527N	Taxus baccata	0	EOL-000000502829	Taxus baccata	0	5284517	Taxus baccata	0	25629	Taxus baccata	0	NO	196
temp_lotus_simple.txt	197	Haplophyllum bucharicum	Haplophyllum bucharicum	ncbi	1006069	Haplophyllum bucharicum	0	Raw / Exact DB / Canonical match	6LD6N	Haplophyllum bucharicum	0	EOL-000000457491	Haplophyllum bucharicum	0	5593240	Haplophyllum bucharicum	0	1006069	Haplophyllum bucharicum	0	NO	197
temp_lotus_simple.txt	198	Haplophyllum acutifolium	Haplophyllum acutifolium	ncbi	452768	Haplophyllum acutifolium	0	Raw / Exact DB / Canonical match	6LD75	Haplophyllum acutifolium	0	EOL-000000457483	Haplophyllum acutifolium	0	5834553	Haplophyllum acutifolium	0	452768	Haplophyllum acutifolium	0	NO	198
temp_lotus_simple.txt	199	Nicotiana tabacum	Nicotiana tabacum	ncbi	4097	Nicotiana tabacum	0	Raw / Exact DB / Canonical match	47D7F|47D7H|47D7J	Nicotiana tabacum|Nicotiana tabacum|Nicotiana tabacum	2	EOL-000000317190|EOL-000002323108|EOL-000002323113	Nicotiana tabacum|Nicotiana tabacum|Nicotiana tabacum	2	2928774	Nicotiana tabacum	0	4097	Nicotiana tabacum	0	NO	199
temp_lotus_simple.txt	200	Melaleuca quinquenervia	Melaleuca quinquenervia	ncbi	164942	Melaleuca quinquenervia	0	Raw / Exact DB / Canonical match	3Z42S	Melaleuca quinquenervia	0	EOL-000000399570	Melaleuca quinquenervia	0	5415832	Melaleuca quinquenervia	0	164942	Melaleuca quinquenervia	0	NO	200
temp_lotus_simple.txt	201	Allium neapolitanum	Allium neapolitanum	ncbi	74896	Allium neapolitanum	0	Raw / Exact DB / Canonical match	5TX76	Allium neapolitanum	0	EOL-000000192805	Allium neapolitanum	0	2856348	Allium neapolitanum	0	74896	Allium neapolitanum	0	NO	201
temp_lotus_simple.txt	202	Spongionella gracilis	Spongionella gracilis	ncbi	1162794	Spongionella	11	Recursive / Nearest match / Genus level	6ZDBY	Spongionella gracilis	0	EOL-000000560114	Spongionella gracilis	0	2248767	Spongionella gracilis	0	1162794	Spongionella	11	MAYBE	202
temp_lotus_simple.txt	203	Panax ginseng	Panax ginseng	ncbi	4054	Panax ginseng	0	Raw / Exact DB / Canonical match	4C9K7	Panax ginseng	0	EOL-000000274488	Panax ginseng	0	5372262	Panax ginseng	0	4054	Panax ginseng	0	NO	203
temp_lotus_simple.txt	204	Ellisella paraplexauroides	Ellisella paraplexauroides	ncbi	2651306	Ellisella paraplexauroides	0	Raw / Exact DB / Canonical match	39BQM	Ellisella paraplexauroides	0	EOL-000000543704	Ellisella paraplexauroides	0	5185103	Ellisella paraplexauroides	0	2651306	Ellisella paraplexauroides	0	NO	204
temp_lotus_simple.txt	205	Ectyoplasia ferox	Ectyoplasia ferox	ncbi	458493	Ectyoplasia ferox	0	Raw / Exact DB / Canonical match	38RW9	Ectyoplasia ferox	0	EOL-000000561025	Ectyoplasia ferox	0	2243961	Ectyoplasia ferox	0	458493	Ectyoplasia ferox	0	NO	205
temp_lotus_simple.txt	206	Staphylococcus aureus	Staphylococcus aureus	ncbi	1280	Staphylococcus aureus	0	Raw / Exact DB / Canonical match	6ZFVH	Staphylococcus aureus	0	EOL-000000008311	Staphylococcus aureus	0	3227657	Staphylococcus aureus	0	1280	Staphylococcus aureus	0	NO	206
temp_lotus_simple.txt	207	Crambe crambe	Crambe crambe	ncbi	3722	Crambe crambe	0	Raw / Exact DB / Canonical match	Z4FP	Crambe crambe	0	EOL-000000559480	Crambe crambe	0	5181275	Crambe crambe	0	3722	Crambe crambe	0	NO	207
temp_lotus_simple.txt	208	Spheciospongia inconstans	Spheciospongia inconstans	ncbi	795327	Spheciospongia inconstans	0	Raw / Exact DB / Canonical match	6Z9Z4	Spheciospongia inconstans	0	EOL-000000560372	Spheciospongia inconstans	0	2251913	Spheciospongia inconstans	0	795327	Spheciospongia inconstans	0	NO	208
temp_lotus_simple.txt	209	Leptogorgia ruberrima	Leptogorgia ruberrima	ncbi	37507	Leptogorgia	11	Recursive / Nearest match / Genus level	3TQ88	Leptogorgia ruberrima	0	EOL-000000542759	Leptogorgia ruberrima	0	2264095	Leptogorgia ruberrima	0	37507	Leptogorgia	11	MAYBE	209
temp_lotus_simple.txt	210	Muricea californica	Muricea californica	ncbi	1574066	Muricea californica	0	Raw / Exact DB / Canonical match	44MRW	Muricea californica	0	EOL-000000544572	Muricea californica	0	2260962	Muricea californica	0	1574066	Muricea californica	0	NO	210
temp_lotus_simple.txt	211	Stelodoryx chlorophylla	Stelodoryx chlorophylla	ncbi	118318	Myxillidae	12	Recursive / Nearest match / Family level	6ZK7J	Stelodoryx chlorophylla	0	EOL-000000559414	Stelodoryx chlorophylla	0	2244150	Stelodoryx chlorophylla	0	118318	Myxillidae	12	MAYBE	211
temp_lotus_simple.txt	212	Dynamena pumila	Dynamena pumila	ncbi	308606	Dynamena pumila	0	Raw / Exact DB / Canonical match	3863J	Dynamena pumila	0	EOL-000000551673	Dynamena pumila	0	5186309	Dynamena pumila	0	308606	Dynamena pumila	0	NO	212
temp_lotus_simple.txt	213	Halichondria bowerbanki	Halichondria bowerbanki	ncbi	145470	Halichondria bowerbanki	0	Raw / Exact DB / Canonical match	3JBVN	Halichondria bowerbanki	0	EOL-000000561569	Halichondria (Halichondria)	1	2249909	Halichondria bowerbanki	0	145470	Halichondria bowerbanki	0	NO	213
temp_lotus_simple.txt	214	Solanum laxum	Solanum laxum	ncbi	205558	Solanum laxum	0	Raw / Exact DB / Canonical match	4Y32G	Solanum laxum	0	EOL-000000316384	Solanum laxum	0	2931714	Solanum laxum	0	205558	Solanum laxum	0	NO	214
temp_lotus_simple.txt	215	Leptogorgia piccola	Leptogorgia piccola	ncbi	238994	Leptogorgia piccola	0	Raw / Exact DB / Canonical match	3TQ7H	Leptogorgia piccola	0	EOL-000000542710	Leptogorgia piccola	0	2264128	Leptogorgia piccola	0	238994	Leptogorgia piccola	0	NO	215
temp_lotus_simple.txt	216	Leptogorgia violetta	Leptogorgia violetta	ncbi	239013	Leptogorgia violetta	0	Raw / Exact DB / Canonical match	3TQ8Y	Leptogorgia violetta	0	EOL-000000542704	Leptogorgia violetta	0	2264155	Leptogorgia violetta	0	239013	Leptogorgia violetta	0	NO	216
temp_lotus_simple.txt	217	Tethya aurantium	Tethya aurantium	ncbi	281732	Tethya aurantium	0	Raw / Exact DB / Canonical match	55KFS	Tethya aurantium	0	EOL-000000557503	Tethya aurantium	0	5183451	Tethya aurantium	0	281732	Tethya aurantium	0	NO	217
temp_lotus_simple.txt	218	Citrus deliciosa	Citrus deliciosa	ncbi	558547	Citrus deliciosa	0	Raw / Exact DB / Canonical match	VMM2|VMN6	Citrus reticulata|Citrus aurantium	2	EOL-000000458902|EOL-000000458920	Citrus aurantium|Citrus reticulata	8	3190172	Citrus reticulata	1	558547	Citrus deliciosa	0	NO	218
temp_lotus_simple.txt	219	Crassostrea gigas	Crassostrea gigas	ncbi	29159	Crassostrea gigas	0	Raw / Exact DB / Canonical match	3XGCW	Magallana gigas	1	EOL-000000826427	Magallana gigas	6	7820753	Magallana gigas	1	29159	Crassostrea gigas	0	NO	219
temp_lotus_simple.txt	220	Mya arenaria	Mya arenaria	ncbi	6604	Mya arenaria	0	Raw / Exact DB / Canonical match	44RHY	Mya arenaria	0	EOL-000000821339	Mya arenaria	0	7791733	Mya arenaria	0	6604	Mya arenaria	0	NO	220
temp_lotus_simple.txt	221	Rissoella verruculosa	Rissoella verruculosa	ncbi	257596	Rissoella verruculosa	0	Raw / Exact DB / Canonical match	63S2X	Rissoella	11	EOL-000000099753	Rissoella verruculosa	0	5279290	Rissoella verruculosa	0	257596	Rissoella verruculosa	0	NO	221
temp_lotus_simple.txt	222	Leptogorgia rubroflavescens	Leptogorgia rubroflavescens	ncbi	37507	Leptogorgia	11	Recursive / Nearest match / Genus level	6PGJ7	Leptogorgia rubroflavescens	0	EOL-000000542691	Leptogorgia rubroflavescens	0	2264170	Leptogorgia rubroflavescens	0	37507	Leptogorgia	11	MAYBE	222
temp_lotus_simple.txt	223	Vernonia mollissima	Vernonia mollissima	ncbi	2067288	Lessingianthus mollissimus	6	Recursive / Single match	6PQQP	Lessingianthus mollissimus	1	EOL-000000232324	Lessingianthus mollissimus	6	7866276	Vernonia mollissima	0	2067288	Lessingianthus mollissimus	6	NO	223
temp_lotus_simple.txt	224	Trigonella corniculata	Trigonella corniculata	ncbi	200965	Trigonella corniculata	0	Raw / Exact DB / Canonical match	7D3VJ	Trigonella balansae	1	EOL-000000470849	Trigonella balansae	6	8405343	Trigonella corniculata	0	200965	Trigonella corniculata	0	NO	224
temp_lotus_simple.txt	225	Stylonema alsidii	Stylonema alsidii	ncbi	35155	Stylonema alsidii	0	Raw / Exact DB / Canonical match	7PSG	Stylonema	11	EOL-000000101906	Stylonema alsidii	0	5275816	Stylonema alsidii	0	35155	Stylonema alsidii	0	NO	225
temp_lotus_simple.txt	226	Oryza coarctata	Oryza coarctata	ncbi	77588	Oryza coarctata	0	Raw / Exact DB / Canonical match	74ZDD	Oryza coarctata	0	EOL-000000140769	Oryza coarctata	0	4110225	Oryza coarctata	0	77588	Oryza coarctata	0	NO	226
temp_lotus_simple.txt	227	Cladiella kashmani	Cladiella kashmani	ncbi	1382564	Cladiella kashmani	0	Raw / Exact DB / Canonical match	VNBB	Cladiella kashmani	0	EOL-000000542512	Cladiella kashmani	0	2262878	Cladiella kashmani	0	1382564	Cladiella kashmani	0	NO	227
temp_lotus_simple.txt	228	Dictyota dichotoma	Dictyota dichotoma	ncbi	2876	Dictyota dichotoma	0	Raw / Exact DB / Canonical match	7NWND	Dictyota	11	EOL-000000091627	Dictyota dichotoma	0	5423480	Dictyota dichotoma	0	2876	Dictyota dichotoma	0	NO	228
temp_lotus_simple.txt	229	Eudendrium glomeratum	Eudendrium glomeratum	ncbi	524312	Eudendrium glomeratum	0	Raw / Exact DB / Canonical match	3BZJL	Eudendrium glomeratum	0	EOL-000000554352	Eudendrium glomeratum	0	2266139	Eudendrium glomeratum	0	524312	Eudendrium glomeratum	0	NO	229
temp_lotus_simple.txt	230	Sertularella crassicaulis	Sertularella crassicaulis	ncbi	308611	Sertularella	11	Recursive / Nearest match / Genus level	4WY9G	Sertularella crassicaulis	0	EOL-000000551478	Sertularella crassicaulis	0	2269054	Sertularella crassicaulis	0	308611	Sertularella	11	MAYBE	230
temp_lotus_simple.txt	231	Quercus ilex	Quercus ilex	ncbi	58334	Quercus ilex	0	Raw / Exact DB / Canonical match	793PC	Quercus ilex	0	EOL-000000414643	Quercus ilex	0	2879098	Quercus ilex	0	58334	Quercus ilex	0	NO	231
temp_lotus_simple.txt	232	Pachliopta aristolochiae	Pachliopta aristolochiae	ncbi	76257	Pachliopta aristolochiae	0	Raw / Exact DB / Canonical match	4BPFT	Pachliopta aristolochiae	0	EOL-000001803322	Pachliopta aristolochiae	0	1939168	Pachliopta aristolochiae	0	76257	Pachliopta aristolochiae	0	NO	232
temp_lotus_simple.txt	233	Volkameria inermis	Volkameria inermis	ncbi	49994	Volkameria inermis	0	Raw / Exact DB / Canonical match	5BP9D	Volkameria inermis	0	EOL-000000347685	Volkameria inermis	0	2925354|8019571	Volkameria inermis|Volkameria inermis	2	49994	Volkameria inermis	0	NO	233
temp_lotus_simple.txt	234	Dragmacidon lunaecharta	Dragmacidon lunaecharta	ncbi	295239	Dragmacidon lunaecharta	0	Raw / Exact DB / Canonical match	37L7K	Dragmacidon lunaecharta	0	EOL-000000560585	Dragmacidon lunaecharta	0	2249789	Dragmacidon lunaecharta	0	295239	Dragmacidon lunaecharta	0	NO	234
temp_lotus_simple.txt	235	Apostichopus japonicus	Apostichopus japonicus	ncbi	307972	Apostichopus japonicus	0	Raw / Exact DB / Canonical match	FVH9	Apostichopus japonicus	0	EOL-000000572548	Apostichopus japonicus	0	2279100	Apostichopus japonicus	0	307972	Apostichopus japonicus	0	NO	235
temp_lotus_simple.txt	236	Aglaophenia pluma	Aglaophenia pluma	ncbi	401954	Aglaophenia pluma	0	Raw / Exact DB / Canonical match	5TRHL	Aglaophenia pluma	0	EOL-000000553156	Aglaophenia pluma	0	2267393	Aglaophenia pluma	0	401954	Aglaophenia pluma	0	NO	236
temp_lotus_simple.txt	237	Tedania anhelans	Tedania anhelans	ncbi	1091431	Tedania anhelans	0	Raw / Exact DB / Canonical match	553SP	Tedania anhelans	0	EOL-000000558294	Tedaniidae	12	9783204	Tedania anhelans	0	1091431	Tedania anhelans	0	NO	237
temp_lotus_simple.txt	238	Quercus rotundifolia	Quercus rotundifolia	ncbi	501391	Quercus rotundifolia	0	Raw / Exact DB / Canonical match	4R5Z2	Quercus rotundifolia	0	EOL-000000414154	Quercus rotundifolia	0	2881550	Quercus rotundifolia	0	501391	Quercus rotundifolia	0	NO	238
temp_lotus_simple.txt	239	Salvia triloba	Salvia triloba	ncbi	268906	Salvia fruticosa	6	Recursive / Single match	79GVK	Salvia fruticosa	1	EOL-000000345878	Salvia fruticosa	6	6412283	Salvia fruticosa	1	268906	Salvia fruticosa	6	NO	239
temp_lotus_simple.txt	240	Rhinella arenarum	Rhinella arenarum	ncbi	38577	Rhinella arenarum	0	Raw / Exact DB / Canonical match	4S7MB	Rhinella arenarum	0	EOL-000000623326	Rhinella arenarum	0	5216921	Rhinella arenarum	0	38577	Rhinella arenarum	0	NO	240
temp_lotus_simple.txt	241	Axinella cannabina	Axinella cannabina	ncbi	798305	Axinella cannabina	0	Raw / Exact DB / Canonical match	5VYXR	Axinella cannabina	0	EOL-000000560637	Axinella cannabina	0	5183127	Axinella cannabina	0	798305	Axinella cannabina	0	NO	241
temp_lotus_simple.txt	242	Latrunculia basalis	Latrunculia basalis	ncbi	553185	Latrunculia	11	Recursive / Nearest match / Genus level	3SLY9	Latrunculia basalis	0	EOL-000000559107	Latrunculia (Latrunculia)	1	2240971	Latrunculia basalis	0	553185	Latrunculia	11	MAYBE	242
temp_lotus_simple.txt	243	Haliclona chilensis	Haliclona chilensis	ncbi	6057	Haliclona	11	Recursive / Nearest match / Genus level	6KXHZ	Haliclona chilensis	0	EOL-000000563747	Haliclona (Soestella)	1	5182416	Haliclona chilensis	0	6057	Haliclona	11	MAYBE	243
temp_lotus_simple.txt	244	Aplysina lacunosa	Aplysina lacunosa	ncbi	289403	Aplysina lacunosa	0	Raw / Exact DB / Canonical match	FQ8R	Aplysina lacunosa	0	EOL-000000561824	Aplysina lacunosa	0	9770947	Aplysina lacunosa	0	289403	Aplysina lacunosa	0	NO	244
temp_lotus_simple.txt	245	Nitella translucens	Nitella translucens	ncbi	13777	Nitella translucens	0	Raw / Exact DB / Canonical match	64FW	Nitella	11	EOL-000000541290	Nitella translucens	0	2637904	Nitella translucens	0	13777	Nitella translucens	0	NO	245
temp_lotus_simple.txt	246	Sambucus nigra	Sambucus nigra	ncbi	4202	Sambucus nigra	0	Raw / Exact DB / Canonical match	79HX3	Sambucus nigra	0	EOL-000000307986	Sambucus nigra	0	2888728	Sambucus nigra	0	4202	Sambucus nigra	0	NO	246
temp_lotus_simple.txt	247	Cliona chilensis	Cliona chilensis	ncbi	880269	Cliona chilensis	0	Raw / Exact DB / Canonical match	W7FY	Cliona chilensis	0	EOL-000000560282	Cliona chilensis	0	5183705	Cliona chilensis	0	880269	Cliona chilensis	0	NO	247
temp_lotus_simple.txt	248	Amphilectus digitatus	Amphilectus digitatus	ncbi	942673	Amphilectus	11	Recursive / Nearest match / Genus level	D32C	Amphilectus digitatus	0	EOL-000000558261	Amphilectus digitatus	0	2242733	Amphilectus digitatus	0	942673	Amphilectus	11	MAYBE	248
temp_lotus_simple.txt	249	Cymodocea nodosa	Cymodocea nodosa	ncbi	55448	Cymodocea nodosa	0	Raw / Exact DB / Canonical match	337QF	Cymodocea nodosa	0	EOL-000000108279	Cymodocea nodosa	0	5328492	Cymodocea nodosa	0	55448	Cymodocea nodosa	0	NO	249
temp_lotus_simple.txt	250	Eunicella labiata	Eunicella labiata	ncbi	6151	Eunicella	11	Recursive / Nearest match / Genus level	3CFFB	Eunicella labiata	0	EOL-000000542914	Eunicella labiata	0	2263958	Eunicella labiata	0	6151	Eunicella	11	MAYBE	250
temp_lotus_simple.txt	251	Leucilla nuttingi	Leucilla nuttingi	ncbi	73653	Leucilla nuttingi	0	Raw / Exact DB / Canonical match	723P6	Leucilla nuttingi	0	EOL-000000555832	Leucilla nuttingi	0	2237937	Leucilla nuttingi	0	73653	Leucilla nuttingi	0	NO	251
temp_lotus_simple.txt	252	Ornithopus sativus	Ornithopus sativus	ncbi	181292	Ornithopus sativus	0	Raw / Exact DB / Canonical match	758C8	Ornithopus sativus	0	EOL-000000470672	Ornithopus sativus	0	5358266	Ornithopus sativus	0	181292	Ornithopus sativus	0	NO	252
temp_lotus_simple.txt	253	Eunicea fusca	Eunicea fusca	ncbi	204327	Eunicea fusca	0	Raw / Exact DB / Canonical match	3CFDX	Eunicea fusca	0	EOL-000000544851	Eunicea fusca	0	5184908	Eunicea fusca	0	204327	Eunicea fusca	0	NO	253
temp_lotus_simple.txt	254	Euretaster insignis	Euretaster insignis	ncbi	478253	Euretaster insignis	0	Raw / Exact DB / Canonical match	3CZC7	Euretaster insignis	0	EOL-000000571750	Euretaster insignis	0	2270704	Euretaster insignis	0	478253	Euretaster insignis	0	NO	254
temp_lotus_simple.txt	255	Eutreptia viridis	Eutreptia viridis	ncbi	96908	Eutreptia viridis	0	Raw / Exact DB / Canonical match	4HF6	Eutreptia	11	EOL-000002321465	Eutreptia viridis	0	3209569	Eutreptia viridis	0	96908	Eutreptia viridis	0	NO	255
temp_lotus_simple.txt	256	Nitellopsis obtusa	Nitellopsis obtusa	ncbi	40811	Nitellopsis obtusa	0	Raw / Exact DB / Canonical match	64FY	Nitellopsis	11	EOL-000000541325	Nitellopsis obtusa	0	2638307	Nitellopsis obtusa	0	40811	Nitellopsis obtusa	0	NO	256
temp_lotus_simple.txt	257	Verongula gigantea	Verongula gigantea	ncbi	289407	Verongula gigantea	0	Raw / Exact DB / Canonical match	5B6D8	Verongula gigantea	0	EOL-000000561792	Verongula gigantea	0	2239244	Verongula gigantea	0	289407	Verongula gigantea	0	NO	257
temp_lotus_simple.txt	258	Solanum lycopersicum	Solanum lycopersicum	ncbi	4081	Solanum lycopersicum	0	Raw / Exact DB / Canonical match	4Y369	Solanum lycopersicum	0	EOL-000000316576	Solanum lycopersicum	0	2930137	Solanum lycopersicum	0	4081	Solanum lycopersicum	0	NO	258
temp_lotus_simple.txt	259	Stichaster striatus	Stichaster striatus	ncbi	467008	Stichaster striatus	0	Raw / Exact DB / Canonical match	52HTN	Stichaster striatus	0	EOL-000000570381	Stichaster striatus	0	2274388	Stichaster striatus	0	467008	Stichaster striatus	0	NO	259
temp_lotus_simple.txt	260	Xestospongia testudinaria	Xestospongia testudinaria	ncbi	178554	Xestospongia testudinaria	0	Raw / Exact DB / Canonical match	7FXLH	Xestospongia testudinaria	0	EOL-000000564318	Xestospongia testudinaria	0	2246291	Xestospongia testudinaria	0	178554	Xestospongia testudinaria	0	NO	260
temp_lotus_simple.txt	261	Ficus pumila	Ficus pumila	ncbi	66386	Ficus pumila	0	Raw / Exact DB / Canonical match	6HY8T	Ficus pumila	0	EOL-000000438604	Ficus pumila	0	5361930	Ficus pumila	0	66386	Ficus pumila	0	NO	261
temp_lotus_simple.txt	262	Sideritis syriaca	Sideritis syriaca	ncbi	155265	Sideritis syriaca	0	Raw / Exact DB / Canonical match	4X95S	Sideritis syriaca	0	EOL-000000348492	Sideritis syriaca	0	7307364|7961270	Sideritis syriaca|Sideritis syriaca	2	155265	Sideritis syriaca	0	NO	262
temp_lotus_simple.txt	263	Aaptos aaptos	Aaptos aaptos	ncbi	253165	Aaptos aaptos	0	Raw / Exact DB / Canonical match	8HCS	Aaptos aaptos	0	EOL-000000561303	Aaptos aaptos	0	2251089	Aaptos aaptos	0	253165	Aaptos aaptos	0	NO	263
temp_lotus_simple.txt	264	Vanilla tahitensis	Vanilla tahitensis	ncbi	669897	Vanilla x tahitensis	1	Raw / Exact DB / Synonym match	7FGVQ	Vanilla tahitensis	0	EOL-000000189333	Vanilla tahitensis	0	2803401	Vanilla tahitensis	0	669897	Vanilla x tahitensis	1	NO	264
temp_lotus_simple.txt	265	Encope emarginata	Encope emarginata	ncbi	2039559	Encope emarginata	0	Raw / Exact DB / Canonical match	39P64	Encope emarginata	0	EOL-000000574576	Encope emarginata	0	2279052	Encope emarginata	0	2039559	Encope emarginata	0	NO	265
temp_lotus_simple.txt	266	Alstroemeria aurea	Alstroemeria aurea	ncbi	56742	Alstroemeria aurea	0	Raw / Exact DB / Canonical match	C8WY	Alstroemeria aurea	0	EOL-000000107420	Alstroemeria aurea	0	2753786	Alstroemeria aurea	0	56742	Alstroemeria aurea	0	NO	266
temp_lotus_simple.txt	267	Axinella verrucosa	Axinella verrucosa	ncbi	237119	Axinella verrucosa	0	Raw / Exact DB / Canonical match	67YXY	Axinella verrucosa	0	EOL-000000560692	Axinella verrucosa	0	5183149	Axinella verrucosa	0	237119	Axinella verrucosa	0	NO	267
temp_lotus_simple.txt	268	Petrosia ficiformis	Petrosia ficiformis	ncbi	68564	Petrosia ficiformis	0	Raw / Exact DB / Canonical match	6V8CX	Petrosia ficiformis	0	EOL-000000564397	Petrosia (Petrosia)	1	2246423	Petrosia ficiformis	0	68564	Petrosia ficiformis	0	NO	268
temp_lotus_simple.txt	269	Osteolaemus tetraspis	Osteolaemus tetraspis	ncbi	184242	Osteolaemus tetraspis	0	Raw / Exact DB / Canonical match	6TBCB	Osteolaemus tetraspis	0	EOL-000000659233	Osteolaemus tetraspis	0	2441385	Osteolaemus tetraspis	0	184242	Osteolaemus tetraspis	0	NO	269
temp_lotus_simple.txt	270	Tethya deformis	Tethya deformis	ncbi	34493	Tethya	11	Recursive / Nearest match / Genus level	55KGR	Tethya deformis	0	EOL-000000557549	Tethya deformis	0	5183408	Tethya deformis	0	34493	Tethya	11	MAYBE	270
temp_lotus_simple.txt	271	Alitta succinea	Alitta succinea	ncbi	981110	Alitta succinea	0	Raw / Exact DB / Canonical match	BSN6	Alitta succinea	0	EOL-000000838223	Alitta succinea	0	2315382	Alitta succinea	0	981110	Alitta succinea	0	NO	271
temp_lotus_simple.txt	272	Heliopsis helianthoides var. scabra	Heliopsis helianthoides var. scabra	ncbi	192637	Heliopsis helianthoides var. scabra	0	Raw / Exact DB / Canonical match	7LSQ5	Heliopsis helianthoides scabra	3	EOL-000000228679	Heliopsis helianthoides var. scabra (Dunal) Fern.	4	5702122	Heliopsis helianthoides scabra	3	192637	Heliopsis helianthoides var. scabra	0	NO	272
temp_lotus_simple.txt	273	Alsophila spinulosa	Alsophila spinulosa	ncbi	204586	Alsophila spinulosa	0	Raw / Exact DB / Canonical match	B93D6	Alsophila spinulosa	0	EOL-000000505890	Alsophila spinulosa	0	5529644	Alsophila spinulosa	0	204586	Alsophila spinulosa	0	NO	273
temp_lotus_simple.txt	274	Pisum sativum	Pisum sativum	ncbi	3888	Pisum sativum	0	Raw / Exact DB / Canonical match	3SKYG	Lathyrus oleraceus	1	EOL-000000466359	Pisum sativum	0	5347846	Lathyrus oleraceus	1	3888	Pisum sativum	0	NO	274
temp_lotus_simple.txt	275	Leptogorgia viminalis	Leptogorgia viminalis	ncbi	1528112	Leptogorgia viminalis	0	Raw / Exact DB / Canonical match	3TQ8W	Leptogorgia viminalis	0	EOL-000000542725	Leptogorgia viminalis	0	2264185	Leptogorgia viminalis	0	1528112	Leptogorgia viminalis	0	NO	275
temp_lotus_simple.txt	276	Phoenix dactylifera	Phoenix dactylifera	ncbi	42345	Phoenix dactylifera	0	Raw / Exact DB / Canonical match	4GKRK	Phoenix dactylifera	0	EOL-000000112995	Phoenix dactylifera	0	6109699	Phoenix dactylifera	0	42345	Phoenix dactylifera	0	NO	276
temp_lotus_simple.txt	277	Aplysina fistularis	Aplysina fistularis	ncbi	202113	Aplysina fistularis	0	Raw / Exact DB / Canonical match	FQ87	Aplysina fistularis	0	EOL-000000561831	Aplysina fistularis	0	2239280	Aplysina fistularis	0	202113	Aplysina fistularis	0	NO	277
temp_lotus_simple.txt	278	Achillea millefolium	Achillea millefolium	ncbi	13329	Achillea millefolium	0	Raw / Exact DB / Canonical match	97H4	Achillea millefolium	0	EOL-000000272041	Achillea millefolium	0	3120060	Achillea millefolium	0	13329	Achillea millefolium	0	NO	278
temp_lotus_simple.txt	279	Cerastoderma glaucum	Cerastoderma glaucum	ncbi	94722	Cerastoderma glaucum	0	Raw / Exact DB / Canonical match	SKNH	Cerastoderma glaucum	0	EOL-000000823285	Cerastoderma glaucum	0	2286585	Cerastoderma glaucum	0	94722	Cerastoderma glaucum	0	NO	279
temp_lotus_simple.txt	280	Ciona intestinalis	Ciona intestinalis	ncbi	7719	Ciona intestinalis	0	Raw / Exact DB / Canonical match	VFCZ	Ciona intestinalis	0	EOL-000000701639	Ciona intestinalis	0	2329622	Ciona intestinalis	0	7719	Ciona intestinalis	0	NO	280
temp_lotus_simple.txt	281	Lamprothamnium papulosum	Lamprothamnium papulosum	ncbi	77624	Lamprothamnium papulosum	0	Raw / Exact DB / Canonical match	639KC	Lamprothamnium	11	EOL-000000541321	Lamprothamnium papulosum	0	2638282	Lamprothamnium papulosum	0	77624	Lamprothamnium papulosum	0	NO	281
temp_lotus_simple.txt	282	Equisetum ramosissimum	Equisetum ramosissimum	ncbi	195849	Equisetum ramosissimum	0	Raw / Exact DB / Canonical match	B8X59	Equisetum ramosissimum	0	EOL-000003014632	Equisetum ramosissimum	0	2687940	Equisetum ramosissimum	0	195849	Equisetum ramosissimum	0	NO	282
temp_lotus_simple.txt	283	Solanum aethiopicum	Solanum aethiopicum	ncbi	205524	Solanum aethiopicum	0	Raw / Exact DB / Canonical match	6YTRH	Solanum aethiopicum	0	EOL-000000316956	Solanum aethiopicum	0	2929847	Solanum aethiopicum	0	205524	Solanum aethiopicum	0	NO	283
temp_lotus_simple.txt	284	Meyenaster gelatinosus	Meyenaster gelatinosus	ncbi	466991	Meyenaster gelatinosus	0	Raw / Exact DB / Canonical match	42KZ5	Meyenaster gelatinosus	0	EOL-000000570192	Meyenaster gelatinosus	0	2273996	Meyenaster gelatinosus	0	466991	Meyenaster gelatinosus	0	NO	284
temp_lotus_simple.txt	285	Aiolochroia crassa	Aiolochroia crassa	ncbi	261677	Aiolochroia crassa	0	Raw / Exact DB / Canonical match	BCL7	Aiolochroia crassa	0	EOL-000000561795	Aiolochroia crassa	0	2239256	Aiolochroia crassa	0	261677	Aiolochroia crassa	0	NO	285
temp_lotus_simple.txt	286	Rhizophora mucronata	Rhizophora mucronata	ncbi	61149	Rhizophora mucronata	0	Raw / Exact DB / Canonical match	4SCV7	Rhizophora mucronata	0	EOL-000000382480	Rhizophora mucronata	0	10920169|3086527	Rhizophora mucronata|Rhizophora mucronata	2	61149	Rhizophora mucronata	0	NO	286
temp_lotus_simple.txt	287	Cladophora rupestris	Cladophora rupestris	ncbi	34133	Cladophora rupestris	0	Raw / Exact DB / Canonical match	62LGP	Cladophora	11	EOL-000000104276	Cladophora rupestris	0	5272898	Cladophora rupestris	0	34133	Cladophora rupestris	0	NO	287
temp_lotus_simple.txt	288	Hymeniacidon perlevis	Hymeniacidon perlevis	ncbi	177573	Hymeniacidon perlevis	0	Raw / Exact DB / Canonical match	3NHYZ	Hymeniacidon perlevis	0	EOL-000000561661	Hymeniacidon perlevis	0	2250096	Hymeniacidon perlevis	0	177573	Hymeniacidon perlevis	0	NO	288
temp_lotus_simple.txt	289	Clerodendrum infortunatum	Clerodendrum infortunatum	ncbi	1073819	Clerodendrum infortunatum	0	Raw / Exact DB / Canonical match	W3V6	Clerodendrum infortunatum	0	EOL-000000343480	Clerodendrum infortunatum	0	3892486	Clerodendrum infortunatum	0	1073819	Clerodendrum infortunatum	0	NO	289
temp_lotus_simple.txt	290	Suberites massa	Suberites massa	ncbi	279590	Suberites massa	0	Raw / Exact DB / Canonical match	53D7D	Suberites massa	0	EOL-000000561245	Suberites massa	0	2251202	Suberites massa	0	279590	Suberites massa	0	NO	290
temp_lotus_simple.txt	291	Amphilectus fucorum	Amphilectus fucorum	ncbi	942674	Amphilectus fucorum	0	Raw / Exact DB / Canonical match	D32K	Amphilectus fucorum	0	EOL-000000558270	Amphilectus fucorum	0	2242742	Amphilectus fucorum	0	942674	Amphilectus fucorum	0	NO	291
temp_lotus_simple.txt	292	Sinularia polydactyla	Sinularia polydactyla	ncbi	668482	Sinularia polydactyla	0	Raw / Exact DB / Canonical match	BHJLW	Sinularia polydactyla	0	EOL-000000542029	Sinularia polydactyla	0	2262647	Sinularia polydactyla	0	668482	Sinularia polydactyla	0	NO	292
temp_lotus_simple.txt	293	Acanthaster planci	Acanthaster planci	ncbi	133434	Acanthaster planci	0	Raw / Exact DB / Canonical match	8TF2	Acanthaster planci	0	EOL-000000570480	Acanthaster planci	0	2271208	Acanthaster planci	0	133434	Acanthaster planci	0	NO	293
temp_lotus_simple.txt	294	Cannabis sativa	Cannabis sativa	ncbi	3483	Cannabis sativa	0	Raw / Exact DB / Canonical match	QM84	Cannabis sativa	0	EOL-000000438171	Cannabis sativa	0	5361880	Cannabis sativa	0	3483	Cannabis sativa	0	NO	294
temp_lotus_simple.txt	295	Cinachyrella alloclada	Cinachyrella alloclada	ncbi	666329	Cinachyrella alloclada	0	Raw / Exact DB / Canonical match	VCPG	Cinachyrella alloclada	0	EOL-000000562014	Cinachyrella alloclada	0	2248879	Cinachyrella alloclada	0	666329	Cinachyrella alloclada	0	NO	295
temp_lotus_simple.txt	296	Penicillium digitatum	Penicillium digitatum	ncbi	36651	Penicillium digitatum	0	Raw / Exact DB / Canonical match	76HVW|76HW7	Penicillium digitatum|Penicillium digitatum	2	EOL-000002243539|EOL-000003165962	Penicillium digitatum|Penicillium digitatum	2	2597892	Penicillium digitatum	0	36651	Penicillium digitatum	0	NO	296
temp_lotus_simple.txt	297	Aesculus hippocastanum	Aesculus hippocastanum	ncbi	43364	Aesculus hippocastanum	0	Raw / Exact DB / Canonical match	65BKZ	Aesculus hippocastanum	0	EOL-000000453441	Aesculus hippocastanum	0	3189815	Aesculus hippocastanum	0	43364	Aesculus hippocastanum	0	NO	297
temp_lotus_simple.txt	298	Tanacetum vulgare	Tanacetum vulgare	ncbi	128002	Tanacetum vulgare	0	Raw / Exact DB / Canonical match	54NJ4	Tanacetum vulgare	0	EOL-000000251328	Tanacetum vulgare	0	3118274	Tanacetum vulgare	0	128002	Tanacetum vulgare	0	NO	298
temp_lotus_simple.txt	299	Equisetum giganteum	Equisetum giganteum	ncbi	3259	Equisetum giganteum	0	Raw / Exact DB / Canonical match	B9LTQ	Equisetum giganteum	0	EOL-000000517682	Equisetum giganteum	0	7287808	Equisetum giganteum	0	3259	Equisetum giganteum	0	NO	299
temp_lotus_simple.txt	300	Capsella bursa-pastoris	Capsella bursa-pastoris	ncbi	3719	Capsella bursa-pastoris	0	Raw / Exact DB / Canonical match	QT37	Capsella bursa-pastoris	0	EOL-000000431065	Capsella bursa-pastoris	0	5375388	Capsella bursa-pastoris	0	3719	Capsella bursa-pastoris	0	NO	300
temp_lotus_simple.txt	301	Polymastia pachymastia	Polymastia pachymastia	ncbi	283556	Polymastia pachymastia	0	Raw / Exact DB / Canonical match	4LB2X	Polymastia pachymastia	0	EOL-000000565347	Polymastia pachymastia	0	2251400	Polymastia pachymastia	0	283556	Polymastia pachymastia	0	NO	301
temp_lotus_simple.txt	302	Panax quinquefolius	Panax quinquefolius	ncbi	44588	Panax quinquefolius	0	Raw / Exact DB / Canonical match	4C9MC	Panax quinquefolius	0	EOL-000000274481	Panax quinquefolius	0	5372246	Panax quinquefolius	0	44588	Panax quinquefolius	0	NO	302
temp_lotus_simple.txt	303	Hymedesmia australis	Hymedesmia australis	ncbi	942690	Hymedesmia	11	Recursive / Nearest match / Genus level	6MPGN	Hymedesmia australis	0	EOL-000000559785	Hymedesmia (Stylopus)	1	2241284	Hymedesmia australis	0	942690	Hymedesmia	11	MAYBE	303
temp_lotus_simple.txt	304	Sesamum indicum	Sesamum indicum	ncbi	4182	Sesamum indicum	0	Raw / Exact DB / Canonical match	4WYTB	Sesamum indicum	0	EOL-000000336161	Sesamum indicum	0	3172622	Sesamum indicum	0	4182	Sesamum indicum	0	NO	304
temp_lotus_simple.txt	305	Phoenix canariensis	Phoenix canariensis	ncbi	113250	Phoenix canariensis	0	Raw / Exact DB / Canonical match	4GKRF	Phoenix canariensis	0	EOL-000000112994	Phoenix canariensis	0	6109529|7445284	Phoenix canariensis|Phoenix canariensis	2	113250	Phoenix canariensis	0	NO	305
temp_lotus_simple.txt	306	Mytilus edulis	Mytilus edulis	ncbi	6550	Mytilus edulis	0	Raw / Exact DB / Canonical match	73T5L	Mytilus edulis	0	EOL-000000826991	Mytilus edulis	0	8288896	Mytilus edulis	0	6550	Mytilus edulis	0	NO	306
temp_lotus_simple.txt	307	Ircinia variabilis	Ircinia variabilis	ncbi	468559	Ircinia variabilis	0	Raw / Exact DB / Canonical match	3PY53	Ircinia variabilis	0	EOL-000000564881	Ircinia variabilis	0	2239075	Ircinia variabilis	0	468559	Ircinia variabilis	0	NO	307
temp_lotus_simple.txt	308	Cladophora vagabunda	Cladophora vagabunda	ncbi	34136	Cladophora vagabunda	0	Raw / Exact DB / Canonical match	62LGP	Cladophora	11	EOL-000000104277	Cladophora vagabunda	0	5272441	Cladophora vagabunda	0	34136	Cladophora vagabunda	0	NO	308
temp_lotus_simple.txt	309	Dysidea avara	Dysidea avara	ncbi	196820	Dysidea avara	0	Raw / Exact DB / Canonical match	389DC	Dysidea avara	0	EOL-000000564991	Dysidea avara	0	2238461	Dysidea avara	0	196820	Dysidea avara	0	NO	309
temp_lotus_simple.txt	310	Duttaphrynus melanostictus	Duttaphrynus melanostictus	ncbi	30335	Duttaphrynus melanostictus	0	Raw / Exact DB / Canonical match	6DQ3T	Duttaphrynus melanostictus	0	EOL-000000623530	Duttaphrynus melanostictus	0	2422538	Duttaphrynus melanostictus	0	30335	Duttaphrynus melanostictus	0	NO	310
temp_lotus_simple.txt	311	Sarcotragus foetidus	Sarcotragus foetidus	ncbi	1162770	Sarcotragus foetidus	0	Raw / Exact DB / Canonical match	79N9F	Sarcotragus foetidus	0	EOL-000000564865	Sarcotragus foetidus	0	2239013	Sarcotragus foetidus	0	1162770	Sarcotragus foetidus	0	NO	311
temp_lotus_simple.txt	312	Cymbopogon parkeri	Cymbopogon parkeri	ncbi	1564041	Cymbopogon parkeri	0	Raw / Exact DB / Canonical match	6BV6Y	Cymbopogon commutatus	1	EOL-000000138032	Cymbopogon commutatus	6	4150990	Cymbopogon commutatus	1	1564041	Cymbopogon parkeri	0	NO	312
temp_lotus_simple.txt	313	Dendronephthya	Dendronephthya	ncbi	51109	Dendronephthya	0	Raw / Exact DB / Canonical match	84PJL	Dendronephthya	0	EOL-000000543419	Dendronephthya	0	2263423	Dendronephthya	0	51109	Dendronephthya	0	NO	313
temp_lotus_simple.txt	314	Chlamydomonas reinhardtii	Chlamydomonas reinhardtii	ncbi	3055	Chlamydomonas reinhardtii	0	Raw / Exact DB / Canonical match	3NGJ	Chlamydomonas	11	EOL-000000102512	Chlamydomonas reinhardtii	0	5271221	Chlamydomonas reinhardtii	0	3055	Chlamydomonas reinhardtii	0	NO	314
temp_lotus_simple.txt	315	Cystoseira crinita	Cystoseira crinita	ncbi	590114	Ericaria crinita	1	Raw / Exact DB / Synonym match	7NVBK	Cystoseira	11	EOL-000000092261	Cystoseira crinita	0	12010097	Ericaria crinita	1	590114	Ericaria crinita	1	NO	315
temp_lotus_simple.txt	316	Bryopsis plumosa	Bryopsis plumosa	ncbi	3130	Bryopsis plumosa	0	Raw / Exact DB / Canonical match	3DNY	Bryopsis	11	EOL-000000103708	Bryopsis plumosa	0	5272029	Bryopsis plumosa	0	3130	Bryopsis plumosa	0	NO	316
temp_lotus_simple.txt	317	Sargassum filipendula	Sargassum filipendula	ncbi	143162	Sargassum filipendula	0	Raw / Exact DB / Canonical match	7PYQ2	Sargassum	11	EOL-000000092185	Sargassum filipendula	0	3197095	Sargassum filipendula	0	143162	Sargassum filipendula	0	NO	317
temp_lotus_simple.txt	318	Sargassum furcatum	Sargassum furcatum	ncbi	2735726	Sargassum furcatum	0	Raw / Exact DB / Canonical match	7PYQ2	Sargassum	11	EOL-000003162114	Sargassum furcatum	0	3197176	Sargassum furcatum	0	2735726	Sargassum furcatum	0	NO	318
temp_lotus_simple.txt	319	Caulerpa prolifera	Caulerpa prolifera	ncbi	76314	Caulerpa prolifera	0	Raw / Exact DB / Canonical match	3JP8	Caulerpa	11	EOL-000000103969	Caulerpa prolifera	0	2643011	Caulerpa prolifera	0	76314	Caulerpa prolifera	0	NO	319
temp_lotus_simple.txt	320	Choisya ternata	Choisya ternata	ncbi	416188	Choisya ternata	0	Raw / Exact DB / Canonical match	69YSJ	Choisya ternata	0	EOL-000000457635	Choisya ternata	0	3833284	Choisya ternata	0	416188	Choisya ternata	0	NO	320
temp_lotus_simple.txt	321	Canistrocarpus cervicornis	Canistrocarpus cervicornis	ncbi	499615	Canistrocarpus cervicornis	0	Raw / Exact DB / Canonical match	7NVW5	Canistrocarpus	11	EOL-000000091642	Canistrocarpus cervicornis	0	4377177	Canistrocarpus cervicornis	0	499615	Canistrocarpus cervicornis	0	NO	321
temp_lotus_simple.txt	322	Dictyopteris delicatula	Dictyopteris delicatula	ncbi	531973	Dictyopteris delicatula	0	Raw / Exact DB / Canonical match	7NWN6	Dictyopteris	11	EOL-000000091737	Dictyopteris delicatula	0	5423651	Dictyopteris delicatula	0	531973	Dictyopteris delicatula	0	NO	322
temp_lotus_simple.txt	323	Dictyopteris plagiogramma	Dictyopteris plagiogramma	ncbi	112054	Dictyopteris	11	Recursive / Nearest match / Genus level	7NWN6	Dictyopteris	11	EOL-000003161053	Dictyopteris plagiogramma	0	5423638	Dictyopteris plagiogramma	0	112054	Dictyopteris	11	MAYBE	323
temp_lotus_simple.txt	324	Dictyota mertensii	Dictyota mertensii	ncbi	381676	Dictyota mertensii	0	Raw / Exact DB / Canonical match	7NWND	Dictyota	11	EOL-000000091614	Dictyota mertensii	0	5423538	Dictyota mertensii	0	381676	Dictyota mertensii	0	NO	324
temp_lotus_simple.txt	325	Spatoglossum macrodontum	Spatoglossum macrodontum	ncbi	157006	Spatoglossum	11	Recursive / Nearest match / Genus level	7Q235	Spatoglossum	11	EOL-000003161165	Spatoglossum macrodontum	0	3200466	Spatoglossum macrodontum	0	157006	Spatoglossum	11	MAYBE	325
temp_lotus_simple.txt	326	Apis mellifera	Apis mellifera	ncbi	7460	Apis mellifera	0	Raw / Exact DB / Canonical match	FN46	Apis mellifera	0	EOL-000001071526	Apis mellifera	0	1341976	Apis mellifera	0	7460	Apis mellifera	0	NO	326
temp_lotus_simple.txt	327	Croton hieronymi	Croton hieronymi	ncbi	2896018	Croton hieronymi	0	Raw / Exact DB / Canonical match	ZQ8L	Croton hieronymi	0	EOL-000000386190	Croton hieronymi	0	3059335	Croton hieronymi	0	2896018	Croton hieronymi	0	NO	327
temp_lotus_simple.txt	328	Vitis vinifera	Vitis vinifera	ncbi	29760	Vitis vinifera	0	Raw / Exact DB / Canonical match	5BM7B	Vitis vinifera	0	EOL-000000374999	Vitis vinifera	0	5372392	Vitis vinifera	0	29760	Vitis vinifera	0	NO	328
temp_lotus_simple.txt	329	Eucalyptus tereticornis	Eucalyptus tereticornis	ncbi	183855	Eucalyptus tereticornis	0	Raw / Exact DB / Canonical match	3BQKX	Eucalyptus tereticornis	0	EOL-000000398579	Eucalyptus tereticornis	0	3176719	Eucalyptus tereticornis	0	183855	Eucalyptus tereticornis	0	NO	329
temp_lotus_simple.txt	330	Codakia orbicularis	Codakia orbicularis	ncbi	13016	Codakia orbicularis	0	Raw / Exact DB / Canonical match	WP9G	Codakia orbicularis	0	EOL-000000828678	Codakia orbicularis	0	2287363	Codakia orbicularis	0	13016	Codakia orbicularis	0	NO	330
temp_lotus_simple.txt	331	Aulacomya atra	Aulacomya atra	ncbi	373637	Aulacomya atra	0	Raw / Exact DB / Canonical match	JQZD	Aulacomya atra	0	EOL-000000826885	Aulacomya atra	0	5188832	Aulacomya atra	0	373637	Aulacomya atra	0	NO	331
temp_lotus_simple.txt	332	Nicotiana benthamiana	Nicotiana benthamiana	ncbi	4100	Nicotiana benthamiana	0	Raw / Exact DB / Canonical match	47D27	Nicotiana benthamiana	0	EOL-000000317182	Nicotiana benthamiana	0	3800423	Nicotiana benthamiana	0	4100	Nicotiana benthamiana	0	NO	332
temp_lotus_simple.txt	333	Delisea pulchra	Delisea pulchra	ncbi	40385	Delisea pulchra	0	Raw / Exact DB / Canonical match	42ND	Delisea	11	EOL-000000098420	Delisea pulchra	0	5279845	Delisea pulchra	0	40385	Delisea pulchra	0	NO	333
temp_lotus_simple.txt	334	Clathria prolifera	Clathria prolifera	ncbi	1190602	Clathria prolifera	0	Raw / Exact DB / Canonical match	VS6Q	Clathria prolifera	0	EOL-000000558687	Clathria (Clathria)	1	2240410	Clathria prolifera	0	1190602	Clathria prolifera	0	NO	334
temp_lotus_simple.txt	335	Aloe rubroviolacea	Aloe rubroviolacea	ncbi	25641	Aloe	11	Recursive / Nearest match / Genus level	C42N	Aloe rubroviolacea	0	EOL-000000157862	Aloe rubroviolacea	0	2777946	Aloe rubroviolacea	0	25641	Aloe	11	MAYBE	335
temp_lotus_simple.txt	336	Phyllophora crispa	Phyllophora crispa	ncbi	29239	Phyllophora crispa	0	Raw / Exact DB / Canonical match	6PQF	Phyllophora	11	EOL-000000099302	Phyllophora crispa	0	5279442	Phyllophora crispa	0	29239	Phyllophora crispa	0	NO	336
temp_lotus_simple.txt	337	Chlorella vulgaris	Chlorella vulgaris	ncbi	3077	Chlorella vulgaris	0	Raw / Exact DB / Canonical match	3NKL	Chlorella	11	EOL-000000104407	Chlorella vulgaris	0	5270961|9301493	Chlorella vulgaris|Chlorella vulgaris	2	3077	Chlorella vulgaris	0	NO	337
temp_lotus_simple.txt	338	Candida albicans	Candida albicans	ncbi	5476	Candida albicans	0	Raw / Exact DB / Canonical match	699T3|QKYF|QKYG	Candida albicans|Candida albicans|Candida albicans	2	EOL-000002240766|EOL-000002323127|EOL-000002323131	Candida albicans|Candida albicans|Candida albicans	2	2599597	Candida albicans	0	5476	Candida albicans	0	NO	338
temp_lotus_simple.txt	339	Caulerpa taxifolia	Caulerpa taxifolia	ncbi	76313	Caulerpa taxifolia	0	Raw / Exact DB / Canonical match	3JP8	Caulerpa	11	EOL-000000103984	Caulerpa taxifolia	0	2643172	Caulerpa taxifolia	0	76313	Caulerpa taxifolia	0	NO	339
temp_lotus_simple.txt	340	Kalanchoe daigremontiana	Kalanchoe daigremontiana	ncbi	23013	Kalanchoe daigremontiana	0	Raw / Exact DB / Canonical match	3QYJ3	Kalanchoe daigremontiana	0	EOL-000000372067	Kalanchoe daigremontiana	0	2985936	Kalanchoe daigremontiana	0	23013	Kalanchoe daigremontiana	0	NO	340
temp_lotus_simple.txt	341	Calophyllum inophyllum	Calophyllum inophyllum	ncbi	158927	Calophyllum inophyllum	0	Raw / Exact DB / Canonical match	PZHG	Calophyllum inophyllum	0	EOL-000000380611	Calophyllum inophyllum	0	9531830	Calophyllum inophyllum	0	158927	Calophyllum inophyllum	0	NO	341
temp_lotus_simple.txt	342	Schlumbergera truncata	Schlumbergera truncata	ncbi	3595	Schlumbergera truncata	0	Raw / Exact DB / Canonical match	6XWN7	Schlumbergera truncata	0	EOL-000000219879	Schlumbergera truncata	0	5383983	Schlumbergera truncata	0	3595	Schlumbergera truncata	0	NO	342
temp_lotus_simple.txt	343	Pelophylax ridibundus	Pelophylax ridibundus	ncbi	8406	Pelophylax ridibundus	0	Raw / Exact DB / Canonical match	76CHR	Pelophylax ridibundus	0	EOL-000000625585	Pelophylax ridibundus	0	2426661	Pelophylax ridibundus	0	8406	Pelophylax ridibundus	0	NO	343
temp_lotus_simple.txt	344	Phyllidiella pustulosa	Phyllidiella pustulosa	ncbi	154616	Phyllidiella pustulosa	0	Raw / Exact DB / Canonical match	4H4ZC	Phyllidiella pustulosa	0	EOL-000000791673	Phyllidiella pustulosa	0	2291741	Phyllidiella pustulosa	0	154616	Phyllidiella pustulosa	0	NO	344
temp_lotus_simple.txt	345	Amaranthus tricolor	Amaranthus tricolor	ncbi	29722	Amaranthus tricolor	0	Raw / Exact DB / Canonical match	CH79	Amaranthus tricolor	0	EOL-000000205780	Amaranthus tricolor	0	5384397	Amaranthus tricolor	0	29722	Amaranthus tricolor	0	NO	345
temp_lotus_simple.txt	346	Dendronephthya hemprichi	Dendronephthya hemprichi	ncbi	859393	Dendronephthya hemprichi	0	Raw / Exact DB / Canonical match	34QTX	Dendronephthya hemprichi	0	EOL-000000543525	Dendronephthya hemprichi	0	2263519	Dendronephthya hemprichi	0	859393	Dendronephthya hemprichi	0	NO	346
temp_lotus_simple.txt	347	Lycopodium obscurum	Lycopodium obscurum	ncbi	62333	Dendrolycopodium obscurum	1	Raw / Exact DB / Synonym match	B9D6Y	Dendrolycopodium obscurum	1	EOL-000000504691	Dendrolycopodium obscurum	6	3991468	Dendrolycopodium obscurum	1	62333	Dendrolycopodium obscurum	1	NO	347
temp_lotus_simple.txt	348	Zoanthus sociatus	Zoanthus sociatus	ncbi	134931	Zoanthus sociatus	0	Raw / Exact DB / Canonical match	5D676	Zoanthus sociatus	0	EOL-000000546425	Zoanthus sociatus	0	2257973	Zoanthus sociatus	0	134931	Zoanthus sociatus	0	NO	348
temp_lotus_simple.txt	349	Sarcophyton subviride	Sarcophyton subviride	ncbi	51812	Sarcophyton	11	Recursive / Nearest match / Genus level	79N4T	Sarcophyton subviride	0	EOL-000000542183	Sarcophyton subviride	0	5185200	Sarcophyton subviride	0	51812	Sarcophyton	11	MAYBE	349
temp_lotus_simple.txt	350	Sorghum bicolor	Sorghum bicolor	ncbi	4558	Sorghum bicolor	0	Raw / Exact DB / Canonical match	4YC6L	Sorghum bicolor	0	EOL-000000132735	Sorghum bicolor	0	2705181	Sorghum bicolor	0	4558	Sorghum bicolor	0	NO	350
temp_lotus_simple.txt	351	Brassica rapa	Brassica rapa	ncbi	3711	Brassica rapa	0	Raw / Exact DB / Canonical match	N83Q	Brassica rapa	0	EOL-000000427574	Brassica rapa	0	7903057	Brassica rapa	0	3711	Brassica rapa	0	NO	351
temp_lotus_simple.txt	352	Cinachyrella schulzei	Cinachyrella schulzei	ncbi	885871	Cinachyrella schulzei	0	Raw / Exact DB / Canonical match	VCQL	Cinachyrella schulzei	0	EOL-000000562047	Cinachyrella schulzei	0	2248914	Cinachyrella schulzei	0	885871	Cinachyrella schulzei	0	NO	352
temp_lotus_simple.txt	353	Anacardium occidentale	Anacardium occidentale	ncbi	171929	Anacardium occidentale	0	Raw / Exact DB / Canonical match	DB6H	Anacardium occidentale	0	EOL-000000451794	Anacardium occidentale	0	5421368	Anacardium occidentale	0	171929	Anacardium occidentale	0	NO	353
temp_lotus_simple.txt	354	Tripneustes esculentus	Tripneustes esculentus	ncbi	105367	Tripneustes ventricosus	6	Recursive / Single match	58YWF	Tripneustes ventricosus	1	EOL-000000576326	Tripneustes ventricosus	6	2278877	Tripneustes esculentus	0	105367	Tripneustes ventricosus	6	NO	354
temp_lotus_simple.txt	355	Neofibularia nolitangere	Neofibularia nolitangere	ncbi	458507	Neofibularia nolitangere	0	Raw / Exact DB / Canonical match	46H96	Neofibularia nolitangere	0	EOL-000000560460	Neofibularia nolitangere	0	2243094	Neofibularia nolitangere	0	458507	Neofibularia nolitangere	0	NO	355
temp_lotus_simple.txt	356	Axinella aruensis	Axinella aruensis	ncbi	85778	Axinella aruensis	0	Raw / Exact DB / Canonical match	K3SC	Axinella aruensis	0	EOL-000000560712	Axinella aruensis	0	5183116	Axinella aruensis	0	85778	Axinella aruensis	0	NO	356
temp_lotus_simple.txt	357	Baikalospongia bacillifera	Baikalospongia bacillifera	ncbi	83851	Baikalospongia bacillifera	0	Raw / Exact DB / Canonical match	5WB2W	Baikalospongia bacillifera	0	EOL-000000563166	Spongillida	13	2246467	Baikalospongia bacillifera	0	83851	Baikalospongia bacillifera	0	NO	357
temp_lotus_simple.txt	358	Tedania mucosa	Tedania mucosa	ncbi	278975	Tedania	11	Recursive / Nearest match / Genus level	7BMQJ	Tedania mucosa	0	EOL-000000558294	Tedaniidae	12	2243415	Tedania mucosa	0	278975	Tedania	11	MAYBE	358
temp_lotus_simple.txt	359	Cucumaria japonica	Cucumaria japonica	ncbi	36326	Cucumaria frondosa	10	Recursive / Nearest match / Species level	5DY5K	Cucumaria frondosa japonica	1	EOL-000000573081	Cucumaria frondosa japonica Semper, 1868	6	5188242	Cucumaria frondosa japonica	1	36326	Cucumaria frondosa	10	NO	359
temp_lotus_simple.txt	360	Ahnfeltia tobuchiensis	Ahnfeltia tobuchiensis	ncbi	2964773	Ahnfeltia tobuchiensis	0	Raw / Exact DB / Canonical match	629FP	Ahnfeltia	11	EOL-000003019513	Ahnfeltia tobuchiensis	0	2663808	Ahnfeltia	11	2964773	Ahnfeltia tobuchiensis	0	NO	360
temp_lotus_simple.txt	361	Dysidea fragilis	Dysidea fragilis	ncbi	1336851	Dysidea fragilis	0	Raw / Exact DB / Canonical match	6DRBH	Dysidea fragilis	0	EOL-000000564994	Dysidea fragilis	0	2238397	Dysidea fragilis	0	1336851	Dysidea fragilis	0	NO	361
temp_lotus_simple.txt	362	Ulva rigida	Ulva rigida	ncbi	75689	Ulva rigida	0	Raw / Exact DB / Canonical match	84Q9	Ulva	11	EOL-000000103570	Ulva rigida	0	5273416	Ulva rigida	0	75689	Ulva rigida	0	NO	362
temp_lotus_simple.txt	363	Aplysinidae	Aplysinidae	ncbi	121475	Aplysinidae	0	Raw / Exact DB / Canonical match	84JW3	Aplysinidae	0	EOL-000000561788	Aplysinidae	0	4915	Aplysinidae	0	121475	Aplysinidae	0	NO	363
temp_lotus_simple.txt	364	Ellisolandia elongata	Ellisolandia elongata	ncbi	48944	Ellisolandia elongata	0	Raw / Exact DB / Canonical match	9H878	Ellisolandia	11	EOL-000000101746	Ellisolandia elongata	0	8103861	Ellisolandia elongata	0	48944	Ellisolandia elongata	0	NO	364
temp_lotus_simple.txt	365	Ipomoea batatas	Ipomoea batatas	ncbi	4120	Ipomoea batatas	0	Raw / Exact DB / Canonical match	3PVNN	Ipomoea batatas	0	EOL-000000315176	Ipomoea batatas	0	2928551	Ipomoea batatas	0	4120	Ipomoea batatas	0	NO	365
temp_lotus_simple.txt	366	Jania virgata	Jania virgata	ncbi	31397	Jania	11	Recursive / Nearest match / Genus level	569D	Jania	11	EOL-000003019736	Jania virgata	0	5276147	Jania virgata	0	31397	Jania	11	MAYBE	366
temp_lotus_simple.txt	367	Vigna angularis	Vigna angularis	ncbi	3914	Vigna angularis	0	Raw / Exact DB / Canonical match	5BDLX	Vigna angularis	0	EOL-000000473512	Vigna angularis	0	2982508	Vigna angularis	0	3914	Vigna angularis	0	NO	367
temp_lotus_simple.txt	368	Polypodium formosanum	Polypodium formosanum	ncbi	872804	Polypodium formosanum	0	Raw / Exact DB / Canonical match	3GX42	Goniophlebium formosanum	1	EOL-000000508715|EOL-000000509477	Goniophlebium|Polypodium	11	4029772	Goniophlebium formosanum	1	872804	Polypodium formosanum	0	NO	368
temp_lotus_simple.txt	369	Polytrichum formosum	Polytrichum formosum	ncbi	41836	Polytrichum formosum	0	Raw / Exact DB / Canonical match	9M83S	Polytrichum formosum	0	EOL-000000524359	Polytrichum	11	4280088	Polytrichum formosum	0	41836	Polytrichum formosum	0	NO	369
temp_lotus_simple.txt	370	Populus fremontii	Populus fremontii	ncbi	295326	Populus fremontii	0	Raw / Exact DB / Canonical match	6W7W3	Populus fremontii	0	EOL-000000396840	Populus fremontii	0	3040237	Populus fremontii	0	295326	Populus fremontii	0	NO	370
temp_lotus_simple.txt	371	Dermonema abbottiae	Dermonema abbottiae	ncbi	997601	Dermonema	11	Recursive / Nearest match / Genus level	43G9	Dermonema	11	EOL-000003020663	Dermonema abbottiae	0	2665111	Dermonema	11	997601	Dermonema	11	MAYBE	371
temp_lotus_simple.txt	372	Mangifera indica	Mangifera indica	ncbi	29780	Mangifera indica	0	Raw / Exact DB / Canonical match	72SKV	Mangifera indica	0	EOL-000000451460	Mangifera indica	0	3190638	Mangifera indica	0	29780	Mangifera indica	0	NO	372
temp_lotus_simple.txt	373	Pteroeides esperi	Pteroeides esperi	ncbi	361167	Pteroeides	11	Recursive / Nearest match / Genus level	4PWLM	Pteroeides esperi	0	EOL-000000546339	Pteroeides esperi	0	2258673	Pteroeides esperi	0	361167	Pteroeides	11	MAYBE	373
temp_lotus_simple.txt	374	Ophiocordyceps sinensis	Ophiocordyceps sinensis	ncbi	72228	Ophiocordyceps sinensis	0	Raw / Exact DB / Canonical match	49WRV	Ophiocordyceps sinensis	0	EOL-000002223565	Ophiocordyceps sinensis	0	2560562	Ophiocordyceps sinensis	0	72228	Ophiocordyceps sinensis	0	NO	374
temp_lotus_simple.txt	375	Daphnia galeata	Daphnia galeata	ncbi	27404	Daphnia galeata	0	Raw / Exact DB / Canonical match	345BH	Daphnia galeata	0	EOL-000002079196	Daphnia (Daphnia)	1	2234812	Daphnia galeata	0	27404	Daphnia galeata	0	NO	375
temp_lotus_simple.txt	376	Centroceras clavulatum	Centroceras clavulatum	ncbi	159503	Centroceras clavulatum	0	Raw / Exact DB / Canonical match	3K83	Centroceras	11	EOL-000000099978	Centroceras clavulatum	0	5276780	Centroceras clavulatum	0	159503	Centroceras clavulatum	0	NO	376
temp_lotus_simple.txt	377	Ceramium pacificum	Ceramium pacificum	ncbi	679013	Ceramium pacificum	0	Raw / Exact DB / Canonical match	3KMH	Ceramium	11	EOL-000000100031	Ceramium pacificum	0	5277041	Ceramium pacificum	0	679013	Ceramium pacificum	0	NO	377
temp_lotus_simple.txt	378	Iophon	Iophon	ncbi	1336928	Iophon	0	Raw / Exact DB / Canonical match	84P9X	Iophon	0	EOL-000000559242	Iophon	0	2242453	Iophon	0	1336928	Iophon	0	NO	378
temp_lotus_simple.txt	379	Xestospongia	Xestospongia	ncbi	178550	Xestospongia	0	Raw / Exact DB / Canonical match	84VRX	Xestospongia	0	EOL-000000564315	Xestospongia	0	2239914	Xestospongia	0	178550	Xestospongia	0	NO	379
temp_lotus_simple.txt	380	Cuscuta pentagona	Cuscuta pentagona	ncbi	112407	Cuscuta pentagona	0	Raw / Exact DB / Canonical match	32LWK	Cuscuta pentagona	0	EOL-000000314341	Cuscuta pentagona	0	2927490	Cuscuta pentagona	0	112407	Cuscuta pentagona	0	NO	380
temp_lotus_simple.txt	381	Citrus paradisi	Citrus paradisi	ncbi	37656	Citrus x paradisi	1	Raw / Exact DB / Synonym match	VMN6	Citrus aurantium	1	EOL-000000458902	Citrus aurantium	6	8077391	Citrus aurantium	1	37656	Citrus x paradisi	1	NO	381
temp_lotus_simple.txt	382	Gryllotalpa orientalis	Gryllotalpa orientalis	ncbi	213494	Gryllotalpa orientalis	0	Raw / Exact DB / Canonical match	6L5NS	Gryllotalpa orientalis	0	EOL-000002042752	Gryllotalpa orientalis	0	1716183	Gryllotalpa orientalis	0	213494	Gryllotalpa orientalis	0	NO	382
temp_lotus_simple.txt	383	Opuntia comonduensis	Opuntia comonduensis	ncbi	867503	Opuntia tapona	6	Recursive / Single match	75427	Opuntia tapona	1	EOL-000000220522	Opuntia	11	5624504	Opuntia tapona	1	867503	Opuntia tapona	6	NO	383
temp_lotus_simple.txt	384	Laurencia dendroidea	Laurencia dendroidea	ncbi	700169	Laurencia dendroidea	0	Raw / Exact DB / Canonical match	5BGD	Laurencia	11	EOL-000000100810	Laurencia dendroidea	0	2661140	Laurencia dendroidea	0	700169	Laurencia dendroidea	0	NO	384
temp_lotus_simple.txt	385	Laurencia obtusa	Laurencia obtusa	ncbi	137763	Laurencia obtusa	0	Raw / Exact DB / Canonical match	5BGD	Laurencia	11	EOL-000000100817	Laurencia obtusa	0	2661140	Laurencia dendroidea	1	137763	Laurencia obtusa	0	NO	385
temp_lotus_simple.txt	386	Palisada perforata	Palisada perforata	ncbi	470590	Palisada perforata	0	Raw / Exact DB / Canonical match	6CRD	Palisada	11	EOL-000000100840	Palisada perforata	0	5823941	Palisada perforata	0	470590	Palisada perforata	0	NO	386
temp_lotus_simple.txt	387	Laurencia aldingensis	Laurencia aldingensis	ncbi	1167835	Laurencia aldingensis	0	Raw / Exact DB / Canonical match	5BGD	Laurencia	11	EOL-000000100790	Laurencia aldingensis	0	2661097	Laurencia aldingensis	0	1167835	Laurencia aldingensis	0	NO	387
temp_lotus_simple.txt	388	Laurencia okamurae	Laurencia okamurae	ncbi	2510711	Laurencia okamurae	0	Raw / Exact DB / Canonical match	5BGD	Laurencia	11	EOL-000003022446	Laurencia okamurae	0	4375969	Laurencia okamurae	0	2510711	Laurencia okamurae	0	NO	388
temp_lotus_simple.txt	389	Laurencia thyrsifera	Laurencia thyrsifera	ncbi	99903	Laurencia thyrsifera	0	Raw / Exact DB / Canonical match	5BGD	Laurencia	11	EOL-000000100828	Laurencia thyrsifera	0	2661098	Laurencia thyrsifera	0	99903	Laurencia thyrsifera	0	NO	389
temp_lotus_simple.txt	390	Bugula neritina	Bugula neritina	ncbi	10212	Bugula neritina	0	Raw / Exact DB / Canonical match	NPRJ	Bugula neritina	0	EOL-000000707540	Bugula neritina	0	4984851	Bugula neritina	0	10212	Bugula neritina	0	NO	390
temp_lotus_simple.txt	391	Paracribricellina cribraria	Paracribricellina cribraria	ncbi	1072048	Cribricellina cribraria	1	Raw / Exact DB / Synonym match	4CRJP	Paracribricellina cribraria	0	EOL-000000704483	Paracribricellina cribraria	0	1008490	Paracribricellina cribraria	0	1072048	Cribricellina cribraria	1	NO	391
temp_lotus_simple.txt	392	Melanothamnus somalensis	Melanothamnus somalensis	ncbi	1917069	Melanothamnus somalensis	0	Raw / Exact DB / Canonical match	5NKS	Melanothamnus	11	EOL-000000101046	Melanothamnus somalensis	0	2661346	Melanothamnus	11	1917069	Melanothamnus somalensis	0	NO	392
temp_lotus_simple.txt	393	Ephedra equisetina	Ephedra equisetina	ncbi	173280	Ephedra equisetina	0	Raw / Exact DB / Canonical match	6FNF4	Ephedra equisetina	0	EOL-000000501844	Ephedra equisetina	0	2653316	Ephedra equisetina	0	173280	Ephedra equisetina	0	NO	393
temp_lotus_simple.txt	394	Cystoseira barbata	Cystoseira barbata	ncbi	590725	Cystoseira barbata	0	Raw / Exact DB / Canonical match	7NVBK	Cystoseira	11	EOL-000000092255	Cystoseira barbata	0	12104862	Gongolaria barbata	1	590725	Cystoseira barbata	0	NO	394
temp_lotus_simple.txt	395	Gelidium filicinum	Gelidium filicinum	ncbi	2811	Gelidium	11	Recursive / Nearest match / Genus level	62T5Y	Gelidium	11	EOL-000003023237	Gelidium filicinum	0	9460134	Gelidium	11	2811	Gelidium	11	MAYBE	395
temp_lotus_simple.txt	396	Lycopodium clavatum	Lycopodium clavatum	ncbi	3252	Lycopodium clavatum	0	Raw / Exact DB / Canonical match	B8WPC	Lycopodium clavatum	0	EOL-000003014592	Lycopodium clavatum	0	2688393	Lycopodium clavatum	0	3252	Lycopodium clavatum	0	NO	396
temp_lotus_simple.txt	397	Acanthophora spicifera	Acanthophora spicifera	ncbi	385024	Acanthophora spicifera	0	Raw / Exact DB / Canonical match	627NZ	Acanthophora	11	EOL-000000101199	Acanthophora spicifera	0	5277297	Acanthophora spicifera	0	385024	Acanthophora spicifera	0	NO	397
temp_lotus_simple.txt	398	Crassostrea virginica	Crassostrea virginica	ncbi	6565	Crassostrea virginica	0	Raw / Exact DB / Canonical match	Z6ZW	Crassostrea virginica	0	EOL-000000826388	Crassostrea virginica	0	2286079	Crassostrea virginica	0	6565	Crassostrea virginica	0	NO	398
temp_lotus_simple.txt	399	Chondrus canaliculatus	Chondrus canaliculatus	ncbi	38340	Mazzaella canaliculata	1	Raw / Exact DB / Synonym match	3NZZ	Chondrus	11	EOL-000000099529	Chondrus canaliculatus	0	2665986	Chondrus	11	38340	Mazzaella canaliculata	1	NO	399
temp_lotus_simple.txt	400	Iridaea ciliata	Iridaea ciliata	ncbi	2668044	Iridaea ciliata	0	Raw / Exact DB / Canonical match	54ZH	Iridaea	11	EOL-000003023546	Iridaea ciliata	0	2666199	Iridaea	11	2668044	Iridaea ciliata	0	NO	400
temp_lotus_simple.txt	401	Gigartina skottsbergii	Gigartina skottsbergii	ncbi	2765380	Sarcopeltis skottsbergii	1	Raw / Exact DB / Synonym match	4NH9	Gigartina	11	EOL-000000099553	Gigartina skottsbergii	0	11665652	Sarcopeltis skottsbergii	1	2765380	Sarcopeltis skottsbergii	1	NO	401
temp_lotus_simple.txt	402	Mazzaella laminarioides	Mazzaella laminarioides	ncbi	29232	Mazzaella laminarioides	0	Raw / Exact DB / Canonical match	62ZGQ	Mazzaella	11	EOL-000000099557	Mazzaella laminarioides	0	2666314	Mazzaella laminarioides	0	29232	Mazzaella laminarioides	0	NO	402
temp_lotus_simple.txt	403	Callophyllis flabellata	Callophyllis flabellata	ncbi	2724438	Metacallophyllis laciniata	6	Recursive / Single match	3FPC	Callophyllis	11	EOL-000000099875	Callophyllis	11	2666626	Callophyllis laciniata	1	2724438	Metacallophyllis laciniata	6	NO	403
temp_lotus_simple.txt	404	Gymnogongrus furcellatus	Gymnogongrus furcellatus	ncbi	1874402	Asterfilopsis furcellata	1	Raw / Exact DB / Synonym match	R4V	Ahnfeltiopsis	11	EOL-000000099275|EOL-000000099324	Asterfilopsis furcellata|Ahnfeltiopsis furcellata	8	2667226	Ahnfeltiopsis furcellata	1	1874402	Asterfilopsis furcellata	1	NO	404
temp_lotus_simple.txt	405	Salpa thompsoni	Salpa thompsoni	ncbi	569448	Salpa thompsoni	0	Raw / Exact DB / Canonical match	79F9S	Salpa thompsoni	0	EOL-000000702107	Salpa thompsoni	0	5232502	Salpa thompsoni	0	569448	Salpa thompsoni	0	NO	405
temp_lotus_simple.txt	406	Polyzoa opuntia	Polyzoa opuntia	ncbi	581072	Polyzoa opuntia	0	Raw / Exact DB / Canonical match	4LPW2	Polyzoa opuntia	0	EOL-000000698841	Polyzoa opuntia	0	5200877	Polyzoa opuntia	0	581072	Polyzoa opuntia	0	NO	406
temp_lotus_simple.txt	407	Phallusia nigra	Phallusia nigra	ncbi	569429	Phallusia nigra	0	Raw / Exact DB / Canonical match	4FS5J	Phallusia nigra	0	EOL-000000701658	Phallusia nigra	0	2330558	Phallusia nigra	0	569429	Phallusia nigra	0	NO	407
temp_lotus_simple.txt	408	Biomphalaria tenagophila	Biomphalaria tenagophila	ncbi	112528	Biomphalaria tenagophila	0	Raw / Exact DB / Canonical match	LV4L	Biomphalaria tenagophila	0	EOL-000000810732	Biomphalaria tenagophila	0	9068475	Biomphalaria tenagophila	0	112528	Biomphalaria tenagophila	0	NO	408
temp_lotus_simple.txt	409	Derris trifoliata	Derris trifoliata	ncbi	185716	Derris trifoliata	0	Raw / Exact DB / Canonical match	34YX7	Derris trifoliata	0	EOL-000000462379	Derris trifoliata	0	5350336	Derris trifoliata	0	185716	Derris trifoliata	0	NO	409
temp_lotus_simple.txt	410	Hydrodictyon reticulatum	Hydrodictyon reticulatum	ncbi	3107	Hydrodictyon reticulatum	0	Raw / Exact DB / Canonical match	4ZS7	Hydrodictyon	11	EOL-000000103254	Hydrodictyon reticulatum	0	2641977	Hydrodictyon reticulatum	0	3107	Hydrodictyon reticulatum	0	NO	410
temp_lotus_simple.txt	411	Boodleopsis pusilla	Boodleopsis pusilla	ncbi	381415	Boodleopsis pusilla	0	Raw / Exact DB / Canonical match	3BFJ	Boodleopsis	11	EOL-000000103772	Boodleopsis pusilla	0	2643340	Boodleopsis pusilla	0	381415	Boodleopsis pusilla	0	NO	411
temp_lotus_simple.txt	412	Codium dichotomum	Codium dichotomum	ncbi	713099	Codium tomentosum	6	Recursive / Single match	3RRQ	Codium	11	EOL-000003012471	Codium dichotomum	0	5272167	Codium tomentosum	1	713099	Codium tomentosum	6	NO	412
temp_lotus_simple.txt	413	Ulva fasciata	Ulva fasciata	ncbi	111617	Ulva fasciata	0	Raw / Exact DB / Canonical match	84Q9	Ulva	11	EOL-000000103585	Ulva fasciata	0	5273309|5273454	Ulva lactuca|Ulva linza	2	111617	Ulva fasciata	0	NO	413
temp_lotus_simple.txt	414	Sarcodiotheca gaudichaudii	Sarcodiotheca gaudichaudii	ncbi	31447	Sarcodiotheca gaudichaudii	0	Raw / Exact DB / Canonical match	63S26	Sarcodiotheca	11	EOL-000000099642	Sarcodiotheca gaudichaudii	0	2668224	Sarcodiotheca gaudichaudii	0	31447	Sarcodiotheca gaudichaudii	0	NO	414
temp_lotus_simple.txt	415	Callophyllis laciniata	Callophyllis laciniata	ncbi	2724438	Metacallophyllis laciniata	1	Raw / Exact DB / Synonym match	3FPC	Callophyllis	11	EOL-000003023696	Metacallophyllis laciniata	6	2666626	Callophyllis laciniata	0	2724438	Metacallophyllis laciniata	1	NO	415
temp_lotus_simple.txt	416	Dictyota cervicornis	Dictyota cervicornis	ncbi	499615	Canistrocarpus cervicornis	1	Raw / Exact DB / Synonym match	7NVW5	Canistrocarpus	11	EOL-000000091642	Canistrocarpus cervicornis	6	4377177	Canistrocarpus cervicornis	1	499615	Canistrocarpus cervicornis	1	NO	416
temp_lotus_simple.txt	417	Neoesperiopsis digitata	Neoesperiopsis digitata	ncbi	942673	Amphilectus	11	Recursive / Nearest match / Genus level	D32C	Amphilectus digitatus	1	EOL-000000558261	Amphilectus digitatus	6	2242733	Amphilectus digitatus	1	942673	Amphilectus	11	MAYBE	417
temp_lotus_simple.txt	418	Codium decorticatum	Codium decorticatum	ncbi	414126	Codium decorticatum	0	Raw / Exact DB / Canonical match	3RRQ	Codium	11	EOL-000000103807	Codium decorticatum	0	5272147	Codium decorticatum	0	414126	Codium decorticatum	0	NO	418
temp_lotus_simple.txt	419	Trematocarpus dichotomus	Trematocarpus dichotomus	ncbi	40390	Trematocarpus dichotomus	0	Raw / Exact DB / Canonical match	7YPX	Trematocarpus	11	EOL-000000099130	Trematocarpus dichotomus	0	5279505	Trematocarpus	11	40390	Trematocarpus dichotomus	0	NO	419
temp_lotus_simple.txt	420	Callophyllis variegata	Callophyllis variegata	ncbi	217482	Callophyllis variegata	0	Raw / Exact DB / Canonical match	3FPC	Callophyllis	11	EOL-000000099907	Callophyllis variegata	0	4278167	Callophyllis variegata	0	217482	Callophyllis variegata	0	NO	420
temp_lotus_simple.txt	421	Gracilaria edulis	Gracilaria edulis	ncbi	172966	Gracilaria edulis	0	Raw / Exact DB / Canonical match	636BY|4ZVJ	Gracilaria|Hydropuntia	11	EOL-000000098460	Gracilaria edulis	0	2665786	Hydropuntia edulis	1	172966	Gracilaria edulis	0	NO	421
temp_lotus_simple.txt	422	Gracilaria longa	Gracilaria longa	ncbi	301532	Gracilaria longa	0	Raw / Exact DB / Canonical match	636BY	Gracilaria	11	EOL-000000098468	Gracilaria longa	0	2665450	Gracilaria	11	301532	Gracilaria longa	0	NO	422
temp_lotus_simple.txt	423	Cryptonemia angustata	Cryptonemia angustata	ncbi	42010	Cryptonemia	11	Recursive / Nearest match / Genus level	3WP6	Cryptonemia	11	EOL-000003024115	Cryptonemia angustata	0	2656632	Cryptonemia angustata	0	42010	Cryptonemia	11	MAYBE	423
temp_lotus_simple.txt	424	Grateloupia doryphora	Grateloupia doryphora	ncbi	185956	Grateloupia doryphora	0	Raw / Exact DB / Canonical match	4QXG|4T33	Grateloupia|Halymenia	11	EOL-000000098931	Grateloupia doryphora	0	5729909	Grateloupia doryphora	0	185956	Grateloupia doryphora	0	NO	424
temp_lotus_simple.txt	425	Citrus karna	Citrus karna	ncbi	414734	Citrus karna	0	Raw / Exact DB / Canonical match	VMN6	Citrus aurantium	1	EOL-000000458902	Citrus aurantium	6	8077391	Citrus aurantium	1	414734	Citrus karna	0	NO	425
temp_lotus_simple.txt	426	Bombax malabaricum	Bombax malabaricum	ncbi	45325	Bombax ceiba	1	Raw / Exact DB / Synonym match	MF6V	Bombax ceiba	1	EOL-000000419526	Bombax ceiba	6	3152226	Bombax ceiba	1	45325	Bombax ceiba	1	NO	426
temp_lotus_simple.txt	427	Baccharoides anthelmintica	Baccharoides anthelmintica	ncbi	759864	Baccharoides anthelmintica	0	Raw / Exact DB / Canonical match	67YCJ	Baccharoides anthelmintica	0	EOL-000000270911	Baccharoides anthelmintica	0	3087253	Baccharoides anthelmintica	0	759864	Baccharoides anthelmintica	0	NO	427
temp_lotus_simple.txt	428	Prosopis spicigera	Prosopis spicigera	ncbi	1217432	Prosopis spicigera	0	Raw / Exact DB / Canonical match	77XK8	Prosopis cineraria	1	EOL-000000485326	Prosopis cineraria	6	5358521	Prosopis cineraria	1	1217432	Prosopis spicigera	0	NO	428
temp_lotus_simple.txt	429	Cibotium cumingii	Cibotium cumingii	ncbi	1342342	Cibotium cumingii	0	Raw / Exact DB / Canonical match	B9B3L	Cibotium cumingii	0	EOL-000000505416	Cibotium cumingii	0	4195489	Cibotium cumingii	0	1342342	Cibotium cumingii	0	NO	429
temp_lotus_simple.txt	430	Crypthecodinium cohnii	Crypthecodinium cohnii	ncbi	2866	Crypthecodinium cohnii	0	Raw / Exact DB / Canonical match	622D3	Dinophyceae	14	EOL-000000025828	Crypthecodinium cohnii	0	7633765	Crypthecodinium cohnii	0	2866	Crypthecodinium cohnii	0	NO	430
temp_lotus_simple.txt	431	Dioscorea polystachya	Dioscorea polystachya	ncbi	55575	Dioscorea polystachya	0	Raw / Exact DB / Canonical match	36D57	Dioscorea polystachya	0	EOL-000000148169	Dioscorea polystachya	0	2754732	Dioscorea polystachya	0	55575	Dioscorea polystachya	0	NO	431
temp_lotus_simple.txt	432	Posidonia oceanica	Posidonia oceanica	ncbi	55489	Posidonia oceanica	0	Raw / Exact DB / Canonical match	4M2T9	Posidonia oceanica	0	EOL-000000107946	Posidonia oceanica	0	5328663	Posidonia oceanica	0	55489	Posidonia oceanica	0	NO	432
temp_lotus_simple.txt	433	Chrysolaena cognata	Chrysolaena cognata	ncbi	434619	Chrysolaena	11	Recursive / Nearest match / Genus level	5YQDG	Chrysolaena cognata	0	EOL-000000255874	Chrysolaena cognata	0	3130622	Chrysolaena cognata	0	434619	Chrysolaena	11	MAYBE	433
temp_lotus_simple.txt	434	Rhododendron ponticum	Rhododendron ponticum	ncbi	49628	Rhododendron ponticum	0	Raw / Exact DB / Canonical match	4SGLZ	Rhododendron ponticum	0	EOL-000000322775	Rhododendron ponticum	0	7327990	Rhododendron ponticum	0	49628	Rhododendron ponticum	0	NO	434
temp_lotus_simple.txt	435	Chondracanthus chamissoi	Chondracanthus chamissoi	ncbi	38341	Chondracanthus chamissoi	0	Raw / Exact DB / Canonical match	3NXD	Chondracanthus	11	EOL-000000099593	Chondracanthus chamissoi	0	5279164	Chondracanthus chamissoi	0	38341	Chondracanthus chamissoi	0	NO	435
temp_lotus_simple.txt	436	Actinia equina	Actinia equina	ncbi	6106	Actinia equina	0	Raw / Exact DB / Canonical match	9T7Z	Actinia equina	0	EOL-000000546956	Actinia equina	0	2256559	Actinia equina	0	6106	Actinia equina	0	NO	436
temp_lotus_simple.txt	437	Gleichenia japonica	Gleichenia japonica	ncbi	3274	Gleichenia japonica	0	Raw / Exact DB / Canonical match	B9F3G	Diplopterygium glaucum	1	EOL-000000517344	Diplopterygium glaucum	6	2651567	Diplopterygium glaucum	1	3274	Gleichenia japonica	0	NO	437
temp_lotus_simple.txt	438	Woodwardia orientalis	Woodwardia orientalis	ncbi	86683	Woodwardia orientalis	0	Raw / Exact DB / Canonical match	BBFLV	Woodwardia orientalis	0	EOL-000000511235	Woodwardia orientalis	0	5665860	Woodwardia orientalis	0	86683	Woodwardia orientalis	0	NO	438
temp_lotus_simple.txt	439	Hypnum plumaeforme	Hypnum plumaeforme	ncbi	98943	Calohypnum plumiforme	1	Raw / Exact DB / Synonym match	9L63W	Calohypnum plumiforme	6	EOL-000000527146	Hypnum plumaeforme	0	2682008	Hypnum plumaeforme	0	98943	Calohypnum plumiforme	1	NO	439
temp_lotus_simple.txt	440	Ulva linza	Ulva linza	ncbi	63409	Ulva linza	0	Raw / Exact DB / Canonical match	84Q9	Ulva	11	EOL-000000103595	Ulva linza	0	5273454	Ulva linza	0	63409	Ulva linza	0	NO	440
temp_lotus_simple.txt	441	Abutilon theophrasti	Abutilon theophrasti	ncbi	3631	Abutilon theophrasti	0	Raw / Exact DB / Canonical match	8NCQ	Abutilon theophrasti	0	EOL-000000423674	Abutilon theophrasti	0	3152614	Abutilon theophrasti	0	3631	Abutilon theophrasti	0	NO	441
temp_lotus_simple.txt	442	Aureoumbra lagunensis	Aureoumbra lagunensis	ncbi	44058	Aureoumbra lagunensis	0	Raw / Exact DB / Canonical match	7NRWP	Aureoumbra	11	EOL-000000090977	Aureoumbra lagunensis	0	3195308	Aureoumbra	11	44058	Aureoumbra lagunensis	0	NO	442
temp_lotus_simple.txt	443	Prorocentrum micans	Prorocentrum micans	ncbi	2945	Prorocentrum micans	0	Raw / Exact DB / Canonical match	622D3	Dinophyceae	14	EOL-000000026756	Prorocentrum micans	0	7775000	Prorocentrum micans	0	2945	Prorocentrum micans	0	NO	443
temp_lotus_simple.txt	444	Acarnus erithacus	Acarnus erithacus	ncbi	220379	Acarnus	11	Recursive / Nearest match / Genus level	92ZN	Acarnus erithacus	0	EOL-000000559236	Acarnus erithacus	0	2242383	Acarnus erithacus	0	220379	Acarnus	11	MAYBE	444
temp_lotus_simple.txt	445	Suaeda aegyptiaca	Suaeda aegyptiaca	ncbi	224153	Suaeda aegyptiaca	0	Raw / Exact DB / Canonical match	53CJQ	Suaeda aegyptiaca	0	EOL-000000205247	Suaeda aegyptiaca	0	3757104	Suaeda aegyptiaca	0	224153	Suaeda aegyptiaca	0	NO	445
temp_lotus_simple.txt	446	Macrobrachium nipponense	Macrobrachium nipponense	ncbi	159736	Macrobrachium nipponense	0	Raw / Exact DB / Canonical match	9GQCK	Macrobrachium nipponense	0	EOL-000002136507	Macrobrachium nipponense	0	2224515	Macrobrachium nipponense	0	159736	Macrobrachium nipponense	0	NO	446
temp_lotus_simple.txt	447	Solanum jasminoides	Solanum jasminoides	ncbi	205558	Solanum laxum	1	Raw / Exact DB / Synonym match	4Y32G	Solanum laxum	1	EOL-000000316384	Solanum laxum	6	2931714	Solanum laxum	1	205558	Solanum laxum	1	NO	447
temp_lotus_simple.txt	448	Ramalina	Ramalina	ncbi	56479	Ramalina	0	Raw / Exact DB / Canonical match	76WK	Ramalina	0	EOL-000002248354	Ramalina	0	2521975	Ramalina	0	56479	Ramalina	0	NO	448
temp_lotus_simple.txt	449	Halocynthia aurantium	Halocynthia aurantium	ncbi	254849	Halocynthia aurantium	0	Raw / Exact DB / Canonical match	3JF47	Halocynthia aurantium	0	EOL-000000699438	Halocynthia aurantium	0	2331867	Halocynthia aurantium	0	254849	Halocynthia aurantium	0	NO	449
temp_lotus_simple.txt	450	Lycopodiella cernua	Lycopodiella cernua	ncbi	73621	Palhinhaea cernua	1	Raw / Exact DB / Synonym match	B8WPG	Palhinhaea cernua	1	EOL-000000504664	Palhinhaea cernua	6	6385660	Palhinhaea cernua	1	73621	Palhinhaea cernua	1	NO	450
temp_lotus_simple.txt	451	Dolichospermum solitarium	Dolichospermum solitarium	ncbi	119678	Dolichospermum solitarium	0	Raw / Exact DB / Canonical match			1000	EOL-000000000738	Dolichospermum solitarium	0	8021629	Dolichospermum solitarium	0	119678	Dolichospermum solitarium	0	NO	451
temp_lotus_simple.txt	452	Nodularia harveyana	Nodularia harveyana	ncbi	114805	Nodularia harveyana	0	Raw / Exact DB / Canonical match	47LND	Nodularia harveyana	0	EOL-000000000699	Nodularia harveyana	0	7863165	Nodularia harveyana	0	114805	Nodularia harveyana	0	NO	452
temp_lotus_simple.txt	453	Nostoc carneum	Nostoc carneum	ncbi	374162	Nostoc carneum	0	Raw / Exact DB / Canonical match	64XT	Nostoc	11	EOL-000000000842	Nostoc carneum	0	7359805	Nostoc carneum	0	374162	Nostoc carneum	0	NO	453
temp_lotus_simple.txt	454	Nitzschia brevirostris	Nitzschia brevirostris	ncbi	908979	Nitzschia brevirostris	0	Raw / Exact DB / Canonical match	7PMJL	Nitzschia	11	EOL-000000088696	Nitzschia brevirostris	0	8004254	Nitzschia brevirostris	0	908979	Nitzschia brevirostris	0	NO	454
temp_lotus_simple.txt	455	Padina gymnospora	Padina gymnospora	ncbi	439534	Padina gymnospora	0	Raw / Exact DB / Canonical match	7PP5Y	Padina	11	EOL-000000091698	Padina gymnospora	0	3200154	Padina gymnospora	0	439534	Padina gymnospora	0	NO	455
temp_lotus_simple.txt	456	Ulnaria acus	Ulnaria acus	ncbi	1436140	Ulnaria acus	0	Raw / Exact DB / Canonical match	88	Bacillariophyceae	14	EOL-000000090922	Ulnaria acus	0	9608933	Synedra acus acus	1	1436140	Ulnaria acus	0	NO	456
temp_lotus_simple.txt	457	Cyclotella cryptica	Cyclotella cryptica	ncbi	29204	Cyclotella cryptica	0	Raw / Exact DB / Canonical match	88	Bacillariophyceae	14	EOL-000000089984	Cyclotella cryptica	0	3193203	Cyclotella cryptica	0	29204	Cyclotella cryptica	0	NO	457
temp_lotus_simple.txt	458	Detonula confervacea	Detonula confervacea	ncbi	83371	Detonula confervacea	0	Raw / Exact DB / Canonical match	88	Bacillariophyceae	14	EOL-000000089904	Detonula confervacea	0	3193393	Lauderia confervacea	1	83371	Detonula confervacea	0	NO	458
temp_lotus_simple.txt	459	Thalassiosira eccentrica	Thalassiosira eccentrica	ncbi	49261	Thalassiosira eccentrica	0	Raw / Exact DB / Canonical match	88	Bacillariophyceae	14	EOL-000000089874	Thalassiosira eccentrica	0	3193453	Thalassiosira eccentrica	0	49261	Thalassiosira eccentrica	0	NO	459
temp_lotus_simple.txt	460	Prorocentrum balticum	Prorocentrum balticum	ncbi	71860	Prorocentrum balticum	0	Raw / Exact DB / Canonical match	622D3	Dinophyceae	14	EOL-000000026757	Prorocentrum balticum	0	9559080	Prorocentrum balticum	0	71860	Prorocentrum balticum	0	NO	460
temp_lotus_simple.txt	461	Prorocentrum mexicanum	Prorocentrum mexicanum	ncbi	72677	Prorocentrum mexicanum	0	Raw / Exact DB / Canonical match	622D3	Dinophyceae	14	EOL-000000026731	Prorocentrum mexicanum	0	7361880	Prorocentrum mexicanum	0	72677	Prorocentrum mexicanum	0	NO	461
temp_lotus_simple.txt	462	Pyrocystis lunula	Pyrocystis lunula	ncbi	2972	Pyrocystis lunula	0	Raw / Exact DB / Canonical match	6L78M	Gymnodinium lunula	1	EOL-000000026079	Pyrocystis lunula	0	8256874	Gymnodinium lunula	1	2972	Pyrocystis lunula	0	NO	462
temp_lotus_simple.txt	463	Gonyaulax polygramma	Gonyaulax polygramma	ncbi	293646	Gonyaulax polygramma	0	Raw / Exact DB / Canonical match	622D3	Dinophyceae	14	EOL-000000025861	Gonyaulax polygramma	0	7583968	Gonyaulax polygramma	0	293646	Gonyaulax polygramma	0	NO	463
temp_lotus_simple.txt	464	Chara buckellii	Chara buckellii	ncbi	13778	Chara	11	Recursive / Nearest match / Genus level	3M6W	Chara	11	EOL-000003013768	Chara buckellii	0	2637982	Chara	11	13778	Chara	11	MAYBE	464
temp_lotus_simple.txt	465	Oocystis polymorpha	Oocystis polymorpha	ncbi	1461600	Oocystis polymorpha	0	Raw / Exact DB / Canonical match	68J7	Oocystis	11	EOL-000000104541	Oocystis polymorpha	0	2641454	Oocystis	11	1461600	Oocystis polymorpha	0	NO	465
temp_lotus_simple.txt	466	Ulva gigantea	Ulva gigantea	ncbi	523338	Ulva gigantea	0	Raw / Exact DB / Canonical match	84Q9	Ulva	11	EOL-000000103587	Ulva gigantea	0	5273451	Ulva gigantea	0	523338	Ulva gigantea	0	NO	466
temp_lotus_simple.txt	467	Ulva popenguinensis	Ulva popenguinensis	ncbi	3118	Ulva	11	Recursive / Nearest match / Genus level	84Q9	Ulva	11	EOL-000003012212	Ulva popenguinensis	0	9408069	Ulva	11	3118	Ulva	11	MAYBE	467
temp_lotus_simple.txt	468	Tetrapanax papyrifer	Tetrapanax papyrifer	ncbi	46417	Tetrapanax papyrifer	0	Raw / Exact DB / Canonical match	55RBM	Tetrapanax papyrifer	0	EOL-000000274196	Tetrapanax papyrifer	0	3035275	Tetrapanax papyrifer	0	46417	Tetrapanax papyrifer	0	NO	468
temp_lotus_simple.txt	469	Saccharomyces cerevisiae	Saccharomyces cerevisiae	ncbi	4932	Saccharomyces cerevisiae	0	Raw / Exact DB / Canonical match	4TWCR|4TWCS|4TWCT|4TWCV|4TWCW|4TWCX|4TWCY|6WYFH	Saccharomyces cerevisiae|Saccharomyces cerevisiae|Saccharomyces cerevisiae|Saccharomyces cerevisiae|Saccharomyces cerevisiae|Saccharomyces cerevisiae|Saccharomyces cerevisiae|Saccharomyces cerevisiae	2	EOL-000002239698|EOL-000002323009|EOL-000002323109|EOL-000002323117|EOL-000002323118|EOL-000002323124|EOL-000002326388|EOL-000002326394	Saccharomyces cerevisiae|Saccharomyces cerevisiae|Saccharomyces cerevisiae|Saccharomyces cerevisiae|Saccharomyces cerevisiae|Saccharomyces cerevisiae|Saccharomyces cerevisiae|Saccharomyces cerevisiae	2	2599166|7440012	Saccharomyces cerevisiae|Saccharomyces cerevisiae	2	4932	Saccharomyces cerevisiae	0	NO	469
temp_lotus_simple.txt	470	Porphyridium	Porphyridium	ncbi	2791	Porphyridium	0	Raw / Exact DB / Canonical match	63PYP	Porphyridium	0	EOL-000000101956	Porphyridium	0	7790038	Porphyridium	0	2791	Porphyridium	0	NO	470
temp_lotus_simple.txt	471	Serratula tinctoria	Serratula tinctoria	ncbi	65004	Serratula tinctoria	0	Raw / Exact DB / Canonical match	4WXSY	Serratula tinctoria	0	EOL-000000260818	Serratula tinctoria	0	5388835|7733359	Serratula tinctoria|Serratula tinctoria	2	65004	Serratula tinctoria	0	NO	471
temp_lotus_simple.txt	472	Vanilla planifolia	Vanilla planifolia	ncbi	51239	Vanilla planifolia	0	Raw / Exact DB / Canonical match	7FGVJ	Vanilla planifolia	0	EOL-000000189356	Vanilla planifolia	0	2803398	Vanilla planifolia	0	51239	Vanilla planifolia	0	NO	472
temp_lotus_simple.txt	473	Cucurbita pepo	Cucurbita pepo	ncbi	3663	Cucurbita pepo	0	Raw / Exact DB / Canonical match	329ZP	Cucurbita pepo	0	EOL-000000431943	Cucurbita pepo	0	2874508	Cucurbita pepo	0	3663	Cucurbita pepo	0	NO	473
temp_lotus_simple.txt	474	Selaginella delicatula	Selaginella delicatula	ncbi	1353961	Selaginella delicatula	0	Raw / Exact DB / Canonical match	BBCC4	Selaginella delicatula	0	EOL-000000504065	Selaginella delicatula	0	3710030	Selaginella delicatula	0	1353961	Selaginella delicatula	0	NO	474
temp_lotus_simple.txt	475	Sesamum radiatum	Sesamum radiatum	ncbi	300843	Sesamum radiatum	0	Raw / Exact DB / Canonical match	4WYTZ	Sesamum radiatum	0	EOL-000000336139	Sesamum radiatum	0	3172620	Sesamum radiatum	0	300843	Sesamum radiatum	0	NO	475
temp_lotus_simple.txt	476	Solanum melongena	Solanum melongena	ncbi	4111	Solanum melongena	0	Raw / Exact DB / Canonical match	6YTHR	Solanum melongena	0	EOL-000000315767	Solanum melongena	0	2930617	Solanum melongena	0	4111	Solanum melongena	0	NO	476
temp_lotus_simple.txt	477	Fucus vesiculosus	Fucus vesiculosus	ncbi	49266	Fucus vesiculosus	0	Raw / Exact DB / Canonical match	7P2VH	Fucus	11	EOL-000000092312	Fucus vesiculosus	0	8222574	Fucus vesiculosus	0	49266	Fucus vesiculosus	0	NO	477
temp_lotus_simple.txt	478	Solanum lanceolatum	Solanum lanceolatum	ncbi	329782	Solanum lanceolatum	0	Raw / Exact DB / Canonical match	4Y2Z9	Solanum lanceolatum	0	EOL-000000315921	Solanum lanceolatum	0	2929230	Solanum lanceolatum	0	329782	Solanum lanceolatum	0	NO	478
temp_lotus_simple.txt	479	Thalassiosira pseudonana	Thalassiosira pseudonana	ncbi	35128	Thalassiosira pseudonana	0	Raw / Exact DB / Canonical match	88	Bacillariophyceae	14	EOL-000000089872	Thalassiosira pseudonana	0	3193414	Thalassiosira pseudonana	0	35128	Thalassiosira pseudonana	0	NO	479
temp_lotus_simple.txt	480	Tritrichomonas foetus	Tritrichomonas foetus	ncbi	1144522	Tritrichomonas foetus	0	Raw / Exact DB / Canonical match	63W5P	Tritrichomonas	11	EOL-000002322018	Tritrichomonas foetus	0	8604411	Tritrichomonas suis	1	1144522	Tritrichomonas foetus	0	NO	480
temp_lotus_simple.txt	481	Aloe vera	Aloe vera	ncbi	34199	Aloe vera	0	Raw / Exact DB / Canonical match	C46V	Aloe vera	0	EOL-000000158150	Aloe vera	0	2777724	Aloe vera	0	34199	Aloe vera	0	NO	481
temp_lotus_simple.txt	482	Wrightia tinctoria	Wrightia tinctoria	ncbi	653463	Wrightia tinctoria	0	Raw / Exact DB / Canonical match	5C3Q3	Wrightia tinctoria	0	EOL-000000284619	Wrightia tinctoria	0	5536686	Wrightia tinctoria	0	653463	Wrightia tinctoria	0	NO	482
temp_lotus_simple.txt	483	Macoma balthica	Macoma balthica	ncbi	1903275	Limecola balthica	1	Raw / Exact DB / Synonym match	8SX2W	Macoma balthica	0	EOL-000000824359	Limecola balthica	6	2286995	Macoma balthica	0	1903275	Limecola balthica	1	NO	483
temp_lotus_simple.txt	484	Staphisagria macrosperma	Staphisagria macrosperma	ncbi	104301	Staphisagria macrosperma	0	Raw / Exact DB / Canonical match	4ZJDL	Staphisagria macrosperma	0	EOL-000000193528	Ranunculaceae	12	7620156	Staphisagria macrosperma	0	104301	Staphisagria macrosperma	0	NO	484
temp_lotus_simple.txt	485	Spinacia oleracea	Spinacia oleracea	ncbi	3562	Spinacia oleracea	0	Raw / Exact DB / Canonical match	4Z547	Spinacia oleracea	0	EOL-000000204742	Spinacia oleracea	0	3083647	Spinacia oleracea	0	3562	Spinacia oleracea	0	NO	485
temp_lotus_simple.txt	486	Ulva lactuca	Ulva lactuca	ncbi	63410	Ulva lactuca	0	Raw / Exact DB / Canonical match	84Q9	Ulva	11	EOL-000000103561	Ulva lactuca	0	5273309	Ulva lactuca	0	63410	Ulva lactuca	0	NO	486
temp_lotus_simple.txt	487	Poncirus trifoliata	Poncirus trifoliata	ncbi	37690	Citrus trifoliata	1	Raw / Exact DB / Synonym match	VMMG	Citrus trifoliata	1	EOL-000000458916	Citrus trifoliata	6	3190129	Citrus trifoliata	1	37690	Citrus trifoliata	1	NO	487
temp_lotus_simple.txt	488	Salvia fruticosa	Salvia fruticosa	ncbi	268906	Salvia fruticosa	0	Raw / Exact DB / Canonical match	79GVK	Salvia fruticosa	0	EOL-000000345878	Salvia fruticosa	0	6412283	Salvia fruticosa	0	268906	Salvia fruticosa	0	NO	488
temp_lotus_simple.txt	489	Citrus unshiu	Citrus unshiu	ncbi	55188	Citrus unshiu	0	Raw / Exact DB / Canonical match	VMM2|VMN6	Citrus reticulata|Citrus aurantium	2	EOL-000000458902|EOL-000000458920	Citrus aurantium|Citrus reticulata	8	3190172	Citrus reticulata	1	55188	Citrus unshiu	0	NO	489
temp_lotus_simple.txt	490	Aframomum sceptrum	Aframomum sceptrum	ncbi	199617	Aframomum sceptrum	0	Raw / Exact DB / Canonical match	65DJH	Aframomum cereum	1	EOL-000000144354	Aframomum cereum	6	2758942	Aframomum cereum	1	199617	Aframomum sceptrum	0	NO	490
temp_lotus_simple.txt	491	Schleichera trijuga	Schleichera trijuga	ncbi	2871444	Schleichera trijuga	0	Raw / Exact DB / Canonical match	43MTF|4VDSL	Mischocarpus sundaicus|Schleichera oleosa	8	EOL-000000452717|EOL-000000453313	Mischocarpus sundaicus|Schleichera oleosa	8	3189945|3787999	Schleichera oleosa|Mischocarpus sundaicus	2	2871444	Schleichera trijuga	0	NO	491
temp_lotus_simple.txt	492	Ophioderma longicaudum	Ophioderma longicaudum	ncbi	72726	Ophioderma	11	Recursive / Nearest match / Genus level	49WXH	Ophioderma longicaudum	0	EOL-000003042454	Ophioderma longicaudum	0	5818327	Ophioderma longicaudum	0	72726	Ophioderma	11	MAYBE	492
temp_lotus_simple.txt	493	Selenicereus undatus	Selenicereus undatus	ncbi	176265	Selenicereus undatus	0	Raw / Exact DB / Canonical match	4WDDR	Selenicereus undatus	0	EOL-000000220669	Selenicereus	11	10334868	Selenicereus undatus	0	176265	Selenicereus undatus	0	NO	493
temp_lotus_simple.txt	494	Cuscuta campestris	Cuscuta campestris	ncbi	132261	Cuscuta campestris	0	Raw / Exact DB / Canonical match	32LNF	Cuscuta campestris	0	EOL-000000314260	Cuscuta	11	3610757	Cuscuta campestris	0	132261	Cuscuta campestris	0	NO	494
temp_lotus_simple.txt	495	Mytilus galloprovincialis	Mytilus galloprovincialis	ncbi	29158	Mytilus galloprovincialis	0	Raw / Exact DB / Canonical match	45GN2	Mytilus galloprovincialis	0	EOL-000000826987	Mytilus galloprovincialis	0	2285683	Mytilus galloprovincialis	0	29158	Mytilus galloprovincialis	0	NO	495
temp_lotus_simple.txt	496	Ophioderma longicauda	Ophioderma longicauda	ncbi	72727	Ophioderma longicauda	0	Raw / Exact DB / Canonical match	49WXH	Ophioderma longicaudum	1	EOL-000003042454	Ophioderma longicaudum	6	5818327	Ophioderma longicaudum	1	72727	Ophioderma longicauda	0	NO	496
temp_lotus_simple.txt	497	Maclura pomifera	Maclura pomifera	ncbi	3496	Maclura pomifera	0	Raw / Exact DB / Canonical match	3WZQK	Maclura pomifera	0	EOL-000000439840	Maclura pomifera	0	2984580	Maclura pomifera	0	3496	Maclura pomifera	0	NO	497
temp_lotus_simple.txt	498	Cynomorium songaricum	Cynomorium songaricum	ncbi	627609	Cynomorium songaricum	0	Raw / Exact DB / Canonical match	5GRWS	Cynomorium coccineum songaricum	1	EOL-000000369888	Cynomorium coccineum subsp. songaricum (Rupr.) J. Leonard	6	3585717	Cynomorium coccineum songaricum	1	627609	Cynomorium songaricum	0	NO	498
temp_lotus_simple.txt	499	Litsea sericea	Litsea sericea	ncbi	344079	Litsea sericea	0	Raw / Exact DB / Canonical match	72KB6	Litsea sericea	0	EOL-000000498501	Litsea sericea	0	4180597	Litsea sericea	0	344079	Litsea sericea	0	NO	499
temp_lotus_simple.txt	500	Ekebergia pterophylla	Ekebergia pterophylla	ncbi	992690	Ekebergia pterophylla	0	Raw / Exact DB / Canonical match	38W72	Ekebergia pterophylla	0	EOL-000000455327	Ekebergia pterophylla	0	3851159	Ekebergia pterophylla	0	992690	Ekebergia pterophylla	0	NO	500
temp_lotus_simple.txt	501	Allium victorialis	Allium victorialis	ncbi	88845	Allium victorialis	0	Raw / Exact DB / Canonical match	65WWJ	Allium victorialis	0	EOL-000000192876	Allium victorialis	0	2857132	Allium victorialis	0	88845	Allium victorialis	0	NO	501
temp_lotus_simple.txt	502	Toona ciliata	Toona ciliata	ncbi	67918	Toona ciliata	0	Raw / Exact DB / Canonical match	7CHJ4	Toona ciliata	0	EOL-000000454899	Toona ciliata	0	3190472	Toona ciliata	0	67918	Toona ciliata	0	NO	502
temp_lotus_simple.txt	503	Lordhowea insularis	Lordhowea insularis	ncbi	190715	Lordhowea insularis	0	Raw / Exact DB / Canonical match	6QMC4	Lordhowea insularis	0	EOL-000000245269	Lordhowea insularis	0	5401102	Lordhowea insularis	0	190715	Lordhowea insularis	0	NO	503
temp_lotus_simple.txt	504	Suberites carnosus	Suberites carnosus	ncbi	55566	Suberites	11	Recursive / Nearest match / Genus level	53D5D	Suberites carnosus	0	EOL-000000561235	Suberites carnosus	0	2251158	Suberites carnosus	0	55566	Suberites	11	MAYBE	504
temp_lotus_simple.txt	505	Zingiber officinale	Zingiber officinale	ncbi	94328	Zingiber officinale	0	Raw / Exact DB / Canonical match	5D5GX	Zingiber officinale	0	EOL-000000145053	Zingiber officinale	0	2757280	Zingiber officinale	0	94328	Zingiber officinale	0	NO	505
temp_lotus_simple.txt	506	Pyrosoma atlanticum	Pyrosoma atlanticum	ncbi	76845	Pyrosoma atlanticum	0	Raw / Exact DB / Canonical match	4QVDK	Pyrosoma atlanticum	0	EOL-000000702157	Pyrosoma atlanticum	0	5232532	Pyrosoma atlanticum	0	76845	Pyrosoma atlanticum	0	NO	506
temp_lotus_simple.txt	507	Neolitsea sericea	Neolitsea sericea	ncbi	128655	Neolitsea sericea	0	Raw / Exact DB / Canonical match	46L8H	Neolitsea sericea	0	EOL-000000501122	Neolitsea sericea	0	7304405	Neolitsea sericea	0	128655	Neolitsea sericea	0	NO	507
temp_lotus_simple.txt	508	Cajanus cajan	Cajanus cajan	ncbi	3821	Cajanus cajan	0	Raw / Exact DB / Canonical match	PBHS|PBHT	Cajanus cajan|Cajanus cajan	2	EOL-000000486241|EOL-000002323110	Cajanus cajan|Cajanus cajan	2	7587087	Cajanus cajan	0	3821	Cajanus cajan	0	NO	508
temp_lotus_simple.txt	509	Betula dahurica	Betula dahurica	ncbi	253224	Betula davurica	1	Raw / Exact DB / Synonym match	9L569	Betula davurica	6	EOL-000000415559	Betula dahurica	0	5331890	Betula dahurica	0	253224	Betula davurica	1	NO	509
temp_lotus_simple.txt	510	Sambucus chinensis	Sambucus chinensis	ncbi	1045114	Sambucus chinensis	0	Raw / Exact DB / Canonical match	B58XT	Sambucus javanica chinensis	1	EOL-000000307997	Sambucus chinensis	0	7272656	Sambucus chinensis	0	1045114	Sambucus chinensis	0	NO	510
temp_lotus_simple.txt	511	Erythrophleum fordii	Erythrophleum fordii	ncbi	568080	Erythrophleum fordii	0	Raw / Exact DB / Canonical match	3BFHX	Erythrophleum fordii	0	EOL-000000484124	Erythrophleum fordii	0	2971186	Erythrophleum fordii	0	568080	Erythrophleum fordii	0	NO	511
temp_lotus_simple.txt	512	Gleditsia sinensis	Gleditsia sinensis	ncbi	66096	Gleditsia sinensis	0	Raw / Exact DB / Canonical match	3G744	Gleditsia sinensis	0	EOL-000000475085	Gleditsia sinensis	0	2959509	Gleditsia sinensis	0	66096	Gleditsia sinensis	0	NO	512
temp_lotus_simple.txt	513	Centaurea iberica	Centaurea iberica	ncbi	363431	Centaurea iberica	0	Raw / Exact DB / Canonical match	69GB5	Centaurea iberica	0	EOL-000000231240	Centaurea iberica	0	3129000	Centaurea iberica	0	363431	Centaurea iberica	0	NO	513
temp_lotus_simple.txt	514	Rubus niveus	Rubus niveus	ncbi	59495	Rubus niveus	0	Raw / Exact DB / Canonical match	4TL25	Rubus niveus	0	EOL-000000444970	Rubus niveus	0	2989183	Rubus niveus	0	59495	Rubus niveus	0	NO	514
temp_lotus_simple.txt	515	Stephania tetrandra	Stephania tetrandra	ncbi	425106	Stephania tetrandra	0	Raw / Exact DB / Canonical match	52BTL	Stephania tetrandra	0	EOL-000000200323	Stephania tetrandra	0	5592737	Stephania tetrandra	0	425106	Stephania tetrandra	0	NO	515
temp_lotus_simple.txt	516	Cydonia vulgaris	Cydonia vulgaris	ncbi	36622	Chaenomeles sinensis	6	Recursive / Single match	78F4M	Pseudocydonia sinensis	1	EOL-000000440810	Pseudocydonia sinensis	6	7648162	Cydonia vulgaris	0	36622	Chaenomeles sinensis	6	NO	516
temp_lotus_simple.txt	517	Callilepis laureola	Callilepis laureola	ncbi	112345	Callilepis laureola	0	Raw / Exact DB / Canonical match	PQBF	Callilepis laureola	0	EOL-000000251646	Callilepis laureola	0	5393466	Callilepis laureola	0	112345	Callilepis laureola	0	NO	517
temp_lotus_simple.txt	518	Celastrus paniculatus	Celastrus paniculatus	ncbi	994668	Celastrus paniculatus	0	Raw / Exact DB / Canonical match	S2YZ	Celastrus paniculatus	0	EOL-000000459830	Celastrus paniculatus	0	7265565	Celastrus paniculatus	0	994668	Celastrus paniculatus	0	NO	518
temp_lotus_simple.txt	519	Euphorbia piscatoria	Euphorbia piscatoria	ncbi	154995	Euphorbia piscatoria	0	Raw / Exact DB / Canonical match	3CQ9M	Euphorbia piscatoria	0	EOL-000000389953	Euphorbia piscatoria	0	3068817	Euphorbia piscatoria	0	154995	Euphorbia piscatoria	0	NO	519
temp_lotus_simple.txt	520	Neolitsea aciculata	Neolitsea aciculata	ncbi	384321	Neolitsea aciculata	0	Raw / Exact DB / Canonical match	46L55	Neolitsea aciculata	0	EOL-000000501071	Neolitsea aciculata	0	7304524	Neolitsea aciculata	0	384321	Neolitsea aciculata	0	NO	520
temp_lotus_simple.txt	521	Guarea macrophylla	Guarea macrophylla	ncbi	155638	Guarea macrophylla	0	Raw / Exact DB / Canonical match	3HJDP	Guarea macrophylla	0	EOL-000000454882	Guarea macrophylla	0	7271393	Guarea macrophylla	0	155638	Guarea macrophylla	0	NO	521
temp_lotus_simple.txt	522	Leontodon filii	Leontodon filii	ncbi	1053362	Leontodon filii	0	Raw / Exact DB / Canonical match	6P8JX	Leontodon filii	0	EOL-000000259622	Leontodon filii	0	3137549	Leontodon filii	0	1053362	Leontodon filii	0	NO	522
temp_lotus_simple.txt	523	Aristolochia triangularis	Aristolochia triangularis	ncbi	158574	Aristolochia triangularis	0	Raw / Exact DB / Canonical match	GQCG	Aristolochia triangularis	0	EOL-000000493835	Aristolochia triangularis	0	7313743	Aristolochia triangularis	0	158574	Aristolochia triangularis	0	NO	523
temp_lotus_simple.txt	524	Phyllanthus sellowianus	Phyllanthus sellowianus	ncbi	319611	Phyllanthus sellowianus	0	Raw / Exact DB / Canonical match	77F66	Phyllanthus sellowianus	0	EOL-000000393311	Phyllanthus sellowianus	0	5381899	Phyllanthus sellowianus	0	319611	Phyllanthus sellowianus	0	NO	524
temp_lotus_simple.txt	525	Raulinoa echinata	Raulinoa echinata	ncbi	1331808	Raulinoa echinata	0	Raw / Exact DB / Canonical match	4RM9R	Raulinoa echinata	0	EOL-000000456404	Raulinoa echinata	0	3833912	Raulinoa echinata	0	1331808	Raulinoa echinata	0	NO	525
temp_lotus_simple.txt	526	Cardopatium corymbosum	Cardopatium corymbosum	ncbi	143178	Cardopatium corymbosum	0	Raw / Exact DB / Canonical match	R6HB	Cardopatium corymbosum	0	EOL-000000264881	Cardopatium corymbosum	0	3098511	Cardopatium corymbosum	0	143178	Cardopatium corymbosum	0	NO	526
temp_lotus_simple.txt	527	Sideritis candicans	Sideritis candicans	ncbi	155236	Sideritis candicans	0	Raw / Exact DB / Canonical match	6YMWH	Sideritis candicans	0	EOL-000000348568	Sideritis candicans	0	7307905	Sideritis candicans	0	155236	Sideritis candicans	0	NO	527
temp_lotus_simple.txt	528	Simarouba versicolor	Simarouba versicolor	ncbi	459157	Simarouba versicolor	0	Raw / Exact DB / Canonical match	4XF2F	Simarouba versicolor	0	EOL-000000454640	Simarouba versicolor	0	7329580	Simarouba versicolor	0	459157	Simarouba versicolor	0	NO	528
temp_lotus_simple.txt	529	Bowdichia virgilioides	Bowdichia virgilioides	ncbi	149685	Bowdichia virgilioides	0	Raw / Exact DB / Canonical match	5WQBQ	Bowdichia virgilioides	0	EOL-000000468515	Bowdichia virgilioides	0	2975476	Bowdichia virgilioides	0	149685	Bowdichia virgilioides	0	NO	529
temp_lotus_simple.txt	530	Aristolochia galeata	Aristolochia galeata	ncbi	314111	Aristolochia galeata	0	Raw / Exact DB / Canonical match	GPY5	Aristolochia labiata	1	EOL-000000493687|EOL-000000493688|EOL-000000493811	Aristolochia labiata|Aristolochia ringens|Aristolochia cymbifera	8	2873998|7313609	Aristolochia ringens|Aristolochia cymbifera	2	314111	Aristolochia galeata	0	NO	530
temp_lotus_simple.txt	531	Trema micrantha	Trema micrantha	ncbi	28954	Trema micranthum	1	Raw / Exact DB / Synonym match	582Z4	Trema micranthum	6	EOL-000000438181	Trema micrantha	0	7141666	Trema micrantha	0	28954	Trema micranthum	1	NO	531
temp_lotus_simple.txt	532	Rhinacanthus nasutus	Rhinacanthus nasutus	ncbi	537489	Rhinacanthus nasutus	0	Raw / Exact DB / Canonical match	4S74B	Rhinacanthus nasutus	0	EOL-000000356738	Rhinacanthus nasutus	0	7263230	Rhinacanthus nasutus	0	537489	Rhinacanthus nasutus	0	NO	532
temp_lotus_simple.txt	533	Enkianthus campanulatus	Enkianthus campanulatus	ncbi	13508	Enkianthus campanulatus	0	Raw / Exact DB / Canonical match	6FBWN	Enkianthus campanulatus	0	EOL-000000320165	Enkianthus campanulatus	0	7135609	Enkianthus campanulatus	0	13508	Enkianthus campanulatus	0	NO	533
temp_lotus_simple.txt	534	Gentiana macrophylla	Gentiana macrophylla	ncbi	50765	Gentiana macrophylla	0	Raw / Exact DB / Canonical match	6KB9K	Gentiana macrophylla	0	EOL-000000281668	Gentiana macrophylla	0	7761022	Gentiana macrophylla	0	50765	Gentiana macrophylla	0	NO	534
temp_lotus_simple.txt	535	Codonopsis lanceolata	Codonopsis lanceolata	ncbi	103999	Codonopsis lanceolata	0	Raw / Exact DB / Canonical match	WPWJ	Codonopsis lanceolata	0	EOL-000000227150	Codonopsis lanceolata	0	5412935	Codonopsis lanceolata	0	103999	Codonopsis lanceolata	0	NO	535
temp_lotus_simple.txt	536	Oldenlandia herbacea var. herbacea	Oldenlandia herbacea var. herbacea	ncbi	499971	Oldenlandia herbacea var. herbacea	0	Raw / Exact DB / Canonical match	5QC6B	Oldenlandia herbacea herbacea	3	EOL-000000297853	Oldenlandia herbacea var. herbacea	0	7067159	Oldenlandia herbacea herbacea	3	499971	Oldenlandia herbacea var. herbacea	0	NO	536
temp_lotus_simple.txt	537	Cullen corylifolia	Cullen corylifolia	ncbi	429560	Cullen corylifolium	20	Specific epithet corrected / Exact DB / Single match	32DML	Cullen corylifolium	20	EOL-000000472763	Cullen corylifolium	20	2948930	Cullen corylifolium	20	429560	Cullen corylifolium	20	NO	537
temp_lotus_simple.txt	538	Coffea liberica var. liberica	Coffea liberica var. liberica	ncbi	394429	Coffea liberica var. liberica	0	Raw / Exact DB / Canonical match	5N73Z	Coffea liberica liberica	3	EOL-000000301969	Coffea liberica var. liberica	0	7221488|7221489	Coffea liberica liberica|Coffea liberica liberica	5	394429	Coffea liberica var. liberica	0	NO	538
temp_lotus_simple.txt	539	Antrodia cinnamomea	Antrodia cinnamomea	ncbi	279009	Antrodia cinnamomea	0	Raw / Exact DB / Canonical match	7BHDS	Taiwanofungus camphoratus	1	EOL-000002270011	Antrodia cinnamomea	0	5897924	Taiwanofungus camphoratus	1	279009	Antrodia cinnamomea	0	NO	539
temp_lotus_simple.txt	540	Symphyotrichum novi-belgii var. novi-belgii	Symphyotrichum novi-belgii var. novi-belgii	ncbi	199233	Symphyotrichum novi-belgii	10	Recursive / Nearest match / Species level	53Q8L	Symphyotrichum novi-belgii	10	EOL-000000246460	Symphyotrichum novi-belgii	10	7223381	Symphyotrichum novi-belgii novi-belgii	3	199233	Symphyotrichum novi-belgii	10	NO	540
temp_lotus_simple.txt	541	Artemisia thuscula	Artemisia thuscula	ncbi	401939	Artemisia thuscula	0	Raw / Exact DB / Canonical match	GWZT	Artemisia thuscula	0	EOL-000000259137	Artemisia thuscula	0	3121623	Artemisia thuscula	0	401939	Artemisia thuscula	0	NO	541
temp_lotus_simple.txt	542	Hypericum ascyron	Hypericum ascyron	ncbi	210378	Hypericum ascyron	0	Raw / Exact DB / Canonical match	3NPB5	Hypericum ascyron	0	EOL-000000382952	Hypericum ascyron	0	3189479	Hypericum ascyron	0	210378	Hypericum ascyron	0	NO	542
temp_lotus_simple.txt	543	Hypericum erectum	Hypericum erectum	ncbi	282539	Hypericum erectum	0	Raw / Exact DB / Canonical match	3NPK9	Hypericum erectum	0	EOL-000000383371	Hypericum erectum	0	7330122	Hypericum erectum	0	282539	Hypericum erectum	0	NO	543
temp_lotus_simple.txt	544	Cymbopogon martinii	Cymbopogon martinii	ncbi	79837	Cymbopogon martinii	0	Raw / Exact DB / Canonical match	336VS	Cymbopogon martini	6	EOL-000000138051	Cymbopogon martini	6	4138713	Cymbopogon martini	1	79837	Cymbopogon martinii	0	NO	544
temp_lotus_simple.txt	545	Koanophyllon albicaulis	Koanophyllon albicaulis	ncbi	1127049	Koanophyllon albicaule	1	Raw / Exact DB / Synonym match	9323F	Koanophyllon albicaule	6	EOL-000000240811	Koanophyllon albicaule	6	8333378	Koanophyllon albicaule	1	1127049	Koanophyllon albicaule	1	NO	545
temp_lotus_simple.txt	546	Alpinia katsumadai	Alpinia katsumadai	ncbi	125259	Alpinia hainanensis	1	Raw / Exact DB / Synonym match	C6QN	Alpinia hainanensis	6	EOL-000000145548	Alpinia hainanensis	6	5635657	Alpinia katsumadai	0	125259	Alpinia hainanensis	1	NO	546
temp_lotus_simple.txt	547	Thalictrum aquilegifolium	Thalictrum aquilegifolium	ncbi	619227	Thalictrum aquilegiifolium	1	Raw / Exact DB / Synonym match	56246	Thalictrum aquilegiifolium	6	EOL-000000196120	Thalictrum aquilegifolium	0	6376340	Thalictrum aquilegiifolium	6	619227	Thalictrum aquilegiifolium	1	NO	547
temp_lotus_simple.txt	548	Euodia rutaecarpa	Euodia rutaecarpa	ncbi	354523	Tetradium ruticarpum	1	Raw / Exact DB / Synonym match	55LZC	Tetradium ruticarpum	6	EOL-000000458620	Tetradium ruticarpum	6	5594200	Euodia rutaecarpa	0	354523	Tetradium ruticarpum	1	NO	548
temp_lotus_simple.txt	549	Salvia tiliaefolia	Salvia tiliaefolia	ncbi	268933	Salvia tiliifolia	1	Raw / Exact DB / Synonym match	79GJH	Salvia tiliifolia	6	EOL-000000345331	Salvia tiliifolia	6	2927066	Salvia tiliifolia	6	268933	Salvia tiliifolia	1	NO	549
temp_lotus_simple.txt	550	Onopordum macrocanthum	Onopordum macrocanthum	ncbi	92914	Onopordum	11	Recursive / Nearest match / Genus level	68D4	Onopordum	11	EOL-000000230976	Onopordum	11	4206024	Onopordum macrocanthum	0	92914	Onopordum	11	MAYBE	550
temp_lotus_simple.txt	551	Asarum chingchengense	Asarum chingchengense	ncbi	367681	Asarum chingchengense	0	Raw / Exact DB / Canonical match	67S98	Asarum splendens	1	EOL-000000493351	Asarum splendens	6	8558697	Asarum splendens	1	367681	Asarum chingchengense	0	NO	551
temp_lotus_simple.txt	552	Dystaenia takeshimana	Dystaenia takeshimana	ncbi	57121	Dystaenia	11	Recursive / Nearest match / Genus level	38B4W	Dystaenia takeshimana	0	EOL-000000279032	Dystaenia takeshimana	0	8424688	Dystaenia takeshimana	0	57121	Dystaenia	11	MAYBE	552
temp_lotus_simple.txt	553	Simsia cronquistii	Simsia cronquistii	ncbi	372431	Simsia	11	Recursive / Nearest match / Genus level	4XG7R	Simsia cronquistii	0	EOL-000000250555	Simsia cronquistii	0	5691483	Simsia cronquistii	0	372431	Simsia	11	MAYBE	553
temp_lotus_simple.txt	554	Hymenidium densiflorum	Hymenidium densiflorum	ncbi	165505	Hymenidium	11	Recursive / Nearest match / Genus level	3NJ38	Hymenidium densiflorum	0	EOL-000000278663	Hymenidium densiflorum	0	3633799	Hymenidium densiflorum	0	165505	Hymenidium	11	MAYBE	554
temp_lotus_simple.txt	555	Artemisia siversiana	Artemisia siversiana	ncbi	4219	Artemisia	11	Recursive / Nearest match / Genus level	62CHR	Artemisia	11	EOL-000000258882	Artemisia	11	3121370	Artemisia siversiana	0	4219	Artemisia	11	MAYBE	555
temp_lotus_simple.txt	556	Platycodon grandiflorum	Platycodon grandiflorum	ncbi	94286	Platycodon grandiflorus	1	Raw / Exact DB / Synonym match	4JPWP	Platycodon grandiflorus	6	EOL-000000226130	Platycodon grandiflorus	6	3164340	Platycodon grandiflorus	6	94286	Platycodon grandiflorus	1	NO	556
temp_lotus_simple.txt	557	Pourthiaea arguta	Pourthiaea arguta	ncbi	2109368	Pourthiaea arguta	0	Raw / Exact DB / Canonical match	7WPPP	Pourthiaea arguta	0	EOL-000000439996	Rosaceae	12	2988149	Pourthiaea arguta	0	2109368	Pourthiaea arguta	0	NO	557
temp_lotus_simple.txt	558	Ficus erecta var. beecheyana	Ficus erecta var. beecheyana	ncbi	1008913	Ficus erecta var. beecheyana	0	Raw / Exact DB / Canonical match	5NY9R	Ficus erecta beecheyana	3	EOL-000000438878	Ficus erecta var. beecheyana (Hook. & Arn.) King	4	5834128	Ficus erecta beecheyana	3	1008913	Ficus erecta var. beecheyana	0	NO	558
temp_lotus_simple.txt	559	Zea mays mays	Zea mays mays	ncbi	381124	Zea mays subsp. mays	0	Raw / Exact DB / Canonical match	5LTXK	Zea mays mays	0	EOL-000000142367	Zea mays subsp. mays	1	7546411	Zea mays mays	0	381124	Zea mays subsp. mays	0	NO	559
temp_lotus_simple.txt	560	Acalypha spiciflora	Acalypha spiciflora	ncbi	20025	Acalypha	11	Recursive / Nearest match / Genus level	8VT5Y	Acalypha	11	EOL-000000387189	Acalypha	11	7456824	Acalypha spiciflora	0	20025	Acalypha	11	MAYBE	560
temp_lotus_simple.txt	561	Quercus myrsinaefolia	Quercus myrsinaefolia	ncbi	57648	Quercus myrsinifolia	1	Raw / Exact DB / Synonym match	4R5LG	Quercus myrsinifolia	6	EOL-000000414167	Quercus myrsinifolia	6	3906460	Quercus myrsinaefolia	0	57648	Quercus myrsinifolia	1	NO	561
temp_lotus_simple.txt	562	Orthosiphon aristatus var. aristatus	Orthosiphon aristatus var. aristatus	ncbi	204151	Orthosiphon aristatus	10	Recursive / Nearest match / Species level	5QDYX	Orthosiphon aristatus aristatus	3	EOL-000000341851	Orthosiphon aristatus var. aristatus	0	7308027	Orthosiphon aristatus aristatus	3	204151	Orthosiphon aristatus	10	NO	562
temp_lotus_simple.txt	563	Phyllanthus puberus	Phyllanthus puberus	ncbi	58880	Phyllanthus	11	Recursive / Nearest match / Genus level	6KK4C	Glochidion puberum	6	EOL-000000392814	Phyllanthus puberus	0	10701885	Phyllanthus puber	1	58880	Phyllanthus	11	MAYBE	563
temp_lotus_simple.txt	564	Austroeupatorium inulaefolium	Austroeupatorium inulaefolium	ncbi	103743	Austroeupatorium	11	Recursive / Nearest match / Genus level	62DMK	Austroeupatorium	11	EOL-000000246277	Austroeupatorium	11	5831200	Austroeupatorium inulaefolium	0	103743	Austroeupatorium	11	MAYBE	564
temp_lotus_simple.txt	565	Smilax lanceaefolia	Smilax lanceaefolia	ncbi	49656	Smilax	11	Recursive / Nearest match / Genus level	8W3MJ	Smilax	11	EOL-000000106737	Smilax	11	5553831	Smilax lanceaefolia	0	49656	Smilax	11	MAYBE	565
temp_lotus_simple.txt	566	Rubus rosaefolius	Rubus rosaefolius	ncbi	23216	Rubus	11	Recursive / Nearest match / Genus level	643JJ	Rubus	11	EOL-000000444482	Rubus	11	7707148	Rubus rosaefolius	0	23216	Rubus	11	MAYBE	566
temp_lotus_simple.txt	567	Peperomia leptostachya	Peperomia leptostachya	ncbi	511531	Peperomia leptostachya	0	Raw / Exact DB / Canonical match	76R8D	Peperomia leptostachya	0	EOL-000000497590	Peperomia leptostachya	0	3086371	Peperomia leptostachya	0	511531	Peperomia leptostachya	0	NO	567
temp_lotus_simple.txt	568	Thulinella chrysantha	Thulinella chrysantha	ncbi	1522775	Thulinella chrysantha	0	Raw / Exact DB / Canonical match	7C9P7	Thulinella chrysantha	0	EOL-000000431195	Thulinella chrysantha	0	9785756	Thulinella chrysantha	0	1522775	Thulinella chrysantha	0	NO	568
temp_lotus_simple.txt	569	Liabum floribundum	Liabum floribundum	ncbi	1227319	Liabum floribundum	0	Raw / Exact DB / Canonical match	72763	Liabum floribundum	0	EOL-000000271649	Liabum floribundum	0	4244543	Liabum floribundum	0	1227319	Liabum floribundum	0	NO	569
temp_lotus_simple.txt	570	Tephrosia viridiflora	Tephrosia viridiflora	ncbi	47097	Tephrosia	11	Recursive / Nearest match / Genus level	9DNXF	Tephrosia viridiflora	0	EOL-000000475436	Tephrosia	11	5612374	Tephrosia viridiflora	0	47097	Tephrosia	11	MAYBE	570
temp_lotus_simple.txt	571	Anaphalis araneosa	Anaphalis araneosa	ncbi	1209451	Anaphalis busua	6	Recursive / Single match	66L6J	Anaphalis busua	1	EOL-000000253818	Anaphalis busua	6	8077893	Anaphalis araneosa	0	1209451	Anaphalis busua	6	NO	571
temp_lotus_simple.txt	572	Conocephalum supradecompositum	Conocephalum supradecompositum	ncbi	134427	Conocephalum japonicum	1	Raw / Exact DB / Synonym match	9TY8F	Sandea japonica	1	EOL-000000540361	Conocephalum japonicum	6	4276584	Conocephalum supradecompositum	0	134427	Conocephalum japonicum	1	NO	572
temp_lotus_simple.txt	573	Mikania goyazensis	Mikania goyazensis	ncbi	1745109	Mikania goyazensis	0	Raw / Exact DB / Canonical match	73KRW	Mikania goyazensis	0	EOL-000000230102	Mikania goyazensis	0	5398577	Mikania goyazensis	0	1745109	Mikania goyazensis	0	NO	573
temp_lotus_simple.txt	574	Gentiana algida	Gentiana algida	ncbi	50748	Gentiana algida	0	Raw / Exact DB / Canonical match	3FLQ4	Gentiana algida	0	EOL-000000281419	Gentiana algida	0	3170111	Gentiana algida	0	50748	Gentiana algida	0	NO	574
temp_lotus_simple.txt	575	Taraxacum hallaisanense	Taraxacum hallaisanense	ncbi	2803980	Taraxacum hallaisanense	0	Raw / Exact DB / Canonical match	54V75	Taraxacum hallaisanense	0	EOL-000000243478	Taraxacum hallaisanense	0	5697957	Taraxacum hallaisanense	0	2803980	Taraxacum hallaisanense	0	NO	575
temp_lotus_simple.txt	576	Hohenbuehelia serotina	Hohenbuehelia serotina	ncbi	40488	Sarcomyxa serotina	1	Raw / Exact DB / Synonym match	6XLSY	Sarcomyxa serotina	1	EOL-000002278577|EOL-000002301870	Sarcomyxa|Hohenbuehelia	11	2527596	Hohenbuehelia serotina	0	40488	Sarcomyxa serotina	1	NO	576
temp_lotus_simple.txt	577	Senecio tauricolus	Senecio tauricolus	ncbi	904575	Senecio tauricola	1	Raw / Exact DB / Synonym match	4WNF3	Senecio tauricola	6	EOL-000000264247	Senecio tauricolus	0	4216292	Senecio tauricolus	0	904575	Senecio tauricola	1	NO	577
temp_lotus_simple.txt	578	Taraxacum wallichii	Taraxacum wallichii	ncbi	49743	Taraxacum	11	Recursive / Nearest match / Genus level	54X2L	Taraxacum wallichii	0	EOL-000000241272	Taraxacum wallichii	0	5394159	Taraxacum wallichii	0	49743	Taraxacum	11	MAYBE	578
temp_lotus_simple.txt	579	Lychnophora markgravii	Lychnophora markgravii	ncbi	1569415	Maschalostachys markgrafii	1	Raw / Exact DB / Synonym match	72VNK	Maschalostachys markgrafii	6	EOL-000000230642	Maschalostachys markgrafii	6	9397703	Maschalostachys markgrafii	1	1569415	Maschalostachys markgrafii	1	NO	579
temp_lotus_simple.txt	580	Sideritis dendro-chahorra	Sideritis dendro-chahorra	ncbi	403018	Sideritis dendro-chahorra	0	Raw / Exact DB / Canonical match	8W3KH	Sideritis	11	EOL-000000348420	Sideritis	11	2926685	Sideritis	11	403018	Sideritis dendro-chahorra	0	NO	580
temp_lotus_simple.txt	581	Orthosiphon grandiflorus	Orthosiphon grandiflorus	ncbi	204150	Orthosiphon	11	Recursive / Nearest match / Genus level	74YGJ	Orthosiphon grandiflorus	0	EOL-000000341873	Orthosiphon grandiflorus	0	7725192	Orthosiphon grandiflorus	0	204150	Orthosiphon	11	MAYBE	581
temp_lotus_simple.txt	582	Ramalina hierrensis	Ramalina hierrensis	ncbi	643230	Ramalina hierrensis	0	Raw / Exact DB / Canonical match	76WK	Ramalina	11	EOL-000002248366	Ramalina hierrensis	0	3395560	Ramalina hierrensis	0	643230	Ramalina hierrensis	0	NO	582
temp_lotus_simple.txt	583	Andrachne rotundifolia	Andrachne rotundifolia	ncbi	446974	Andrachne rotundifolia	0	Raw / Exact DB / Canonical match	DQP6	Andrachne telephioides	1	EOL-000000393892	Andrachne telephioides	6	3079631	Andrachne telephioides	1	446974	Andrachne rotundifolia	0	NO	583
temp_lotus_simple.txt	584	Pseudosophora alopecuroides	Pseudosophora alopecuroides	ncbi	200492	Sophora alopecuroides	6	Recursive / Single match	6Z75C	Sophora alopecuroides	1	EOL-000000487243	Sophora alopecuroides	6	7558605	Pseudosophora alopecuroides	0	200492	Sophora alopecuroides	6	NO	584
temp_lotus_simple.txt	585	Cymbidium giganteum	Cymbidium giganteum	ncbi	163269	Cymbidium giganteum	0	Raw / Exact DB / Canonical match	8VWNG	Cymbidium	11	EOL-000000181099	Cymbidium	11	7511408	Cymbidium giganteum	0	163269	Cymbidium giganteum	0	NO	585
temp_lotus_simple.txt	586	Mezilaurus itauba	Mezilaurus itauba	ncbi	2894414	Mezilaurus ita-uba	1	Raw / Exact DB / Synonym match	42L5Y	Mezilaurus ita-uba	6	EOL-000000499065	Mezilaurus itauba	0	4182249	Mezilaurus itauba	0	2894414	Mezilaurus ita-uba	1	NO	586
temp_lotus_simple.txt	587	Peteravenia malvaefolia	Peteravenia malvaefolia	ncbi	2732719	Peteravenia	11	Recursive / Nearest match / Genus level	6LZP	Peteravenia	11	EOL-000000232356	Peteravenia	11	6291515	Peteravenia malvaefolia	0	2732719	Peteravenia	11	MAYBE	587
temp_lotus_simple.txt	588	Packera toluccana	Packera toluccana	ncbi	98687	Packera	11	Recursive / Nearest match / Genus level	6TJ2H	Packera toluccana	0	EOL-000000230696	Packera toluccana	0	4248941	Packera toluccana	0	98687	Packera	11	MAYBE	588
temp_lotus_simple.txt	589	Grosmannia wageneri	Grosmannia wageneri	ncbi	360468	Grosmannia wageneri	0	Raw / Exact DB / Canonical match	6L4K4	Grosmannia wageneri	0	EOL-000002235815	Grosmannia wageneri	0	2573904	Grosmannia wageneri	0	360468	Grosmannia wageneri	0	NO	589
temp_lotus_simple.txt	590	Citrus aurantifolia	Citrus aurantifolia	ncbi	159033	Citrus aurantiifolia	1	Raw / Exact DB / Synonym match	VMN5	Citrus aurantiifolia	6	EOL-000000458923	Citrus aurantiifolia	6	3190164	Citrus aurantiifolia	6	159033	Citrus aurantiifolia	1	NO	590
temp_lotus_simple.txt	591	Mentha villosa	Mentha villosa	ncbi	424577	Mentha x villosa	1	Raw / Exact DB / Synonym match	3ZSDQ	Mentha villosa	0	EOL-000000341672	Mentha villosa	0	2927204|8004895	Mentha villosa|Mentha villosa	2	424577	Mentha x villosa	1	NO	591
temp_lotus_simple.txt	592	Senecio tauricola	Senecio tauricola	ncbi	904575	Senecio tauricola	0	Raw / Exact DB / Canonical match	4WNF3	Senecio tauricola	0	EOL-000000262853	Senecio	11	3106738	Senecio	11	904575	Senecio tauricola	0	NO	592
temp_lotus_simple.txt	593	Artocarpus integer	Artocarpus integer	ncbi	3490	Artocarpus integer	0	Raw / Exact DB / Canonical match	H25Y	Artocarpus integer	0	EOL-000000438409	Artocarpus integer	0	2984566	Artocarpus integer	0	3490	Artocarpus integer	0	NO	593
temp_lotus_simple.txt	594	Microbiota decussata	Microbiota decussata	ncbi	13614	Microbiota decussata	0	Raw / Exact DB / Canonical match	73FYY	Microbiota decussata	0	EOL-000000502597	Microbiota decussata	0	2684894	Microbiota decussata	0	13614	Microbiota decussata	0	NO	594
temp_lotus_simple.txt	595	Lethariella cladonioides	Lethariella cladonioides	ncbi	2054047	Lethariella cladonioides	0	Raw / Exact DB / Canonical match	6Q2JP	Lethariella cladonioides	0	EOL-000002251306	Lethariella cladonioides	0	3409304	Lethariella cladonioides	0	2054047	Lethariella cladonioides	0	NO	595
temp_lotus_simple.txt	596	Monascus pilosus	Monascus pilosus	ncbi	89488	Monascus pilosus	0	Raw / Exact DB / Canonical match	442MG	Monascus pilosus	0	EOL-000002244486	Monascus pilosus	0	5259756	Monascus pilosus	0	89488	Monascus pilosus	0	NO	596
temp_lotus_simple.txt	597	Echinacea angustifolia	Echinacea angustifolia	ncbi	308558	Echinacea angustifolia	0	Raw / Exact DB / Canonical match	38FNL	Echinacea angustifolia	0	EOL-000000270596	Echinacea angustifolia	0	3150933	Echinacea angustifolia	0	308558	Echinacea angustifolia	0	NO	597
temp_lotus_simple.txt	598	Halimodendron halodendron	Halimodendron halodendron	ncbi	47657	Halimodendron halodendron	0	Raw / Exact DB / Canonical match	9CXYX	Caragana halodendron	1	EOL-000000474999	Halimodendron halodendron	0	3967193	Caragana halodendron	1	47657	Halimodendron halodendron	0	NO	598
temp_lotus_simple.txt	599	Stenocarpella macrospora	Stenocarpella macrospora	ncbi	371126	Stenocarpella macrospora	0	Raw / Exact DB / Canonical match	4ZWBW	Stenocarpella macrospora	0	EOL-000002232127	Stenocarpella macrospora	0	2567319	Stenocarpella macrospora	0	371126	Stenocarpella macrospora	0	NO	599
temp_lotus_simple.txt	600	Monteverdia guyanensis	Monteverdia guyanensis	ncbi	2364055	Monteverdia	11	Recursive / Nearest match / Genus level	73Q7C	Monteverdia guyanensis	0	EOL-000000459695	Monteverdia	11	10709776	Monteverdia guyanensis	0	2364055	Monteverdia	11	MAYBE	600
temp_lotus_simple.txt	601	Euploca scabra	Euploca scabra	ncbi	454092	Euploca	11	Recursive / Nearest match / Genus level	B5JCV	Euploca marifolia marifolia	1	EOL-000000312204	Euploca	11	10862564	Euploca scabra	0	454092	Euploca	11	MAYBE	601
temp_lotus_simple.txt	602	Guilandina volkensii	Guilandina volkensii	ncbi	508970	Guilandina	11	Recursive / Nearest match / Genus level	9F8RW	Guilandina volkensii	0	EOL-000000462241	Fabaceae	12	11211366	Guilandina volkensii	0	508970	Guilandina	11	MAYBE	602
temp_lotus_simple.txt	603	Lipschitziella deltoidea	Lipschitziella deltoidea	ncbi	243811	Jurinea deltoidea	6	Recursive / Single match	7WSRT	Jurinea deltoidea	1	EOL-000000257248	Jurinea	11	10876044	Lipschitziella deltoidea	0	243811	Jurinea deltoidea	6	NO	603
temp_lotus_simple.txt	604	Ligustrum obtusifolium	Ligustrum obtusifolium	ncbi	178760	Ligustrum obtusifolium	0	Raw / Exact DB / Canonical match	6PYSJ	Ligustrum obtusifolium	0	EOL-000000336659	Ligustrum obtusifolium	0	3172296	Ligustrum obtusifolium	0	178760	Ligustrum obtusifolium	0	NO	604
temp_lotus_simple.txt	605	Sinacalia tangutica	Sinacalia tangutica	ncbi	217505	Sinacalia tangutica	0	Raw / Exact DB / Canonical match	4XJ8Q	Sinacalia tangutica	0	EOL-000000247473	Sinacalia tangutica	0	3115131	Sinacalia tangutica	0	217505	Sinacalia tangutica	0	NO	605
temp_lotus_simple.txt	606	Periploca sepium	Periploca sepium	ncbi	190712	Periploca sepium	0	Raw / Exact DB / Canonical match	4F3DJ	Periploca sepium	0	EOL-000000285933	Periploca sepium	0	5526185	Periploca sepium	0	190712	Periploca sepium	0	NO	606
temp_lotus_simple.txt	607	Tsuga chinensis	Tsuga chinensis	ncbi	93694	Tsuga chinensis	0	Raw / Exact DB / Canonical match	59HM8	Tsuga chinensis	0	EOL-000000503272	Tsuga chinensis	0	2687186	Tsuga chinensis	0	93694	Tsuga chinensis	0	NO	607
temp_lotus_simple.txt	608	Garcinia multiflora	Garcinia multiflora	ncbi	1009474	Garcinia multiflora	0	Raw / Exact DB / Canonical match	6JWPZ	Garcinia multiflora	0	EOL-000000384023	Garcinia multiflora	0	3189570	Garcinia multiflora	0	1009474	Garcinia multiflora	0	NO	608
temp_lotus_simple.txt	609	Codonopsis pilosula	Codonopsis pilosula	ncbi	86864	Codonopsis pilosula	0	Raw / Exact DB / Canonical match	WPXC	Codonopsis pilosula	0	EOL-000000227153	Codonopsis pilosula	0	5412957	Codonopsis pilosula	0	86864	Codonopsis pilosula	0	NO	609
temp_lotus_simple.txt	610	Dioscorea collettii	Dioscorea collettii	ncbi	357959	Dioscorea collettii	0	Raw / Exact DB / Canonical match	36CHV	Dioscorea collettii	0	EOL-000000147822	Dioscorea collettii	0	4937226	Dioscorea collettii	0	357959	Dioscorea collettii	0	NO	610
temp_lotus_simple.txt	611	Piper khasianum	Piper khasianum	ncbi	405331	Piper khasianum	0	Raw / Exact DB / Canonical match	6VL9W	Piper khasianum	0	EOL-000000495534	Piper khasianum	0	4191405	Piper khasianum	0	405331	Piper khasianum	0	NO	611
temp_lotus_simple.txt	612	Alpinia pinnanensis	Alpinia pinnanensis	ncbi	125262	Alpinia pinnanensis	0	Raw / Exact DB / Canonical match	C6VK	Alpinia pinnanensis	0	EOL-000000145526	Alpinia pinnanensis	0	5301989	Alpinia pinnanensis	0	125262	Alpinia pinnanensis	0	NO	612
temp_lotus_simple.txt	613	Alpinia hainanensis	Alpinia hainanensis	ncbi	125259	Alpinia hainanensis	0	Raw / Exact DB / Canonical match	C6QN	Alpinia hainanensis	0	EOL-000000145548	Alpinia hainanensis	0	5302164	Alpinia hainanensis	0	125259	Alpinia hainanensis	0	NO	613
temp_lotus_simple.txt	614	Alpinia mutica	Alpinia mutica	ncbi	299931	Alpinia mutica	0	Raw / Exact DB / Canonical match	5TYDB	Alpinia mutica	0	EOL-000000145575	Alpinia mutica	0	5302190	Alpinia mutica	0	299931	Alpinia mutica	0	NO	614
temp_lotus_simple.txt	615	Alpinia tonkinensis	Alpinia tonkinensis	ncbi	125268	Alpinia tonkinensis	0	Raw / Exact DB / Canonical match	C6Z2	Alpinia tonkinensis	0	EOL-000000145491	Alpinia tonkinensis	0	5302151	Alpinia tonkinensis	0	125268	Alpinia tonkinensis	0	NO	615
temp_lotus_simple.txt	616	Urceola rosea	Urceola rosea	ncbi	141623	Urceola rosea	0	Raw / Exact DB / Canonical match	7DQM3	Urceola rosea	0	EOL-000000283960	Urceola rosea	0	5535797	Urceola rosea	0	141623	Urceola rosea	0	NO	616
temp_lotus_simple.txt	617	Quercus macrocarpa	Quercus macrocarpa	ncbi	519047	Quercus macrocarpa	0	Raw / Exact DB / Canonical match	4R5FS	Quercus macrocarpa	0	EOL-000000414566	Quercus macrocarpa	0	2878213	Quercus macrocarpa	0	519047	Quercus macrocarpa	0	NO	617
temp_lotus_simple.txt	618	Virola carinata	Virola carinata	ncbi	224865	Virola	11	Recursive / Nearest match / Genus level	7FTK9	Virola carinata	0	EOL-000000492805	Virola carinata	0	7333680	Virola carinata	0	224865	Virola	11	MAYBE	618
temp_lotus_simple.txt	619	Xylopia emarginata	Xylopia emarginata	ncbi	1005658	Xylopia emarginata	0	Raw / Exact DB / Canonical match	5CM36	Xylopia emarginata	0	EOL-000000490625	Xylopia emarginata	0	3157276	Xylopia emarginata	0	1005658	Xylopia emarginata	0	NO	619
temp_lotus_simple.txt	620	Crepis phoenix	Crepis phoenix	ncbi	13464	Crepis	11	Recursive / Nearest match / Genus level	6BFJL	Crepis phoenix	0	EOL-000000254060	Crepis phoenix	0	5403394	Crepis phoenix	0	13464	Crepis	11	MAYBE	620
temp_lotus_simple.txt	621	Melicope triphylla	Melicope triphylla	ncbi	354503	Melicope triphylla	0	Raw / Exact DB / Canonical match	3ZF6V	Melicope triphylla	0	EOL-000000457945	Melicope triphylla	0	3831206	Melicope triphylla	0	354503	Melicope triphylla	0	NO	621
temp_lotus_simple.txt	622	Ligularia tongolensis	Ligularia tongolensis	ncbi	256636	Ligularia tongolensis	0	Raw / Exact DB / Canonical match	728X2	Ligularia tongolensis	0	EOL-000000248023	Ligularia tongolensis	0	5395439	Ligularia tongolensis	0	256636	Ligularia tongolensis	0	NO	622
temp_lotus_simple.txt	623	Adenophora capillaris	Adenophora capillaris	ncbi	1392102	Adenophora capillaris	0	Raw / Exact DB / Canonical match	9ZR3	Adenophora capillaris	0	EOL-000000227362	Adenophora capillaris	0	5409473	Adenophora capillaris	0	1392102	Adenophora capillaris	0	NO	623
temp_lotus_simple.txt	624	Ferula jaeschkeana	Ferula jaeschkeana	ncbi	1514027	Ferula jaeschkeana	0	Raw / Exact DB / Canonical match	6HS5G	Ferula jaeschkeana	0	EOL-000000278099	Ferula jaeschkeana	0	3638132	Ferula jaeschkeana	0	1514027	Ferula jaeschkeana	0	NO	624
temp_lotus_simple.txt	625	Tinospora sinensis	Tinospora sinensis	ncbi	152349	Tinospora sinensis	0	Raw / Exact DB / Canonical match	573QN	Tinospora sinensis	0	EOL-000000200048	Tinospora sinensis	0	3830295	Tinospora sinensis	0	152349	Tinospora sinensis	0	NO	625
temp_lotus_simple.txt	626	Trema orientale	Trema orientale	ncbi	63057	Trema orientale	0	Raw / Exact DB / Canonical match	582Z9	Trema orientale	0	EOL-000000438180	Trema	11	2984508	Trema orientale	0	63057	Trema orientale	0	NO	626
temp_lotus_simple.txt	627	Kadsura ananosma	Kadsura ananosma	ncbi	133441	Kadsura ananosma	0	Raw / Exact DB / Canonical match	3QXWG	Kadsura coccinea	1	EOL-000000489029	Kadsura coccinea	6	7335142	Kadsura coccinea	1	133441	Kadsura ananosma	0	NO	627
temp_lotus_simple.txt	628	Diospyros eriantha	Diospyros eriantha	ncbi	1009467	Diospyros eriantha	0	Raw / Exact DB / Canonical match	6CWWX	Diospyros eriantha	0	EOL-000000319869	Diospyros eriantha	0	4069816	Diospyros eriantha	0	1009467	Diospyros eriantha	0	NO	628
temp_lotus_simple.txt	629	Ajuga bracteosa	Ajuga bracteosa	ncbi	1585251	Ajuga bracteosa	0	Raw / Exact DB / Canonical match	65V5X	Ajuga integrifolia	1	EOL-000000349661	Ajuga integrifolia	6	9520699	Ajuga integrifolia	1	1585251	Ajuga bracteosa	0	NO	629
temp_lotus_simple.txt	630	Gnetum montanum	Gnetum montanum	ncbi	3381	Gnetum montanum	0	Raw / Exact DB / Canonical match	3GMC8	Gnetum montanum	0	EOL-000000501873	Gnetum montanum	0	2653221	Gnetum montanum	0	3381	Gnetum montanum	0	NO	630
temp_lotus_simple.txt	631	Anaphalis lactea	Anaphalis lactea	ncbi	481985	Anaphalis lactea	0	Raw / Exact DB / Canonical match	66KVK	Anaphalis lactea	0	EOL-000000253883	Anaphalis lactea	0	3136927	Anaphalis lactea	0	481985	Anaphalis lactea	0	NO	631
temp_lotus_simple.txt	632	Lagotis yunnanensis	Lagotis yunnanensis	ncbi	1310066	Lagotis yunnanensis	0	Raw / Exact DB / Canonical match	3RXWM	Lagotis yunnanensis	0	EOL-000000362012	Lagotis yunnanensis	0	8213969	Lagotis yunnanensis	0	1310066	Lagotis yunnanensis	0	NO	632
temp_lotus_simple.txt	633	Dysosma aurantiocaulis	Dysosma aurantiocaulis	ncbi	335807	Dysosma aurantiocaulis	0	Raw / Exact DB / Canonical match	7VJNZ	Dysosma aurantiocaulis	0	EOL-000000200523	Berberidaceae	12	3981234	Dysosma aurantiocaulis	0	335807	Dysosma aurantiocaulis	0	NO	633
temp_lotus_simple.txt	634	Strobilanthes yunnanensis	Strobilanthes yunnanensis	ncbi	2054576	Strobilanthes yunnanensis	0	Raw / Exact DB / Canonical match	53397	Strobilanthes yunnanensis	0	EOL-000000356469	Strobilanthes yunnanensis	0	3777471	Strobilanthes yunnanensis	0	2054576	Strobilanthes yunnanensis	0	NO	634
temp_lotus_simple.txt	635	Neolitsea konishii	Neolitsea konishii	ncbi	1609886	Neolitsea konishii	0	Raw / Exact DB / Canonical match	46L75	Neolitsea konishii	0	EOL-000000501107	Neolitsea konishii	0	4179736	Neolitsea konishii	0	1609886	Neolitsea konishii	0	NO	635
temp_lotus_simple.txt	636	Damnacanthus indicus	Damnacanthus indicus	ncbi	58425	Damnacanthus indicus	0	Raw / Exact DB / Canonical match	6CB6Q	Damnacanthus indicus	0	EOL-000000300015	Damnacanthus indicus	0	2903461	Damnacanthus indicus	0	58425	Damnacanthus indicus	0	NO	636
temp_lotus_simple.txt	637	Litsea umbellata	Litsea umbellata	ncbi	155301	Litsea umbellata	0	Raw / Exact DB / Canonical match	3VNGC	Litsea umbellata	0	EOL-000000498634	Litsea umbellata	0	7304473	Litsea umbellata	0	155301	Litsea umbellata	0	NO	637
temp_lotus_simple.txt	638	Machilus obovatifolia	Machilus obovatifolia	ncbi	325538	Persea obovatifolia	1	Raw / Exact DB / Synonym match	3WZ24	Machilus obovatifolia	0	EOL-000000501402	Machilus obovatifolia	0	4178305	Machilus obovatifolia	0	325538	Persea obovatifolia	1	NO	638
temp_lotus_simple.txt	639	Panax pseudoginseng	Panax pseudoginseng	ncbi	44681	Panax pseudoginseng	0	Raw / Exact DB / Canonical match	4C9M9	Panax pseudoginseng	0	EOL-000000274492	Panax pseudoginseng	0	5372282	Panax pseudoginseng	0	44681	Panax pseudoginseng	0	NO	639
temp_lotus_simple.txt	640	Caryopteris tangutica	Caryopteris tangutica	ncbi	201514	Caryopteris tangutica	0	Raw / Exact DB / Canonical match	RJHZ	Caryopteris tangutica	0	EOL-000000347799	Caryopteris tangutica	0	3897567	Caryopteris tangutica	0	201514	Caryopteris tangutica	0	NO	640
temp_lotus_simple.txt	641	Cuphea carthagenensis	Cuphea carthagenensis	ncbi	312566	Cuphea carthagenensis	0	Raw / Exact DB / Canonical match	6C3SN	Cuphea carthagenensis	0	EOL-000000412527	Cuphea carthagenensis	0	3188685	Cuphea carthagenensis	0	312566	Cuphea carthagenensis	0	NO	641
temp_lotus_simple.txt	642	Cinnamomum kotoense	Cinnamomum kotoense	ncbi	1132458	Cinnamomum kotoense	0	Raw / Exact DB / Canonical match	5Z7JZ	Cinnamomum kotoense	0	EOL-000000500150	Cinnamomum kotoense	0	4182883	Cinnamomum kotoense	0	1132458	Cinnamomum kotoense	0	NO	642
temp_lotus_simple.txt	643	Mucuna membranacea	Mucuna membranacea	ncbi	40336	Mucuna	11	Recursive / Nearest match / Genus level	44HPG	Mucuna membranacea	0	EOL-000000487379	Mucuna membranacea	0	2951412	Mucuna membranacea	0	40336	Mucuna	11	MAYBE	643
temp_lotus_simple.txt	644	Camchaya loloana	Camchaya loloana	ncbi	1075355	Camchaya loloana	0	Raw / Exact DB / Canonical match	Q9C5	Camchaya loloana	0	EOL-000000265419	Camchaya loloana	0	7336522	Camchaya loloana	0	1075355	Camchaya loloana	0	NO	644
temp_lotus_simple.txt	645	Coniogramme japonica	Coniogramme japonica	ncbi	29598	Coniogramme japonica	0	Raw / Exact DB / Canonical match	B9BDR	Coniogramme japonica	0	EOL-000000514365	Coniogramme japonica	0	8391312	Coniogramme japonica	0	29598	Coniogramme japonica	0	NO	645
temp_lotus_simple.txt	646	Coffea congensis	Coffea congensis	ncbi	49391	Coffea congensis	0	Raw / Exact DB / Canonical match	WVYB	Coffea congensis	0	EOL-000000301947	Coffea congensis	0	2895563	Coffea congensis	0	49391	Coffea congensis	0	NO	646
temp_lotus_simple.txt	647	Triumfetta rhomboidea	Triumfetta rhomboidea	ncbi	415523	Triumfetta rhomboidea	0	Raw / Exact DB / Canonical match	595QK	Triumfetta rhomboidea	0	EOL-000000421863	Triumfetta rhomboidea	0	3152069	Triumfetta rhomboidea	0	415523	Triumfetta rhomboidea	0	NO	647
temp_lotus_simple.txt	648	Loranthus tanakae	Loranthus tanakae	ncbi	2596929	Loranthus tanakae	0	Raw / Exact DB / Canonical match	3NRTY	Hyphear tanakae	1	EOL-000000222351	Hyphear tanakae	6	4000777	Hyphear tanakae	1	2596929	Loranthus tanakae	0	NO	648
temp_lotus_simple.txt	649	Senecio scandens	Senecio scandens	ncbi	189247	Senecio scandens	0	Raw / Exact DB / Canonical match	4WN2M	Senecio scandens	0	EOL-000000263179	Senecio scandens	0	7985572	Senecio scandens	0	189247	Senecio scandens	0	NO	649
temp_lotus_simple.txt	650	Artemisia giraldii	Artemisia giraldii	ncbi	669123	Artemisia giraldii	0	Raw / Exact DB / Canonical match	GWCL	Artemisia giraldii	0	EOL-000000259294	Artemisia giraldii	0	3120825	Artemisia giraldii	0	669123	Artemisia giraldii	0	NO	650
temp_lotus_simple.txt	651	Paris polyphylla var. chinensis	Paris polyphylla var. chinensis	ncbi	221254	Paris polyphylla var. chinensis	0	Raw / Exact DB / Canonical match	4DMPC	Paris chinensis	4	EOL-000000105683	Paris polyphylla var. chinensis (Franch.) H.Hara	4	5295939	Paris polyphylla chinensis	3	221254	Paris polyphylla var. chinensis	0	NO	651
temp_lotus_simple.txt	652	Neolitsea hiiranensis	Neolitsea hiiranensis	ncbi	1609885	Neolitsea hiiranensis	0	Raw / Exact DB / Canonical match	46L6S	Neolitsea hiiranensis	0	EOL-000000501100	Neolitsea hiiranensis	0	4179851	Neolitsea hiiranensis	0	1609885	Neolitsea hiiranensis	0	NO	652
temp_lotus_simple.txt	653	Ligularia nanchuanica	Ligularia nanchuanica	ncbi	2126629	Ligularia nanchuanica	0	Raw / Exact DB / Canonical match	6Q98X	Ligularia nanchuanica	0	EOL-000000247979	Ligularia nanchuanica	0	5395517	Ligularia nanchuanica	0	2126629	Ligularia nanchuanica	0	NO	653
temp_lotus_simple.txt	654	Begonia nantoensis	Begonia nantoensis	ncbi	78253	Begonia nantoensis	0	Raw / Exact DB / Canonical match	87FX3	Begonia nantoensis	0	EOL-000000433777	Begonia nantoensis	0	4157454	Begonia nantoensis	0	78253	Begonia nantoensis	0	NO	654
temp_lotus_simple.txt	655	Artemisia eriopoda	Artemisia eriopoda	ncbi	1027781	Artemisia eriopoda	0	Raw / Exact DB / Canonical match	5VSLJ	Artemisia eriopoda	0	EOL-000000258959	Artemisia eriopoda	0	3121189	Artemisia eriopoda	0	1027781	Artemisia eriopoda	0	NO	655
temp_lotus_simple.txt	656	Ziziphora pamiroalaica	Ziziphora pamiroalaica	ncbi	751881	Ziziphora pamiroalaica	0	Raw / Exact DB / Canonical match	5D5VF	Ziziphora pamiroalaica	0	EOL-000000346889	Ziziphora pamiroalaica	0	3899100	Ziziphora pamiroalaica	0	751881	Ziziphora pamiroalaica	0	NO	656
temp_lotus_simple.txt	657	Solanum violaceum	Solanum violaceum	ncbi	329803	Solanum violaceum	0	Raw / Exact DB / Canonical match	4Y4PW	Solanum violaceum	0	EOL-000000316512	Solanum violaceum	0	2929848	Solanum violaceum	0	329803	Solanum violaceum	0	NO	657
temp_lotus_simple.txt	658	Balanophora indica	Balanophora indica	ncbi	1128101	Balanophora indica	0	Raw / Exact DB / Canonical match	B8894	Balanophora fungosa indica	1	EOL-000000223609	Balanophora indica	0	7147908	Balanophora indica	0	1128101	Balanophora indica	0	NO	658
temp_lotus_simple.txt	659	Piper attenuatum	Piper attenuatum	ncbi	538233	Piper attenuatum	0	Raw / Exact DB / Canonical match	4J398	Piper attenuatum	0	EOL-000000494295	Piper attenuatum	0	8215152	Piper attenuatum	0	538233	Piper attenuatum	0	NO	659
temp_lotus_simple.txt	660	Hypericum geminiflorum	Hypericum geminiflorum	ncbi	860794	Hypericum geminiflorum	0	Raw / Exact DB / Canonical match	3NPM2	Hypericum geminiflorum	0	EOL-000000382762	Hypericum geminiflorum	0	7330063	Hypericum geminiflorum	0	860794	Hypericum geminiflorum	0	NO	660
temp_lotus_simple.txt	661	Piper philippinum	Piper philippinum	ncbi	13215	Piper	11	Recursive / Nearest match / Genus level	4J5BQ	Piper philippinum	0	EOL-000000494104	Piper philippinum	0	4184104	Piper philippinum	0	13215	Piper	11	MAYBE	661
temp_lotus_simple.txt	662	Goniothalamus amuyon	Goniothalamus amuyon	ncbi	1602035	Goniothalamus amuyon	0	Raw / Exact DB / Canonical match	3GXPS	Goniothalamus amuyon	0	EOL-000000490928	Goniothalamus amuyon	0	3154609	Goniothalamus amuyon	0	1602035	Goniothalamus amuyon	0	NO	662
temp_lotus_simple.txt	663	Euchresta formosana	Euchresta formosana	ncbi	256638	Euchresta formosana	0	Raw / Exact DB / Canonical match	3BT9R	Euchresta formosana	0	EOL-000000465833	Euchresta formosana	0	2951878	Euchresta formosana	0	256638	Euchresta formosana	0	NO	663
temp_lotus_simple.txt	664	Rhododendron formosanum	Rhododendron formosanum	ncbi	141212	Rhododendron formosanum	0	Raw / Exact DB / Canonical match	4SFWC	Rhododendron formosanum	0	EOL-000000322539	Rhododendron formosanum	0	4175531	Rhododendron formosanum	0	141212	Rhododendron formosanum	0	NO	664
temp_lotus_simple.txt	665	Perrottetia arisanensis	Perrottetia arisanensis	ncbi	1609888	Perrottetia arisanensis	0	Raw / Exact DB / Canonical match	4F94D	Perrottetia arisanensis	0	EOL-000000435120	Perrottetia arisanensis	0	8201816	Perrottetia arisanensis	0	1609888	Perrottetia arisanensis	0	NO	665
temp_lotus_simple.txt	666	Petasites formosanus	Petasites formosanus	ncbi	1815962	Petasites formosanus	0	Raw / Exact DB / Canonical match	4FCZ5	Petasites formosanus	0	EOL-000000256847	Petasites formosanus	0	3088300	Petasites formosanus	0	1815962	Petasites formosanus	0	NO	666
temp_lotus_simple.txt	667	Photinia lucida	Photinia lucida	ncbi	455099	Photinia lucida	0	Raw / Exact DB / Canonical match	7P4WP	Pourthiaea lucida	1	EOL-000000443735	Photinia lucida	0	3000593	Pourthiaea lucida	1	455099	Photinia lucida	0	NO	667
temp_lotus_simple.txt	668	Spiraea formosana	Spiraea formosana	ncbi	409510	Spiraea formosana	0	Raw / Exact DB / Canonical match	5RLZZ	Spiraea japonica formosana	1	EOL-000000443605	Spiraea formosana	0	3026754	Spiraea formosana	0	409510	Spiraea formosana	0	NO	668
temp_lotus_simple.txt	669	Hibiscus taiwanensis	Hibiscus taiwanensis	ncbi	1898877	Hibiscus taiwanensis	0	Raw / Exact DB / Canonical match	3LKBN	Hibiscus taiwanensis	0	EOL-000000420327	Hibiscus taiwanensis	0	3940982	Hibiscus taiwanensis	0	1898877	Hibiscus taiwanensis	0	NO	669
temp_lotus_simple.txt	670	Taraxacum formosanum	Taraxacum formosanum	ncbi	170733	Taraxacum formosanum	0	Raw / Exact DB / Canonical match	54V2D	Taraxacum formosanum	0	EOL-000000242389	Taraxacum formosanum	0	5394412	Taraxacum formosanum	0	170733	Taraxacum formosanum	0	NO	670
temp_lotus_simple.txt	671	Rhamnus formosana	Rhamnus formosana	ncbi	1813053	Rhamnus formosana	0	Raw / Exact DB / Canonical match	4S22Z	Rhamnus formosana	0	EOL-000000449761	Rhamnus formosana	0	3875277	Rhamnus formosana	0	1813053	Rhamnus formosana	0	NO	671
temp_lotus_simple.txt	672	Gentiana davidii var. formosana	Gentiana davidii var. formosana	ncbi	1169731	Gentiana davidii	10	Recursive / Nearest match / Species level	5P4MX	Gentiana davidii formosana	3	EOL-000000281377	Gentiana davidii var. formosana (Hayata) T. N. Ho	4	8035487	Gentiana davidii formosana	3	1169731	Gentiana davidii	10	NO	672
temp_lotus_simple.txt	673	Cichorium spinosum	Cichorium spinosum	ncbi	114282	Cichorium spinosum	0	Raw / Exact DB / Canonical match	5YSRM	Cichorium spinosum	0	EOL-000000256729	Cichorium spinosum	0	5392268	Cichorium spinosum	0	114282	Cichorium spinosum	0	NO	673
temp_lotus_simple.txt	674	Schisandra propinqua	Schisandra propinqua	ncbi	124790	Schisandra propinqua	0	Raw / Exact DB / Canonical match	4V8JT	Schisandra propinqua	0	EOL-000000489105	Schisandra propinqua	0	8320641	Schisandra propinqua	0	124790	Schisandra propinqua	0	NO	674
temp_lotus_simple.txt	675	Stephania sutchuenensis	Stephania sutchuenensis	ncbi	147243	Stephania	11	Recursive / Nearest match / Genus level	52BTK	Stephania sutchuenensis	0	EOL-000000200347	Stephania sutchuenensis	0	5592739	Stephania sutchuenensis	0	147243	Stephania	11	MAYBE	675
temp_lotus_simple.txt	676	Kadsura coccinea	Kadsura coccinea	ncbi	124780	Kadsura coccinea	0	Raw / Exact DB / Canonical match	3QXWG	Kadsura coccinea	0	EOL-000000489029	Kadsura coccinea	0	7335142	Kadsura coccinea	0	124780	Kadsura coccinea	0	NO	676
temp_lotus_simple.txt	677	Leucosyke quadrinervia	Leucosyke quadrinervia	ncbi	1399699	Leucosyke quadrinervia	0	Raw / Exact DB / Canonical match	7266Y	Leucosyke quadrinervia	0	EOL-000000448675	Leucosyke quadrinervia	0	4102178	Leucosyke quadrinervia	0	1399699	Leucosyke quadrinervia	0	NO	677
temp_lotus_simple.txt	678	Astragalus orbiculatus	Astragalus orbiculatus	ncbi	20400	Astragalus	11	Recursive / Nearest match / Genus level	HZJ9	Astragalus orbiculatus	0	EOL-000000482408	Astragalus orbiculatus	0	5343120	Astragalus orbiculatus	0	20400	Astragalus	11	MAYBE	678
temp_lotus_simple.txt	679	Glochidion sphaerogynum	Glochidion sphaerogynum	ncbi	544978	Glochidion sphaerogynum	0	Raw / Exact DB / Canonical match	3GB6W	Glochidion sphaerogynum	0	EOL-000000392753	Phyllanthus sphaerogynus	6	5383127	Phyllanthus sphaerogynus	1	544978	Glochidion sphaerogynum	0	NO	679
temp_lotus_simple.txt	680	Euphorbia granulata	Euphorbia granulata	ncbi	1046465	Euphorbia granulata	0	Raw / Exact DB / Canonical match	3CP24	Euphorbia granulata	0	EOL-000000389773	Euphorbia granulata	0	3070132	Euphorbia granulata	0	1046465	Euphorbia granulata	0	NO	680
temp_lotus_simple.txt	681	Illicium difengpi	Illicium difengpi	ncbi	124772	Illicium difengpi	0	Raw / Exact DB / Canonical match	9KCSZ	Illicium difengpi	0	EOL-000000489037	Illicium	11	8066939	Illicium difengpi	0	124772	Illicium difengpi	0	NO	681
temp_lotus_simple.txt	682	Palhinhaea cernua	Palhinhaea cernua	ncbi	73621	Palhinhaea cernua	0	Raw / Exact DB / Canonical match	B8WPG	Palhinhaea cernua	0	EOL-000000504664	Palhinhaea cernua	0	6385660	Palhinhaea cernua	0	73621	Palhinhaea cernua	0	NO	682
temp_lotus_simple.txt	683	Artemisia minor	Artemisia minor	ncbi	1227633	Artemisia minor	0	Raw / Exact DB / Canonical match	GWMN	Artemisia minor	0	EOL-000000259174	Artemisia minor	0	3121555	Artemisia minor	0	1227633	Artemisia minor	0	NO	683
temp_lotus_simple.txt	684	Ligularia thyrsoidea	Ligularia thyrsoidea	ncbi	358078	Vickifunkia thyrsoidea	1	Raw / Exact DB / Synonym match	7Z6XC	Vickifunkia thyrsoidea	1	EOL-000000248062	Ligularia thyrsoidea	0	11165505	Vickifunkia thyrsoidea	1	358078	Vickifunkia thyrsoidea	1	NO	684
temp_lotus_simple.txt	685	Caragana spinosa	Caragana spinosa	ncbi	626692	Caragana spinosa	0	Raw / Exact DB / Canonical match	9CQ9S	Caragana spinosa	0	EOL-000000464356	Caragana spinosa	0	8351322	Caragana spinosa	0	626692	Caragana spinosa	0	NO	685
temp_lotus_simple.txt	686	Berchemia floribunda	Berchemia floribunda	ncbi	1226760	Berchemia floribunda	0	Raw / Exact DB / Canonical match	68JRJ	Berchemia floribunda	0	EOL-000000450326	Berchemia floribunda	0	3876453	Berchemia floribunda	0	1226760	Berchemia floribunda	0	NO	686
temp_lotus_simple.txt	687	Garuga floribunda var. gamblei	Garuga floribunda var. gamblei	ncbi	2903308	Garuga floribunda var. gamblei	0	Raw / Exact DB / Canonical match	5P46W	Garuga floribunda gamblei	3	EOL-000000455959	Garuga floribunda var. gamblei (King ex W. Smith) Kalkman	4	8176092	Garuga floribunda gamblei	3	2903308	Garuga floribunda var. gamblei	0	NO	687
temp_lotus_simple.txt	688	Rubia wallichiana	Rubia wallichiana	ncbi	1905583	Rubia wallichiana	0	Raw / Exact DB / Canonical match	4TJ52	Rubia wallichiana	0	EOL-000000292642	Rubia wallichiana	0	2892342	Rubia wallichiana	0	1905583	Rubia wallichiana	0	NO	688
temp_lotus_simple.txt	689	Lysionotus denticulosus	Lysionotus denticulosus	ncbi	640809	Lysionotus denticulosus	0	Raw / Exact DB / Canonical match	6QR43	Lysionotus denticulosus	0	EOL-000000353318	Lysionotus denticulosus	0	3823596	Lysionotus denticulosus	0	640809	Lysionotus denticulosus	0	NO	689
temp_lotus_simple.txt	690	Flemingia macrophylla	Flemingia macrophylla	ncbi	520843	Flemingia macrophylla	0	Raw / Exact DB / Canonical match	6J8V6	Flemingia macrophylla	0	EOL-000000476013	Flemingia macrophylla	0	5359866|7601084|7848561	Flemingia macrophylla|Flemingia macrophylla|Flemingia macrophylla	2	520843	Flemingia macrophylla	0	NO	690
temp_lotus_simple.txt	691	Primula macrophylla	Primula macrophylla	ncbi	487793	Primula macrophylla	0	Raw / Exact DB / Canonical match	4MD42	Primula macrophylla	0	EOL-000000327643	Primula macrophylla	0	8090966	Primula macrophylla	0	487793	Primula macrophylla	0	NO	691
temp_lotus_simple.txt	692	Ligularia macrophylla	Ligularia macrophylla	ncbi	2126606	Ligularia macrophylla	0	Raw / Exact DB / Canonical match	7296X	Ligularia macrophylla	0	EOL-000000248081	Ligularia macrophylla	0	5395531	Ligularia macrophylla	0	2126606	Ligularia macrophylla	0	NO	692
temp_lotus_simple.txt	693	Goniophlebium niponicum	Goniophlebium niponicum	ncbi	126675	Goniophlebium niponicum	0	Raw / Exact DB / Canonical match	3GX5L	Goniophlebium niponicum	0	EOL-000000508715	Goniophlebium	11	5733753	Goniophlebium niponicum	0	126675	Goniophlebium niponicum	0	NO	693
temp_lotus_simple.txt	694	Mussaenda macrophylla	Mussaenda macrophylla	ncbi	1043500	Mussaenda macrophylla	0	Raw / Exact DB / Canonical match	44QPV	Mussaenda macrophylla	0	EOL-000000294166	Mussaenda macrophylla	0	2892409	Mussaenda macrophylla	0	1043500	Mussaenda macrophylla	0	NO	694
temp_lotus_simple.txt	695	Zanthoxylum myriacanthum	Zanthoxylum myriacanthum	ncbi	1009510	Zanthoxylum myriacanthum	0	Raw / Exact DB / Canonical match	5CWL6	Zanthoxylum myriacanthum	0	EOL-000000456761	Zanthoxylum myriacanthum	0	7859167	Zanthoxylum myriacanthum	0	1009510	Zanthoxylum myriacanthum	0	NO	695
temp_lotus_simple.txt	696	Tinomiscium petiolare	Tinomiscium petiolare	ncbi	382115	Tinomiscium petiolare	0	Raw / Exact DB / Canonical match	573MZ	Tinomiscium petiolare	0	EOL-000000200184	Tinomiscium petiolare	0	7388872	Tinomiscium petiolare	0	382115	Tinomiscium petiolare	0	NO	696
temp_lotus_simple.txt	697	Brachystegia nigerica	Brachystegia nigerica	ncbi	2879473	Brachystegia nigerica	0	Raw / Exact DB / Canonical match	N25C	Brachystegia nigerica	0	EOL-000000469008	Brachystegia nigerica	0	2952680	Brachystegia nigerica	0	2879473	Brachystegia nigerica	0	NO	697
temp_lotus_simple.txt	698	Carpesium macrocephalum	Carpesium macrocephalum	ncbi	557628	Carpesium macrocephalum	0	Raw / Exact DB / Canonical match	RFQ7	Carpesium macrocephalum	0	EOL-000000257105	Carpesium macrocephalum	0	3094826	Carpesium macrocephalum	0	557628	Carpesium macrocephalum	0	NO	698
temp_lotus_simple.txt	699	Heliotropium marifolium	Heliotropium marifolium	ncbi	2083023	Heliotropium marifolium	0	Raw / Exact DB / Canonical match	B5JCV	Euploca marifolia marifolia	1	EOL-000000312129	Heliotropium marifolium	0	10862564	Euploca scabra	1	2083023	Heliotropium marifolium	0	NO	699
temp_lotus_simple.txt	700	Codonopsis macrocalyx	Codonopsis macrocalyx	ncbi	1678352	Codonopsis macrocalyx	0	Raw / Exact DB / Canonical match	WPV6	Codonopsis benthamii	1	EOL-000000227140	Codonopsis benthamii	6	5412871	Codonopsis benthamii	1	1678352	Codonopsis macrocalyx	0	NO	700
temp_lotus_simple.txt	701	Ligularia duciformis	Ligularia duciformis	ncbi	262731	Ligularia duciformis	0	Raw / Exact DB / Canonical match	728VP	Ligularia duciformis	0	EOL-000000248056	Ligularia duciformis	0	5395497	Ligularia duciformis	0	262731	Ligularia duciformis	0	NO	701
temp_lotus_simple.txt	702	Semiaquilegia adoxoides	Semiaquilegia adoxoides	ncbi	349366	Semiaquilegia adoxoides	0	Raw / Exact DB / Canonical match	4WG2S	Semiaquilegia adoxoides	0	EOL-000000196248	Semiaquilegia adoxoides	0	7276576	Semiaquilegia adoxoides	0	349366	Semiaquilegia adoxoides	0	NO	702
temp_lotus_simple.txt	703	Adenophora coelestis	Adenophora coelestis	ncbi	1392103	Adenophora coelestis	0	Raw / Exact DB / Canonical match	9ZR7	Adenophora coelestis	0	EOL-000000227344	Adenophora coelestis	0	5409491	Adenophora coelestis	0	1392103	Adenophora coelestis	0	NO	703
temp_lotus_simple.txt	704	Geum rupestre	Geum rupestre	ncbi	148910	Geum rupestre	0	Raw / Exact DB / Canonical match	3FYDJ	Geum rupestre	0	EOL-000000440070	Geum rupestre	0	5369802	Geum rupestre	0	148910	Geum rupestre	0	NO	704
temp_lotus_simple.txt	705	Artemisia anomala	Artemisia anomala	ncbi	714449	Artemisia anomala	0	Raw / Exact DB / Canonical match	GW2X	Artemisia anomala	0	EOL-000000258976	Artemisia anomala	0	3121446	Artemisia anomala	0	714449	Artemisia anomala	0	NO	705
temp_lotus_simple.txt	706	Zanthoxylum simulans	Zanthoxylum simulans	ncbi	328402	Zanthoxylum simulans	0	Raw / Exact DB / Canonical match	5CWQT	Zanthoxylum simulans	0	EOL-000000456886	Zanthoxylum simulans	0	3834219	Zanthoxylum simulans	0	328402	Zanthoxylum simulans	0	NO	706
temp_lotus_simple.txt	707	Cremanthodium arnicoides	Cremanthodium arnicoides	ncbi	2126564	Cremanthodium arnicoides	0	Raw / Exact DB / Canonical match	ZB3Y	Cremanthodium arnicoides	0	EOL-000000253248	Cremanthodium arnicoides	0	3137258	Cremanthodium arnicoides	0	2126564	Cremanthodium arnicoides	0	NO	707
temp_lotus_simple.txt	708	Salvia amplexicaulis	Salvia amplexicaulis	ncbi	268888	Salvia amplexicaulis	0	Raw / Exact DB / Canonical match	6XFDZ	Salvia amplexicaulis	0	EOL-000000345636	Salvia amplexicaulis	0	7367642	Salvia amplexicaulis	0	268888	Salvia amplexicaulis	0	NO	708
temp_lotus_simple.txt	709	Aristolochia mollissima	Aristolochia mollissima	ncbi	158558	Aristolochia mollissima	0	Raw / Exact DB / Canonical match	7WRS2	Isotrema mollissimum	1	EOL-000000493734	Aristolochia mollissima	0	10906120	Isotrema mollissimum	1	158558	Aristolochia mollissima	0	NO	709
temp_lotus_simple.txt	710	Phyllanthus reticulatus	Phyllanthus reticulatus	ncbi	296037	Phyllanthus reticulatus	0	Raw / Exact DB / Canonical match	4H4FC	Phyllanthus reticulatus	0	EOL-000000392531	Phyllanthus reticulatus	0	5382478	Phyllanthus reticulatus	0	296037	Phyllanthus reticulatus	0	NO	710
temp_lotus_simple.txt	711	Microglossa pyrifolia	Microglossa pyrifolia	ncbi	1898725	Microglossa pyrifolia	0	Raw / Exact DB / Canonical match	42WWR	Microglossa pyrifolia	0	EOL-000000271592	Microglossa pyrifolia	0	5396042	Microglossa pyrifolia	0	1898725	Microglossa pyrifolia	0	NO	711
temp_lotus_simple.txt	712	Artemisia lancea	Artemisia lancea	ncbi	2291100	Artemisia lancea	0	Raw / Exact DB / Canonical match	GWJL	Artemisia lancea	0	EOL-000000258903	Artemisia lancea	0	3120857	Artemisia lancea	0	2291100	Artemisia lancea	0	NO	712
temp_lotus_simple.txt	713	Glycosmis parviflora	Glycosmis parviflora	ncbi	159048	Glycosmis parviflora	0	Raw / Exact DB / Canonical match	3GFBR	Glycosmis parviflora	0	EOL-000000458864	Glycosmis parviflora	0	7732678	Glycosmis parviflora	0	159048	Glycosmis parviflora	0	NO	713
temp_lotus_simple.txt	714	Sabia parviflora	Sabia parviflora	ncbi	710636	Sabia parviflora	0	Raw / Exact DB / Canonical match	4TVCF	Sabia parviflora	0	EOL-000000204543	Sabia parviflora	0	8238324	Sabia parviflora	0	710636	Sabia parviflora	0	NO	714
temp_lotus_simple.txt	715	Ophiorrhiza liukiuensis	Ophiorrhiza liukiuensis	ncbi	489897	Ophiorrhiza liukiuensis	0	Raw / Exact DB / Canonical match	49ZDP	Ophiorrhiza kuroiwae	1	EOL-000000295470	Ophiorrhiza kuroiwae	6	5829608	Ophiorrhiza kuroiwae	1	489897	Ophiorrhiza liukiuensis	0	NO	715
temp_lotus_simple.txt	716	Saussurea parviflora	Saussurea parviflora	ncbi	238949	Saussurea parviflora	0	Raw / Exact DB / Canonical match	79RR6	Saussurea parviflora	0	EOL-000000246002	Saussurea parviflora	0	5404641	Saussurea parviflora	0	238949	Saussurea parviflora	0	NO	716
temp_lotus_simple.txt	717	Neolitsea parvigemma	Neolitsea parvigemma	ncbi	2306984	Neolitsea parvigemma	0	Raw / Exact DB / Canonical match	46L83	Neolitsea parvigemma	0	EOL-000000501085	Neolitsea parvigemma	0	4179373	Neolitsea parvigemma	0	2306984	Neolitsea parvigemma	0	NO	717
temp_lotus_simple.txt	718	Oriastrum lycopodioides	Oriastrum lycopodioides	ncbi	3046662	Oriastrum lycopodioides	0	Raw / Exact DB / Canonical match	755TC	Oriastrum lycopodioides	0	EOL-000000252905	Oriastrum lycopodioides	0	3141502	Oriastrum lycopodioides	0	3046662	Oriastrum lycopodioides	0	NO	718
temp_lotus_simple.txt	719	Phanera retusa	Phanera retusa	ncbi	1779206	Phanera retusa	0	Raw / Exact DB / Canonical match	9FPNG	Phanera roxburghiana	1	EOL-000000462241	Fabaceae	12	11892517	Phanera roxburghiana	1	1779206	Phanera retusa	0	NO	719
temp_lotus_simple.txt	720	Glycine max	Glycine max	ncbi	3847	Glycine max	0	Raw / Exact DB / Canonical match	3GF5W|3GF5X|3GF5Y	Glycine max|Glycine max|Glycine max	2	EOL-000000466337|EOL-000002323099|EOL-000002323122	Glycine max|Glycine max|Glycine max	2	5359660	Glycine max	0	3847	Glycine max	0	NO	720
temp_lotus_simple.txt	721	Rosa taiwanensis	Rosa taiwanensis	ncbi	1826188	Rosa taiwanensis	0	Raw / Exact DB / Canonical match	78WFD	Rosa taiwanensis	0	EOL-000000441861	Rosa taiwanensis	0	3010557	Rosa taiwanensis	0	1826188	Rosa taiwanensis	0	NO	721
temp_lotus_simple.txt	722	Mosla dianthera	Mosla dianthera	ncbi	1874238	Mosla dianthera	0	Raw / Exact DB / Canonical match	44G4R	Mosla dianthera	0	EOL-000000347813	Mosla dianthera	0	2926630	Mosla dianthera	0	1874238	Mosla dianthera	0	NO	722
temp_lotus_simple.txt	723	Phyllanthus oligospermus	Phyllanthus oligospermus	ncbi	586100	Phyllanthus oligospermus	0	Raw / Exact DB / Canonical match	4H48P	Phyllanthus oligospermus	0	EOL-000000393073	Phyllanthus oligospermus	0	5382328	Phyllanthus oligospermus	0	586100	Phyllanthus oligospermus	0	NO	723
temp_lotus_simple.txt	724	Sapium rigidifolium	Sapium rigidifolium	ncbi	139771	Sapium	11	Recursive / Nearest match / Genus level	79L82	Sapium rigidifolium	0	EOL-000000391443	Sapium	11	5379894	Sapium rigidifolium	0	139771	Sapium	11	MAYBE	724
temp_lotus_simple.txt	725	Neolitsea acuminatissima	Neolitsea acuminatissima	ncbi	2803928	Neolitsea acuminatissima	0	Raw / Exact DB / Canonical match	46L57	Neolitsea acuminatissima	0	EOL-000000501042	Neolitsea acuminatissima	0	4180432	Neolitsea acuminatissima	0	2803928	Neolitsea acuminatissima	0	NO	725
temp_lotus_simple.txt	726	Lespedeza juncea	Lespedeza juncea	ncbi	688283	Lespedeza juncea	0	Raw / Exact DB / Canonical match	723FS	Lespedeza juncea	0	EOL-000000486842	Lespedeza juncea	0	8458528	Lespedeza juncea	0	688283	Lespedeza juncea	0	NO	726
temp_lotus_simple.txt	727	Zanthoxylum wutaiense	Zanthoxylum wutaiense	ncbi	697043	Zanthoxylum wutaiense	0	Raw / Exact DB / Canonical match	5CWTG	Zanthoxylum wutaiense	0	EOL-000000456710	Zanthoxylum wutaiense	0	3833102	Zanthoxylum wutaiense	0	697043	Zanthoxylum wutaiense	0	NO	727
temp_lotus_simple.txt	728	Melicope semecarpifolia	Melicope semecarpifolia	ncbi	697038	Melicope semecarpifolia	0	Raw / Exact DB / Canonical match	3ZF5X	Melicope semecarpifolia	0	EOL-000000457908	Melicope semecarpifolia	0	3831500	Melicope semecarpifolia	0	697038	Melicope semecarpifolia	0	NO	728
temp_lotus_simple.txt	729	Aglaia roxburghiana	Aglaia roxburghiana	ncbi	201007	Aglaia elaeagnoidea	6	Recursive / Single match	65RP9	Aglaia elaeagnoidea	1	EOL-000000455431	Aglaia elaeagnoidea	6	5598022	Aglaia roxburghiana	0	201007	Aglaia elaeagnoidea	6	NO	729
temp_lotus_simple.txt	730	Vitex quinata	Vitex quinata	ncbi	167923	Vitex quinata	0	Raw / Exact DB / Canonical match	5BLBK	Vitex quinata	0	EOL-000000349073	Vitex quinata	0	8276186	Vitex quinata	0	167923	Vitex quinata	0	NO	730
temp_lotus_simple.txt	731	Centrosema pubescens	Centrosema pubescens	ncbi	185703	Centrosema pubescens	0	Raw / Exact DB / Canonical match	SBHQ	Centrosema pubescens	0	EOL-000000472668	Centrosema pubescens	0	2964904	Centrosema pubescens	0	185703	Centrosema pubescens	0	NO	731
temp_lotus_simple.txt	732	Diospyros morrisiana	Diospyros morrisiana	ncbi	1008904	Diospyros morrisiana	0	Raw / Exact DB / Canonical match	6CWN2	Diospyros morrisiana	0	EOL-000000319760	Diospyros morrisiana	0	9249842	Diospyros morrisiana	0	1008904	Diospyros morrisiana	0	NO	732
temp_lotus_simple.txt	733	Ferula kirialovii	Ferula kirialovii	ncbi	555418	Ferula kirialovii	0	Raw / Exact DB / Canonical match	6HS4V	Ferula kirialovii	0	EOL-000000278210	Ferula kirialovii	0	3637992	Ferula kirialovii	0	555418	Ferula kirialovii	0	NO	733
temp_lotus_simple.txt	734	Euchresta japonica	Euchresta japonica	ncbi	256639	Euchresta japonica	0	Raw / Exact DB / Canonical match	3BT9X	Euchresta japonica	0	EOL-000000465838	Euchresta japonica	0	2951881	Euchresta japonica	0	256639	Euchresta japonica	0	NO	734
temp_lotus_simple.txt	735	Murraya euchrestifolia	Murraya euchrestifolia	ncbi	1224773	Murraya euchrestifolia	0	Raw / Exact DB / Canonical match	44N62	Murraya euchrestifolia	0	EOL-000000457466	Murraya euchrestifolia	0	5594630	Murraya euchrestifolia	0	1224773	Murraya euchrestifolia	0	NO	735
temp_lotus_simple.txt	736	Artemisia igniaria	Artemisia igniaria	ncbi	1238151	Artemisia igniaria	0	Raw / Exact DB / Canonical match	GWFL	Artemisia igniaria	0	EOL-000000259194	Artemisia igniaria	0	3121054	Artemisia igniaria	0	1238151	Artemisia igniaria	0	NO	736
temp_lotus_simple.txt	737	Patrinia rupestris	Patrinia rupestris	ncbi	59172	Patrinia rupestris	0	Raw / Exact DB / Canonical match	765LW	Patrinia rupestris	0	EOL-000000307026	Patrinia rupestris	0	6058845	Patrinia rupestris	0	59172	Patrinia rupestris	0	NO	737
temp_lotus_simple.txt	738	Zanthoxylum piasezkii	Zanthoxylum piasezkii	ncbi	1752150	Zanthoxylum piasezkii	0	Raw / Exact DB / Canonical match	5CWNB	Zanthoxylum piasezkii	0	EOL-000000456757	Zanthoxylum piasezkii	0	3835358	Zanthoxylum piasezkii	0	1752150	Zanthoxylum piasezkii	0	NO	738
temp_lotus_simple.txt	739	Aristolochia kwangsiensis	Aristolochia kwangsiensis	ncbi	158552	Aristolochia kwangsiensis	0	Raw / Exact DB / Canonical match	7WRRP	Isotrema kwangsiense	1	EOL-000000493777	Aristolochia kwangsiensis	0	11149188	Aristolochia kwangsiensis	0	158552	Aristolochia kwangsiensis	0	NO	739
temp_lotus_simple.txt	740	Delphinium tatsienense	Delphinium tatsienense	ncbi	1045312	Delphinium tatsienense	0	Raw / Exact DB / Canonical match	34JPX	Delphinium tatsienense	0	EOL-000000196684	Delphinium tatsienense	0	7277564	Delphinium tatsienense	0	1045312	Delphinium tatsienense	0	NO	740
temp_lotus_simple.txt	741	Kadsura heteroclita	Kadsura heteroclita	ncbi	124781	Kadsura heteroclita	0	Raw / Exact DB / Canonical match	3QXWM	Kadsura heteroclita	0	EOL-000000489025	Kadsura heteroclita	0	3745235	Kadsura heteroclita	0	124781	Kadsura heteroclita	0	NO	741
temp_lotus_simple.txt	742	Saussurea cordifolia	Saussurea cordifolia	ncbi	3030892	Saussurea cordifolia	0	Raw / Exact DB / Canonical match	6XRPT	Saussurea cordifolia	0	EOL-000000245772	Saussurea cordifolia	0	5300845	Saussurea cordifolia	0	3030892	Saussurea cordifolia	0	NO	742
temp_lotus_simple.txt	743	Adenophora stenophylla	Adenophora stenophylla	ncbi	226228	Adenophora stenophylla	0	Raw / Exact DB / Canonical match	652S4	Adenophora stenophylla	0	EOL-000000227332	Adenophora stenophylla	0	5409424	Adenophora stenophylla	0	226228	Adenophora stenophylla	0	NO	743
temp_lotus_simple.txt	744	Lepisorus contortus	Lepisorus contortus	ncbi	699669	Lepisorus contortus	0	Raw / Exact DB / Canonical match	B9S54	Lepisorus contortus	0	EOL-000000509239	Lepisorus contortus	0	4025651	Lepisorus contortus	0	699669	Lepisorus contortus	0	NO	744
temp_lotus_simple.txt	745	Lophanthus chinensis	Lophanthus chinensis	ncbi	2668598	Lophanthus chinensis	0	Raw / Exact DB / Canonical match	46XR5	Nepeta lophanthus	1	EOL-000000347338	Lophanthus chinensis	0	5606018	Lophanthus chinensis	0	2668598	Lophanthus chinensis	0	NO	745
temp_lotus_simple.txt	746	Codonopsis subscaposa	Codonopsis subscaposa	ncbi	1392606	Codonopsis subscaposa	0	Raw / Exact DB / Canonical match	WPXM	Codonopsis subscaposa	0	EOL-000000227129	Codonopsis subscaposa	0	5412990	Codonopsis subscaposa	0	1392606	Codonopsis subscaposa	0	NO	746
temp_lotus_simple.txt	747	Codonopsis clematidea	Codonopsis clematidea	ncbi	942849	Codonopsis clematidea	0	Raw / Exact DB / Canonical match	WPVL	Codonopsis clematidea	0	EOL-000000227151	Codonopsis clematidea	0	8569825	Codonopsis clematidea	0	942849	Codonopsis clematidea	0	NO	747
temp_lotus_simple.txt	748	Inula japonica	Inula japonica	ncbi	453958	Inula japonica	0	Raw / Exact DB / Canonical match	6MVGD	Inula japonica	0	EOL-000000254582	Inula japonica	0	3148520	Inula japonica	0	453958	Inula japonica	0	NO	748
temp_lotus_simple.txt	749	Microtropis japonica	Microtropis japonica	ncbi	1089418	Microtropis japonica	0	Raw / Exact DB / Canonical match	9KGSN	Microtropis japonica	0	EOL-000000460282	Microtropis japonica	0	10516307	Microtropis japonica	0	1089418	Microtropis japonica	0	NO	749
temp_lotus_simple.txt	750	Polyalthia suberosa	Polyalthia suberosa	ncbi	105757	Polyalthia suberosa	0	Raw / Exact DB / Canonical match	4KZRM	Polyalthia suberosa	0	EOL-000000491465	Polyalthia suberosa	0	3156325	Polyalthia suberosa	0	105757	Polyalthia suberosa	0	NO	750
temp_lotus_simple.txt	751	Saussurea muliensis	Saussurea muliensis	ncbi	254917	Saussurea muliensis	0	Raw / Exact DB / Canonical match	6Y3QT	Saussurea muliensis	0	EOL-000000245694	Saussurea muliensis	0	5404646	Saussurea muliensis	0	254917	Saussurea muliensis	0	NO	751
temp_lotus_simple.txt	752	Cryptocarya amygdalina	Cryptocarya amygdalina	ncbi	2580221	Cryptocarya amygdalina	0	Raw / Exact DB / Canonical match	ZV88	Cryptocarya amygdalina	0	EOL-000000499400	Cryptocarya amygdalina	0	4178658	Cryptocarya amygdalina	0	2580221	Cryptocarya amygdalina	0	NO	752
temp_lotus_simple.txt	753	Adenophora hunanensis	Adenophora hunanensis	ncbi	187270	Adenophora hunanensis	0	Raw / Exact DB / Canonical match	7J89V	Adenophora petiolata hunanensis	1	EOL-000000227377	Adenophora petiolata subsp. hunanensis (Nannf.) D.Y.Hong & S.Ge	6	7956472	Adenophora petiolata hunanensis	1	187270	Adenophora hunanensis	0	NO	753
temp_lotus_simple.txt	754	Rhodiola linearifolia	Rhodiola linearifolia	ncbi	1439919	Rhodiola linearifolia	0	Raw / Exact DB / Canonical match	6X6M7|6X6NX	Rhodiola kirilowii|Rhodiola sinuata	8	EOL-000000370148|EOL-000000370193	Rhodiola kirilowii|Rhodiola sinuata	8	4199303|7334350	Rhodiola sinuata|Rhodiola kirilowii	2	1439919	Rhodiola linearifolia	0	NO	754
temp_lotus_simple.txt	755	Brandisia hancei	Brandisia hancei	ncbi	255883	Brandisia hancei	0	Raw / Exact DB / Canonical match	N6ZQ	Brandisia hancei	0	EOL-000000340008	Brandisia hancei	0	3732880	Brandisia hancei	0	255883	Brandisia hancei	0	NO	755
temp_lotus_simple.txt	756	Wendlandia tinctoria	Wendlandia tinctoria	ncbi	499984	Wendlandia tinctoria	0	Raw / Exact DB / Canonical match	5BX7V	Wendlandia tinctoria	0	EOL-000000300621	Wendlandia tinctoria	0	5338713	Wendlandia tinctoria	0	499984	Wendlandia tinctoria	0	NO	756
temp_lotus_simple.txt	757	Debregeasia saeneb	Debregeasia saeneb	ncbi	1037061	Debregeasia saeneb	0	Raw / Exact DB / Canonical match	34CLP	Debregeasia saeneb	0	EOL-000000448658	Debregeasia saeneb	0	4099243	Debregeasia saeneb	0	1037061	Debregeasia saeneb	0	NO	757
temp_lotus_simple.txt	758	Drynaria quercifolia	Drynaria quercifolia	ncbi	272679	Aglaomorpha quercifolia	1	Raw / Exact DB / Synonym match	37V2H	Drynaria quercifolia	0	EOL-000000509086	Aglaomorpha quercifolia	6	7126715	Drynaria quercifolia	0	272679	Aglaomorpha quercifolia	1	NO	758
temp_lotus_simple.txt	759	Eleocharis acutangula	Eleocharis acutangula	ncbi	679952	Eleocharis acutangula	0	Raw / Exact DB / Canonical match	3976C	Eleocharis acutangula	0	EOL-000000122166	Eleocharis acutangula	0	2716800	Eleocharis acutangula	0	679952	Eleocharis acutangula	0	NO	759
temp_lotus_simple.txt	760	Salvia officinalis	Salvia officinalis	ncbi	38868	Salvia officinalis	0	Raw / Exact DB / Canonical match	6XH46	Salvia officinalis	0	EOL-000000345283	Salvia officinalis	0	2927004	Salvia officinalis	0	38868	Salvia officinalis	0	NO	760
temp_lotus_simple.txt	761	Citrus tankan	Citrus tankan	ncbi	1008980	Citrus tankan	0	Raw / Exact DB / Canonical match	VMM2|VMN6	Citrus reticulata|Citrus aurantium	2	EOL-000000458902|EOL-000000458920	Citrus aurantium|Citrus reticulata	8	3190172	Citrus reticulata	1	1008980	Citrus tankan	0	NO	761
temp_lotus_simple.txt	762	Heliotropium ellipticum	Heliotropium ellipticum	ncbi	2171543	Heliotropium ellipticum	0	Raw / Exact DB / Canonical match	3KCF4	Heliotropium ellipticum	0	EOL-000000312066	Heliotropium ellipticum	0	4066187	Heliotropium ellipticum	0	2171543	Heliotropium ellipticum	0	NO	762
temp_lotus_simple.txt	763	Ferula assa-foetida	Ferula assa-foetida	ncbi	52471	Ferula assa-foetida	0	Raw / Exact DB / Canonical match	6HSC4	Ferula assa-foetida	0	EOL-000000278243	Ferula assa-foetida	0	8113074	Ferula assa-foetida	0	52471	Ferula assa-foetida	0	NO	763
temp_lotus_simple.txt	764	Mallotus pallidus	Mallotus pallidus	ncbi	396490	Mallotus pallidus	0	Raw / Exact DB / Canonical match	3XPZR	Mallotus pallidus	0	EOL-000000384710	Mallotus pallidus	0	11336093|5378688	Mallotus pallidus|Mallotus pallidus	2	396490	Mallotus pallidus	0	NO	764
temp_lotus_simple.txt	765	Neolitsea buisanensis	Neolitsea buisanensis	ncbi	1609884	Neolitsea buisanensis	0	Raw / Exact DB / Canonical match	46L5T	Neolitsea buisanensis	0	EOL-000000501076	Neolitsea buisanensis	0	7304495	Neolitsea buisanensis	0	1609884	Neolitsea buisanensis	0	NO	765
temp_lotus_simple.txt	766	Hymenodictyon orixense	Hymenodictyon orixense	ncbi	768888	Hymenodictyon orixense	0	Raw / Exact DB / Canonical match	3NJPY	Hymenodictyon orixense	0	EOL-000000302319	Hymenodictyon orixense	0	2904440	Hymenodictyon orixense	0	768888	Hymenodictyon orixense	0	NO	766
temp_lotus_simple.txt	767	Hedychium villosum	Hedychium villosum	ncbi	199644	Hedychium villosum	0	Raw / Exact DB / Canonical match	3JZSN	Hedychium villosum	0	EOL-000000144912	Hedychium villosum	0	2758673	Hedychium villosum	0	199644	Hedychium villosum	0	NO	767
temp_lotus_simple.txt	768	Artemisia vestita	Artemisia vestita	ncbi	1811969	Artemisia vestita	0	Raw / Exact DB / Canonical match	GX3D	Artemisia vestita	0	EOL-000000259303	Artemisia vestita	0	8375316	Artemisia vestita	0	1811969	Artemisia vestita	0	NO	768
temp_lotus_simple.txt	769	Petasites tricholobus	Petasites tricholobus	ncbi	186966	Petasites tricholobus	0	Raw / Exact DB / Canonical match	4FD2Q	Petasites tricholobus	0	EOL-000000256840	Petasites tricholobus	0	3088318	Petasites tricholobus	0	186966	Petasites tricholobus	0	NO	769
temp_lotus_simple.txt	770	Viburnum cylindricum	Viburnum cylindricum	ncbi	237931	Viburnum cylindricum	0	Raw / Exact DB / Canonical match	5BC6P	Viburnum cylindricum	0	EOL-000000308089	Viburnum cylindricum	0	3856469	Viburnum cylindricum	0	237931	Viburnum cylindricum	0	NO	770
temp_lotus_simple.txt	771	Stephania sinica	Stephania sinica	ncbi	1501472	Stephania sinica	0	Raw / Exact DB / Canonical match	52BTF	Stephania sinica	0	EOL-000000200313	Stephania sinica	0	5592751	Stephania sinica	0	1501472	Stephania sinica	0	NO	771
temp_lotus_simple.txt	772	Lobelia davidii	Lobelia davidii	ncbi	1715890	Lobelia davidii	0	Raw / Exact DB / Canonical match	3VRL8	Lobelia davidii	0	EOL-000000226629	Lobelia davidii	0	5409056	Lobelia davidii	0	1715890	Lobelia davidii	0	NO	772
temp_lotus_simple.txt	773	Convolvulus arvensis	Convolvulus arvensis	ncbi	4123	Convolvulus arvensis	0	Raw / Exact DB / Canonical match	5ZXFY	Convolvulus arvensis	0	EOL-000000313916	Convolvulus arvensis	0	2928390	Convolvulus arvensis	0	4123	Convolvulus arvensis	0	NO	773
temp_lotus_simple.txt	774	Delphinium shawurense	Delphinium shawurense	ncbi	46246	Delphinium	11	Recursive / Nearest match / Genus level	34JMZ	Delphinium shawurense	0	EOL-000000196592	Delphinium shawurense	0	7277679	Delphinium shawurense	0	46246	Delphinium	11	MAYBE	774
temp_lotus_simple.txt	775	Dicliptera riparia	Dicliptera riparia	ncbi	76361	Dicliptera	11	Recursive / Nearest match / Genus level	35Q9N	Dicliptera riparia	0	EOL-000000357630	Dicliptera riparia	0	5575125	Dicliptera riparia	0	76361	Dicliptera	11	MAYBE	775
temp_lotus_simple.txt	776	Adenophora potaninii	Adenophora potaninii	ncbi	82277	Adenophora potaninii	0	Raw / Exact DB / Canonical match	64R43	Adenophora potaninii	0	EOL-000000227350	Adenophora potaninii	0	5409669	Adenophora potaninii	0	82277	Adenophora potaninii	0	NO	776
temp_lotus_simple.txt	777	Commelina undulata	Commelina undulata	ncbi	4743	Commelina	11	Recursive / Nearest match / Genus level	5ZSFG	Commelina undulata	0	EOL-000000143939	Commelina undulata	0	2763969	Commelina undulata	0	4743	Commelina	11	MAYBE	777
temp_lotus_simple.txt	778	Cipadessa baccifera	Cipadessa baccifera	ncbi	43897	Cipadessa baccifera	0	Raw / Exact DB / Canonical match	VFMP	Cipadessa baccifera	0	EOL-000000455050	Cipadessa baccifera	0	3851819	Cipadessa baccifera	0	43897	Cipadessa baccifera	0	NO	778
temp_lotus_simple.txt	779	Gundelia tournefortii	Gundelia tournefortii	ncbi	165083	Gundelia tournefortii	0	Raw / Exact DB / Canonical match	3HM6M	Gundelia tournefortii	0	EOL-000000270137	Gundelia tournefortii	0	3087520	Gundelia tournefortii	0	165083	Gundelia tournefortii	0	NO	779
temp_lotus_simple.txt	780	Diospyros maritima	Diospyros maritima	ncbi	413758	Diospyros maritima	0	Raw / Exact DB / Canonical match	6CWLN	Diospyros maritima	0	EOL-000000319560	Diospyros maritima	0	3032994	Diospyros maritima	0	413758	Diospyros maritima	0	NO	780
temp_lotus_simple.txt	781	Andrachne telephioides	Andrachne telephioides	ncbi	300987	Andrachne telephioides	0	Raw / Exact DB / Canonical match	DQP6	Andrachne telephioides	0	EOL-000000393892	Andrachne telephioides	0	3079631	Andrachne telephioides	0	300987	Andrachne telephioides	0	NO	781
temp_lotus_simple.txt	782	Rhododendron latoucheae	Rhododendron latoucheae	ncbi	184576	Rhododendron latoucheae	0	Raw / Exact DB / Canonical match	6X6DQ	Rhododendron latoucheae	0	EOL-000000321987	Rhododendron latoucheae	0	7328541	Rhododendron latoucheae	0	184576	Rhododendron latoucheae	0	NO	782
temp_lotus_simple.txt	783	Glossogyne tenuifolia	Glossogyne tenuifolia	ncbi	260272	Glossogyne tenuifolia	0	Raw / Exact DB / Canonical match	3GDFN	Glossocardia bidens	1	EOL-000000251498	Glossocardia bidens	6	5390273	Glossocardia bidens	1	260272	Glossogyne tenuifolia	0	NO	783
temp_lotus_simple.txt	784	Prunus zippeliana	Prunus zippeliana	ncbi	232787	Prunus zippeliana	0	Raw / Exact DB / Canonical match	4N9BX	Prunus zippeliana	0	EOL-000000440637	Prunus zippeliana	0	3023356	Prunus zippeliana	0	232787	Prunus zippeliana	0	NO	784
temp_lotus_simple.txt	785	Engelhardia roxburghiana	Engelhardia roxburghiana	ncbi	139932	Engelhardia roxburghiana	0	Raw / Exact DB / Canonical match	39T2V	Engelhardia roxburghiana	0	EOL-000000415277	Engelhardia roxburghiana	0	8413198	Engelhardia roxburghiana	0	139932	Engelhardia roxburghiana	0	NO	785
temp_lotus_simple.txt	786	Ajania nubigena	Ajania nubigena	ncbi	2068726	Ajania nubigena	0	Raw / Exact DB / Canonical match	BDJS	Ajania nubigena	0	EOL-000000256310	Ajania nubigena	0	3112210	Ajania nubigena	0	2068726	Ajania nubigena	0	NO	786
temp_lotus_simple.txt	787	Ligularia atroviolacea	Ligularia atroviolacea	ncbi	358079	Ligularia atroviolacea	0	Raw / Exact DB / Canonical match	6PX85	Ligularia atroviolacea	0	EOL-000000247925	Ligularia atroviolacea	0	5395574	Ligularia atroviolacea	0	358079	Ligularia atroviolacea	0	NO	787
temp_lotus_simple.txt	788	Breynia fruticosa	Breynia fruticosa	ncbi	296042	Breynia fruticosa	0	Raw / Exact DB / Canonical match	5WQR4	Breynia fruticosa	0	EOL-000000394748	Breynia fruticosa	0	5383016	Breynia fruticosa	0	296042	Breynia fruticosa	0	NO	788
temp_lotus_simple.txt	789	Pulicaria gnaphalodes	Pulicaria gnaphalodes	ncbi	56534	Pulicaria	11	Recursive / Nearest match / Genus level	4QGCZ	Pulicaria gnaphalodes	0	EOL-000000268573	Pulicaria gnaphalodes	0	3095546	Pulicaria gnaphalodes	0	56534	Pulicaria	11	MAYBE	789
temp_lotus_simple.txt	790	Clausena dunniana	Clausena dunniana	ncbi	1224754	Clausena dunniana	0	Raw / Exact DB / Canonical match	VTL8	Clausena dunniana	0	EOL-000000458338	Clausena dunniana	0	7269472	Clausena dunniana	0	1224754	Clausena dunniana	0	NO	790
temp_lotus_simple.txt	791	Magnolia compressa	Magnolia compressa	ncbi	85872	Magnolia compressa	0	Raw / Exact DB / Canonical match	3XH7Z	Magnolia compressa	0	EOL-000000489485	Magnolia compressa	0	3153607	Magnolia compressa	0	85872	Magnolia compressa	0	NO	791
temp_lotus_simple.txt	792	Matteuccia struthiopteris	Matteuccia struthiopteris	ncbi	3277	Matteuccia struthiopteris	0	Raw / Exact DB / Canonical match	B9MDV	Matteuccia struthiopteris	0	EOL-000003015023	Matteuccia struthiopteris	0	2650999	Matteuccia struthiopteris	0	3277	Matteuccia struthiopteris	0	NO	792
temp_lotus_simple.txt	793	Phyllanthus urinaria	Phyllanthus urinaria	ncbi	296035	Phyllanthus urinaria	0	Raw / Exact DB / Canonical match	4H4Q8	Phyllanthus urinaria	0	EOL-000000393365	Phyllanthus urinaria	0	5382780	Phyllanthus urinaria	0	296035	Phyllanthus urinaria	0	NO	793
temp_lotus_simple.txt	794	Viola yedoensis	Viola yedoensis	ncbi	316493	Viola philippica	1	Raw / Exact DB / Synonym match	9RKT2	Viola philippica philippica	1	EOL-000000378925	Viola yedoensis	0	7296450	Viola yedoensis	0	316493	Viola philippica	1	NO	794
temp_lotus_simple.txt	795	Leucothoe grayana	Leucothoe grayana	ncbi	586123	Eubotryoides grayana	1	Raw / Exact DB / Synonym match	727KF	Leucothoe grayana	0	EOL-000000323103	Leucothoe grayana	0	7328839	Leucothoe grayana	0	586123	Eubotryoides grayana	1	NO	795
temp_lotus_simple.txt	796	Elliottia paniculata	Elliottia paniculata	ncbi	75585	Elliottia paniculata	0	Raw / Exact DB / Canonical match	39B5Z	Elliottia paniculata	0	EOL-000000324551	Elliottia paniculata	0	7328332	Elliottia paniculata	0	75585	Elliottia paniculata	0	NO	796
temp_lotus_simple.txt	797	Lindera glauca	Lindera glauca	ncbi	332435	Lindera glauca	0	Raw / Exact DB / Canonical match	6QG28	Lindera glauca	0	EOL-000000498972	Lindera glauca	0	7304540	Lindera glauca	0	332435	Lindera glauca	0	NO	797
temp_lotus_simple.txt	798	Hibiscus cannabinus	Hibiscus cannabinus	ncbi	229543	Hibiscus cannabinus	0	Raw / Exact DB / Canonical match	3LJKH	Hibiscus cannabinus	0	EOL-000000420408	Hibiscus cannabinus	0	3152547	Hibiscus cannabinus	0	229543	Hibiscus cannabinus	0	NO	798
temp_lotus_simple.txt	799	Lagerstroemia speciosa	Lagerstroemia speciosa	ncbi	122810	Lagerstroemia speciosa	0	Raw / Exact DB / Canonical match	3RX2Y	Lagerstroemia speciosa	0	EOL-000000412283	Lagerstroemia speciosa	0	3188724	Lagerstroemia speciosa	0	122810	Lagerstroemia speciosa	0	NO	799
temp_lotus_simple.txt	800	Picea obovata	Picea obovata	ncbi	331118	Picea obovata	0	Raw / Exact DB / Canonical match	4HQ46	Picea obovata	0	EOL-000000502879	Picea obovata	0	5284765	Picea obovata	0	331118	Picea obovata	0	NO	800
temp_lotus_simple.txt	801	Crataegus pinnatifida	Crataegus pinnatifida	ncbi	510735	Crataegus pinnatifida	0	Raw / Exact DB / Canonical match	Z8BB	Crataegus pinnatifida	0	EOL-000000442563	Crataegus pinnatifida	0	3014527	Crataegus pinnatifidus	1	510735	Crataegus pinnatifida	0	NO	801
temp_lotus_simple.txt	802	Pavonia schiedeana	Pavonia schiedeana	ncbi	1129471	Pavonia schiedeana	0	Raw / Exact DB / Canonical match	75VZW	Pavonia schiedeana	0	EOL-000000420178	Pavonia schiedeana	0	5618317	Pavonia schiedeana	0	1129471	Pavonia schiedeana	0	NO	802
temp_lotus_simple.txt	803	Nandina domestica	Nandina domestica	ncbi	41776	Nandina domestica	0	Raw / Exact DB / Canonical match	45LRX	Nandina domestica	0	EOL-000000201143	Nandina domestica	0	5371712	Nandina domestica	0	41776	Nandina domestica	0	NO	803
temp_lotus_simple.txt	804	Zanthoxylum ailanthoides	Zanthoxylum ailanthoides	ncbi	159071	Zanthoxylum ailanthoides	0	Raw / Exact DB / Canonical match	7GDDQ	Zanthoxylum ailanthoides	0	EOL-000000456699	Zanthoxylum ailanthoides	0	7269097	Zanthoxylum ailanthoides	0	159071	Zanthoxylum ailanthoides	0	NO	804
temp_lotus_simple.txt	805	Dalbergia sissoo	Dalbergia sissoo	ncbi	107308	Dalbergia sissoo	0	Raw / Exact DB / Canonical match	33Z9N	Dalbergia sissoo	0	EOL-000000469478	Dalbergia sissoo	0	2968532	Dalbergia sissoo	0	107308	Dalbergia sissoo	0	NO	805
temp_lotus_simple.txt	806	Aleurites moluccanus	Aleurites moluccanus	ncbi	123498	Aleurites moluccanus	0	Raw / Exact DB / Canonical match	BPW8	Aleurites moluccanus	0	EOL-000000388331	Aleurites moluccanus	0	4930679	Aleurites moluccanus	0	123498	Aleurites moluccanus	0	NO	806
temp_lotus_simple.txt	807	Coptis trifolia	Coptis trifolia	ncbi	38790	Coptis trifolia	0	Raw / Exact DB / Canonical match	Y736	Coptis trifolia	0	EOL-000000197834	Coptis trifolia	0	3033632	Coptis trifolia	0	38790	Coptis trifolia	0	NO	807
temp_lotus_simple.txt	808	Daphne gnidioides	Daphne gnidioides	ncbi	66679	Daphne	11	Recursive / Nearest match / Genus level	344T9	Daphne gnidioides	0	EOL-000000416466	Daphne gnidioides	0	5523428	Daphne gnidioides	0	66679	Daphne	11	MAYBE	808
temp_lotus_simple.txt	809	Parmentiera aculeata	Parmentiera aculeata	ncbi	1971483	Parmentiera aculeata	0	Raw / Exact DB / Canonical match	99RD8	Parmentiera aculeata	0	EOL-000000368040	Parmentiera aculeata	0	7533857	Parmentiera aculeata	0	1971483	Parmentiera aculeata	0	NO	809
temp_lotus_simple.txt	810	Picea jezoensis	Picea jezoensis	ncbi	67778	Picea jezoensis	0	Raw / Exact DB / Canonical match	4HQ39	Picea jezoensis	0	EOL-000000502928	Picea jezoensis	0	5284798	Picea jezoensis	0	67778	Picea jezoensis	0	NO	810
temp_lotus_simple.txt	811	Toxicodendron sylvestre	Toxicodendron sylvestre	ncbi	269722	Toxicodendron sylvestre	0	Raw / Exact DB / Canonical match	57LJJ	Toxicodendron sylvestre	0	EOL-000000451067	Toxicodendron sylvestre	0	4928886	Toxicodendron sylvestre	0	269722	Toxicodendron sylvestre	0	NO	811
temp_lotus_simple.txt	812	Plantago asiatica	Plantago asiatica	ncbi	197796	Plantago asiatica	0	Raw / Exact DB / Canonical match	6VNZC|77NZC	Plantago asiatica|Plantago asiatica	2	EOL-000000363959|EOL-000002324032	Plantago asiatica|Plantago asiatica	2	9118978	Plantago asiatica	0	197796	Plantago asiatica	0	NO	812
temp_lotus_simple.txt	813	Symplocarpus foetidus	Symplocarpus foetidus	ncbi	28477	Symplocarpus foetidus	0	Raw / Exact DB / Canonical match	53R6J	Symplocarpus foetidus	0	EOL-000000110885	Symplocarpus foetidus	0	2870117	Symplocarpus foetidus	0	28477	Symplocarpus foetidus	0	NO	813
temp_lotus_simple.txt	814	Alnus japonica	Alnus japonica	ncbi	109063	Alnus japonica	0	Raw / Exact DB / Canonical match	C2QM	Alnus japonica	0	EOL-000000415451	Alnus japonica	0	2876196	Alnus japonica	0	109063	Alnus japonica	0	NO	814
temp_lotus_simple.txt	815	Dioscorea oppositifolia	Dioscorea oppositifolia	ncbi	569628	Dioscorea oppositifolia	0	Raw / Exact DB / Canonical match	36D2B	Dioscorea oppositifolia	0	EOL-000000147880	Dioscorea oppositifolia	0	2754965	Dioscorea oppositifolia	0	569628	Dioscorea oppositifolia	0	NO	815
temp_lotus_simple.txt	816	Tecoma stans	Tecoma stans	ncbi	69904	Tecoma stans	0	Raw / Exact DB / Canonical match	99VSB	Tecoma stans	0	EOL-000000367829	Tecoma stans	0	3172492	Tecoma stans	0	69904	Tecoma stans	0	NO	816
temp_lotus_simple.txt	817	Jatropha dioica	Jatropha dioica	ncbi	2907117	Jatropha dioica	0	Raw / Exact DB / Canonical match	3QN8F	Jatropha dioica	0	EOL-000000387905	Jatropha dioica	0	3072862	Jatropha dioica	0	2907117	Jatropha dioica	0	NO	817
temp_lotus_simple.txt	818	Paederia foetida	Paederia foetida	ncbi	60087	Paederia foetida	0	Raw / Exact DB / Canonical match	6TJ4M	Paederia foetida	0	EOL-000000301548	Paederia foetida	0	2909527	Paederia foetida	0	60087	Paederia foetida	0	NO	818
temp_lotus_simple.txt	819	Osmanthus fragrans	Osmanthus fragrans	ncbi	93977	Osmanthus fragrans	0	Raw / Exact DB / Canonical match	74ZQZ	Osmanthus fragrans	0	EOL-000000336992	Osmanthus fragrans	0	3172278	Osmanthus fragrans	0	93977	Osmanthus fragrans	0	NO	819
temp_lotus_simple.txt	820	Juniperus horizontalis	Juniperus horizontalis	ncbi	669713	Juniperus horizontalis	0	Raw / Exact DB / Canonical match	6NGJ6	Juniperus horizontalis	0	EOL-000000502485	Juniperus horizontalis	0	2684410	Juniperus horizontalis	0	669713	Juniperus horizontalis	0	NO	820
temp_lotus_simple.txt	821	Cyperus conglomeratus	Cyperus conglomeratus	ncbi	1423382	Cyperus conglomeratus	0	Raw / Exact DB / Canonical match	33BXG	Cyperus conglomeratus	0	EOL-000000120649	Cyperus conglomeratus	0	2714301|7916287	Cyperus conglomeratus|Cyperus conglomeratus	2	1423382	Cyperus conglomeratus	0	NO	821
temp_lotus_simple.txt	822	Ancathia igniaria	Ancathia igniaria	ncbi	324585	Ancathia igniaria	0	Raw / Exact DB / Canonical match	DKCD	Ancathia igniaria	0	EOL-000000255728	Ancathia igniaria	0	3097009	Ancathia igniaria	0	324585	Ancathia igniaria	0	NO	822
temp_lotus_simple.txt	823	Chrozophora plicata	Chrozophora plicata	ncbi	316752	Chrozophora	11	Recursive / Nearest match / Genus level	5YK8C	Chrozophora plicata	0	EOL-000000391373	Chrozophora plicata	0	3054448	Chrozophora plicata	0	316752	Chrozophora	11	MAYBE	823
temp_lotus_simple.txt	824	Boerhavia repens	Boerhavia repens	ncbi	427792	Boerhavia repens	0	Raw / Exact DB / Canonical match	M9SW	Boerhavia repens	0	EOL-000000219481	Boerhavia repens	0	3086288	Boerhavia repens	0	427792	Boerhavia repens	0	NO	824
temp_lotus_simple.txt	825	Sambucus adnata	Sambucus adnata	ncbi	57203	Sambucus adnata	0	Raw / Exact DB / Canonical match	79HXV	Sambucus adnata	0	EOL-000000307993	Sambucus adnata	0	3857491	Sambucus adnata	0	57203	Sambucus adnata	0	NO	825
temp_lotus_simple.txt	826	Setaria glauca	Setaria glauca	ncbi	4543	Cenchrus americanus	1	Raw / Exact DB / Synonym match	69GLS	Cenchrus americanus	1	EOL-000000140592	Cenchrus americanus	6	7551033	Setaria glauca	0	4543	Cenchrus americanus	1	NO	826
temp_lotus_simple.txt	827	Ajuga postii	Ajuga postii	ncbi	38595	Ajuga	11	Recursive / Nearest match / Genus level	BDQV	Ajuga postii	0	EOL-000000349717	Ajuga postii	0	3886794	Ajuga postii	0	38595	Ajuga	11	MAYBE	827
temp_lotus_simple.txt	828	Ajuga taiwanensis	Ajuga taiwanensis	ncbi	946572	Ajuga taiwanensis	0	Raw / Exact DB / Canonical match	BDRT	Ajuga taiwanensis	0	EOL-000000349655	Ajuga taiwanensis	0	3886504	Ajuga taiwanensis	0	946572	Ajuga taiwanensis	0	NO	828
temp_lotus_simple.txt	829	Asphodeline globifera	Asphodeline globifera	ncbi	49695	Asphodeline	11	Recursive / Nearest match / Genus level	HD28	Asphodeline globifera	0	EOL-000000157644	Asphodeline globifera	0	2777117	Asphodeline globifera	0	49695	Asphodeline	11	MAYBE	829
temp_lotus_simple.txt	830	Euphorbia aleppica	Euphorbia aleppica	ncbi	1333886	Euphorbia aleppica	0	Raw / Exact DB / Canonical match	3CMS4	Euphorbia aleppica	0	EOL-000000390575	Euphorbia aleppica	0	3067011	Euphorbia aleppica	0	1333886	Euphorbia aleppica	0	NO	830
temp_lotus_simple.txt	831	Euphorbia petiolata	Euphorbia petiolata	ncbi	212954	Euphorbia petiolata	0	Raw / Exact DB / Canonical match	3CQ85	Euphorbia petiolata	0	EOL-000000390443	Euphorbia petiolata	0	7736449	Euphorbia petiolata	0	212954	Euphorbia petiolata	0	NO	831
temp_lotus_simple.txt	832	Centaurea regia	Centaurea regia	ncbi	2565749	Centaurea regia	0	Raw / Exact DB / Canonical match	S7BJ	Centaurea regia	0	EOL-000000232113	Centaurea regia	0	3128875	Centaurea regia	0	2565749	Centaurea regia	0	NO	832
temp_lotus_simple.txt	833	Echinops galalensis	Echinops galalensis	ncbi	32194	Echinops	11	Recursive / Nearest match / Genus level	38K2T	Echinops galalensis	0	EOL-000000265191	Echinops galalensis	0	5392744	Echinops galalensis	0	32194	Echinops	11	MAYBE	833
temp_lotus_simple.txt	834	Eclipta alba	Eclipta alba	ncbi	2448053	Eclipta alba	0	Raw / Exact DB / Canonical match	6DWJP	Eclipta alba	0	EOL-000000244351	Eclipta alba	0	5384955|7664274	Eclipta alba|Eclipta alba	2	2448053	Eclipta alba	0	NO	834
temp_lotus_simple.txt	835	Diospyros montana	Diospyros montana	ncbi	413762	Diospyros montana	0	Raw / Exact DB / Canonical match	6D8MM	Diospyros montana	0	EOL-000000319820	Diospyros montana	0	4070768	Diospyros montana	0	413762	Diospyros montana	0	NO	835
temp_lotus_simple.txt	836	Aglaia elaeagnoidea	Aglaia elaeagnoidea	ncbi	201007	Aglaia elaeagnoidea	0	Raw / Exact DB / Canonical match	65RP9	Aglaia elaeagnoidea	0	EOL-000000455431	Aglaia elaeagnoidea	0	5597755	Aglaia elaeagnoidea	0	201007	Aglaia elaeagnoidea	0	NO	836
temp_lotus_simple.txt	837	Pellia epiphylla	Pellia epiphylla	ncbi	40340	Pellia epiphylla	0	Raw / Exact DB / Canonical match	76BMX	Pellia epiphylla	0	EOL-000000532582	Pellia epiphylla	0	2689550	Pellia epiphylla	0	40340	Pellia epiphylla	0	NO	837
temp_lotus_simple.txt	838	Corylus avellana	Corylus avellana	ncbi	13451	Corylus avellana	0	Raw / Exact DB / Canonical match	YQ55	Corylus avellana	0	EOL-000000415686	Corylus avellana	0	2875979	Corylus avellana	0	13451	Corylus avellana	0	NO	838
temp_lotus_simple.txt	839	Euphorbia paralias	Euphorbia paralias	ncbi	756629	Euphorbia paralias	0	Raw / Exact DB / Canonical match	3CQ52	Euphorbia paralias	0	EOL-000000389373	Euphorbia paralias	0	3069761	Euphorbia paralias	0	756629	Euphorbia paralias	0	NO	839
temp_lotus_simple.txt	840	Dorstenia	Dorstenia	ncbi	106722	Dorstenia	0	Raw / Exact DB / Canonical match	47WJ	Dorstenia	0	EOL-000000439596	Dorstenia	0	2984540	Dorstenia	0	106722	Dorstenia	0	NO	840
temp_lotus_simple.txt	841	Bituminaria bituminosa	Bituminaria bituminosa	ncbi	53836	Bituminaria bituminosa	0	Raw / Exact DB / Canonical match	LXZF	Bituminaria bituminosa	0	EOL-000000486919	Bituminaria bituminosa	0	2952882	Bituminaria bituminosa	0	53836	Bituminaria bituminosa	0	NO	841
temp_lotus_simple.txt	842	Prunus prostrata	Prunus prostrata	ncbi	195662	Prunus prostrata	0	Raw / Exact DB / Canonical match	4N958	Prunus prostrata	0	EOL-000000440543	Prunus prostrata	0	3021265|7550517	Prunus prostrata|Prunus prostrata	2	195662	Prunus prostrata	0	NO	842
temp_lotus_simple.txt	843	Isodon japonicus	Isodon japonicus	ncbi	425908	Isodon japonicus	0	Raw / Exact DB / Canonical match	6N9BT	Isodon japonicus	0	EOL-000000340281	Isodon japonicus	0	7308617	Isodon japonicus	0	425908	Isodon japonicus	0	NO	843
temp_lotus_simple.txt	844	Euphorbia supina	Euphorbia supina	ncbi	526203	Euphorbia supina	0	Raw / Exact DB / Canonical match	3CPMM	Euphorbia maculata	1	EOL-000000390119	Euphorbia maculata	6	3067119	Euphorbia maculata	1	526203	Euphorbia supina	0	NO	844
temp_lotus_simple.txt	845	Siphonostegia chinensis	Siphonostegia chinensis	ncbi	374729	Siphonostegia chinensis	0	Raw / Exact DB / Canonical match	6YQRY	Siphonostegia chinensis	0	EOL-000000339388	Siphonostegia chinensis	0	3732295	Siphonostegia chinensis	0	374729	Siphonostegia chinensis	0	NO	845
temp_lotus_simple.txt	846	Chukrasia tabularis	Chukrasia tabularis	ncbi	201014	Chukrasia tabularis	0	Raw / Exact DB / Canonical match	V3KX	Chukrasia tabularis	0	EOL-000000454912	Chukrasia tabularis	0	4934732	Chukrasia tabularis	0	201014	Chukrasia tabularis	0	NO	846
temp_lotus_simple.txt	847	Campanula medium	Campanula medium	ncbi	56154	Campanula medium	0	Raw / Exact DB / Canonical match	QBKK	Campanula medium	0	EOL-000000227415	Campanula medium	0	5411453	Campanula medium	0	56154	Campanula medium	0	NO	847
temp_lotus_simple.txt	848	Helleborus multifidus	Helleborus multifidus	ncbi	171891	Helleborus multifidus	0	Raw / Exact DB / Canonical match	8VC8Q	Helleborus multifidus	0	EOL-000000198117	Helleborus multifidus	0	7277089	Helleborus multifidus	0	171891	Helleborus multifidus	0	NO	848
temp_lotus_simple.txt	849	Lagenaria siceraria	Lagenaria siceraria	ncbi	3668	Lagenaria siceraria	0	Raw / Exact DB / Canonical match	3RWFV|3RWFW	Lagenaria siceraria|Lagenaria siceraria	2	EOL-000000432855|EOL-000002325760	Lagenaria siceraria|Lagenaria siceraria	2	2874672	Lagenaria siceraria	0	3668	Lagenaria siceraria	0	NO	849
temp_lotus_simple.txt	850	Alpinia officinarum	Alpinia officinarum	ncbi	199623	Alpinia officinarum	0	Raw / Exact DB / Canonical match	65YCP	Alpinia officinarum	0	EOL-000000145521	Alpinia officinarum	0	5302199	Alpinia officinarum	0	199623	Alpinia officinarum	0	NO	850
temp_lotus_simple.txt	851	Prunus cornuta	Prunus cornuta	ncbi	743733	Prunus cornuta	0	Raw / Exact DB / Canonical match	4N8RT	Prunus cornuta	0	EOL-000000440413	Prunus cornuta	0	3021387	Prunus cornuta	0	743733	Prunus cornuta	0	NO	851
temp_lotus_simple.txt	852	Erysimum cuspidatum	Erysimum cuspidatum	ncbi	358672	Erysimum cuspidatum	0	Raw / Exact DB / Canonical match	3BBHY	Erysimum cuspidatum	0	EOL-000000428611	Erysimum cuspidatum	0	3048411	Erysimum cuspidatum	0	358672	Erysimum cuspidatum	0	NO	852
temp_lotus_simple.txt	853	Peucedanum ruthenicum	Peucedanum ruthenicum	ncbi	49562	Peucedanum	11	Recursive / Nearest match / Genus level	4FFJR	Peucedanum ruthenicum	0	EOL-000000276664	Peucedanum ruthenicum	0	3641857|8388124	Peucedanum ruthenicum|Peucedanum ruthenicum	2	49562	Peucedanum	11	MAYBE	853
temp_lotus_simple.txt	854	Salvia regla	Salvia regla	ncbi	392683	Salvia regla	0	Raw / Exact DB / Canonical match	6XH6M	Salvia regla	0	EOL-000000345428	Salvia regla	0	2927054	Salvia regla	0	392683	Salvia regla	0	NO	854
temp_lotus_simple.txt	855	Acroptilon repens	Acroptilon repens	ncbi	41466	Leuzea repens	1	Raw / Exact DB / Synonym match	7WYCF	Leuzea repens	1	EOL-000000270158	Rhaponticum repens	6	3142208	Rhaponticum repens	1	41466	Leuzea repens	1	NO	855
temp_lotus_simple.txt	856	Valeriana wolgensis	Valeriana wolgensis	ncbi	19952	Valeriana	11	Recursive / Nearest match / Genus level	7FC8L	Valeriana wolgensis	0	EOL-000000306696	Valeriana	11	7908654	Valeriana wolgensis	0	19952	Valeriana	11	MAYBE	856
temp_lotus_simple.txt	857	Heracleum grandiflorum	Heracleum grandiflorum	ncbi	380075	Heracleum grandiflorum	0	Raw / Exact DB / Canonical match	3KXCQ	Heracleum grandiflorum	0	EOL-000000275219	Heracleum grandiflorum	0	3629701	Heracleum grandiflorum	0	380075	Heracleum grandiflorum	0	NO	857
temp_lotus_simple.txt	858	Salvia verticillata	Salvia verticillata	ncbi	49220	Salvia verticillata	0	Raw / Exact DB / Canonical match	79GM7	Salvia verticillata	0	EOL-000000345711	Salvia verticillata	0	2926995	Salvia verticillata	0	49220	Salvia verticillata	0	NO	858
temp_lotus_simple.txt	859	Solanum trilobatum	Solanum trilobatum	ncbi	404689	Solanum trilobatum	0	Raw / Exact DB / Canonical match	4Y4JF	Solanum trilobatum	0	EOL-000000315728	Solanum trilobatum	0	2931071	Solanum trilobatum	0	404689	Solanum trilobatum	0	NO	859
temp_lotus_simple.txt	860	Balanophora fungosa	Balanophora fungosa	ncbi	29813	Balanophora fungosa	0	Raw / Exact DB / Canonical match	KFX4	Balanophora fungosa	0	EOL-000000223598	Balanophora fungosa	0	7147896	Balanophora fungosa	0	29813	Balanophora fungosa	0	NO	860
temp_lotus_simple.txt	861	Oxyceros horridus	Oxyceros horridus	ncbi	1489763	Oxyceros horridus	0	Raw / Exact DB / Canonical match	4BDJ4	Oxyceros horridus	0	EOL-000000301747	Oxyceros horridus	0	2904174	Oxyceros horridus	0	1489763	Oxyceros horridus	0	NO	861
temp_lotus_simple.txt	862	Papaver rhoeas	Papaver rhoeas	ncbi	33128	Papaver rhoeas	0	Raw / Exact DB / Canonical match	6TM6N	Papaver rhoeas	0	EOL-000000199710	Papaver rhoeas	0	2888443	Papaver rhoeas	0	33128	Papaver rhoeas	0	NO	862
temp_lotus_simple.txt	863	Artemisia annua	Artemisia annua	ncbi	35608	Artemisia annua	0	Raw / Exact DB / Canonical match	GW2V	Artemisia annua	0	EOL-000000259358	Artemisia annua	0	8373355	Artemisia annua	0	35608	Artemisia annua	0	NO	863
temp_lotus_simple.txt	864	Drosophila melanogaster	Drosophila melanogaster	ncbi	7227	Drosophila melanogaster	0	Raw / Exact DB / Canonical match	37S4B|37S4C|37S4D|37S4F|37S4G|37S4H|37S4J|37S4K|37S4L|37S4M|37S4N|37S4P|37S4Q|37S4R|6DLV3|6DM6P|8BXCZ|8TT8J|8TT8K|8TT8L|8TT8M	Drosophila melanogaster|Drosophila melanogaster|Drosophila melanogaster|Drosophila melanogaster|Drosophila melanogaster|Drosophila melanogaster|Drosophila melanogaster|Drosophila melanogaster|Drosophila melanogaster|Drosophila melanogaster|Drosophila melanogaster|Drosophila melanogaster|Drosophila melanogaster|Drosophila melanogaster|Drosophila melanogaster|Drosophila melanogaster|Drosophila mela…	2	EOL-000001226699|EOL-000002322977|EOL-000002322980|EOL-000002322985|EOL-000002322986|EOL-000002322989|EOL-000002322990|EOL-000002322993|EOL-000002322994|EOL-000002322996|EOL-000002322999|EOL-000002323000|EOL-000002323002|EOL-000002323012|EOL-000002323126|EOL-000002323128|EOL-000002323499	Drosophila melanogaster|Drosophila melanogaster|Drosophila melanogaster|Drosophila melanogaster|Drosophila melanogaster|Drosophila melanogaster|Drosophila melanogaster|Drosophila melanogaster|Drosophila melanogaster|Drosophila melanogaster|Drosophila melanogaster|Drosophila melanogaster|Drosophila melanogaster|Drosophila melanogaster|Drosophila melanogaster|Drosophila melanogaster|Drosophila mela…	2	5073713	Drosophila melanogaster	0	7227	Drosophila melanogaster	0	NO	864
temp_lotus_simple.txt	865	Diospyros buxifolia	Diospyros buxifolia	ncbi	589111	Diospyros buxifolia	0	Raw / Exact DB / Canonical match	36DWS	Diospyros buxifolia	0	EOL-000000319458	Diospyros buxifolia	0	4070235	Diospyros buxifolia	0	589111	Diospyros buxifolia	0	NO	865
temp_lotus_simple.txt	866	Cleistanthus collinus	Cleistanthus collinus	ncbi	1357584	Cleistanthus collinus	0	Raw / Exact DB / Canonical match	VX75	Cleistanthus collinus	0	EOL-000000394400	Cleistanthus collinus	0	4940432	Cleistanthus collinus	0	1357584	Cleistanthus collinus	0	NO	866
temp_lotus_simple.txt	867	Calophyllum polyanthum	Calophyllum polyanthum	ncbi	1679397	Calophyllum polyanthum	0	Raw / Exact DB / Canonical match	PZL7	Calophyllum polyanthum	0	EOL-000000380603	Calophyllum polyanthum	0	5556276	Calophyllum polyanthum	0	1679397	Calophyllum polyanthum	0	NO	867
temp_lotus_simple.txt	868	Nothapodytes nimmoniana	Nothapodytes nimmoniana	ncbi	159386	Nothapodytes nimmoniana	0	Raw / Exact DB / Canonical match	47SGR	Nothapodytes nimmoniana	0	EOL-000000319042	Nothapodytes nimmoniana	0	3596916	Nothapodytes nimmoniana	0	159386	Nothapodytes nimmoniana	0	NO	868
temp_lotus_simple.txt	869	Coscinium fenestratum	Coscinium fenestratum	ncbi	483232	Coscinium fenestratum	0	Raw / Exact DB / Canonical match	6B6J2	Coscinium fenestratum	0	EOL-000000200436	Coscinium fenestratum	0	5592750	Coscinium fenestratum	0	483232	Coscinium fenestratum	0	NO	869
temp_lotus_simple.txt	870	Pavetta indica	Pavetta indica	ncbi	1008962	Pavetta indica	0	Raw / Exact DB / Canonical match	766HK	Pavetta indica	0	EOL-000000301014	Pavetta indica	0	2924801	Pavetta indica	0	1008962	Pavetta indica	0	NO	870
temp_lotus_simple.txt	871	Pedalium murex	Pedalium murex	ncbi	642575	Pedalium murex	0	Raw / Exact DB / Canonical match	75XBF	Pedalium murex	0	EOL-000000336165	Pedalium murex	0	5527253	Pedalium murex	0	642575	Pedalium murex	0	NO	871
temp_lotus_simple.txt	872	Erythrina stricta	Erythrina stricta	ncbi	1679267	Erythrina stricta	0	Raw / Exact DB / Canonical match	6GRNJ	Erythrina stricta	0	EOL-000000485398	Erythrina stricta	0	5349642	Erythrina stricta	0	1679267	Erythrina stricta	0	NO	872
temp_lotus_simple.txt	873	Taraxacum officinale	Taraxacum officinale	ncbi	50225	Taraxacum officinale	0	Raw / Exact DB / Canonical match	54VX8	Taraxacum officinale	0	EOL-000000241342	Taraxacum officinale	0	5394163	Taraxacum officinale	0	50225	Taraxacum officinale	0	NO	873
temp_lotus_simple.txt	874	Lancea tibetica	Lancea tibetica	ncbi	188317	Lancea tibetica	0	Raw / Exact DB / Canonical match	3S6CR	Lancea tibetica	0	EOL-000000367399	Lancea tibetica	0	7469425	Lancea tibetica	0	188317	Lancea tibetica	0	NO	874
temp_lotus_simple.txt	875	Cocos nucifera	Cocos nucifera	ncbi	13894	Cocos nucifera	0	Raw / Exact DB / Canonical match	WP6H	Cocos nucifera	0	EOL-000000114164	Cocos nucifera	0	2735117	Cocos nucifera	0	13894	Cocos nucifera	0	NO	875
temp_lotus_simple.txt	876	Colletia spinosissima	Colletia spinosissima	ncbi	262930	Colletia spinosissima	0	Raw / Exact DB / Canonical match	X3PJ	Colletia spinosissima	0	EOL-000000450673	Colletia spinosissima	0	6371450	Colletia spinosissima	0	262930	Colletia spinosissima	0	NO	876
temp_lotus_simple.txt	877	Zanthoxylum integrifoliolum	Zanthoxylum integrifoliolum	ncbi	67937	Zanthoxylum	11	Recursive / Nearest match / Genus level	5CWHC	Zanthoxylum integrifoliolum	0	EOL-000000456885	Zanthoxylum integrifoliolum	0	3837579	Zanthoxylum integrifoliolum	0	67937	Zanthoxylum	11	MAYBE	877
temp_lotus_simple.txt	878	Wisteria floribunda	Wisteria floribunda	ncbi	3922	Wisteria floribunda	0	Raw / Exact DB / Canonical match	5C2HC	Wisteria floribunda	0	EOL-000000484110	Wisteria floribunda	0	2977323	Wisteria floribunda	0	3922	Wisteria floribunda	0	NO	878
temp_lotus_simple.txt	879	Phyllostachys edulis	Phyllostachys edulis	ncbi	38705	Phyllostachys edulis	0	Raw / Exact DB / Canonical match	77FBJ	Phyllostachys edulis	0	EOL-000000138923	Phyllostachys edulis	0	5290168	Phyllostachys edulis	0	38705	Phyllostachys edulis	0	NO	879
temp_lotus_simple.txt	880	Thujopsis dolabrata	Thujopsis dolabrata	ncbi	13727	Thujopsis dolabrata	0	Raw / Exact DB / Canonical match	7C9LX	Thujopsis dolabrata	0	EOL-000000502549	Thujopsis dolabrata	0	2684102|8271657	Thujopsis dolabrata|Thujopsis dolabrata	2	13727	Thujopsis dolabrata	0	NO	880
temp_lotus_simple.txt	881	Pinus sylvestris	Pinus sylvestris	ncbi	3349	Pinus sylvestris	0	Raw / Exact DB / Canonical match	4J2J5	Pinus sylvestris	0	EOL-000000502986	Pinus sylvestris	0	5285637	Pinus sylvestris	0	3349	Pinus sylvestris	0	NO	881
temp_lotus_simple.txt	882	Nauclea diderrichii	Nauclea diderrichii	ncbi	170061	Nauclea diderrichii	0	Raw / Exact DB / Canonical match	73TSG	Nauclea diderrichii	0	EOL-000000299502	Nauclea diderrichii	0	5339118	Nauclea diderrichii	0	170061	Nauclea diderrichii	0	NO	882
temp_lotus_simple.txt	883	Ammi majus	Ammi majus	ncbi	48026	Ammi majus	0	Raw / Exact DB / Canonical match	CT9Z	Ammi majus	0	EOL-000000279537	Ammi majus	0	3034182	Ammi majus	0	48026	Ammi majus	0	NO	883
temp_lotus_simple.txt	884	Ranunculus sceleratus	Ranunculus sceleratus	ncbi	147635	Ranunculus sceleratus	0	Raw / Exact DB / Canonical match	4RHPH	Ranunculus sceleratus	0	EOL-000000194238	Ranunculus sceleratus	0	3033374	Ranunculus sceleratus	0	147635	Ranunculus sceleratus	0	NO	884
temp_lotus_simple.txt	885	Degeneria vitiensis	Degeneria vitiensis	ncbi	13483	Degeneria vitiensis	0	Raw / Exact DB / Canonical match	6CGQF	Degeneria vitiensis	0	EOL-000000493101	Degeneria vitiensis	0	7945597	Degeneria vitiensis	0	13483	Degeneria vitiensis	0	NO	885
temp_lotus_simple.txt	886	Calophyllum bracteatum	Calophyllum bracteatum	ncbi	73121	Calophyllum	11	Recursive / Nearest match / Genus level	697HB	Calophyllum bracteatum	0	EOL-000000380616	Calophyllum bracteatum	0	7708753	Calophyllum bracteatum	0	73121	Calophyllum	11	MAYBE	886
temp_lotus_simple.txt	887	Aglaia lawii	Aglaia lawii	ncbi	306522	Aglaia lawii	0	Raw / Exact DB / Canonical match	5TRPH	Aglaia lawii	0	EOL-000000455364	Aglaia lawii	0	7271334	Aglaia lawii	0	306522	Aglaia lawii	0	NO	887
temp_lotus_simple.txt	888	Maackia amurensis	Maackia amurensis	ncbi	37501	Maackia amurensis	0	Raw / Exact DB / Canonical match	3WVTL	Maackia amurensis	0	EOL-000000484088	Maackia amurensis	0	5360278	Maackia amurensis	0	37501	Maackia amurensis	0	NO	888
temp_lotus_simple.txt	889	Aristolochia grandiflora	Aristolochia grandiflora	ncbi	145283	Aristolochia grandiflora	0	Raw / Exact DB / Canonical match	5W2ZX	Aristolochia grandiflora	0	EOL-000000493924	Aristolochia grandiflora	0	2874014	Aristolochia grandiflora	0	145283	Aristolochia grandiflora	0	NO	889
temp_lotus_simple.txt	890	Artemisia herba-alba	Artemisia herba-alba	ncbi	72329	Artemisia herba-alba	0	Raw / Exact DB / Canonical match	5W4M4	Artemisia herba-alba	0	EOL-000000258882	Artemisia	11	3120848	Artemisia herba-alba	0	72329	Artemisia herba-alba	0	NO	890
temp_lotus_simple.txt	891	Elsholtzia ciliata	Elsholtzia ciliata	ncbi	662901	Elsholtzia ciliata	0	Raw / Exact DB / Canonical match	39CZ2	Elsholtzia ciliata	0	EOL-000000349563	Elsholtzia ciliata	0	2927075	Elsholtzia ciliata	0	662901	Elsholtzia ciliata	0	NO	891
temp_lotus_simple.txt	892	Triumfetta semitriloba	Triumfetta semitriloba	ncbi	93802	Triumfetta semitriloba	0	Raw / Exact DB / Canonical match	595R8	Triumfetta semitriloba	0	EOL-000000421695	Triumfetta semitriloba	0	3152072	Triumfetta semitriloba	0	93802	Triumfetta semitriloba	0	NO	892
temp_lotus_simple.txt	893	Chamaecyparis formosensis	Chamaecyparis formosensis	ncbi	187461	Chamaecyparis formosensis	0	Raw / Exact DB / Canonical match	TJJ9	Chamaecyparis formosensis	0	EOL-000000502374	Chamaecyparis formosensis	0	2683884	Chamaecyparis formosensis	0	187461	Chamaecyparis formosensis	0	NO	893
temp_lotus_simple.txt	894	Caragana microphylla	Caragana microphylla	ncbi	220690	Caragana microphylla	0	Raw / Exact DB / Canonical match	QZZ5	Caragana microphylla	0	EOL-000000464330	Caragana microphylla	0	2943200	Caragana microphylla	0	220690	Caragana microphylla	0	NO	894
temp_lotus_simple.txt	895	Diospyros chaetocarpa	Diospyros chaetocarpa	ncbi	13492	Diospyros	11	Recursive / Nearest match / Genus level	36DYB	Diospyros chaetocarpa	0	EOL-000000319234	Diospyros chaetocarpa	0	4071408	Diospyros chaetocarpa	0	13492	Diospyros	11	MAYBE	895
temp_lotus_simple.txt	896	Populus euphratica	Populus euphratica	ncbi	75702	Populus euphratica	0	Raw / Exact DB / Canonical match	4LVL6	Populus euphratica	0	EOL-000000396888	Populus euphratica	0	3804846	Populus euphratica	0	75702	Populus euphratica	0	NO	896
temp_lotus_simple.txt	897	Acalypha wilkesiana	Acalypha wilkesiana	ncbi	217498	Acalypha wilkesiana	0	Raw / Exact DB / Canonical match	8SJB	Acalypha wilkesiana	0	EOL-000000387444	Acalypha wilkesiana	0	3057221	Acalypha wilkesiana	0	217498	Acalypha wilkesiana	0	NO	897
temp_lotus_simple.txt	898	Magnolia sieboldii	Magnolia sieboldii	ncbi	85868	Magnolia sieboldii	0	Raw / Exact DB / Canonical match	3XHJD	Magnolia sieboldii	0	EOL-000000489356	Magnolia sieboldii	0	3152959	Magnolia sieboldii	0	85868	Magnolia sieboldii	0	NO	898
temp_lotus_simple.txt	899	Senna obtusifolia	Senna obtusifolia	ncbi	346985	Senna obtusifolia	0	Raw / Exact DB / Canonical match	4WPBZ	Senna obtusifolia	0	EOL-000000462929	Senna obtusifolia	0	2957408	Senna obtusifolia	0	346985	Senna obtusifolia	0	NO	899
temp_lotus_simple.txt	900	Capsicum annuum	Capsicum annuum	ncbi	4072	Capsicum annuum	0	Raw / Exact DB / Canonical match	QT4R	Capsicum annuum	0	EOL-000000317762	Capsicum annuum	0	2932944	Capsicum annuum	0	4072	Capsicum annuum	0	NO	900
temp_lotus_simple.txt	901	Coffea liberica var. dewevrei	Coffea liberica var. dewevrei	ncbi	213301	Coffea liberica var. dewevrei	0	Raw / Exact DB / Canonical match	7LJ9K	Coffea liberica dewevrei	3	EOL-000000301971	Coffea liberica var. dewevrei (De Wild. & T.Durand) Lebrun	4	2895394	Coffea liberica dewevrei	3	213301	Coffea liberica var. dewevrei	0	NO	901
temp_lotus_simple.txt	902	Calophyllum tomentosum	Calophyllum tomentosum	ncbi	73121	Calophyllum	11	Recursive / Nearest match / Genus level	PZNC	Calophyllum tomentosum	0	EOL-000000380439	Calophyllum tomentosum	0	5556153	Calophyllum tomentosum	0	73121	Calophyllum	11	MAYBE	902
temp_lotus_simple.txt	903	Ceiba pentandra	Ceiba pentandra	ncbi	193163	Ceiba pentandra	0	Raw / Exact DB / Canonical match	S2C6	Ceiba pentandra	0	EOL-000000420825	Ceiba pentandra	0	5406697	Ceiba pentandra	0	193163	Ceiba pentandra	0	NO	903
temp_lotus_simple.txt	904	Cyperus rotundus	Cyperus rotundus	ncbi	512623	Cyperus rotundus	0	Raw / Exact DB / Canonical match	33DCV	Cyperus rotundus	0	EOL-000000120704	Cyperus rotundus	0	2714818	Cyperus rotundus	0	512623	Cyperus rotundus	0	NO	904
temp_lotus_simple.txt	905	Ptilidium pulcherrimum	Ptilidium pulcherrimum	ncbi	70215	Ptilidium	11	Recursive / Nearest match / Genus level	4Q7M9	Ptilidium pulcherrimum	0	EOL-000000532055	Ptilidium pulcherrimum	0	2688707	Ptilidium pulcherrimum	0	70215	Ptilidium	11	MAYBE	905
temp_lotus_simple.txt	906	Thalia multiflora	Thalia multiflora	ncbi	1765318	Thalia multiflora	0	Raw / Exact DB / Canonical match	55ZZR	Thalia multiflora	0	EOL-000000146281	Thalia multiflora	0	5303036	Thalia multiflora	0	1765318	Thalia multiflora	0	NO	906
temp_lotus_simple.txt	907	Ursinia nana	Ursinia nana	ncbi	41657	Ursinia nana	0	Raw / Exact DB / Canonical match	7F2GR	Ursinia nana	0	EOL-000000260551	Ursinia nana	0	3089064	Ursinia nana	0	41657	Ursinia nana	0	NO	907
temp_lotus_simple.txt	908	Zanthoxylum gilletii	Zanthoxylum gilletii	ncbi	1291627	Zanthoxylum gilletii	0	Raw / Exact DB / Canonical match	5CWG5	Zanthoxylum gilletii	0	EOL-000000456979	Zanthoxylum gilletii	0	3838162	Zanthoxylum gilletii	0	1291627	Zanthoxylum gilletii	0	NO	908
temp_lotus_simple.txt	909	Agave vivipara	Agave vivipara	ncbi	39509	Agave	11	Recursive / Nearest match / Genus level	662NF	Agave vivipara	0	EOL-000000150293	Agave vivipara	0	2766811	Agave vivipara	0	39509	Agave	11	MAYBE	909
temp_lotus_simple.txt	910	Mitchella repens	Mitchella repens	ncbi	45181	Mitchella repens	0	Raw / Exact DB / Canonical match	43P8Q	Mitchella repens	0	EOL-000000304970	Mitchella repens	0	5338762	Mitchella repens	0	45181	Mitchella repens	0	NO	910
temp_lotus_simple.txt	911	Aloe sinkatana	Aloe sinkatana	ncbi	210945	Aloe sinkatana	0	Raw / Exact DB / Canonical match	C442	Aloe sinkatana	0	EOL-000000158267	Aloe sinkatana	0	2777655	Aloe sinkatana	0	210945	Aloe sinkatana	0	NO	911
temp_lotus_simple.txt	912	Tetracentron sinense	Tetracentron sinense	ncbi	13715	Tetracentron sinense	0	Raw / Exact DB / Canonical match	55L8W	Tetracentron sinense	0	EOL-000000193524	Tetracentron sinense	0	5529117	Tetracentron sinense	0	13715	Tetracentron sinense	0	NO	912
temp_lotus_simple.txt	913	Terminalia superba	Terminalia superba	ncbi	798610	Terminalia superba	0	Raw / Exact DB / Canonical match	55GFQ	Terminalia superba	0	EOL-000000411258	Terminalia superba	0	3189393	Terminalia superba	0	798610	Terminalia superba	0	NO	913
temp_lotus_simple.txt	914	Cornus canadensis	Cornus canadensis	ncbi	4282	Cornus canadensis	0	Raw / Exact DB / Canonical match	YGHD	Cornus canadensis	0	EOL-000000369017	Cornus canadensis	0	3082270|7595637|9227096	Cornus canadensis|Cornus canadensis|Cornus canadensis	2	4282	Cornus canadensis	0	NO	914
temp_lotus_simple.txt	915	Vernicia fordii	Vernicia fordii	ncbi	73154	Vernicia fordii	0	Raw / Exact DB / Canonical match	5B48K	Vernicia fordii	0	EOL-000000391567	Vernicia fordii	0	3074906	Vernicia fordii	0	73154	Vernicia fordii	0	NO	915
temp_lotus_simple.txt	916	Hemerocallis fulva	Hemerocallis fulva	ncbi	34190	Hemerocallis fulva	0	Raw / Exact DB / Canonical match	3KKX8	Hemerocallis fulva	0	EOL-000000158803	Hemerocallis fulva	0	2781074	Hemerocallis fulva	0	34190	Hemerocallis fulva	0	NO	916
temp_lotus_simple.txt	917	Tripterygium wilfordii	Tripterygium wilfordii	ncbi	458696	Tripterygium wilfordii	0	Raw / Exact DB / Canonical match	7D6YZ	Tripterygium wilfordii	0	EOL-000000459480	Tripterygium wilfordii	0	5579615	Tripterygium wilfordii	0	458696	Tripterygium wilfordii	0	NO	917
temp_lotus_simple.txt	918	Scleropyrum wallichianum	Scleropyrum wallichianum	ncbi	1504490	Scleropyrum wallichianum	0	Raw / Exact DB / Canonical match	4VQFG	Scleropyrum pentandrum	1	EOL-000000224331	Scleropyrum pentandrum	6	3788757	Scleropyrum pentandrum	1	1504490	Scleropyrum wallichianum	0	NO	918
temp_lotus_simple.txt	919	Caesalpinia pulcherrima	Caesalpinia pulcherrima	ncbi	53846	Caesalpinia pulcherrima	0	Raw / Exact DB / Canonical match	5X4Z4	Caesalpinia pulcherrima	0	EOL-000000464572	Caesalpinia pulcherrima	0	2958715	Caesalpinia pulcherrima	0	53846	Caesalpinia pulcherrima	0	NO	919
temp_lotus_simple.txt	920	Mikania glomerata	Mikania glomerata	ncbi	1073848	Mikania glomerata	0	Raw / Exact DB / Canonical match	6RL3W	Mikania glomerata	0	EOL-000000230238	Mikania glomerata	0	7337157	Mikania glomerata	0	1073848	Mikania glomerata	0	NO	920
temp_lotus_simple.txt	921	Semenovia	Semenovia	ncbi	325733	Semenovia	0	Raw / Exact DB / Canonical match	7PZDS	Semenovia	0	EOL-000000280150	Semenovia	0	3232462	Semenovia	0	325733	Semenovia	0	NO	921
temp_lotus_simple.txt	922	Juniperus formosana	Juniperus formosana	ncbi	453927	Juniperus formosana	0	Raw / Exact DB / Canonical match	6NGHJ	Juniperus formosana	0	EOL-000000502424	Juniperus formosana	0	2684591	Juniperus formosana	0	453927	Juniperus formosana	0	NO	922
temp_lotus_simple.txt	923	Opuntia ficus-indica	Opuntia ficus-indica	ncbi	371859	Opuntia ficus-indica	0	Raw / Exact DB / Canonical match	6T3LT	Opuntia ficus-indica	0	EOL-000000220626	Opuntia ficus-indica	0	5384064	Opuntia ficus-indica	0	371859	Opuntia ficus-indica	0	NO	923
temp_lotus_simple.txt	924	Viscum album	Viscum album	ncbi	3972	Viscum album	0	Raw / Exact DB / Canonical match	7G5MJ	Viscum album	0	EOL-000000224893	Viscum album	0	2889828	Viscum album	0	3972	Viscum album	0	NO	924
temp_lotus_simple.txt	925	Populus tremula	Populus tremula	ncbi	113636	Populus tremula	0	Raw / Exact DB / Canonical match	4LVQY	Populus tremula	0	EOL-000000396853	Populus tremula	0	3040249	Populus tremula	0	113636	Populus tremula	0	NO	925
temp_lotus_simple.txt	926	Sorbus aucuparia	Sorbus aucuparia	ncbi	36599	Sorbus aucuparia	0	Raw / Exact DB / Canonical match	4YB93	Sorbus aucuparia	0	EOL-000000442069	Sorbus aucuparia	0	3012167	Sorbus aucuparia	0	36599	Sorbus aucuparia	0	NO	926
temp_lotus_simple.txt	927	Diospyros sylvatica	Diospyros sylvatica	ncbi	13492	Diospyros	11	Recursive / Nearest match / Genus level	6CWS8	Diospyros sylvatica	0	EOL-000000319900	Diospyros sylvatica	0	8321948	Diospyros sylvatica	0	13492	Diospyros	11	MAYBE	927
temp_lotus_simple.txt	928	Typha angustifolia	Typha angustifolia	ncbi	59011	Typha angustifolia	0	Raw / Exact DB / Canonical match	59V56	Typha angustifolia	0	EOL-000000129944	Typha angustifolia	0	5289461|7679953	Typha angustifolia|Typha angustifolia	2	59011	Typha angustifolia	0	NO	928
temp_lotus_simple.txt	929	Calocedrus formosana	Calocedrus formosana	ncbi	54798	Calocedrus formosana	0	Raw / Exact DB / Canonical match	PX3V	Calocedrus formosana	0	EOL-000000502570	Calocedrus formosana	0	2683946	Calocedrus formosana	0	54798	Calocedrus formosana	0	NO	929
temp_lotus_simple.txt	930	Artocarpus altilis	Artocarpus altilis	ncbi	194251	Artocarpus altilis	0	Raw / Exact DB / Canonical match	H246	Artocarpus altilis	0	EOL-000000438389	Artocarpus altilis	0	2984573	Artocarpus altilis	0	194251	Artocarpus altilis	0	NO	930
temp_lotus_simple.txt	931	Psophocarpus tetragonolobus	Psophocarpus tetragonolobus	ncbi	3891	Psophocarpus tetragonolobus	0	Raw / Exact DB / Canonical match	4PLCS	Psophocarpus tetragonolobus	0	EOL-000000486739	Psophocarpus tetragonolobus	0	2944683	Psophocarpus tetragonolobus	0	3891	Psophocarpus tetragonolobus	0	NO	931
temp_lotus_simple.txt	932	Nymphaea alba	Nymphaea alba	ncbi	34301	Nymphaea alba	0	Raw / Exact DB / Canonical match	48696	Nymphaea alba	0	EOL-000000489207	Nymphaea alba	0	2882437|8058740	Nymphaea alba|Nymphaea alba	2	34301	Nymphaea alba	0	NO	932
temp_lotus_simple.txt	933	Populus nigra	Populus nigra	ncbi	3691	Populus nigra	0	Raw / Exact DB / Canonical match	4LVNQ	Populus nigra	0	EOL-000000396816	Populus nigra	0	3040227	Populus nigra	0	3691	Populus nigra	0	NO	933
temp_lotus_simple.txt	934	Larix kaempferi	Larix kaempferi	ncbi	54800	Larix kaempferi	0	Raw / Exact DB / Canonical match	6NYW7	Larix kaempferi	0	EOL-000000502953	Larix kaempferi	0	2686157|7901427	Larix kaempferi|Larix kaempferi	2	54800	Larix kaempferi	0	NO	934
temp_lotus_simple.txt	935	Thuja occidentalis	Thuja occidentalis	ncbi	3317	Thuja occidentalis	0	Raw / Exact DB / Canonical match	56NTP	Thuja occidentalis	0	EOL-000000502369	Thuja occidentalis	0	2684178	Thuja occidentalis	0	3317	Thuja occidentalis	0	NO	935
temp_lotus_simple.txt	936	Solanum dulcamara	Solanum dulcamara	ncbi	45834	Solanum dulcamara	0	Raw / Exact DB / Canonical match	4Y2BH	Solanum dulcamara	0	EOL-000000315690	Solanum dulcamara	0	2932737	Solanum dulcamara	0	45834	Solanum dulcamara	0	NO	936
temp_lotus_simple.txt	937	Chenopodium rubrum	Chenopodium rubrum	ncbi	3560	Oxybasis rubra	1	Raw / Exact DB / Synonym match	4BCJN	Oxybasis rubra	1	EOL-000000205512	Oxybasis rubra	6	7751130	Chenopodium rubrum	0	3560	Oxybasis rubra	1	NO	937
temp_lotus_simple.txt	938	Vitex negundo	Vitex negundo	ncbi	361442	Vitex negundo	0	Raw / Exact DB / Canonical match	5BL9P	Vitex negundo	0	EOL-000000349081	Vitex negundo	0	2925564	Vitex negundo	0	361442	Vitex negundo	0	NO	938
temp_lotus_simple.txt	939	Akebia quinata	Akebia quinata	ncbi	13331	Akebia quinata	0	Raw / Exact DB / Canonical match	BDYW	Akebia quinata	0	EOL-000000198476	Akebia quinata	0	3033965	Akebia quinata	0	13331	Akebia quinata	0	NO	939
temp_lotus_simple.txt	940	Zataria multiflora	Zataria multiflora	ncbi	751877	Zataria multiflora	0	Raw / Exact DB / Canonical match	5CXM8	Zataria multiflora	0	EOL-000000341733	Zataria multiflora	0	3899656	Zataria multiflora	0	751877	Zataria multiflora	0	NO	940
temp_lotus_simple.txt	941	Melissa officinalis	Melissa officinalis	ncbi	39338	Melissa officinalis	0	Raw / Exact DB / Canonical match	3ZJGV	Melissa officinalis	0	EOL-000000346847	Melissa officinalis	0	5341501	Melissa officinalis	0	39338	Melissa officinalis	0	NO	941
temp_lotus_simple.txt	942	Euphorbia cyparissias	Euphorbia cyparissias	ncbi	38844	Euphorbia cyparissias	0	Raw / Exact DB / Canonical match	3CNHH	Euphorbia cyparissias	0	EOL-000000391005	Euphorbia cyparissias	0	3070106	Euphorbia cyparissias	0	38844	Euphorbia cyparissias	0	NO	942
temp_lotus_simple.txt	943	Harrisonia abyssinica	Harrisonia abyssinica	ncbi	557062	Harrisonia abyssinica	0	Raw / Exact DB / Canonical match	6LFSH	Harrisonia abyssinica	0	EOL-000000459093	Harrisonia abyssinica	0	3709029	Harrisonia abyssinica	0	557062	Harrisonia abyssinica	0	NO	943
temp_lotus_simple.txt	944	Tabernaemontana pachysiphon	Tabernaemontana pachysiphon	ncbi	403125	Tabernaemontana pachysiphon	0	Raw / Exact DB / Canonical match	549YV	Tabernaemontana pachysiphon	0	EOL-000000286402	Tabernaemontana pachysiphon	0	3615365	Tabernaemontana pachysiphon	0	403125	Tabernaemontana pachysiphon	0	NO	944
temp_lotus_simple.txt	945	Juniperus sabina	Juniperus sabina	ncbi	224740	Juniperus sabina	0	Raw / Exact DB / Canonical match	6NGC2	Juniperus sabina	0	EOL-000000502431	Juniperus sabina	0	7963890	Juniperus sabina	0	224740	Juniperus sabina	0	NO	945
temp_lotus_simple.txt	946	Trifolium repens	Trifolium repens	ncbi	3899	Trifolium repens	0	Raw / Exact DB / Canonical match	58Q4Y	Trifolium repens	0	EOL-000000469935	Trifolium repens	0	5358748	Trifolium repens	0	3899	Trifolium repens	0	NO	946
temp_lotus_simple.txt	947	Sanguisorba alpina	Sanguisorba alpina	ncbi	281910	Sanguisorba alpina	0	Raw / Exact DB / Canonical match	79HFC	Sanguisorba alpina	0	EOL-000000440023	Sanguisorba alpina	0	3029699	Sanguisorba alpina	0	281910	Sanguisorba alpina	0	NO	947
temp_lotus_simple.txt	948	Polygonum glaucum	Polygonum glaucum	ncbi	46786	Polygonum	11	Recursive / Nearest match / Genus level	77TW5	Polygonum glaucum	0	EOL-000000208981	Polygonum glaucum	0	5334320	Polygonum glaucum	0	46786	Polygonum	11	MAYBE	948
temp_lotus_simple.txt	949	Euphorbia milii	Euphorbia milii	ncbi	65559	Euphorbia milii	0	Raw / Exact DB / Canonical match	3CPSB	Euphorbia milii	0	EOL-000000389253	Euphorbia milii	0	3067157|9523421	Euphorbia milii|Euphorbia milii	2	65559	Euphorbia milii	0	NO	949
temp_lotus_simple.txt	950	Euphorbia esula	Euphorbia esula	ncbi	3993	Euphorbia esula	0	Raw / Exact DB / Canonical match	3CNRT	Euphorbia esula	0	EOL-000000389426	Euphorbia esula	0	7739633|8203538	Euphorbia esula|Euphorbia esula	2	3993	Euphorbia esula	0	NO	950
temp_lotus_simple.txt	951	Abies nordmanniana	Abies nordmanniana	ncbi	97177	Abies nordmanniana	0	Raw / Exact DB / Canonical match	63Z83	Abies nordmanniana	0	EOL-000000503180	Abies nordmanniana	0	2685552	Abies nordmanniana	0	97177	Abies nordmanniana	0	NO	951
temp_lotus_simple.txt	952	Lepidium virginicum	Lepidium virginicum	ncbi	59292	Lepidium virginicum	0	Raw / Exact DB / Canonical match	6PB3R	Lepidium virginicum	0	EOL-000000428898	Lepidium virginicum	0	5376648	Lepidium virginicum	0	59292	Lepidium virginicum	0	NO	952
temp_lotus_simple.txt	953	Curcuma mangga	Curcuma mangga	ncbi	379528	Curcuma mangga	0	Raw / Exact DB / Canonical match	32K2D	Curcuma mangga	0	EOL-000000144619	Curcuma mangga	0	2757639	Curcuma mangga	0	379528	Curcuma mangga	0	NO	953
temp_lotus_simple.txt	954	Vaccinium macrocarpon	Vaccinium macrocarpon	ncbi	13750	Vaccinium macrocarpon	0	Raw / Exact DB / Canonical match	B43YB	Vaccinium macrocarpon	0	EOL-000000320733	Vaccinium	11	2882813	Vaccinium	11	13750	Vaccinium macrocarpon	0	NO	954
temp_lotus_simple.txt	955	Lithocarpus glaber	Lithocarpus glaber	ncbi	157794	Lithocarpus glaber	0	Raw / Exact DB / Canonical match	3VJVH	Lithocarpus glaber	0	EOL-000000414917	Lithocarpus glaber	0	5332388	Lithocarpus glaber	0	157794	Lithocarpus glaber	0	NO	955
temp_lotus_simple.txt	956	Agathis vitiensis	Agathis vitiensis	ncbi	60855	Agathis vitiensis	0	Raw / Exact DB / Canonical match	662TT	Agathis macrophylla	1	EOL-000000502340	Agathis macrophylla	6	5284401	Agathis macrophylla	1	60855	Agathis vitiensis	0	NO	956
temp_lotus_simple.txt	957	Sansevieria cylindrica	Sansevieria cylindrica	ncbi	13668	Sansevieria cylindrica	0	Raw / Exact DB / Canonical match	8WTSZ	Dracaena angolensis	1	EOL-000000151462	Sansevieria cylindrica	0	10961470	Dracaena angolensis	1	13668	Sansevieria cylindrica	0	NO	957
temp_lotus_simple.txt	958	Senna didymobotrya	Senna didymobotrya	ncbi	72401	Senna didymobotrya	0	Raw / Exact DB / Canonical match	6YGQP	Senna didymobotrya	0	EOL-000000463084	Senna didymobotrya	0	2957556	Senna didymobotrya	0	72401	Senna didymobotrya	0	NO	958
temp_lotus_simple.txt	959	Sarracenia flava	Sarracenia flava	ncbi	4359	Sarracenia flava	0	Raw / Exact DB / Canonical match	79PJ4	Sarracenia flava	0	EOL-000000325799	Sarracenia flava	0	5421391	Sarracenia flava	0	4359	Sarracenia flava	0	NO	959
temp_lotus_simple.txt	960	Stangeria eriopus	Stangeria eriopus	ncbi	34343	Stangeria eriopus	0	Raw / Exact DB / Canonical match	4ZHP7	Stangeria eriopus	0	EOL-000000502102	Stangeria eriopus	0	2683200	Stangeria eriopus	0	34343	Stangeria eriopus	0	NO	960
temp_lotus_simple.txt	961	Pueraria montana var. lobata	Pueraria montana var. lobata	ncbi	3893	Pueraria montana var. lobata	0	Raw / Exact DB / Canonical match	5R2Q7	Pueraria montana lobata	3	EOL-000000463927	Pueraria montana var. lobata (Willd.)Sanjappa & Pradeep	4	2977647	Pueraria montana lobata	3	3893	Pueraria montana var. lobata	0	NO	961
temp_lotus_simple.txt	962	Leptospermum scoparium	Leptospermum scoparium	ncbi	295139	Leptospermum scoparium	0	Raw / Exact DB / Canonical match	3TV42	Leptospermum scoparium	0	EOL-000000397774	Leptospermum scoparium	0	3181762	Leptospermum scoparium	0	295139	Leptospermum scoparium	0	NO	962
temp_lotus_simple.txt	963	Abies sachalinensis	Abies sachalinensis	ncbi	78264	Abies sachalinensis	0	Raw / Exact DB / Canonical match	8KFW	Abies sachalinensis	0	EOL-000000503213	Abies sachalinensis	0	2685437	Abies sachalinensis	0	78264	Abies sachalinensis	0	NO	963
temp_lotus_simple.txt	964	Cryptocoryne spiralis	Cryptocoryne spiralis	ncbi	1160303	Cryptocoryne spiralis	0	Raw / Exact DB / Canonical match	ZWWR	Cryptocoryne spiralis	0	EOL-000000108903	Cryptocoryne spiralis	0	2869170	Cryptocoryne spiralis	0	1160303	Cryptocoryne spiralis	0	NO	964
temp_lotus_simple.txt	965	Euphorbia fischeri	Euphorbia fischeri	ncbi	3990	Euphorbia	11	Recursive / Nearest match / Genus level	6GZ8K	Euphorbia fischeri	0	EOL-000000391275	Euphorbia fischeri	0	3067021	Euphorbia fischeri	0	3990	Euphorbia	11	MAYBE	965
temp_lotus_simple.txt	966	Crotalaria pallida	Crotalaria pallida	ncbi	3830	Crotalaria pallida	0	Raw / Exact DB / Canonical match	ZNVW	Crotalaria pallida	0	EOL-000000467502	Crotalaria pallida	0	8260433	Crotalaria pallida	0	3830	Crotalaria pallida	0	NO	966
temp_lotus_simple.txt	967	Glycosmis citrifolia	Glycosmis citrifolia	ncbi	650008	Glycosmis citrifolia	0	Raw / Exact DB / Canonical match	3GFBR	Glycosmis parviflora	1	EOL-000000458864	Glycosmis parviflora	6	7732678	Glycosmis parviflora	1	650008	Glycosmis citrifolia	0	NO	967
temp_lotus_simple.txt	968	Stellera chamaejasme	Stellera chamaejasme	ncbi	142738	Stellera chamaejasme	0	Raw / Exact DB / Canonical match	4ZRSY	Stellera chamaejasme	0	EOL-000000417468	Stellera chamaejasme	0	7311593	Stellera chamaejasme	0	142738	Stellera chamaejasme	0	NO	968
temp_lotus_simple.txt	969	Saussurea involucrata	Saussurea involucrata	ncbi	200489	Saussurea involucrata	0	Raw / Exact DB / Canonical match	6XRRS	Saussurea involucrata	0	EOL-000000245660	Saussurea involucrata	0	5404194	Saussurea involucrata	0	200489	Saussurea involucrata	0	NO	969
temp_lotus_simple.txt	970	Strobilanthes psilostachys	Strobilanthes psilostachys	ncbi	1603837	Strobilanthes dimorphotricha	10	Recursive / Nearest match / Species level	B5K4J	Strobilanthes dimorphotricha dimorphotricha	1	EOL-000000356498	Strobilanthes psilostachys	0	3778839	Strobilanthes psilostachys	0	1603837	Strobilanthes dimorphotricha	10	NO	970
temp_lotus_simple.txt	971	Eremurus chinensis	Eremurus chinensis	ncbi	928054	Eremurus chinensis	0	Raw / Exact DB / Canonical match	6GGXY	Eremurus chinensis	0	EOL-000000158731	Eremurus chinensis	0	2778797	Eremurus chinensis	0	928054	Eremurus chinensis	0	NO	971
temp_lotus_simple.txt	972	Aristolochia kaempferi	Aristolochia kaempferi	ncbi	158550	Aristolochia kaempferi	0	Raw / Exact DB / Canonical match	7VYN6	Isotrema kaempferi	1	EOL-000000493933	Aristolochia kaempferi	0	3589461	Isotrema kaempferi	1	158550	Aristolochia kaempferi	0	NO	972
temp_lotus_simple.txt	973	Toxicodendron wallichii	Toxicodendron wallichii	ncbi	690252	Toxicodendron wallichii	0	Raw / Exact DB / Canonical match	57LKB	Toxicodendron wallichii	0	EOL-000000451056	Toxicodendron wallichii	0	7321601	Toxicodendron wallichii	0	690252	Toxicodendron wallichii	0	NO	973
temp_lotus_simple.txt	974	Colocasia antiquorum	Colocasia antiquorum	ncbi	199218	Colocasia antiquorum	0	Raw / Exact DB / Canonical match	X6SV	Colocasia esculenta	1	EOL-000000108525	Colocasia esculenta	6	5330776	Colocasia esculenta	1	199218	Colocasia antiquorum	0	NO	974
temp_lotus_simple.txt	975	Microtropis fokienensis	Microtropis fokienensis	ncbi	1089417	Microtropis fokienensis	0	Raw / Exact DB / Canonical match	4395N	Microtropis fokienensis	0	EOL-000000460273	Microtropis fokienensis	0	5579860	Microtropis fokienensis	0	1089417	Microtropis fokienensis	0	NO	975
temp_lotus_simple.txt	976	Lonicera angustifolia	Lonicera angustifolia	ncbi	2294059	Lonicera angustifolia	0	Raw / Exact DB / Canonical match	3VZ3Q	Lonicera angustifolia	0	EOL-000000307615	Lonicera angustifolia	0	7856895	Lonicera angustifolia	0	2294059	Lonicera angustifolia	0	NO	976
temp_lotus_simple.txt	977	Cynoglossum gansuense	Cynoglossum gansuense	ncbi	181188	Cynoglossum	11	Recursive / Nearest match / Genus level	339X7	Cynoglossum gansuense	0	EOL-000000308368	Cynoglossum gansuense	0	4064155	Cynoglossum gansuense	0	181188	Cynoglossum	11	MAYBE	977
temp_lotus_simple.txt	978	Anaphalis busua	Anaphalis busua	ncbi	1209451	Anaphalis busua	0	Raw / Exact DB / Canonical match	66L6J	Anaphalis busua	0	EOL-000000253818	Anaphalis busua	0	7910835	Anaphalis busua	0	1209451	Anaphalis busua	0	NO	978
temp_lotus_simple.txt	979	Celastrus hypoleucus	Celastrus hypoleucus	ncbi	489980	Celastrus hypoleucus	0	Raw / Exact DB / Canonical match	S2W5	Celastrus hypoleucus	0	EOL-000000459852	Celastrus hypoleucus	0	3793659	Celastrus hypoleucus	0	489980	Celastrus hypoleucus	0	NO	979
temp_lotus_simple.txt	980	Garuga pinnata	Garuga pinnata	ncbi	1591304	Garuga pinnata	0	Raw / Exact DB / Canonical match	3FBV2	Garuga pinnata	0	EOL-000000455960	Garuga pinnata	0	3993458	Garuga pinnata	0	1591304	Garuga pinnata	0	NO	980
temp_lotus_simple.txt	981	Glyptopetalum sclerocarpum	Glyptopetalum sclerocarpum	ncbi	4306|1089410	Euonymus|Glyptopetalum	11	Recursive / Nearest match / Genus level	3CH5D	Euonymus sclerocarpus	1	EOL-000000460586	Glyptopetalum sclerocarpum	0	3792664	Glyptopetalum sclerocarpum	0	4306|1089410	Euonymus|Glyptopetalum	11	MAYBE	981
temp_lotus_simple.txt	982	Adenophora stricta	Adenophora stricta	ncbi	82279	Adenophora stricta	0	Raw / Exact DB / Canonical match	6533S	Adenophora stricta	0	EOL-000000227383	Adenophora stricta	0	5409371	Adenophora stricta	0	82279	Adenophora stricta	0	NO	982
temp_lotus_simple.txt	983	Codonopsis meleagris	Codonopsis meleagris	ncbi	1392599	Codonopsis meleagris	0	Raw / Exact DB / Canonical match	WPWW	Codonopsis meleagris	0	EOL-000000227174	Codonopsis meleagris	0	5412928	Codonopsis meleagris	0	1392599	Codonopsis meleagris	0	NO	983
temp_lotus_simple.txt	984	Codonopsis subglobosa	Codonopsis subglobosa	ncbi	1392605	Codonopsis subglobosa	0	Raw / Exact DB / Canonical match	WPXL	Codonopsis subglobosa	0	EOL-000000227148	Codonopsis subglobosa	0	5412873	Codonopsis subglobosa	0	1392605	Codonopsis subglobosa	0	NO	984
temp_lotus_simple.txt	985	Codonopsis bulleyana	Codonopsis bulleyana	ncbi	1392586	Codonopsis bulleyana	0	Raw / Exact DB / Canonical match	WPVC	Codonopsis bulleyana	0	EOL-000000227169	Codonopsis bulleyana	0	5412898	Codonopsis bulleyana	0	1392586	Codonopsis bulleyana	0	NO	985
temp_lotus_simple.txt	986	Codonopsis canescens	Codonopsis canescens	ncbi	1392587	Codonopsis canescens	0	Raw / Exact DB / Canonical match	5ZHD3	Codonopsis canescens	0	EOL-000000227146	Codonopsis canescens	0	5412968	Codonopsis canescens	0	1392587	Codonopsis canescens	0	NO	986
temp_lotus_simple.txt	987	Codonopsis chlorocodon	Codonopsis chlorocodon	ncbi	1392589	Codonopsis chlorocodon	0	Raw / Exact DB / Canonical match	WPVK	Codonopsis chlorocodon	0	EOL-000000227171	Codonopsis chlorocodon	0	5412863	Codonopsis chlorocodon	0	1392589	Codonopsis chlorocodon	0	NO	987
temp_lotus_simple.txt	988	Codonopsis tubulosa	Codonopsis tubulosa	ncbi	103998	Codonopsis tubulosa	0	Raw / Exact DB / Canonical match	WPXT	Codonopsis tubulosa	0	EOL-000000227131	Codonopsis tubulosa	0	5412942	Codonopsis tubulosa	0	103998	Codonopsis tubulosa	0	NO	988
temp_lotus_simple.txt	989	Codonopsis ussuriensis	Codonopsis ussuriensis	ncbi	1049783	Codonopsis ussuriensis	0	Raw / Exact DB / Canonical match	5ZHCD	Codonopsis ussuriensis	0	EOL-000000227170	Codonopsis ussuriensis	0	5412911	Codonopsis ussuriensis	0	1049783	Codonopsis ussuriensis	0	NO	989
temp_lotus_simple.txt	990	Lonicera hypoleuca	Lonicera hypoleuca	ncbi	2547414	Lonicera hypoleuca	0	Raw / Exact DB / Canonical match	3VZ9M	Lonicera hypoleuca	0	EOL-000000307782	Lonicera hypoleuca	0	7524693	Lonicera hypoleuca	0	2547414	Lonicera hypoleuca	0	NO	990
temp_lotus_simple.txt	991	Artemisia phaeolepis	Artemisia phaeolepis	ncbi	401927	Artemisia phaeolepis	0	Raw / Exact DB / Canonical match	GWS8	Artemisia phaeolepis	0	EOL-000000259179	Artemisia phaeolepis	0	3121265	Artemisia phaeolepis	0	401927	Artemisia phaeolepis	0	NO	991
temp_lotus_simple.txt	992	Artemisia mongolica	Artemisia mongolica	ncbi	669133	Artemisia mongolica	0	Raw / Exact DB / Canonical match	5VSLV	Artemisia mongolica	0	EOL-000000259227	Artemisia mongolica	0	3121547|7780342	Artemisia mongolica|Artemisia mongolica	2	669133	Artemisia mongolica	0	NO	992
temp_lotus_simple.txt	993	Saussurea japonica	Saussurea japonica	ncbi	254911	Saussurea japonica	0	Raw / Exact DB / Canonical match	79S44	Saussurea japonica	0	EOL-000000245974	Saussurea japonica	0	5304014	Saussurea japonica	0	254911	Saussurea japonica	0	NO	993
temp_lotus_simple.txt	994	Saussurea hieracioides	Saussurea hieracioides	ncbi	238942	Saussurea hieracioides	0	Raw / Exact DB / Canonical match	6XRS5	Saussurea hieracioides	0	EOL-000000245672	Saussurea hieracioides	0	5404654	Saussurea hieracioides	0	238942	Saussurea hieracioides	0	NO	994
temp_lotus_simple.txt	995	Polygonatum stenophyllum	Polygonatum stenophyllum	ncbi	261425	Polygonatum stenophyllum	0	Raw / Exact DB / Canonical match	4L8VR	Polygonatum stenophyllum	0	EOL-000000153452	Polygonatum stenophyllum	0	2770000	Polygonatum stenophyllum	0	261425	Polygonatum stenophyllum	0	NO	995
temp_lotus_simple.txt	996	Gentiana siphonantha	Gentiana siphonantha	ncbi	374097	Gentiana siphonantha	0	Raw / Exact DB / Canonical match	B3SKK	Gentiana siphonantha	0	EOL-000000281638	Gentiana siphonantha	0	8323432	Gentiana siphonantha	0	374097	Gentiana siphonantha	0	NO	996
temp_lotus_simple.txt	997	Gentiana tibetica	Gentiana tibetica	ncbi	374099	Gentiana tibetica	0	Raw / Exact DB / Canonical match	3FMXW	Gentiana tibetica	0	EOL-000000281430	Gentiana tibetica	0	4934494	Gentiana tibetica	0	374099	Gentiana tibetica	0	NO	997
temp_lotus_simple.txt	998	Pleurostylia opposita	Pleurostylia opposita	ncbi	123450	Pleurostylia opposita	0	Raw / Exact DB / Canonical match	4KCRY	Pleurostylia opposita	0	EOL-000000459578	Pleurostylia opposita	0	3792354	Pleurostylia opposita	0	123450	Pleurostylia opposita	0	NO	998
temp_lotus_simple.txt	999	Cinnamomum philippinense	Cinnamomum philippinense	ncbi	337469	Cinnamomum philippinense	0	Raw / Exact DB / Canonical match	5Z73W	Cinnamomum philippinense	0	EOL-000000500118	Cinnamomum philippinense	0	4181118	Cinnamomum philippinense	0	337469	Cinnamomum philippinense	0	NO	999
temp_lotus_simple.txt	1000	Gynura japonica	Gynura japonica	ncbi	1604314	Gynura japonica	0	Raw / Exact DB / Canonical match	3HX7K	Gynura japonica	0	EOL-000000265553	Gynura japonica	0	3139807	Gynura japonica	0	1604314	Gynura japonica	0	NO	1000
temp_lotus_simple.txt	1001	Ixeridium gracile	Ixeridium gracile	ncbi	1325988	Ixeridium gracile	0	Raw / Exact DB / Canonical match	3QFFB	Ixeridium gracile	0	EOL-000000256711	Ixeridium gracile	0	8015209	Ixeridium gracile	0	1325988	Ixeridium gracile	0	NO	1001
temp_lotus_simple.txt	1002	Ficus pandurata	Ficus pandurata	ncbi	1009471	Ficus pandurata	0	Raw / Exact DB / Canonical match	6HYBH	Ficus pandurata	0	EOL-000000439209	Ficus pandurata	0	8037208	Ficus pandurata	0	1009471	Ficus pandurata	0	NO	1002
temp_lotus_simple.txt	1003	Ficus sagittata	Ficus sagittata	ncbi	463870	Ficus sagittata	0	Raw / Exact DB / Canonical match	6HXQ9	Ficus sagittata	0	EOL-000000439162	Ficus sagittata	0	5571076	Ficus sagittata	0	463870	Ficus sagittata	0	NO	1003
temp_lotus_simple.txt	1004	Ligustrum robustum	Ligustrum robustum	ncbi	1028359	Ligustrum robustum	0	Raw / Exact DB / Canonical match	6PZ3X	Ligustrum robustum	0	EOL-000000336634	Ligustrum robustum	0	6432960	Ligustrum robustum	0	1028359	Ligustrum robustum	0	NO	1004
temp_lotus_simple.txt	1005	Piper sylvaticum	Piper sylvaticum	ncbi	405345	Piper sylvaticum	0	Raw / Exact DB / Canonical match	6VKLV	Piper sylvaticum	0	EOL-000000494140	Piper sylvaticum	0	4185269	Piper sylvaticum	0	405345	Piper sylvaticum	0	NO	1005
temp_lotus_simple.txt	1006	Piper mullesua	Piper mullesua	ncbi	126644	Piper mullesua	0	Raw / Exact DB / Canonical match	4J4WZ	Piper mullesua	0	EOL-000000495781	Piper mullesua	0	8023840	Piper mullesua	0	126644	Piper mullesua	0	NO	1006
temp_lotus_simple.txt	1007	Piper pedicellatum	Piper pedicellatum	ncbi	1546314	Piper pedicellatum	0	Raw / Exact DB / Canonical match	4J58L	Piper pedicellatum	0	EOL-000000495158	Piper pedicellatum	0	7305176	Piper pedicellatum	0	1546314	Piper pedicellatum	0	NO	1007
temp_lotus_simple.txt	1008	Piper thomsonii	Piper thomsonii	ncbi	405346	Piper thomsonii	0	Raw / Exact DB / Canonical match	4J67T	Piper thomsonii	0	EOL-000000495303	Piper thomsonii	0	7304790	Piper thomsonii	0	405346	Piper thomsonii	0	NO	1008
temp_lotus_simple.txt	1009	Aster himalaicus	Aster himalaicus	ncbi	2944704	Aster himalaicus	0	Raw / Exact DB / Canonical match	7BYKH	Tibetiodes himalaica	1	EOL-000000251884	Aster himalaicus	0	10757826	Tibetiodes himalaica	1	2944704	Aster himalaicus	0	NO	1009
temp_lotus_simple.txt	1010	Ajania fruticulosa	Ajania fruticulosa	ncbi	99024	Ajania fruticulosa	0	Raw / Exact DB / Canonical match	BDHY	Ajania fruticulosa	0	EOL-000000256288	Ajania fruticulosa	0	3112285	Ajania fruticulosa	0	99024	Ajania fruticulosa	0	NO	1010
temp_lotus_simple.txt	1011	Ligularia veitchiana	Ligularia veitchiana	ncbi	262729	Ligularia veitchiana	0	Raw / Exact DB / Canonical match	6PX8L	Ligularia veitchiana	0	EOL-000000248003	Ligularia veitchiana	0	5395467	Ligularia veitchiana	0	262729	Ligularia veitchiana	0	NO	1011
temp_lotus_simple.txt	1012	Cyanotis arachnoidea	Cyanotis arachnoidea	ncbi	1503182	Cyanotis arachnoidea	0	Raw / Exact DB / Canonical match	32NZF	Cyanotis arachnoidea	0	EOL-000000143719	Cyanotis arachnoidea	0	5303388	Cyanotis arachnoidea	0	1503182	Cyanotis arachnoidea	0	NO	1012
temp_lotus_simple.txt	1013	Blainvillea acmella	Blainvillea acmella	ncbi	1205696	Blainvillea acmella	0	Raw / Exact DB / Canonical match	LZJR	Blainvillea acmella	0	EOL-000000272374	Blainvillea acmella	0	5385687	Blainvillea acmella	0	1205696	Blainvillea acmella	0	NO	1013
temp_lotus_simple.txt	1014	Ligularia nelumbifolia	Ligularia nelumbifolia	ncbi	262732	Ligularia nelumbifolia	0	Raw / Exact DB / Canonical match	728WX	Ligularia nelumbifolia	0	EOL-000000247924	Ligularia nelumbifolia	0	5395549	Ligularia nelumbifolia	0	262732	Ligularia nelumbifolia	0	NO	1014
temp_lotus_simple.txt	1015	Ligularia odontomanes	Ligularia odontomanes	ncbi	4239	Ligularia	11	Recursive / Nearest match / Genus level	6PX8Y	Ligularia odontomanes	0	EOL-000000248027	Ligularia odontomanes	0	5395482	Ligularia odontomanes	0	4239	Ligularia	11	MAYBE	1015
temp_lotus_simple.txt	1016	Carpesium lipskyi	Carpesium lipskyi	ncbi	1898829	Carpesium lipskyi	0	Raw / Exact DB / Canonical match	RFQ5	Carpesium lipskyi	0	EOL-000000257118	Carpesium lipskyi	0	3094837	Carpesium lipskyi	0	1898829	Carpesium lipskyi	0	NO	1016
temp_lotus_simple.txt	1017	Carpesium longifolium	Carpesium longifolium	ncbi	2558928	Carpesium longifolium	0	Raw / Exact DB / Canonical match	RFQ6	Carpesium longifolium	0	EOL-000000257120	Carpesium longifolium	0	3094857	Carpesium longifolium	0	2558928	Carpesium longifolium	0	NO	1017
temp_lotus_simple.txt	1018	Cremanthodium discoideum	Cremanthodium discoideum	ncbi	308333	Cremanthodium discoideum	0	Raw / Exact DB / Canonical match	6BDLX	Cremanthodium discoideum	0	EOL-000000253289	Cremanthodium discoideum	0	3137254	Cremanthodium discoideum	0	308333	Cremanthodium discoideum	0	NO	1018
temp_lotus_simple.txt	1019	Cremanthodium ellisii	Cremanthodium ellisii	ncbi	186945	Cremanthodium ellisii	0	Raw / Exact DB / Canonical match	ZB4X	Cremanthodium ellisii	0	EOL-000000253266	Cremanthodium ellisii	0	9859663	Cremanthodium ellisii	0	186945	Cremanthodium ellisii	0	NO	1019
temp_lotus_simple.txt	1020	Spilanthes paniculata	Spilanthes paniculata	ncbi	912614	Acmella paniculata	1	Raw / Exact DB / Synonym match	9FBG	Acmella paniculata	1	EOL-000000268371	Acmella paniculata	6	9740476	Spilanthes paniculata	0	912614	Acmella paniculata	1	NO	1020
temp_lotus_simple.txt	1021	Corchorus aestuans	Corchorus aestuans	ncbi	360610	Corchorus aestuans	0	Raw / Exact DB / Canonical match	6B32M	Corchorus aestuans	0	EOL-000000418790	Corchorus aestuans	0	3152092	Corchorus aestuans	0	360610	Corchorus aestuans	0	NO	1021
temp_lotus_simple.txt	1022	Leontopodium nanum	Leontopodium nanum	ncbi	595347	Leontopodium nanum	0	Raw / Exact DB / Canonical match	3T748	Leontopodium nanum	0	EOL-000000246581	Leontopodium nanum	0	3140687	Leontopodium nanum	0	595347	Leontopodium nanum	0	NO	1022
temp_lotus_simple.txt	1023	Ligularia sagitta	Ligularia sagitta	ncbi	217502	Ligularia sagitta	0	Raw / Exact DB / Canonical match	6PWX3	Ligularia sagitta	0	EOL-000000248071	Ligularia sagitta	0	5395546	Ligularia sagitta	0	217502	Ligularia sagitta	0	NO	1023
temp_lotus_simple.txt	1024	Parasenecio auriculatus	Parasenecio auriculatus	ncbi	2783885	Parasenecio auriculatus	0	Raw / Exact DB / Canonical match	6GRK	Parasenecio	11	EOL-000000245073	Parasenecio	11	3090363	Parasenecio	11	2783885	Parasenecio auriculatus	0	NO	1024
temp_lotus_simple.txt	1025	Soroseris hookeriana	Soroseris hookeriana	ncbi	996406	Soroseris hookeriana	0	Raw / Exact DB / Canonical match	4YCWV	Soroseris hookeriana	0	EOL-000000240765	Soroseris hookeriana	0	3137744	Soroseris hookeriana	0	996406	Soroseris hookeriana	0	NO	1025
temp_lotus_simple.txt	1026	Rhodiola kirilowii	Rhodiola kirilowii	ncbi	203008	Rhodiola kirilowii	0	Raw / Exact DB / Canonical match	6X6M7	Rhodiola kirilowii	0	EOL-000000370148	Rhodiola kirilowii	0	7334350	Rhodiola kirilowii	0	203008	Rhodiola kirilowii	0	NO	1026
temp_lotus_simple.txt	1027	Callicarpa pilosissima	Callicarpa pilosissima	ncbi	2813830	Callicarpa pilosissima	0	Raw / Exact DB / Canonical match	PMGT	Callicarpa pilosissima	0	EOL-000000349508	Callicarpa pilosissima	0	5609360	Callicarpa pilosissima	0	2813830	Callicarpa pilosissima	0	NO	1027
temp_lotus_simple.txt	1028	Gaultheria borneensis	Gaultheria borneensis	ncbi	157505	Gaultheria borneensis	0	Raw / Exact DB / Canonical match	6JZFG	Gaultheria borneensis	0	EOL-000000320499	Gaultheria borneensis	0	4172522	Gaultheria borneensis	0	157505	Gaultheria borneensis	0	NO	1028
temp_lotus_simple.txt	1029	Euphorbia micractina	Euphorbia micractina	ncbi	1333928	Euphorbia micractina	0	Raw / Exact DB / Canonical match	3CPRV	Euphorbia micractina	0	EOL-000000390679	Euphorbia micractina	0	3067814	Euphorbia micractina	0	1333928	Euphorbia micractina	0	NO	1029
temp_lotus_simple.txt	1030	Euphorbia altotibetica	Euphorbia altotibetica	ncbi	1333888	Euphorbia altotibetica	0	Raw / Exact DB / Canonical match	3CMSL	Euphorbia altotibetica	0	EOL-000000389126	Euphorbia altotibetica	0	3066126	Euphorbia altotibetica	0	1333888	Euphorbia altotibetica	0	NO	1030
temp_lotus_simple.txt	1031	Euphorbia kansui	Euphorbia kansui	ncbi	239687	Euphorbia kansui	0	Raw / Exact DB / Canonical match	3CPCR	Euphorbia kansui	0	EOL-000000390690	Euphorbia kansui	0	3065761	Euphorbia kansui	0	239687	Euphorbia kansui	0	NO	1031
temp_lotus_simple.txt	1032	Onychium siliculosum	Onychium siliculosum	ncbi	1082502	Onychium siliculosum	0	Raw / Exact DB / Canonical match	B9Z6H	Onychium siliculosum	0	EOL-000000514830	Onychium siliculosum	0	5566645	Onychium siliculosum	0	1082502	Onychium siliculosum	0	NO	1032
temp_lotus_simple.txt	1033	Rhododendron ellipticum	Rhododendron ellipticum	ncbi	134444	Rhododendron ellipticum	0	Raw / Exact DB / Canonical match	6X6DQ	Rhododendron latoucheae	1	EOL-000000321987	Rhododendron latoucheae	6	7712328	Rhododendron ellipticum	0	134444	Rhododendron ellipticum	0	NO	1033
temp_lotus_simple.txt	1034	Flemingia paniculata	Flemingia paniculata	ncbi	2595086	Flemingia paniculata	0	Raw / Exact DB / Canonical match	6J98M	Flemingia paniculata	0	EOL-000000476011	Flemingia paniculata	0	5359909	Flemingia paniculata	0	2595086	Flemingia paniculata	0	NO	1034
temp_lotus_simple.txt	1035	Oleandra wallichii	Oleandra wallichii	ncbi	328223	Oleandra wallichii	0	Raw / Exact DB / Canonical match	B9Y5W	Oleandra wallichii	0	EOL-000000513672	Oleandra wallichii	0	4196795	Oleandra wallichii	0	328223	Oleandra wallichii	0	NO	1035
temp_lotus_simple.txt	1036	Oxytropis altaica	Oxytropis altaica	ncbi	1938192	Oxytropis altaica	0	Raw / Exact DB / Canonical match	4BLX8	Oxytropis altaica	0	EOL-000000463614	Oxytropis altaica	0	5360822	Oxytropis altaica	0	1938192	Oxytropis altaica	0	NO	1036
temp_lotus_simple.txt	1037	Dalbergia assamica	Dalbergia assamica	ncbi	698352	Dalbergia assamica	0	Raw / Exact DB / Canonical match	6CBND	Dalbergia assamica	0	EOL-000000469259	Dalbergia assamica	0	2968625	Dalbergia assamica	0	698352	Dalbergia assamica	0	NO	1037
temp_lotus_simple.txt	1038	Tadehagi triquetrum	Tadehagi triquetrum	ncbi	714511	Tadehagi triquetrum	0	Raw / Exact DB / Canonical match	54GHJ	Tadehagi triquetrum	0	EOL-000000464236	Tadehagi triquetrum	0	2950828	Tadehagi triquetrum	0	714511	Tadehagi triquetrum	0	NO	1038
temp_lotus_simple.txt	1039	Vitex peduncularis	Vitex peduncularis	ncbi	1489957	Vitex peduncularis	0	Raw / Exact DB / Canonical match	7G5CL	Vitex peduncularis	0	EOL-000000349075	Vitex peduncularis	0	8188339	Vitex peduncularis	0	1489957	Vitex peduncularis	0	NO	1039
temp_lotus_simple.txt	1040	Ligularia intermedia	Ligularia intermedia	ncbi	711536	Ligularia intermedia	0	Raw / Exact DB / Canonical match	7297J	Ligularia intermedia	0	EOL-000000248048	Ligularia intermedia	0	5395509	Ligularia intermedia	0	711536	Ligularia intermedia	0	NO	1040
temp_lotus_simple.txt	1041	Glochidion zeylanicum	Glochidion zeylanicum	ncbi	271535	Glochidion zeylanicum	0	Raw / Exact DB / Canonical match	3GB98	Glochidion zeylanicum	0	EOL-000000394150	Glochidion zeylanicum	0	3080562	Glochidion zeylanicum	0	271535	Glochidion zeylanicum	0	NO	1041
temp_lotus_simple.txt	1042	Pisonia aculeata	Pisonia aculeata	ncbi	363212	Pisonia aculeata	0	Raw / Exact DB / Canonical match	6VMHZ	Pisonia aculeata	0	EOL-000000219717	Pisonia aculeata	0	3086260	Pisonia aculeata	0	363212	Pisonia aculeata	0	NO	1042
temp_lotus_simple.txt	1043	Cistanche salsa	Cistanche salsa	ncbi	161396	Cistanche salsa	0	Raw / Exact DB / Canonical match	VL83	Cistanche salsa	0	EOL-000000337315	Cistanche salsa	0	7332223	Cistanche salsa	0	161396	Cistanche salsa	0	NO	1043
temp_lotus_simple.txt	1044	Casearia graveolens	Casearia graveolens	ncbi	2575389	Casearia graveolens	0	Raw / Exact DB / Canonical match	RK2M	Casearia graveolens	0	EOL-000000395381	Casearia graveolens	0	6043379	Casearia graveolens	0	2575389	Casearia graveolens	0	NO	1044
temp_lotus_simple.txt	1045	Lindera communis	Lindera communis	ncbi	155291	Lindera communis	0	Raw / Exact DB / Canonical match	72GB2	Lindera communis	0	EOL-000000499032	Lindera communis	0	7304569	Lindera communis	0	155291	Lindera communis	0	NO	1045
temp_lotus_simple.txt	1046	Atalantia buxifolia	Atalantia buxifolia	ncbi	76974	Atalantia buxifolia	0	Raw / Exact DB / Canonical match	J7XG	Atalantia buxifolia	0	EOL-000000458652	Atalantia buxifolia	0	5593924	Atalantia buxifolia	0	76974	Atalantia buxifolia	0	NO	1046
temp_lotus_simple.txt	1047	Tephrosia candida	Tephrosia candida	ncbi	587868	Tephrosia candida	0	Raw / Exact DB / Canonical match	55CR4	Tephrosia candida	0	EOL-000000475651	Tephrosia candida	0	5342186	Tephrosia candida	0	587868	Tephrosia candida	0	NO	1047
temp_lotus_simple.txt	1048	Tripterospermum lanceolatum	Tripterospermum lanceolatum	ncbi	933376	Tripterospermum lanceolatum	0	Raw / Exact DB / Canonical match	58ZJF	Tripterospermum lanceolatum	0	EOL-000000282122	Tripterospermum lanceolatum	0	5596430	Tripterospermum lanceolatum	0	933376	Tripterospermum lanceolatum	0	NO	1048
temp_lotus_simple.txt	1049	Rostrinucula dependens	Rostrinucula dependens	ncbi	694325	Rostrinucula dependens	0	Raw / Exact DB / Canonical match	6WXW4	Rostrinucula dependens	0	EOL-000000340145	Rostrinucula dependens	0	3887596	Rostrinucula dependens	0	694325	Rostrinucula dependens	0	NO	1049
temp_lotus_simple.txt	1050	Beilschmiedia tsangii	Beilschmiedia tsangii	ncbi	1603694	Beilschmiedia tsangii	0	Raw / Exact DB / Canonical match	L9CZ	Beilschmiedia tsangii	0	EOL-000000501656	Beilschmiedia tsangii	0	7304706	Beilschmiedia tsangii	0	1603694	Beilschmiedia tsangii	0	NO	1050
temp_lotus_simple.txt	1051	Glochidion puberum	Glochidion puberum	ncbi	283122	Glochidion puberum	0	Raw / Exact DB / Canonical match	6KK4C	Glochidion puberum	0	EOL-000000394044|EOL-000000392493	Glochidion|Phyllanthus	11	10701885	Phyllanthus puber	1	283122	Glochidion puberum	0	NO	1051
temp_lotus_simple.txt	1052	Diospyros ferrea	Diospyros ferrea	ncbi	240001	Diospyros ferrea	0	Raw / Exact DB / Canonical match	6D98P	Diospyros ferrea	0	EOL-000000319199	Diospyros ferrea	0	3032960	Diospyros ferrea	0	240001	Diospyros ferrea	0	NO	1052
temp_lotus_simple.txt	1053	Euphorbia sessiliflora	Euphorbia sessiliflora	ncbi	1518212	Euphorbia sessiliflora	0	Raw / Exact DB / Canonical match	3CQR4	Euphorbia sessiliflora	0	EOL-000000391135	Euphorbia sessiliflora	0	3069465	Euphorbia sessiliflora	0	1518212	Euphorbia sessiliflora	0	NO	1053
temp_lotus_simple.txt	1054	Glossocardia bidens	Glossocardia bidens	ncbi	1231647	Glossocardia bidens	0	Raw / Exact DB / Canonical match	3GDFN	Glossocardia bidens	0	EOL-000000251498	Glossocardia bidens	0	5390273	Glossocardia bidens	0	1231647	Glossocardia bidens	0	NO	1054
temp_lotus_simple.txt	1055	Hedysarum setigerum	Hedysarum setigerum	ncbi	47034	Hedysarum	11	Recursive / Nearest match / Genus level	3K37Z	Hedysarum setigerum	0	EOL-000000467021	Hedysarum setigerum	0	2960882	Hedysarum setigerum	0	47034	Hedysarum	11	MAYBE	1055
temp_lotus_simple.txt	1056	Aristolochia zollingeriana	Aristolochia zollingeriana	ncbi	171878	Aristolochia zollingeriana	0	Raw / Exact DB / Canonical match	684Q4	Aristolochia zollingeriana	0	EOL-000000493948	Aristolochia zollingeriana	0	5836315	Aristolochia zollingeriana	0	171878	Aristolochia zollingeriana	0	NO	1056
temp_lotus_simple.txt	1057	Helicteres angustifolia	Helicteres angustifolia	ncbi	190244	Helicteres angustifolia	0	Raw / Exact DB / Canonical match	6LKCP	Helicteres angustifolia	0	EOL-000000422732	Helicteres angustifolia	0	5547507	Helicteres angustifolia	0	190244	Helicteres angustifolia	0	NO	1057
temp_lotus_simple.txt	1058	Elaeagnus triflora	Elaeagnus triflora	ncbi	1382055	Elaeagnus triflora	0	Raw / Exact DB / Canonical match	38XF8	Elaeagnus triflora	0	EOL-000000438067	Elaeagnus triflora	0	7293096	Elaeagnus triflora	0	1382055	Elaeagnus triflora	0	NO	1058
temp_lotus_simple.txt	1059	Beesia calthifolia	Beesia calthifolia	ncbi	78478	Beesia calthifolia	0	Raw / Exact DB / Canonical match	L6CR	Beesia calthifolia	0	EOL-000000196244	Beesia calthifolia	0	3927581	Beesia calthifolia	0	78478	Beesia calthifolia	0	NO	1059
temp_lotus_simple.txt	1060	Symplocos racemosa	Symplocos racemosa	ncbi	1340885	Symplocos racemosa	0	Raw / Exact DB / Canonical match	7B6H3	Symplocos racemosa	0	EOL-000000332564	Symplocos racemosa	0	7902154	Symplocos racemosa	0	1340885	Symplocos racemosa	0	NO	1060
temp_lotus_simple.txt	1061	Piper sintenense	Piper sintenense	ncbi	1465742	Piper sintenense	0	Raw / Exact DB / Canonical match	4J5X3	Piper sintenense	0	EOL-000000494929	Piper sintenense	0	4188864	Piper sintenense	0	1465742	Piper sintenense	0	NO	1061
temp_lotus_simple.txt	1062	Litsea acutivena	Litsea acutivena	ncbi	344083	Litsea acutivena	0	Raw / Exact DB / Canonical match	3VMWL	Litsea acutivena	0	EOL-000000498597	Litsea acutivena	0	4179081	Litsea acutivena	0	344083	Litsea acutivena	0	NO	1062
temp_lotus_simple.txt	1063	Paliurus hemsleyanus	Paliurus hemsleyanus	ncbi	210383	Paliurus hemsleyanus	0	Raw / Exact DB / Canonical match	4C59X	Paliurus hemsleyanus	0	EOL-000000449903	Paliurus hemsleyanus	0	5603100	Paliurus hemsleyanus	0	210383	Paliurus hemsleyanus	0	NO	1063
temp_lotus_simple.txt	1064	Machilus zuihoensis	Machilus zuihoensis	ncbi	337466	Machilus zuihoensis	0	Raw / Exact DB / Canonical match	3WZ43	Machilus zuihoensis	0	EOL-000000501336	Machilus zuihoensis	0	4177730	Machilus zuihoensis	0	337466	Machilus zuihoensis	0	NO	1064
temp_lotus_simple.txt	1065	Cinnamomum macrostemon	Cinnamomum macrostemon	ncbi	977952	Cinnamomum macrostemon	0	Raw / Exact DB / Canonical match	5YVHK	Cinnamomum burmanni	1	EOL-000000500069	Cinnamomum burmannii	6	3033985	Cinnamomum burmannii	1	977952	Cinnamomum macrostemon	0	NO	1065
temp_lotus_simple.txt	1066	Phyllanthus flexuosus	Phyllanthus flexuosus	ncbi	296044	Phyllanthus flexuosus	0	Raw / Exact DB / Canonical match	4H3NJ	Phyllanthus flexuosus	0	EOL-000000392704	Phyllanthus flexuosus	0	5381881	Phyllanthus flexuosus	0	296044	Phyllanthus flexuosus	0	NO	1066
temp_lotus_simple.txt	1067	Neolitsea villosa	Neolitsea villosa	ncbi	1242151	Neolitsea villosa	0	Raw / Exact DB / Canonical match	46L8Z	Neolitsea villosa	0	EOL-000000501046	Neolitsea villosa	0	7972524	Neolitsea villosa	0	1242151	Neolitsea villosa	0	NO	1067
temp_lotus_simple.txt	1068	Ophiopogon intermedius	Ophiopogon intermedius	ncbi	100504	Ophiopogon intermedius	0	Raw / Exact DB / Canonical match	49Z2X	Ophiopogon intermedius	0	EOL-000000153598	Ophiopogon intermedius	0	2774251	Ophiopogon intermedius	0	100504	Ophiopogon intermedius	0	NO	1068
temp_lotus_simple.txt	1069	Alhagi sparsifolia	Alhagi sparsifolia	ncbi	218100	Alhagi sparsifolia	0	Raw / Exact DB / Canonical match	9CJNT	Alhagi	11	EOL-000000475423	Alhagi sparsifolia	0	2945087	Alhagi	11	218100	Alhagi sparsifolia	0	NO	1069
temp_lotus_simple.txt	1070	Biebersteinia heterostemon	Biebersteinia heterostemon	ncbi	375289	Biebersteinia heterostemon	0	Raw / Exact DB / Canonical match	LSTN	Biebersteinia heterostemon	0	EOL-000000459099	Biebersteinia heterostemon	0	3827280	Biebersteinia heterostemon	0	375289	Biebersteinia heterostemon	0	NO	1070
temp_lotus_simple.txt	1071	Daphne esquirolii	Daphne esquirolii	ncbi	142693|66679	Wikstroemia|Daphne	11	Recursive / Nearest match / Genus level	5BYWG	Wikstroemia leuconeura	1	EOL-000000416496	Daphne esquirolii	0	7311348	Daphne esquirolii	0	142693|66679	Wikstroemia|Daphne	11	MAYBE	1071
temp_lotus_simple.txt	1072	Isodon serra	Isodon serra	ncbi	199544	Isodon serra	0	Raw / Exact DB / Canonical match	3Q8DT	Isodon serra	0	EOL-000000340176	Isodon serra	0	5608848	Isodon serra	0	199544	Isodon serra	0	NO	1072
temp_lotus_simple.txt	1073	Sophora mollis	Sophora mollis	ncbi	3896	Sophora	11	Recursive / Nearest match / Genus level	6Z6G6	Sophora mollis	0	EOL-000000487210	Sophora mollis	0	2958911	Sophora mollis	0	3896	Sophora	11	MAYBE	1073
temp_lotus_simple.txt	1074	Gaultheria itoana	Gaultheria itoana	ncbi	174247	Gaultheria itoana	0	Raw / Exact DB / Canonical match	6JZFG	Gaultheria borneensis	1	EOL-000000320499	Gaultheria borneensis	6	4172522	Gaultheria borneensis	1	174247	Gaultheria itoana	0	NO	1074
temp_lotus_simple.txt	1075	Mallotus apelta	Mallotus apelta	ncbi	463319	Mallotus apelta	0	Raw / Exact DB / Canonical match	6R588	Mallotus apelta	0	EOL-000000384678	Mallotus apelta	0	5378775	Mallotus apelta	0	463319	Mallotus apelta	0	NO	1075
temp_lotus_simple.txt	1076	Daphne pedunculata	Daphne pedunculata	ncbi	66679	Daphne	11	Recursive / Nearest match / Genus level	6CCRM	Daphne pedunculata	0	EOL-000000416537	Daphne pedunculata	0	5524273	Daphne pedunculata	0	66679	Daphne	11	MAYBE	1076
temp_lotus_simple.txt	1077	Myriactis humilis	Myriactis humilis	ncbi	72955	Myriactis humilis	0	Raw / Exact DB / Canonical match	4586G	Myriactis humilis	0	EOL-000000257070	Myriactis humilis	0	5391564	Myriactis humilis	0	72955	Myriactis humilis	0	NO	1077
temp_lotus_simple.txt	1078	Zanthoxylum schinifolium	Zanthoxylum schinifolium	ncbi	354530	Zanthoxylum schinifolium	0	Raw / Exact DB / Canonical match	5CWQF	Zanthoxylum schinifolium	0	EOL-000000456970	Zanthoxylum schinifolium	0	7269177	Zanthoxylum schinifolium	0	354530	Zanthoxylum schinifolium	0	NO	1078
temp_lotus_simple.txt	1079	Harrisonia perforata	Harrisonia perforata	ncbi	43717	Harrisonia perforata	0	Raw / Exact DB / Canonical match	6LG4F	Harrisonia perforata	0	EOL-000000459092	Harrisonia perforata	0	3708966	Harrisonia perforata	0	43717	Harrisonia perforata	0	NO	1079
temp_lotus_simple.txt	1080	Casearia membranacea	Casearia membranacea	ncbi	1609857	Casearia membranacea	0	Raw / Exact DB / Canonical match	RK5D	Casearia membranacea	0	EOL-000000395313	Casearia membranacea	0	6043509	Casearia membranacea	0	1609857	Casearia membranacea	0	NO	1080
temp_lotus_simple.txt	1081	Scutellaria amoena	Scutellaria amoena	ncbi	1052904	Scutellaria amoena	0	Raw / Exact DB / Canonical match	4W22N	Scutellaria amoena	0	EOL-000000344279	Scutellaria amoena	0	5610052	Scutellaria amoena	0	1052904	Scutellaria amoena	0	NO	1081
temp_lotus_simple.txt	1082	Ajuga lupulina	Ajuga lupulina	ncbi	587657	Ajuga lupulina	0	Raw / Exact DB / Canonical match	666TX	Ajuga lupulina	0	EOL-000000349633	Ajuga lupulina	0	3887158	Ajuga lupulina	0	587657	Ajuga lupulina	0	NO	1082
temp_lotus_simple.txt	1083	Swertia verticillifolia	Swertia verticillifolia	ncbi	2015165	Swertia verticillifolia	0	Raw / Exact DB / Canonical match	53JYZ	Swertia verticillifolia	0	EOL-000000282516	Swertia verticillifolia	0	8061648	Swertia verticillifolia	0	2015165	Swertia verticillifolia	0	NO	1083
temp_lotus_simple.txt	1084	Bergenia pacumbis	Bergenia pacumbis	ncbi	885521	Bergenia pacumbis	0	Raw / Exact DB / Canonical match	LKQX	Bergenia pacumbis	0	EOL-000000373072	Bergenia pacumbis	0	5567668	Bergenia pacumbis	0	885521	Bergenia pacumbis	0	NO	1084
temp_lotus_simple.txt	1085	Chaiturus marrubiastrum	Chaiturus marrubiastrum	ncbi	694349	Chaiturus marrubiastrum	0	Raw / Exact DB / Canonical match	TFDJ	Chaiturus marrubiastrum	0	EOL-000000340142	Chaiturus marrubiastrum	0	2927071	Chaiturus marrubiastrum	0	694349	Chaiturus marrubiastrum	0	NO	1085
temp_lotus_simple.txt	1086	Rhododendron barbatum	Rhododendron barbatum	ncbi	479656	Rhododendron barbatum	0	Raw / Exact DB / Canonical match	4SFGD	Rhododendron barbatum	0	EOL-000000322487	Rhododendron barbatum	0	7328036	Rhododendron barbatum	0	479656	Rhododendron barbatum	0	NO	1086
temp_lotus_simple.txt	1087	Rubia yunnanensis	Rubia yunnanensis	ncbi	1650721	Rubia yunnanensis	0	Raw / Exact DB / Canonical match	4TJ54	Rubia yunnanensis	0	EOL-000000292685	Rubia yunnanensis	0	2892261	Rubia yunnanensis	0	1650721	Rubia yunnanensis	0	NO	1087
temp_lotus_simple.txt	1088	Rosa transmorrisonensis	Rosa transmorrisonensis	ncbi	1608497	Rosa transmorrisonensis	0	Raw / Exact DB / Canonical match	78XZF	Rosa transmorrisonensis	0	EOL-000000441687	Rosa transmorrisonensis	0	3002611	Rosa transmorrisonensis	0	1608497	Rosa transmorrisonensis	0	NO	1088
temp_lotus_simple.txt	1089	Orthopterygium	Orthopterygium	ncbi	289732	Orthopterygium	0	Raw / Exact DB / Canonical match	63GW5	Orthopterygium	0	EOL-000000451098	Orthopterygium	0	7321514	Orthopterygium	0	289732	Orthopterygium	0	NO	1089
temp_lotus_simple.txt	1090	Acalypha marginata	Acalypha marginata	ncbi	20025	Acalypha	11	Recursive / Nearest match / Genus level	8S6G	Acalypha marginata	0	EOL-000000387189	Acalypha	11	7775937	Acalypha marginata	0	20025	Acalypha	11	MAYBE	1090
temp_lotus_simple.txt	1091	Artemisia argentea	Artemisia argentea	ncbi	669119	Artemisia argentea	0	Raw / Exact DB / Canonical match	GW3K	Artemisia argentea	0	EOL-000000259347	Artemisia argentea	0	3120679	Artemisia argentea	0	669119	Artemisia argentea	0	NO	1091
temp_lotus_simple.txt	1092	Brosimum gaudichaudii	Brosimum gaudichaudii	ncbi	1620273	Brosimum gaudichaudii	0	Raw / Exact DB / Canonical match	68R6R	Brosimum gaudichaudii	0	EOL-000000439526	Brosimum gaudichaudii	0	7262433	Brosimum gaudichaudii	0	1620273	Brosimum gaudichaudii	0	NO	1092
temp_lotus_simple.txt	1093	Piper lolot	Piper lolot	ncbi	247689	Piper lolot	0	Raw / Exact DB / Canonical match	4J5SV	Piper sarmentosum	1	EOL-000000495880	Piper sarmentosum	6	4191172	Piper sarmentosum	1	247689	Piper lolot	0	NO	1093
temp_lotus_simple.txt	1094	Iris nigricans	Iris nigricans	ncbi	995810	Iris nigricans	0	Raw / Exact DB / Canonical match	6N9WV	Iris nigricans	0	EOL-000000156128	Iris nigricans	0	5298042	Iris nigricans	0	995810	Iris nigricans	0	NO	1094
temp_lotus_simple.txt	1095	Aristolochia acuminata	Aristolochia acuminata	ncbi	360030	Aristolochia acuminata	0	Raw / Exact DB / Canonical match	GPL2	Aristolochia acuminata	0	EOL-000000493770	Aristolochia acuminata	0	8207569	Aristolochia acuminata	0	360030	Aristolochia acuminata	0	NO	1095
temp_lotus_simple.txt	1096	Celtis laevigata	Celtis laevigata	ncbi	102692	Celtis laevigata	0	Raw / Exact DB / Canonical match	S4RG	Celtis laevigata	0	EOL-000000438249	Celtis laevigata	0	2984491	Celtis laevigata	0	102692	Celtis laevigata	0	NO	1096
temp_lotus_simple.txt	1097	Clinopodium umbrosum	Clinopodium umbrosum	ncbi	751816	Clinopodium umbrosum	0	Raw / Exact DB / Canonical match	W6WJ	Clinopodium umbrosum	0	EOL-000000349158	Clinopodium umbrosum	0	7656634	Clinopodium umbrosum	0	751816	Clinopodium umbrosum	0	NO	1097
temp_lotus_simple.txt	1098	Comanthosphace stellipila	Comanthosphace stellipila	ncbi	694321	Leucosceptrum stellipilum	1	Raw / Exact DB / Synonym match	XDP6	Comanthosphace stellipila	0	EOL-000000341384	Comanthosphace stellipila	0	3882095	Comanthosphace stellipila	0	694321	Leucosceptrum stellipilum	1	NO	1098
temp_lotus_simple.txt	1099	Achlys triphylla	Achlys triphylla	ncbi	63345	Achlys triphylla	0	Raw / Exact DB / Canonical match	986P	Achlys triphylla	0	EOL-000000200564	Achlys triphylla	0	5371714	Achlys triphylla	0	63345	Achlys triphylla	0	NO	1099
temp_lotus_simple.txt	1100	Dysosma versipellis	Dysosma versipellis	ncbi	93611	Dysosma versipellis	0	Raw / Exact DB / Canonical match	7VJPL	Dysosma versipellis	0	EOL-000000200523	Berberidaceae	12	8336561	Dysosma versipellis	0	93611	Dysosma versipellis	0	NO	1100
temp_lotus_simple.txt	1101	Pleurozia gigantea	Pleurozia gigantea	ncbi	255983	Pleurozia gigantea	0	Raw / Exact DB / Canonical match	6VRJ3	Pleurozia gigantea	0	EOL-000000540208	Pleurozia gigantea	0	7988465	Pleurozia gigantea	0	255983	Pleurozia gigantea	0	NO	1101
temp_lotus_simple.txt	1102	Cunila lythrifolia	Cunila lythrifolia	ncbi	1150283	Cunila lythrifolia	0	Raw / Exact DB / Canonical match	6C3LV	Cunila lythrifolia	0	EOL-000000347648	Cunila lythrifolia	0	5610949	Cunila lythrifolia	0	1150283	Cunila lythrifolia	0	NO	1102
temp_lotus_simple.txt	1103	Cunila spicata	Cunila spicata	ncbi	392618	Cunila	11	Recursive / Nearest match / Genus level	6BRLN	Cunila spicata	0	EOL-000000347641	Cunila spicata	0	5610927	Cunila spicata	0	392618	Cunila	11	MAYBE	1103
temp_lotus_simple.txt	1104	Cyclotrichium niveum	Cyclotrichium niveum	ncbi	751776	Cyclotrichium niveum	0	Raw / Exact DB / Canonical match	32YPZ	Cyclotrichium niveum	0	EOL-000000340297	Cyclotrichium niveum	0	5610842	Cyclotrichium niveum	0	751776	Cyclotrichium niveum	0	NO	1104
temp_lotus_simple.txt	1105	Dicliptera japonica	Dicliptera japonica	ncbi	76361	Dicliptera	11	Recursive / Nearest match / Genus level	6CS6M	Dicliptera japonica	0	EOL-000000357456	Dicliptera japonica	0	7264285	Dicliptera japonica	0	76361	Dicliptera	11	MAYBE	1105
temp_lotus_simple.txt	1106	Phlebodium decumanum	Phlebodium decumanum	ncbi	449869	Phlebodium decumanum	0	Raw / Exact DB / Canonical match	BB3H2	Phlebodium decumanum	0	EOL-000000508827	Phlebodium decumanum	0	2650477	Phlebodium decumanum	0	449869	Phlebodium decumanum	0	NO	1106
temp_lotus_simple.txt	1107	Dracocephalum kotschyi	Dracocephalum kotschyi	ncbi	180015	Dracocephalum kotschyi	0	Raw / Exact DB / Canonical match	6DJK7	Dracocephalum kotschyi	0	EOL-000000343778	Dracocephalum kotschyi	0	3902590	Dracocephalum kotschyi	0	180015	Dracocephalum kotschyi	0	NO	1107
temp_lotus_simple.txt	1108	Wettsteinia inversa	Wettsteinia inversa	ncbi	644122	Wettsteinia inversa	0	Raw / Exact DB / Canonical match	5BY2B	Wettsteinia inversa	0	EOL-000000538318	Wettsteinia inversa	0	5286340	Wettsteinia inversa	0	644122	Wettsteinia inversa	0	NO	1108
temp_lotus_simple.txt	1109	Aframomum giganteum	Aframomum giganteum	ncbi	188478	Aframomum	11	Recursive / Nearest match / Genus level	65DL9	Aframomum giganteum	0	EOL-000000144336	Aframomum giganteum	0	2758879	Aframomum giganteum	0	188478	Aframomum	11	MAYBE	1109
temp_lotus_simple.txt	1110	Plenckia populnea	Plenckia populnea	ncbi	1034035	Plenckia populnea	0	Raw / Exact DB / Canonical match	4K733	Plenckia populnea	0	EOL-000000460648	Plenckia populnea	0	7265580	Plenckia populnea	0	1034035	Plenckia populnea	0	NO	1110
temp_lotus_simple.txt	1111	Antizoma angustifolia	Antizoma angustifolia	ncbi	341009	Antizoma angustifolia	0	Raw / Exact DB / Canonical match	F3CT	Antizoma angustifolia	0	EOL-000000199973	Antizoma angustifolia	0	3830390	Antizoma angustifolia	0	341009	Antizoma angustifolia	0	NO	1111
temp_lotus_simple.txt	1112	Ardisia kivuensis	Ardisia kivuensis	ncbi	13344	Ardisia	11	Recursive / Nearest match / Genus level	68466	Ardisia staudtii	1	EOL-000000329981	Ardisia kivuensis	0	5557991	Ardisia kivuensis	0	13344	Ardisia	11	MAYBE	1112
temp_lotus_simple.txt	1113	Ardisia staudtii	Ardisia staudtii	ncbi	13344	Ardisia	11	Recursive / Nearest match / Genus level	68466	Ardisia staudtii	0	EOL-000000330533	Ardisia staudtii	0	5557682	Ardisia staudtii	0	13344	Ardisia	11	MAYBE	1113
temp_lotus_simple.txt	1114	Costus spiralis	Costus spiralis	ncbi	328783	Costus spiralis	0	Raw / Exact DB / Canonical match	YWWH	Costus spiralis	0	EOL-000000147377	Costus spiralis	0	2756867	Costus spiralis	0	328783	Costus spiralis	0	NO	1114
temp_lotus_simple.txt	1115	Glechoma hirsuta	Glechoma hirsuta	ncbi	672819	Glechoma hirsuta	0	Raw / Exact DB / Canonical match	3G6WL	Glechoma hirsuta	0	EOL-000000346396	Glechoma hirsuta	0	7307991	Glechoma hirsuta	0	672819	Glechoma hirsuta	0	NO	1115
temp_lotus_simple.txt	1116	Etlingera philippinensis	Etlingera philippinensis	ncbi	188487	Etlingera	11	Recursive / Nearest match / Genus level	6GSVF	Etlingera philippinensis	0	EOL-000000144541	Etlingera philippinensis	0	2760139	Etlingera philippinensis	0	188487	Etlingera	11	MAYBE	1116
temp_lotus_simple.txt	1117	Hoslundia opposita	Hoslundia opposita	ncbi	204228	Hoslundia opposita	0	Raw / Exact DB / Canonical match	3MQR9	Hoslundia opposita	0	EOL-000000346692	Hoslundia opposita	0	3884477	Hoslundia opposita	0	204228	Hoslundia opposita	0	NO	1117
temp_lotus_simple.txt	1118	Artemisia gmelinii	Artemisia gmelinii	ncbi	401898	Artemisia gmelinii	0	Raw / Exact DB / Canonical match	8V6VG	Artemisia gmelinii	0	EOL-000000259201	Artemisia gmelinii	0	3121593	Artemisia gmelinii	0	401898	Artemisia gmelinii	0	NO	1118
temp_lotus_simple.txt	1119	Euonymus revolutus	Euonymus revolutus	ncbi	4306	Euonymus	11	Recursive / Nearest match / Genus level	3CH4L	Euonymus revolutus	0	EOL-000000459916	Euonymus revolutus	0	3794275	Euonymus revolutus	0	4306	Euonymus	11	MAYBE	1119
temp_lotus_simple.txt	1120	Fibraurea tinctoria	Fibraurea tinctoria	ncbi	461588	Fibraurea tinctoria	0	Raw / Exact DB / Canonical match	6HV2X	Fibraurea tinctoria	0	EOL-000000200266	Fibraurea tinctoria	0	5371724	Fibraurea tinctoria	0	461588	Fibraurea tinctoria	0	NO	1120
temp_lotus_simple.txt	1121	Begonia malabarica	Begonia malabarica	ncbi	890405	Begonia malabarica	0	Raw / Exact DB / Canonical match	87YVG	Begonia malabarica	0	EOL-000000433259	Begonia malabarica	0	4158828	Begonia malabarica	0	890405	Begonia malabarica	0	NO	1121
temp_lotus_simple.txt	1122	Isodon eriocalyx	Isodon eriocalyx	ncbi	662907	Isodon eriocalyx	0	Raw / Exact DB / Canonical match	6N9C9	Isodon eriocalyx	0	EOL-000000340223	Isodon eriocalyx	0	5609031	Isodon eriocalyx	0	662907	Isodon eriocalyx	0	NO	1122
temp_lotus_simple.txt	1123	Isodon rugosus	Isodon rugosus	ncbi	204135	Isodon rugosus	0	Raw / Exact DB / Canonical match	3Q8DM	Isodon rugosus	0	EOL-000000340238	Isodon rugosus	0	5608857	Isodon rugosus	0	204135	Isodon rugosus	0	NO	1123
temp_lotus_simple.txt	1124	Isodon irroratus	Isodon irroratus	ncbi	662915	Isodon irroratus	0	Raw / Exact DB / Canonical match	3Q8BD	Isodon irroratus	0	EOL-000000340254	Isodon irroratus	0	5608994	Isodon irroratus	0	662915	Isodon irroratus	0	NO	1124
temp_lotus_simple.txt	1125	Isodon scoparius	Isodon scoparius	ncbi	662927	Isodon scoparius	0	Raw / Exact DB / Canonical match	3Q8DP	Isodon scoparius	0	EOL-000000340280	Isodon scoparius	0	5608855	Isodon scoparius	0	662927	Isodon scoparius	0	NO	1125
temp_lotus_simple.txt	1126	Isodon umbrosus	Isodon umbrosus	ncbi	680380	Isodon umbrosus	0	Raw / Exact DB / Canonical match	6N9BH	Isodon umbrosus	0	EOL-000000340202	Isodon umbrosus	0	7308525	Isodon umbrosus	0	680380	Isodon umbrosus	0	NO	1126
temp_lotus_simple.txt	1127	Hyssopus seravschanicus	Hyssopus seravschanicus	ncbi	260601	Hyssopus seravschanicus	0	Raw / Exact DB / Canonical match	6N4TF	Hyssopus seravschanicus	0	EOL-000000341825	Hyssopus seravschanicus	0	5609159	Hyssopus seravschanicus	0	260601	Hyssopus seravschanicus	0	NO	1127
temp_lotus_simple.txt	1128	Isodon rubescens	Isodon rubescens	ncbi	587669	Isodon rubescens	0	Raw / Exact DB / Canonical match	3Q8DK	Isodon rubescens	0	EOL-000000340264	Isodon rubescens	0	7308552	Isodon rubescens	0	587669	Isodon rubescens	0	NO	1128
temp_lotus_simple.txt	1129	Isodon lophanthoides	Isodon lophanthoides	ncbi	204133	Isodon lophanthoides	0	Raw / Exact DB / Canonical match	3Q8C2	Isodon lophanthoides	0	EOL-000000340220	Isodon lophanthoides	0	8060712	Isodon lophanthoides	0	204133	Isodon lophanthoides	0	NO	1129
temp_lotus_simple.txt	1130	Isodon grandifolius	Isodon grandifolius	ncbi	662914	Isodon grandifolius	0	Raw / Exact DB / Canonical match	3Q8B2	Isodon grandifolius	0	EOL-000000340248	Isodon grandifolius	0	7308627	Isodon grandifolius	0	662914	Isodon grandifolius	0	NO	1130
temp_lotus_simple.txt	1131	Justicia heterocarpa	Justicia heterocarpa	ncbi	2038528	Justicia heterocarpa	0	Raw / Exact DB / Canonical match	6NHKF	Justicia heterocarpa	0	EOL-000000358226	Justicia heterocarpa	0	7264189	Justicia heterocarpa	0	2038528	Justicia heterocarpa	0	NO	1131
temp_lotus_simple.txt	1132	Microgramma nitida	Microgramma nitida	ncbi	253849	Microgramma nitida	0	Raw / Exact DB / Canonical match	B9V2P	Microgramma nitida	0	EOL-000000509196	Microgramma nitida	0	4026077	Microgramma nitida	0	253849	Microgramma nitida	0	NO	1132
temp_lotus_simple.txt	1133	Fumaria indica	Fumaria indica	ncbi	1464615	Fumaria indica	0	Raw / Exact DB / Canonical match	6K3PB	Fumaria indica	0	EOL-000000199510	Fumaria indica	0	5530680	Fumaria indica	0	1464615	Fumaria indica	0	NO	1133
temp_lotus_simple.txt	1134	Isodon yuennanensis	Isodon yuennanensis	ncbi	662932	Isodon yuennanensis	0	Raw / Exact DB / Canonical match	6MXCZ	Isodon yuennanensis	0	EOL-000000340266	Isodon yuennanensis	0	5608794	Isodon yuennanensis	0	662932	Isodon yuennanensis	0	NO	1134
temp_lotus_simple.txt	1135	Xanthosoma robustum	Xanthosoma robustum	ncbi	3046141	Xanthosoma robustum	0	Raw / Exact DB / Canonical match	5C8DR	Xanthosoma robustum	0	EOL-000000108378	Xanthosoma robustum	0	5330897	Xanthosoma robustum	0	3046141	Xanthosoma robustum	0	NO	1135
temp_lotus_simple.txt	1136	Zingiber montanum	Zingiber montanum	ncbi	336856	Zingiber montanum	0	Raw / Exact DB / Canonical match	5D5GD	Zingiber montanum	0	EOL-000000144965	Zingiber montanum	0	2757202	Zingiber montanum	0	336856	Zingiber montanum	0	NO	1136
temp_lotus_simple.txt	1137	Leonurus persicus	Leonurus persicus	ncbi	4137	Leonurus	11	Recursive / Nearest match / Genus level	6P8KP	Leonurus persicus	0	EOL-000000347101	Leonurus persicus	0	5607221	Leonurus persicus	0	4137	Leonurus	11	MAYBE	1137
temp_lotus_simple.txt	1138	Lavandula gibsonii	Lavandula gibsonii	ncbi	39169	Lavandula	11	Recursive / Nearest match / Genus level	6P488	Lavandula gibsonii	0	EOL-000000348714	Lavandula gibsonii	0	3891409	Lavandula gibsonii	0	39169	Lavandula	11	MAYBE	1138
temp_lotus_simple.txt	1139	Leucas nutans	Leucas nutans	ncbi	378905	Leucas	11	Recursive / Nearest match / Genus level	723Y9	Leucas nutans	0	EOL-000000340526	Leucas nutans	0	8078896	Leucas nutans	0	378905	Leucas	11	MAYBE	1139
temp_lotus_simple.txt	1140	Aeollanthus rydingianus	Aeollanthus rydingianus	ncbi	204099	Aeollanthus	11	Recursive / Nearest match / Genus level	64XJT	Aeollanthus rydingianus	0	EOL-000000341813	Aeollanthus rydingianus	0	3889269	Aeollanthus rydingianus	0	204099	Aeollanthus	11	MAYBE	1140
temp_lotus_simple.txt	1141	Bazzania spiralis	Bazzania spiralis	ncbi	13807	Bazzania	11	Recursive / Nearest match / Genus level	L4YL	Bazzania spiralis	0	EOL-000000536356	Bazzania spiralis	0	7590930	Bazzania spiralis	0	13807	Bazzania	11	MAYBE	1141
temp_lotus_simple.txt	1142	Ajuga parviflora	Ajuga parviflora	ncbi	1585252	Ajuga parviflora	0	Raw / Exact DB / Canonical match	BDQS	Ajuga parviflora	0	EOL-000000349695	Ajuga parviflora	0	3886822	Ajuga parviflora	0	1585252	Ajuga parviflora	0	NO	1142
temp_lotus_simple.txt	1143	Quercus microphylla	Quercus microphylla	ncbi	2033704	Quercus microphylla	0	Raw / Exact DB / Canonical match	4R5JG	Quercus microphylla	0	EOL-000000414560	Quercus microphylla	0	2879555	Quercus microphylla	0	2033704	Quercus microphylla	0	NO	1143
temp_lotus_simple.txt	1144	Ajuga relicta	Ajuga relicta	ncbi	38595	Ajuga	11	Recursive / Nearest match / Genus level	BDR6	Ajuga relicta	0	EOL-000000349619	Ajuga relicta	0	3886705	Ajuga relicta	0	38595	Ajuga	11	MAYBE	1144
temp_lotus_simple.txt	1145	Diospyros kirkii	Diospyros kirkii	ncbi	570488	Diospyros kirkii	0	Raw / Exact DB / Canonical match	6CWZQ	Diospyros kirkii	0	EOL-000000319719	Diospyros kirkii	0	4071137	Diospyros kirkii	0	570488	Diospyros kirkii	0	NO	1145
temp_lotus_simple.txt	1146	Lagochilus proskorjakovii	Lagochilus proskorjakovii	ncbi	694359	Lagochilus	11	Recursive / Nearest match / Genus level	3RXGT	Lagochilus proskorjakovii	0	EOL-000000341513	Lagochilus proskorjakovii	0	7402353	Lagochilus proskorjakovii	0	694359	Lagochilus	11	MAYBE	1146
temp_lotus_simple.txt	1147	Reissantia buchananii	Reissantia buchananii	ncbi	1009587	Reissantia buchananii	0	Raw / Exact DB / Canonical match	4RQTL	Reissantia buchananii	0	EOL-000000459884	Reissantia buchananii	0	3794272	Reissantia buchananii	0	1009587	Reissantia buchananii	0	NO	1147
temp_lotus_simple.txt	1148	Diospyros chloroxylon	Diospyros chloroxylon	ncbi	13492	Diospyros	11	Recursive / Nearest match / Genus level	36DYL	Diospyros chloroxylon	0	EOL-000000319392	Diospyros chloroxylon	0	7295868	Diospyros chloroxylon	0	13492	Diospyros	11	MAYBE	1148
temp_lotus_simple.txt	1149	Lagochilus pubescens	Lagochilus pubescens	ncbi	2039851	Lagochilus pubescens	0	Raw / Exact DB / Canonical match	6NTTY	Lagochilus pubescens	0	EOL-000000341488	Lagochilus pubescens	0	5608254	Lagochilus pubescens	0	2039851	Lagochilus pubescens	0	NO	1149
temp_lotus_simple.txt	1150	Diospyros oppositifolia	Diospyros oppositifolia	ncbi	13492	Diospyros	11	Recursive / Nearest match / Genus level	6CX2C	Diospyros oppositifolia	0	EOL-000000319154	Diospyros oppositifolia	0	4069918	Diospyros oppositifolia	0	13492	Diospyros	11	MAYBE	1150
temp_lotus_simple.txt	1151	Gymnosporia emarginata	Gymnosporia emarginata	ncbi	1789567	Gymnosporia emarginata	0	Raw / Exact DB / Canonical match	6L89D	Gymnosporia emarginata	0	EOL-000000460412	Gymnosporia emarginata	0	3791248	Gymnosporia emarginata	0	1789567	Gymnosporia emarginata	0	NO	1151
temp_lotus_simple.txt	1152	Diospyros acuta	Diospyros acuta	ncbi	13492	Diospyros	11	Recursive / Nearest match / Genus level	36DSM	Diospyros acuta	0	EOL-000000319943	Diospyros acuta	0	4070655	Diospyros acuta	0	13492	Diospyros	11	MAYBE	1152
temp_lotus_simple.txt	1153	Diospyros rheophytica	Diospyros rheophytica	ncbi	13492	Diospyros	11	Recursive / Nearest match / Genus level	6CWR4	Diospyros rheophytica	0	EOL-000000319481	Diospyros rheophytica	0	4070045	Diospyros rheophytica	0	13492	Diospyros	11	MAYBE	1153
temp_lotus_simple.txt	1154	Diospyros rhodocalyx	Diospyros rhodocalyx	ncbi	268843	Diospyros rhodocalyx	0	Raw / Exact DB / Canonical match	6CX2S	Diospyros rhodocalyx	0	EOL-000000319816	Diospyros rhodocalyx	0	7870059	Diospyros rhodocalyx	0	268843	Diospyros rhodocalyx	0	NO	1154
temp_lotus_simple.txt	1155	Diospyros quaesita	Diospyros quaesita	ncbi	13492	Diospyros	11	Recursive / Nearest match / Genus level	6CWQP	Diospyros quaesita	0	EOL-000000319236	Diospyros quaesita	0	4070217	Diospyros quaesita	0	13492	Diospyros	11	MAYBE	1155
temp_lotus_simple.txt	1156	Hippocratea volubilis	Hippocratea volubilis	ncbi	123425	Hippocratea volubilis	0	Raw / Exact DB / Canonical match	3LZZR	Hippocratea volubilis	0	EOL-000000459144	Hippocratea volubilis	0	3169012	Hippocratea volubilis	0	123425	Hippocratea volubilis	0	NO	1156
temp_lotus_simple.txt	1157	Diospyros walkeri	Diospyros walkeri	ncbi	2945307	Diospyros walkeri	0	Raw / Exact DB / Canonical match	6D8DB	Diospyros walkeri	0	EOL-000000319272	Diospyros walkeri	0	4070479	Diospyros walkeri	0	2945307	Diospyros walkeri	0	NO	1157
temp_lotus_simple.txt	1158	Diospyros moonii	Diospyros moonii	ncbi	13492	Diospyros	11	Recursive / Nearest match / Genus level	6CWMP	Diospyros moonii	0	EOL-000000319384	Diospyros moonii	0	4070740	Diospyros moonii	0	13492	Diospyros	11	MAYBE	1158
temp_lotus_simple.txt	1159	Frullania monocera	Frullania monocera	ncbi	236963	Frullania monocera	0	Raw / Exact DB / Canonical match	6JR8T	Frullania monocera	0	EOL-000000533178	Frullania monocera	0	7356461	Frullania monocera	0	236963	Frullania monocera	0	NO	1159
temp_lotus_simple.txt	1160	Nepeta caesarea	Nepeta caesarea	ncbi	39172	Nepeta	11	Recursive / Nearest match / Genus level	46XHV	Nepeta caesarea	0	EOL-000000342813	Nepeta caesarea	0	5610692	Nepeta caesarea	0	39172	Nepeta	11	MAYBE	1160
temp_lotus_simple.txt	1161	Saurauia excelsa	Saurauia excelsa	ncbi	2945477	Saurauia excelsa	0	Raw / Exact DB / Canonical match	79Q2V	Saurauia excelsa	0	EOL-000000331855	Saurauia excelsa	0	7270765	Saurauia excelsa	0	2945477	Saurauia excelsa	0	NO	1161
temp_lotus_simple.txt	1162	Nepeta eriostachya	Nepeta eriostachya	ncbi	39172	Nepeta	11	Recursive / Nearest match / Genus level	46XLG	Nepeta eriostachya	0	EOL-000000342711	Nepeta eriostachya	0	7309264	Nepeta eriostachya	0	39172	Nepeta	11	MAYBE	1162
temp_lotus_simple.txt	1163	Penianthus zenkeri	Penianthus zenkeri	ncbi	2708930	Penianthus zenkeri	0	Raw / Exact DB / Canonical match	76GKR	Penianthus zenkeri	0	EOL-000000200014	Penianthus zenkeri	0	3829496	Penianthus zenkeri	0	2708930	Penianthus zenkeri	0	NO	1163
temp_lotus_simple.txt	1164	Nepeta tuberosa	Nepeta tuberosa	ncbi	39349	Nepeta tuberosa	0	Raw / Exact DB / Canonical match	46XYM	Nepeta tuberosa	0	EOL-000000342975	Nepeta tuberosa	0	7308812	Nepeta tuberosa	0	39349	Nepeta tuberosa	0	NO	1164
temp_lotus_simple.txt	1165	Nepeta suavis	Nepeta suavis	ncbi	39172	Nepeta	11	Recursive / Nearest match / Genus level	46XXK	Nepeta suavis	0	EOL-000000342830	Nepeta suavis	0	5609616	Nepeta suavis	0	39172	Nepeta	11	MAYBE	1165
temp_lotus_simple.txt	1166	Quercus oblongata	Quercus oblongata	ncbi	3511	Quercus	11	Recursive / Nearest match / Genus level	8W2YL	Quercus	11	EOL-000000414303	Quercus oblongata	0	2878057	Quercus oblongata	0	3511	Quercus	11	MAYBE	1166
temp_lotus_simple.txt	1167	Liochlaena subulata	Liochlaena subulata	ncbi	463575	Liochlaena subulata	0	Raw / Exact DB / Canonical match	3V5CT	Liochlaena subulata	0	EOL-000000538153	Liochlaena subulata	0	2689239	Liochlaena subulata	0	463575	Liochlaena subulata	0	NO	1167
temp_lotus_simple.txt	1168	Panzerina lanata	Panzerina lanata	ncbi	694377	Panzerina lanata	0	Raw / Exact DB / Canonical match	4CHZM	Panzerina lanata	0	EOL-000000348751	Panzerina lanata	0	7307640	Panzerina lanata	0	694377	Panzerina lanata	0	NO	1168
temp_lotus_simple.txt	1169	Clerodendrum nutans	Clerodendrum nutans	ncbi	13432	Clerodendrum	11	Recursive / Nearest match / Genus level	W3ZZ	Clerodendrum nutans	0	EOL-000000343518	Clerodendrum nutans	0	8173793	Clerodendrum nutans	0	13432	Clerodendrum	11	MAYBE	1169
temp_lotus_simple.txt	1170	Clerodendrum glandulosum	Clerodendrum glandulosum	ncbi	2170553	Clerodendrum glandulosum	0	Raw / Exact DB / Canonical match	8VWBC	Clerodendrum	11	EOL-000000343258	Clerodendrum	11	3893045|8137825	Clerodendrum glandulosum|Clerodendrum glandulosum	2	2170553	Clerodendrum glandulosum	0	NO	1170
temp_lotus_simple.txt	1171	Diospyros hirsuta	Diospyros hirsuta	ncbi	13492	Diospyros	11	Recursive / Nearest match / Genus level	6D99T	Diospyros hirsuta	0	EOL-000000319532	Diospyros hirsuta	0	8255478	Diospyros hirsuta	0	13492	Diospyros	11	MAYBE	1171
temp_lotus_simple.txt	1172	Ocimum spicatum	Ocimum spicatum	ncbi	39173	Ocimum	11	Recursive / Nearest match / Genus level	48GJV	Ocimum spicatum	0	EOL-000000347176	Ocimum spicatum	0	3896078	Ocimum spicatum	0	39173	Ocimum	11	MAYBE	1172
temp_lotus_simple.txt	1173	Platostoma palustre	Platostoma palustre	ncbi	2303480	Platostoma palustre	0	Raw / Exact DB / Canonical match	4JNMJ	Platostoma palustre	0	EOL-000000348333	Platostoma palustre	0	3881888	Platostoma palustre	0	2303480	Platostoma palustre	0	NO	1173
temp_lotus_simple.txt	1174	Diospyros thwaitesii	Diospyros thwaitesii	ncbi	2945305	Diospyros thwaitesii	0	Raw / Exact DB / Canonical match	6D93N	Diospyros thwaitesii	0	EOL-000000319606	Diospyros thwaitesii	0	4071456	Diospyros thwaitesii	0	2945305	Diospyros thwaitesii	0	NO	1174
temp_lotus_simple.txt	1175	Cleistopholis glauca	Cleistopholis glauca	ncbi	306911	Cleistopholis glauca	0	Raw / Exact DB / Canonical match	VXM8	Cleistopholis glauca	0	EOL-000000489810	Cleistopholis glauca	0	3154010	Cleistopholis glauca	0	306911	Cleistopholis glauca	0	NO	1175
temp_lotus_simple.txt	1176	Cleistopholis patens	Cleistopholis patens	ncbi	2708762	Cleistopholis patens	0	Raw / Exact DB / Canonical match	5YYRY	Cleistopholis patens	0	EOL-000000489812	Cleistopholis patens	0	3153999	Cleistopholis patens	0	2708762	Cleistopholis patens	0	NO	1176
temp_lotus_simple.txt	1177	Pogostemon parviflorus	Pogostemon parviflorus	ncbi	1809638	Pogostemon parviflorus	0	Raw / Exact DB / Canonical match	6VSL3	Pogostemon parviflorus	0	EOL-000000341889	Pogostemon parviflorus	0	3899718	Pogostemon parviflorus	0	1809638	Pogostemon parviflorus	0	NO	1177
temp_lotus_simple.txt	1178	Psittacanthus cucullaris	Psittacanthus cucullaris	ncbi	1874136	Psittacanthus cucullaris	0	Raw / Exact DB / Canonical match	4PK5B	Psittacanthus cucullaris	0	EOL-000000223102	Psittacanthus cucullaris	0	4004864	Psittacanthus cucullaris	0	1874136	Psittacanthus cucullaris	0	NO	1178
temp_lotus_simple.txt	1179	Scleropyrum pentandrum	Scleropyrum pentandrum	ncbi	364757	Scleropyrum pentandrum	0	Raw / Exact DB / Canonical match	4VQFG	Scleropyrum pentandrum	0	EOL-000000224331	Scleropyrum pentandrum	0	3788757	Scleropyrum pentandrum	0	364757	Scleropyrum pentandrum	0	NO	1179
temp_lotus_simple.txt	1180	Desmos cochinchinensis	Desmos cochinchinensis	ncbi	1202408	Desmos cochinchinensis	0	Raw / Exact DB / Canonical match	3544R	Desmos cochinchinensis	0	EOL-000000490122	Desmos cochinchinensis	0	3155178	Desmos cochinchinensis	0	1202408	Desmos cochinchinensis	0	NO	1180
temp_lotus_simple.txt	1181	Hemidesmus indicus	Hemidesmus indicus	ncbi	63476	Hemidesmus indicus	0	Raw / Exact DB / Canonical match	3KNHQ	Hemidesmus indicus	0	EOL-000000289325	Hemidesmus indicus	0	8125676	Hemidesmus indicus	0	63476	Hemidesmus indicus	0	NO	1181
temp_lotus_simple.txt	1182	Himatanthus articulatus	Himatanthus articulatus	ncbi	1937595	Himatanthus articulatus	0	Raw / Exact DB / Canonical match	3LY5K	Himatanthus articulatus	0	EOL-000000288274	Himatanthus articulatus	0	3621740	Himatanthus articulatus	0	1937595	Himatanthus articulatus	0	NO	1182
temp_lotus_simple.txt	1183	Duguetia glabriuscula	Duguetia glabriuscula	ncbi	294142	Duguetia	11	Recursive / Nearest match / Genus level	37ZZG	Duguetia glabriuscula	0	EOL-000000489921	Duguetia glabriuscula	0	3157529	Duguetia glabriuscula	0	294142	Duguetia	11	MAYBE	1183
temp_lotus_simple.txt	1184	Viscum coloratum	Viscum coloratum	ncbi	159976	Viscum coloratum	0	Raw / Exact DB / Canonical match	5BKCC	Viscum coloratum	0	EOL-000000224849	Viscum coloratum	0	4068523	Viscum coloratum	0	159976	Viscum coloratum	0	NO	1184
temp_lotus_simple.txt	1185	Cnidoscolus multilobus	Cnidoscolus multilobus	ncbi	2358357	Cnidoscolus multilobus	0	Raw / Exact DB / Canonical match	WJJS	Cnidoscolus multilobus	0	EOL-000000388147	Cnidoscolus multilobus	0	3073576	Cnidoscolus multilobus	0	2358357	Cnidoscolus multilobus	0	NO	1185
temp_lotus_simple.txt	1186	Rydingia limbata	Rydingia limbata	ncbi	483858	Rydingia limbata	0	Raw / Exact DB / Canonical match	4TTVX	Rydingia limbata	0	EOL-000000342248	Rydingia limbata	0	3886741	Rydingia limbata	0	483858	Rydingia limbata	0	NO	1186
temp_lotus_simple.txt	1187	Couepia polyandra	Couepia polyandra	ncbi	1856781	Couepia polyandra	0	Raw / Exact DB / Canonical match	YZGX	Couepia polyandra	0	EOL-000000378323	Couepia polyandra	0	2984785	Couepia polyandra	0	1856781	Couepia polyandra	0	NO	1187
temp_lotus_simple.txt	1188	Ajuga integrifolia	Ajuga integrifolia	ncbi	38595	Ajuga	11	Recursive / Nearest match / Genus level	65V5X	Ajuga integrifolia	0	EOL-000000349661	Ajuga integrifolia	0	9520699	Ajuga integrifolia	0	38595	Ajuga	11	MAYBE	1188
temp_lotus_simple.txt	1189	Salvia aspera	Salvia aspera	ncbi	933121	Salvia aspera	0	Raw / Exact DB / Canonical match	79FCZ	Salvia aspera	0	EOL-000000345807	Salvia aspera	0	3884756	Salvia aspera	0	933121	Salvia aspera	0	NO	1189
temp_lotus_simple.txt	1190	Salvia cardiophylla	Salvia cardiophylla	ncbi	2886699	Salvia cardiophylla	0	Raw / Exact DB / Canonical match	79FJH	Salvia cardiophylla	0	EOL-000000346189	Salvia cardiophylla	0	3882372	Salvia cardiophylla	0	2886699	Salvia cardiophylla	0	NO	1190
temp_lotus_simple.txt	1191	Salvia bucharica	Salvia bucharica	ncbi	49209	Salvia bucharica	0	Raw / Exact DB / Canonical match	79FGD	Salvia bucharica	0	EOL-000000345987	Salvia bucharica	0	3883069	Salvia bucharica	0	49209	Salvia bucharica	0	NO	1191
temp_lotus_simple.txt	1192	Couepia paraensis	Couepia paraensis	ncbi	1856779	Couepia paraensis	0	Raw / Exact DB / Canonical match	YZGQ	Couepia paraensis	0	EOL-000000378311	Couepia paraensis	0	2984805	Couepia paraensis	0	1856779	Couepia paraensis	0	NO	1192
temp_lotus_simple.txt	1193	Salvia ceratophylla	Salvia ceratophylla	ncbi	1685712	Salvia ceratophylla	0	Raw / Exact DB / Canonical match	6XFJN	Salvia ceratophylla	0	EOL-000000346222	Salvia ceratophylla	0	7702993	Salvia ceratophylla	0	1685712	Salvia ceratophylla	0	NO	1193
temp_lotus_simple.txt	1194	Friesodielsia velutina	Friesodielsia velutina	ncbi	2027493	Friesodielsia velutina	0	Raw / Exact DB / Canonical match	6K23C	Friesodielsia velutina	0	EOL-000000490034	Friesodielsia velutina	0	3156755	Friesodielsia velutina	0	2027493	Friesodielsia velutina	0	NO	1194
temp_lotus_simple.txt	1195	Goniothalamus sesquipedalis	Goniothalamus sesquipedalis	ncbi	1602056	Goniothalamus sesquipedalis	0	Raw / Exact DB / Canonical match	3GXTQ	Goniothalamus sesquipedalis	0	EOL-000000490949	Goniothalamus sesquipedalis	0	3154635	Goniothalamus sesquipedalis	0	1602056	Goniothalamus sesquipedalis	0	NO	1195
temp_lotus_simple.txt	1196	Salvia eriophora	Salvia eriophora	ncbi	1933721	Salvia eriophora	0	Raw / Exact DB / Canonical match	79H73	Salvia eriophora	0	EOL-000000345206	Salvia eriophora	0	3903036	Salvia eriophora	0	1933721	Salvia eriophora	0	NO	1196
temp_lotus_simple.txt	1197	Salvia divaricata	Salvia divaricata	ncbi	1933719	Salvia divaricata	0	Raw / Exact DB / Canonical match	79GVZ	Salvia divaricata	0	EOL-000000345328	Salvia divaricata	0	8200037	Salvia divaricata	0	1933719	Salvia divaricata	0	NO	1197
temp_lotus_simple.txt	1198	Salvia hydrangea	Salvia hydrangea	ncbi	392666	Salvia hydrangea	0	Raw / Exact DB / Canonical match	6XGX8	Salvia hydrangea	0	EOL-000000345994	Salvia hydrangea	0	3899887	Salvia hydrangea	0	392666	Salvia hydrangea	0	NO	1198
temp_lotus_simple.txt	1199	Salvia kronenburgii	Salvia kronenburgii	ncbi	1642914	Salvia kronenburgii	0	Raw / Exact DB / Canonical match	79GZ8	Salvia kronenburgii	0	EOL-000000345219	Salvia kronenburgii	0	3898658	Salvia kronenburgii	0	1642914	Salvia kronenburgii	0	NO	1199
temp_lotus_simple.txt	1200	Salvia lasiantha	Salvia lasiantha	ncbi	392668	Salvia lasiantha	0	Raw / Exact DB / Canonical match	79GZP	Salvia lasiantha	0	EOL-000000345371	Salvia lasiantha	0	3898253	Salvia lasiantha	0	392668	Salvia lasiantha	0	NO	1200
temp_lotus_simple.txt	1201	Salvia lavanduloides	Salvia lavanduloides	ncbi	392669	Salvia lavanduloides	0	Raw / Exact DB / Canonical match	6XGZR	Salvia lavanduloides	0	EOL-000000346145	Salvia lavanduloides	0	7308690	Salvia lavanduloides	0	392669	Salvia lavanduloides	0	NO	1201
temp_lotus_simple.txt	1202	Salvia lineata	Salvia lineata	ncbi	2039521	Salvia lineata	0	Raw / Exact DB / Canonical match	6XGMH	Salvia lineata	0	EOL-000000346005	Salvia lineata	0	3897503	Salvia lineata	0	2039521	Salvia lineata	0	NO	1202
temp_lotus_simple.txt	1203	Guatteria blepharophylla	Guatteria blepharophylla	ncbi	402568	Guatteria blepharophylla	0	Raw / Exact DB / Canonical match	3HJLH	Guatteria blepharophylla	0	EOL-000000490337	Guatteria blepharophylla	0	3154197	Guatteria blepharophylla	0	402568	Guatteria blepharophylla	0	NO	1203
temp_lotus_simple.txt	1204	Salvia montbretii	Salvia montbretii	ncbi	1933739	Salvia montbretii	0	Raw / Exact DB / Canonical match	79GQH	Salvia montbretii	0	EOL-000000345211	Salvia montbretii	0	3895444	Salvia montbretii	0	1933739	Salvia montbretii	0	NO	1204
[truncated: 35,599 more rows]

## Sheet: LOTUS_NCBI_ID_comparison
Input_file_name	Input_original_order	Raw_name_input	Raw_data_ID	Chosen_reference_scientific_name	Chosen_reference_mapping_status_code	Chosen_reference_mapped_ID
[truncated: 36,803 more rows]

[truncated: 1 more sheets: LOTUS_GBIF_ID_comparison]
