# Supplementary material for: PhyloSophos: a high-throughput scientific name mapping algorithm augmented with explicit consideration of taxonomic science, and its application on natural product (NP) occurrence database processing
Source: BMC Bioinformatics. 2023 Dec 14;24:475. doi: 10.1186/s12859-023-05588-3 (PMC10722791; doi:10.1186/s12859-023-05588-3)
Supplement: Supplementary file 5 — Additional file 5. PhyloSophos analysis results of species entries (n=25,899) from NPASS database. [file 12859_2023_5588_MOESM5_ESM.xlsx]

## Sheet: NPASS_metadata_processed
Raw_name_input	Provided_NCBI_ID	Association_counts
Falkenbergia rufolanosa	NA	9
Hylocomium splendens	53007	168
Manica rubida	219785	12
Ulva lactuca	63410	40
Quercus acuta	157796	10
Artemisia baldshuanica	1287601	1
Acanthodendrilla sp.	NA	19
Hammarbya paludosa	1155243	9
Bouchea fluminensis	42207	1
Amphimedon terpenensis	NA	23
Cinnamomum bejolghota	397101	5
Enterolobium cyclocarpum	54878	12
Grevillea	NA	5
Camellia saluenensis	319929	38
Ledebouria graminifolia	NA	1
Fritillaria puqiensis	108545	7
Syringa reticulata	126367	31
Magnolia grandiflora	3406	29
Kopsia officinalis	2508339	10
Erythrina sigmoidea	NA	8
Brassica carinata	52824	81
Streptomyces coelicoflavus	285562	11
Artemisia carruthii	1227619	1
Polyachyrus sphaerocephalus	460355	44
Senecio aegyptius	121537	2
Polyalthia laui	1310099	7
Chimonanthus praecox	13419	7
Alcyonium patagonicum	NA	6
Dacrydium nidulum	1030182	7
Securidaca longepedunculata	690845	90
Crinum laurentii	NA	15
Astragalus dissectus	NA	24
Burkholderia gladioli	28095	19
Teucrium scorodonia	53178	30
Nyssa sinensis	561372	16
Potamogeton nodosus	99363	4
Phyllanthus simplex	NA	29
Swartzia polyphylla	450104	8
Crepidotus fulvotomentosus	NA	8
Eria coronaria	941465	1
Xeranthemum cylindraceum	143215	9
Erythrostemon gilliesii	191891	42
bellevalia eigii	NA	18
Gouania ulmifolia	NA	77
Pestalotiopsis virgatula	290289	30
Solanum betaceum	45843	3
Peltodoris nobilis	589681	15
Andira araroba	NA	13
Mikania grazielae	NA	44
Phomopsis sp. BCC 9789	704643	11
Pachysandra procumbens	83909	37
Piper sanctum	511552	80
Phryxe caudata	NA	7
Tectocoris diophthalmus	159956	3
Lithospermum ruderale	650313	4
Helvella esculenta	NA	6
Astragalus quisqualis	NA	17
Rubus parkeri	616964	2
Stichoneuron caudatum	50540	14
Cuscuta reflexa	4129	21
Phyllarthron comorense	1776918	1
Cortinarius infractus	165398	36
Prosuberites laughlini	283560	18
Marrubium parviflorum	NA	55
Panus rudis Fr. IFO 8994	NA	1
Chrysosplenium grayanum	61245	15
pachastrella sp.	NA	2
Kopsia teoi	NA	26
Lomelosia caucasica	183564	10
Bacillus subtilis RF1-L3 [mCherry egfp zwf ribBA and ywlf]	NA	1
A new engineered strain of Yarrowia lipolytica [PsCrtW HpCrtZ]	NA	0
Fritillaria prezewalskii	NA	35
Nassauvia revoluta	460340	4
Lappa officinalis	NA	1
Rosa americana	NA	69
Essentia	NA	3
Desmodium canum	NA	12
Veronicastrum japonicum	1619673	2
Streptomyces sp. Go-GS12	NA	9
Codonopsis tangshen	NA	18
Calocephalus brownii	NA	3
Ventilago viminalis	106720	7
Leucopaxillus albissimus	71893	1
Litsea glutinosa	136122	48
Pedicularis palustris	462877	13
Zanthoxylum spp	NA	1
Conostylis setosa	524059	11
Dracocephalum tanguticum	1699510	28
Tabebuia chrysantha	429696	3
gymnoascus reessii	NA	8
Centaurea balsamita	NA	3
Ovidia pillo-pillo	NA	22
Ailanthus giraldii	452801	6
Paullinia pinnata	290984	34
Lathyrus spp.	NA	1
Aphloia theiformis	112806	49
cedrelopsis microfoliata	NA	4
Elsholtzia splendens	475396	60
Stevia breviaristata	NA	3
Thamnosma montana	452797	3
Melampodium camphoratum	NA	25
Rosa polyantha	NA	5
rhaphisia lacazei	NA	2
Heracleum granatense	NA	2
Chlorella sp. KKUS2 Toluraspore Y30	NA	0
Tacca chantrieri	85283	95
Chrysolaena propinqua	NA	16
Marah oregana	252534	12
Stevia sanguinea	NA	31
Astropecten monacanthus	563628	6
Pomatomus saltatrix	75034	29
Spirostachys africana	316863	23
Corynebacterium poinsettiae	NA	6
Cymathere triplicata	NA	73
Drypetes paxii	NA	8
Myrospermum frutescens	100153	16
A new engineered strain of Synechococcuselongatus PCC 7942 [dxs, idi]	NA	1
Haplopappus glutinosus	71052	8
Mikania congesta	NA	30
Maytenus guianensis	NA	100
Ulmus laevis	233204	33
Trillium camtschaticum	NA	17
Globba malaccensis	NA	104
Paecilomyces variotii J08NF-1	NA	5
Polygonatum biflorum	39535	3
Acrantophis dumerili	51850	29
Broussonetia papyrifera	172644	117
Lycopodium carinatum	NA	8
Cestrum laevigatum	1237510	3
Chisocheton paniculatus	NA	41
Misopates orontium	102599	4
Streptomyces diastaticus	1956	24
Bambusa chungii	318047	31
Junceella gemmacea	NA	20
Teucrium corymbosum	1209848	15
Teucrium chamaedrys	53176	2
Astragalus membranaceus	649199	157
Astragalus pterocephalus	NA	8
Linum usitatissimum	4006	231
Fructus arctii lappae	NA	5
Papaver atlanticum	357466	50
Lagochilus platycalyx	NA	8
Perenniporia maackiae	933052	7
Lilium elegans	NA	2
Senegalia catechu	138017	57
Zizyphus jujuba	326968	309
Baccharis megapotamica	NA	49
Corynanthe johimbe	NA	2
Astragalus ptilodes	NA	5
Peziza mollissima	NA	14
japanese yew	NA	13
Morus lhou	226896	8
Pertusaria wulfenii	NA	234
Zanthoxylum microcarpum	NA	10
Pegolettia senegalensis	81510	3
Rhamnus saxatilis	280025	28
Thymus transcaucasicus	NA	46
Sporothrix flocculosa	NA	37
Salta triflora	249117	85
Picrorhiza scrophulariiflora	470706	38
Callyspongia spinosissima	NA	73
Mosla dianthera	1874238	11
Crinum pratense	NA	20
A new engineered strain of Pseudomonas spp. [n.a.]	NA	1
A new engineered strain of Bacillus subtilis [yyzE ypqE ptsG]	NA	1
Sphaerocoryne gracilis ssp. gracilis	NA	22
Anabaena torulosa	156211	22
Escherichia coli p15/AQ10 [BaCD]	NA	1
Gyalolechia fulgens	1301421	9
Garcinia oblongifolia	1009475	50
Pleurotus eryngii	5323	6
Nerine filifolia	NA	24
Litsea hayatae	NA	2
Ptilidium ciliare	139839	144
Selaginella moellendorffii	88036	20
Heterotropa savatieri	NA	2
Polyides rotundus	31461	47
Ambrosia cumanensis	NA	50
Phlegmariurus squarrosus	73615	60
Euryops sulcatus	NA	14
Dioscorea spongiosa	394307	36
Acanthopanax ricinifolius	NA	55
Crinum macowanii	180140	14
Polygonatum zanlanscianense	261427	23
Dactylosporangium aurantiacum subsp. hamdenensis NRRL 18085	NA	12
Oenanthe crocata	254044	26
Veronica alpina	165325	6
Leptosphaeria oraemaris	44095	18
Hilliardiella oligocephala	434668	47
Corylopsis coreana	NA	1
Heracleum wallichii	491186	3
Garveia annulata	498507	9
Coussarea macrophylla	60044	4
Ficus alba	NA	4
Anonidium mannii	NA	3
Cynanchum formosanum	1740881	26
Osteospermum hyoseroides	NA	47
Alpinia officinarum	199623	131
Trichormus sp. UIC 1033	NA	2
Cupressus funebris	NA	2
Phryma leptostachya	41401	5
Achillea ligustica	282745	18
Cirsium tanakae	1329805	66
Chionodoxa luciliae	NA	49
Paramignya monophylla	159064	3
Renealmia thyrsoidea	199659	1
Buddleja globosa	168495	10
Pulicaria uliginosa	NA	30
Bridelia ferruginea	319147	150
Papaveraceae spp.	NA	1
Beauveria felina	37994	158
Eysenhardtia adenostylis	NA	1
Lutzomyia longipalpis	7200	2
Musa paradisiaca l. var. sapientum o. ktze.	NA	3
A new engineered strain of Saccharomyces cerevisiae BY4742-TRP [tHMG1, LYS2, ERG9, ERG1, bAS]	NA	1
Pseudomonas putida GS1 [P450cin]	NA	0
Castanopsis cuspidata	114816	25
Alstonia angustifolia	NA	58
Cydonia vulgaris	NA	77
Dalbergia miscolobium	397178	3
Penicillium terrestre	374132	60
Lycopus virginicus	1620142	3
Saccharomyces cerevisiae BY4741	1247190	0
Radix codonopsis pilosulae	NA	23
Pterocarpus marsupium	1071187	10
Laurelia serrata	NA	1
Frankenia laevis	122303	9
Hymenocallis amancaes	NA	2
Ventilago calyculata	NA	4
Ostrya carpinifolia	176865	37
Laurencia nana	NA	5
Pyxidicoccus fallax	394095	4
Streptomyces pilosus	28893	85
Streptomyces roseoviolaceus	67360	53
Valeriana officinalis	19953	197
Sophora mollis	NA	24
bcc 8616	NA	3
Chrysanthemum sinense	NA	32
Lobophytum crassospiculatum	NA	23
Origanum vulgare	39352	165
Rhodophiala bifida	82245	11
Acacia suaveolens	138523	4
peltodoris atromaculata	NA	3
Ocotea macropoda	NA	41
Rhus undulata	289761	5
Thymus serpyllum	204219	5
Bombax anceps	1489463	7
Delisea fimbriata	NA	5
Callicarpa dichotoma	28515	15
Dalbergia melanoxylon	114981	17
Allium nigrum	165640	2
Goldfussia yunnanensis	NA	68
Chromodoris petechialis	NA	11
Pulicaria insignis	NA	104
Pantoea ananatis	553	4
Clerodendrum infortunatum	1073819	65
Monodora myristica	296852	3
Eruca vesicaria	180536	21
Thelephora terrestris	56493	15
Cryptocarya chartacea	NA	20
A new engineered strain of Escherichia coli [dxs, ispD, ispF, idi]	NA	1
Peucedanum terebinthaceum	99520	4
Recordia reitzii	1343470	4
Trifolium trichocephalum	361995	7
Erysimum diffusum	913017	22
Melonanchora kobjakovae	NA	4
Premna tomentosa	NA	46
Diospyros eriantha	1009467	193
Pinus muricata	164245	10
Senecio glanduloso-pilosus	1892281	6
Cladonia polydactyla	209120	9
Artemisia rupestris	86317	44
Vibrio cholerae	666	24
Verticillium lecanii 6144	NA	3
Lecanora grumosa	NA	7
Asplenium normale	78467	180
Osmanthus armatus	424903	2
Ribes nigrum	78511	163
Cicer songoricum	NA	4
Fissistigma polyanthoides	1202414	10
Ochtodes crockeri	508041	105
Polygala triphylla	NA	8
Pinus glauca	NA	165
Cuminum cyminum	52462	70
asteropus sp.	NA	3
Portulaca oleracea	46147	225
Pimpinella major	1000425	19
Aplophyllum vulcanicum	NA	3
Castor fiber	10185	27
Bauhinia forficata	413686	5
Sarcomelicope follicularis	1487147	9
Ranunculus acris	3447	83
A new engineered strain of Saccharomyces cerevisiae BA21 [UGTPg1]	NA	1
Physcia aegialita	NA	63
Euryops virgineus	112409	16
Elaeagnus formosana	361661	4
Cyperus scariosus	NA	5
Thelypteris oligophlebia	NA	12
Echinopsis candicans	176271	22
Bupleurum scorzonerifolium	48105	291
Oscillatoria raoi (TAU strain IL-76-1-2)	NA	8
Sauromatum guttatum	4463	3
Lunularia cruciata	56931	61
Aspergillus sp. AST0036	NA	10
Alpinia mutica	299931	30
Lamellodysidea herbacea	279619	81
Trichilia hirta	872019	64
Vellozia phalocarpa	NA	6
0ctiluca scintillans	2966	58
Pinalia spicata	1097229	63
Maesa balansae	NA	14
Koanophyllon pittieri	NA	9
Metopium brownei	263464	6
Salvia trijuga	342065	30
Aleuroglyphus ovatus	212130	27
Panax ginseng C.A. Meyer	NA	0
Aspergillus varians	176181	32
Helenium virginicum	138409	26
Jamesoniella colorata	280827	52
Mahonia repens	NA	4
Wikstroemia sikokiana	NA	10
Strophanthus gratus	141614	4
Kopsia singapurensis	1751000	20
Eriocrania cicatricella	1869865	10
Salvia broussonetii	1520014	79
cynanchum vincetoxicum	NA	10
Juniperus scopulorum	466205	111
Streptomyces coeruleorubidus	116188	19
Sophora flavescens	49840	428
Scorzonera judaica	NA	35
Funtumia elastica	69379	18
Corydalis govaniana	NA	4
Entada pursaetha	148696	6
Candelaria concolor	104250	8
Cornu saigae tataricae	NA	15
Geotrichum candidum	1173061	23
Cephalanthus occidentalis	43461	6
Astragalus interpositus	NA	21
Oncorhynchus kisutch	8019	34
Argyrolobium uniflorum	76389	12
Lindera myrrha	NA	3
Colubrina asiatica	106664	51
Haplophyllum bucharicum	1006069	9
Streptomyces venezuelae ISP5230	NA	2
Ballota hirsuta	1138119	8
Artemisia xerophytica	401942	8
Nerita albicilla	52928	73
Pilosocereus chrysacanthus	867470	11
Camellia sinensis	4442	251
Tyridiomyces formicarum	NA	15
Bupleurum rockii	359519	2
Nepeta citriodora	NA	6
Erythrina costaricensis	466222	35
Backhousia citriodora	39976	34
Phoma exigua var. heteromorpha	749468	4
Piper nigrum	13216	292
Amberboa ramosa	NA	25
Lespedeza virgata	688285	9
Clerodendrum uncinatum	NA	35
Radix platycodi	NA	11
Nepeta tenuifolia	NA	2
Brassica campestris	NA	9
Rheum sp.	NA	6
Petradoria pumila	217597	9
anabaena spiroides	NA	1
Symphytum tuberosum	256504	48
Carpesium cernuum	119173	25
Pentanema indicum	441203	19
Begonia nantoensis	78253	11
proteobacteria from a marine tunicate	NA	1
Harbouria trachypleura	178675	1
Tropaeolum majus	4020	31
Cynanchum wallichii	1740896	1
Gymnosporia rothiana	NA	12
Paullinia cupana	392747	18
Taricha granulosa	8321	37
Amphidinium corpulentum	160601	19
riccardia polyclada	NA	4
Eunicea asperula	287900	1
Pterospermum acerifolium	93794	8
Ophiopogon japonicus	100506	76
Laminaria digitata	80365	6
Cacalia robusta	1500522	46
Eucalyptus regnans	87681	49
Siphocampylus macropodus	673921	7
Spondias mombin	80338	4
Cribraria cancellata	300239	9
Prorocentrum micans	2945	193
Corydalis meifolia	NA	6
Curcuma xanthorrhiza	136222	31
Isodon shikokiana var. occidentalis	NA	6
Solanum berthaultii	47970	19
Carum carvi	48032	144
Swertia purpurascens	NA	8
Choristoneura rosaceana	27543	23
Deamia testudo	1109431	9
lignopsis spongiosum	NA	1
Gnaphalium declinatum	984061	17
Goniothalamus donnaiensis	NA	1
Aconitum sajanense	NA	33
Aquilaria sinensis	210372	228
Asterias japonica	NA	2
Parastrephia lepidophylla	382035	144
Senecio integerrimus	344069	76
Dalbergia ecastaphyllum	450024	40
Liabum floribundum	1227319	18
Helianthopsis utcubambensis	NA	32
Aglaia meridionalis	306524	105
Pulicaria undulata	119186	36
Ferula galbaniflua	NA	9
Solanum lycopersicum (tomato)	NA	0
Sporormiella vexans	718248	5
Embelia ribes	459629	44
Hypocrea sp. BCC 14122	NA	5
Shorea disticha	365545	4
Podocarpus mannii	NA	30
Helichrysum splendidum	261804	7
Aria plicata	NA	1
Leontice robustum	NA	51
Senecio lydenburgensis	1892283	1
Actinomadura atramentaria	1990	1
Abuta panurensis	NA	77
Parsonsia heterophylla	69387	13
Calea peckii	NA	2
Tanacetum microphyllum	127997	61
Asterias tenuispina	NA	4
Catharanthus roseus	4058	188
Ostrea chilensis	74433	10
Liparis nakaharai	NA	17
Cortinarius violaceus	47334	8
Raoulia australis	857097	35
Parmelia quercina	NA	16
Eria yunnanensis	NA	13
Manilkara bidentata	597317	32
Mythimna loreyi	667449	5
Vitex quinata	167923	40
Eucomis comosa	NA	3
Allium wallichii	105311	6
Haplophyllum latifolium	452777	6
Streptomyces sp. HKI0595	NA	5
Parmelia furfuracea	NA	5
Broussonetia kazinoki	66380	41
Sargassum hemiphyllum	127544	8
Eucalyptus maideni	NA	49
Dahlstedtia pinnata	62116	75
Euphrasia stricta	374709	15
Scopolia japonica	221162	73
Lycopodium fawcettii	NA	4
Neoscopelus microchir	143321	13
Ludwigia octovalvis	883788	6
Peucedanum praeruptorum	312531	158
Thonningia sanguinea	1618145	48
Diospyros ismailii	NA	4
A new engineered strain of Saccharomyces cerevisiae [n.a.]	NA	19
Prunus japonica	97319	43
Schisandra arisanensis	453241	88
Murex brandaris	181909	16
Cynanchum wilfordii	228709	47
Melaleuca viridiflora	106062	2
Poria juniperina	NA	1
Pausinystalia pachyceras	NA	3
Penicillium camemberti	5075	13
Anacardium spondias	NA	1
Vangueria tomentosa	NA	3
Cornus mas	4285	8
Streptomyces sp. DSM 14996	NA	2
Campylospermum flavum	1321791	7
Melianthus major	85230	36
Cestrum pallidissimum	NA	6
Ecteinascidia turbinata	284476	2
Virola venosa	NA	5
Anabaena sp.	NA	8
marine sp.	NA	1
Fragaria ananassa	3747	182
Dioscorea prazeri	323674	9
Languas speciosa	NA	5
Plocamium hamatum	321256	7
Goniothalamus amuyon	1602035	27
Adenanthera pavonina	3811	22
Marchantia paleacea	56867	6
Glaucium vitellinum	NA	3
Acacia trineura	NA	23
Magnolia coco	85854	46
Hexagonia apiaria	252826	6
Calycocorsus stipitatus	NA	11
Albizia zygia	1179219	14
Mesembryanthemum expansum	359632	96
Eunicea pinta	NA	21
Carteriospongia sp.	NA	4
Monochaetia dimorphospora	1835169	4
Didemnum voeltzkowi	NA	3
Flos lonicerae	NA	30
Vigna radiata	157791	50
Brevoortia tyrannus	224708	8
Lobelia fistulosa	368686	4
Toxicodendron pubescens	690247	1
Escherichia coli TS-9 [pntAB sthA]	NA	1
Perna canaliculus	38949	5
Physarum rigidum	385469	1
Quararibea funebris	NA	3
Libanothamnus spectabilis	NA	3
Uvaria tanzaniae	NA	12
Bursatella leachi	NA	4
Gray cyanobacterium	NA	3
Trichosanthes kirilowii	3677	155
Cucumis angolensis	NA	2
Geigeria filifolia	NA	38
Wigandia urens var. caracasana	79408	4
Aspergillus porosus	1924929	9
Neorhodomela larix	159598	7
Spongia agaricina	121490	23
Campanula choziatowskyi	NA	55
0stoc sp. FSN	NA	4
Pseudocyclosorus subochthodes	1132564	33
Asphodeline lutea	49696	11
balantiopsis cancellata	255999	5
Sinularia capillosa	NA	38
Elatophilus hebraicus	NA	5
Semen astragali complanati	NA	59
Senecio othonniformis	NA	59
Strongylodesma algoaensis	NA	9
Zanthoxylum rigidifolium	NA	7
Austroeupatorium inulifolium	103744	9
Spondias dulcis	43861	12
Herba sarcatidrae	NA	3
Brunsvigia radulosa	527044	2
Calvatia cyathiformis	195951	1
Smilax glabra	703614	151
Cakile maritima	220483	29
Microbacterium sp.	51671	3
Metrodorea flavida	1331801	11
Glycosmis macrantha	1827314	7
Cyclosorus interruptus	173874	1
Heliocidaris crassispina	1043166	6
Rudbeckia triloba	52309	1
Uncaria lancifolia	1442761	20
Elaeagnus orientalis	NA	56
Haliclona valliculata	NA	16
Godmania aesculifolia	429669	23
Pulveroboletus retipes	34440	20
Pyura sacciformis	NA	63
Cimicifuga dahurica	64029	207
Pimpinella peregrina	40960	68
Solanum umbelliferum	2746968	6
0nomuraea spiralis	46182	43
Schizanthus tricolor	360636	132
Annona purpurea	1123437	18
Euryspongia sp.	NA	10
Ceratocystis fimbriata	5158	35
Isodon weisiensis	NA	9
Machaerium kuhlmannii	NA	46
Synechocystis salina LEGE 06099	NA	8
Croton humilis	504205	1
Veratrum album	50243	19
Senna italica	346974	2
Neosiphonia superstes	NA	3
Dolabella auricularia	6511	6
Centaurea pumilio	145796	2
Lactobacillus delbrueckii subsp. bulgaricus	1585	45
Spiraea kamtschatica	NA	8
anabaena compacta	NA	2
Saposhnikovia divaricate	NA	9
Tricholoma sp. AU1	NA	2
Citrullus lanatus subsp. vulgaris	260674	71
Baccharis spp.	NA	3
Dragmacidon lunaecharta	295239	1
Thalictrum pedunculatum	NA	6
Seseli meirei	NA	1
Iris sanguinea	198824	43
Formica fusca	72779	66
Polygonum mite	NA	24
Capra grimmia	NA	4
Securigera varia	53861	6
Streptomyces hygroscopicus 17997	NA	3
Fumaria indica	1464615	35
Ammi visnaga	1053409	16
Attalea funifera	682604	10
Lepidium graminifolium	200330	81
Iva frutescens	114189	5
Muriceopsis flavida	204389	17
Isoplexis sceptrum	285845	125
Phorbia falcata	NA	3
Swertia delavayi	166617	104
Lavandula angustifolia	39329	5
Podocarpus brevifolius	1030191	5
Acanthus montanus	13327	11
Stylogyne turbacensis	681493	8
Petteria ramentacea	49832	84
Bishovia boliviensis	NA	259
Peperomia sui	NA	5
Lycium chinense var. potaninii	NA	1
Bledius mandibularis	NA	1
Dillenia philippinensis	169244	52
Hyssopus lophanthoides	NA	97
Dimorphotheca aurantiaca	NA	70
Diaphus suborbitalis	1519974	17
A new engineered strain of Saccharomyces cerevisiae BY4741 [ERG1]	NA	1
Heterocapsa niei	2920	14
Phyllanthus sellowianus	319611	10
Zea mays	4577	306
Suregada glomerulata	316821	19
Jatropha integerrima	316874	10
Cheilanthes tenuifolia	1692195	77
Gordonia dassanayakei	NA	4
Lonchocarpus violaceus	NA	3
Monilinia fructicola	38448	5
Chaerophyllum hirsutum	109101	7
Acetabularia acetabulum	35845	4
Echinacea simulata	53752	89
Colysis pothifolia	493398	22
Libanothamnus tamanus	1873687	19
Bipolaris sp.	1756142	13
Taxus drupacea	NA	38
Salvia sinica	1208406	7
Astragalus microcephalus	NA	9
Keiferia lycopersicella	1511203	60
Fuscospora fusca	28941	8
Entomophthora virulenta	NA	8
Hosta montana	NA	6
Pinus koralensis	NA	8
Lophozia floerkei	NA	47
Acacia rhodoxylon	NA	16
Garcinia spp	NA	1
Nymphaea ampla	299116	14
Echinaster brasiliensis	1681203	1
Anisomorpha buprestoides	50529	3
Empleurum serrulatum	NA	6
Gymnocarpium robertianum	983334	180
Elephas maximus	9783	14
Cryptotaenia japonica	48117	65
Tanacetum sibiricum	NA	7
Fritillaria walujewi	NA	1
Trapa bispinosa	236976	69
Eriocephalus kingesii	NA	55
Panulirus longipes	59761	4
Handelia trichophylla	457715	18
Melandrium turkestanicum	NA	8
Cordia lutea	222083	11
Axinella verrucosa	237119	19
Maytenus disticha	490005	53
Diospyros ferrea	240001	14
Vicia benghalensis	154497	80
Mollugo cerviana	246224	34
Cedrela angustifolia	582824	2
Verbesina rupestris	NA	45
Prunus cerasoides	378224	17
Eugenia umbelliflora	NA	6
Gentiana pedicellata	1892689	3
Acanthus mollis	76277	2
Xylaria cubensis	114814	38
Eriostemon deserti	NA	31
Brachyspira hyodysenteriae	159	46
Carpesium divaricatum	313927	11
Anchusa officinalis	89630	59
Ganonema farinosum	259039	14
Sophora tometosa	NA	16
Armillaria matsutake	NA	10
Hebeloma senescens	246967	33
Guarea grandiflora	NA	1
Lens culinaris	3864	121
Senecio sandersonii	1892294	28
Euphorbia serrula	1046512	2
Calocedrus macrolepis var. formosana	54798	10
Salvia candicans	392656	3
Streptomyces albus ADE-AP [ACC PCC and AcsA]	NA	1
Senecio mairetianus	422354	16
Tephrosia semiglabra	NA	18
Yarrowia lipolytica ST9671 [FjTAL At4CL1 VvVST1]	NA	0
Dracaena concinna	1280193	17
Tyromyces fissilis	1040649	2
Uncaria guianensis	170183	32
Venturia inaequalis	5025	6
Flourensia resinosa	NA	6
Coryphantha cornifera	866946	7
Chondrostereum sp. NTOU4196	NA	16
Rheum tataricum	205071	69
Aquilegia atrata	560536	60
sarcophyton pauciplicatum	859402	3
Lupinus formosus	53227	74
Rhodiola sacra	203000	23
Alhagi maurorum	47037	114
Aspergillus taichungensis	482145	26
Doxantha unguis	NA	2
Fusarium proliferatum	948311	5
Astragalus altaicus	NA	2
Dysidea robusta	NA	10
Delphinus longirostris	NA	6
Hemsleya macrosperma	447119	13
Polygonum bistorta	125587	18
Boswellia papyrifera	1461607	12
Erythrophleum succirubrum	NA	1
Pseudonocardia autotrophica	2074	11
Coptis linearisepala	NA	7
Aspergillus sp. HNMF114	NA	17
Pisonia aculeata	363212	36
0tholaena dealbata	NA	55
Calopogonium mucunoides	132433	25
Physalis crassifolia	49773	15
Hypoxylon rubiginosum	110542	148
Salinispora arenicola	168697	22
Drimia maritima	82070	26
Simsia dombeyana	684001	11
Myrica arborea	NA	61
Melicope octandra	NA	5
Morus alba	3498	432
Pleuropterus ciliinervis	NA	7
Hoya parasitica	NA	2
Sterculia lychnophora	190248	9
Euphorbia lagascae	54672	20
Marrubium thessalum	694371	1
Mycale sp.	NA	6
A new engineered strain of Staphylococcus albus [n.a.]	NA	4
Lupinus paniculatus	NA	30
Turnera angustifolia	1908416	28
Hygrophorus eburneus	104226	64
Pieris japonica	317406	41
Volkameria inermis	49994	14
Swertia hickinii	NA	12
Cruciata taurica	715653	8
Pinus torreyana	268870	4
Gentiana utriculosa	49958	4
Vepris punctata	NA	11
Sideritis distans	NA	3
Scytonema sp.	1204	5
Picrasma crenata	459138	12
A new engineered strain of Saccharomyces cerevisiae [BTS1; crtYB; crtI; PhCCD1]	NA	0
Illicium difengpi	124772	121
Eutrema salsugineum	72664	8
Crinum asiaticum l. var. sinicum bak.	NA	2
Sticta fuliginosa	161976	1
Blattella germanica	6973	29
Cetraria tenuifolia	NA	2
Jungermannia obovata	362816	142
Rheum palmatum	137221	176
Actinidia deliciosa	3627	102
Gutierrezia microcephala	NA	68
Hortonia angustifolia	NA	68
Mimusops caffra	362720	25
Diplopterygium rufopilosum	NA	17
Dehaasia longipedicellata	NA	20
Ilex buergeri	58297	10
Cineraria aspera	240646	2
hirsutella nivea bcc 2594	NA	2
Capsicum frutescens	4073	29
Caloplaca percrocata	908864	1
Davallia solida	194872	11
Ophryosporus floribundus	NA	120
Bacillus spp.	NA	6
Streptomyces naraensis	68241	60
Eucalyptus caesia	592793	6
Viguiera tucumanensis	NA	1
Radix euphorbiae pekinensis	NA	15
Sabal serrulata	NA	6
Tamarix nilotica	189799	26
Cestrum euanthes	1689664	11
Zanthoxylum budrunga	NA	4
Furcraea cabuya	1475406	2
Plenodomus influorescens + Pyrenochaeta nobilis	NA	5
Rauvolfia tetraphylla	545371	100
Dicksonia scabra	NA	2
Juniperus horizontalis	669713	65
Xylocarpus rumphii	1962071	15
Psathyrella scobinacea	NA	13
Cryptocarya angulata	1118762	14
Kadsura longipedunculata	124782	16
Oligoporus tephroleucus	157707	4
Cinnamomum parthenoxylum	NA	3
Juniperus oxycedrus	69008	52
Poiretia latifolia	1192317	6
Knoxia valerianoides	NA	34
Rana nigromaculata	8409	10
Codium decorticatum	414126	45
Clostridium ventriculi	1267	1
Ligularia anoleuca	756710	9
Dryobalanops aromatica	64575	33
Rugosa rugosa	8410	11
Elmerina caryae	1211726	33
Cicuta maculata	178650	10
Gentiana pyrenaica	49955	31
Trigonella foenum	NA	22
Polygala tenuifolia	355332	172
A new engineered strain of Escherichia coli BL21(DE3) [SS, SE, CPR, McSE, AtCPR,]	NA	1
Goldfussia psilostachys	NA	5
Gloydius halys	8714	8
Pseudogymnoascus pannorum	79858	162
Coix lacryma-jobi	4505	20
Irpex lacteus	5319	18
Tacca plantaginea	44982	25
Wedelia paludosa	NA	10
Erlangea fusca	NA	29
Pyrus pyrifolia	3767	48
Kreysigia multiflora	NA	1
Saccharina latissima	309358	35
streptomyces sp. actinobacterium	NA	4
Streptomyces sp. FXJ1.235 + Mycobacterium sp. HX10-55	NA	0
Arecastrum romanzoffianum	NA	8
Roemeria hybrida	NA	5
Canella winterana	3426	68
Narcissus leonensis	1290245	1
Styrax officinalis	153544	5
Bacillus subtilis 1A751-Sfp	NA	0
Trichoderma deliquescens	29861	8
Grateloupia livida	118374	41
Aglaia forbesii	306504	11
Streptomyces microflavus	1919	17
Solanum pseudoquina	NA	144
Nama hispidum	NA	131
Dysoxylum laxiracemosum	NA	5
Pseudomonas aeruginosa 1682U.R.0a.27	NA	7
pleurobranchus forskalii	1631834	6
Polianthes tuberosa	82206	100
Tabernaemontana bufalina	403123	22
Pseudococcus albizziae	NA	7
Plectranthus ernstii	NA	22
Spinacia oleracea	3562	195
Amesia atrobrunnea	1934350	6
Diphasiastrum thyoides	455314	46
Moorea producens	1155739	5
Gonioma kamassi	378859	19
Podospora decipiens	261697	8
Aquilegia hybrid	NA	6
Cystofilobasidium infirmominiatum	89913	77
Epinetrum cordifolium	NA	11
Semen phaseoli	NA	5
Stylocheilus longicauda	114761	18
Alibertia macrophylla	136659	144
Rhus taitensis	384978	1
Flustra foliacea	478208	48
Pseudowintera colorata	22294	65
two species of Streptomyces	NA	0
Dipsacus japonicus	398306	6
Andropogon jwarancusa	NA	9
Sceletium subvelutinum	NA	13
Mylabris cichorii	580878	4
Burasaia madagascariensis	461559	28
Hyptis oblongifolia	986226	5
Terminalia arjuna	172200	3
Senecio pseudotites	NA	2
Aquilegia viridiflora	946050	67
Radix aconiti kusnezoffii	NA	13
Eugenia operculata	NA	7
Cephalotaxus wilsoniana	50179	1
Aristolochia clematitis	158538	1
Daphniphyllum yunnanense	NA	3
Vicia hirsuta	3910	12
Perenniporia ochroleuca	270278	28
Fraxinus sp.	NA	1
Streptomyces chromofuscus	42881	5
Juglans ailanthifolia	91209	2
Aloe lateritia	1593086	5
Paramignya griffithii	NA	58
Daphne odora	NA	62
Derris malaccensis	NA	15
Oriciopsis glaberrima	NA	14
Strychnos gossweileri	NA	31
Aconitum grossedentatum	1850455	4
Actinoplanes philippinensis	35752	4
Copaifera reticulata	NA	5
Pulicaria salviifolia	557703	1
Aesculus chinensis	290911	42
Siraitia grosvenorii	190515	27
Thermopsis rhombifolia	61122	1
Piper umbellatum	130418	14
Aloe arborescens var. natalensis	45386	1
Malus toringoides	106568	3
Laurencia marilzae	1413812	9
Teclea natalensis	1237831	7
Tripterygium regelii	123485	33
Gypsophila repens	325494	4
Genista corsica	319660	9
Gardenia collinsae	1233748	82
Sorbus domestica	1155369	24
lycopodium serratum	NA	4
Vismia orientalis	1390553	20
Millettia usaramensis	1258704	24
Amana edulis	89493	4
Sesbania drummondii	206308	1
Mentzelia lindleyi	86878	8
Aspergillus pseudodeflectus	176178	34
Cladonia fallax	NA	42
Atropanthe sinensis	258461	5
Sedum formosanum	1458319	8
Ustilago maydis	5270	8
Uncaria sterrophylla	NA	89
Gutierrezia sarothrae	199516	1
Nicotiana raimondii	200312	24
Astragalus wootoni	NA	41
Aristolochia orbicularis	NA	6
Parthenium fruticosum	NA	2
Ptilometra australis	1742578	14
Penstemon deustus	160368	2
Tecoma grandis	NA	2
Ephedra frustillata	173277	77
Oceanapia ramsayi	NA	5
Bacillus cereus 041381	NA	8
Buddleja variabilis	NA	56
Hymenoxys ivesiana	NA	12
Diospyros kaki	35925	60
Yarrowia Lipolytica W29	NA	0
Eupatorium capillifolium	102771	8
Rhizoma arisaema cum bile	NA	4
Knightia excelsa	35944	105
Othonna macrophylla	NA	68
Rhinella paracnemis	377294	139
trichilia sinensis	NA	2
Radula constricta	588659	21
Wedelia forsteriana	NA	5
Geranium rectum	NA	12
Engelhardia spicata	139933	74
Akebia trifoliata	155132	226
Geranium niveum	NA	6
Inula nervosa	NA	25
Rhodiola algida	202995	22
Uraria picta	1034059	98
Lippia adoensis	NA	67
Eleutherobia aurea	1427712	15
Anemone anhuiensis	NA	7
Heliotropium rotundifolium	NA	4
Peltigera malacea	52884	11
Trichodesma zeylanicum	764744	9
Cladosporium sphaerospermum	92950	2
Fraxinus stylosa	NA	31
Pteris podophylla	1508605	30
Anaptychia obscura	NA	34
Eurybia divaricata	300142	10
Enrichment culture	1566338	42
Vitex glabrata	413482	38
Streptomyces sp. FXJ1.4112 + Mycobacterium sp. HX10-42	NA	0
Laurencia catarinensis	197326	15
Glaucium flavum	56853	28
Passerina vulgaris	358203	3
Glaucium squamigerum	1353838	2
Pinus edulis	3340	98
Urospora penicilliformis	138169	8
Hemoiedema spectabilis	NA	4
Microbulbifer sp.	1908541	7
Penicillium sp. KMU18029	NA	2
Crotalaria crassipes	NA	2
Laburnum watereri	NA	25
cystodytes cf. dellechiajei	NA	1
A new engineered strain of Escherichia coli [MpLCYe, MpLCYb and MpCYP97C]	NA	0
paecilomyces formosus	644133	4
Scutellaria glabrata	NA	62
Iryanthera lancifolia	477925	24
Passiflora bryonioides	1341341	8
Aplysia vaccaria	144771	17
Persea lingue	128683	13
Eucalyptus ovata	155760	30
Ormosia henryi	705300	3
Mamestra brassicae	55057	73
Streptomyces lydicus	47763	13
Aniba rosaeodora	1352902	46
Calvatia fenzlii	626502	75
Daphne genkwa	1477590	131
Ficus nervosa	463862	23
Phialocephala fortinii	62722	23
Primula grandiflora	NA	8
Incarvillea sinensis	291312	26
Anchistea virginica	120733	12
Arbutus unedo	84005	15
Pseudoalteromonas	NA	4
Cassipourea gerrardii	NA	5
Laurencia snyderae	NA	3
Vallesia dichotoma	NA	2
Gymnosporia senegalensis	256095	82
Melodorum oldhamii	NA	7
Cystoseira spinosa	590110	6
Silene villosa	1423400	6
Planococcus citri	170843	3
Loranthus micranthus	NA	8
Alternaria tagetica	160391	7
Trichocolea tomentella	53022	26
Streptomyces neyagawaensis	42238	11
Xanthorrhoea resinosa	49740	61
Veronica anagallis	487774	28
Castela tortuosa	459119	14
Podospora decipiens	261697	2
Jacobaea maritima	252537	53
Corynebacterium glutamicum orn9 [ncgl2228]	NA	1
Aspergillus amstelodami	5054	9
Ribes rubrum	175228	89
Brachylaena neriifolia	379209	5
Pandanus odoratissimus	240453	12
lentinus connatus bcc 8996	NA	8
Vateria indica	1260927	12
Pseudoceratina verrucosa	1162764	6
Astragalus eupeplus	NA	9
Ilex cornuta	146505	45
Alpinia formosana	125257	94
Delisea elegans	NA	105
Delphinium shawurense	NA	78
Juniperus brevifolia	746017	187
Chrysanthemum tatsienense	463595	14
Hypsizygus ulmarius	71891	12
Centaurea spinosa	363453	13
Eucalyptus deglupta	106642	19
Gardneria ovata	84944	14
Croton ciliatoglandulifer	323039	7
Lathyrus cicer	NA	5
Przewalskia tangutica	337188	11
Brunfelsia nitida	1170532	15
Mycale mytilorum	NA	20
Rhizoglyphus robini	223528	10
Sideritis ozturkii	NA	5
rollinia mucosa	NA	10
Aristolochia chamissonis	314108	3
Piper falconeri	NA	2
Balsamorhiza deltoidea	230198	4
Rhodobacter sphaeroides HY01 under phosphate- limited conditions [n.a.]	NA	1
Knautia montana	1443365	42
Callitropsis funebris	74301	20
Microbispora rosea subsp. aerata	147065	25
Viscum capitellatum	NA	68
Gynostemma pentaphyllum	182084	331
Aconitum napellus	112591	89
Concretio silicea bambusae	NA	3
Aspergillus purpureus	91485	4
A new engineered strain of Yarrowia Lipolytica Po1g [n.a.]	NA	1
Attalea excelsa	NA	120
Pseudognaphalium adnatum	1209444	1
Pseudocyphellaria rubella	NA	56
Euonymus phellomanus	1089404	12
lepidobotrys staudtii	125033	1
desmos spp.	NA	15
Wickerhamomyces anomalus + Saccharomyces cerevisae	NA	1
Uncaria rhynchophylla	43575	175
Centaurea regia	NA	3
Teucrium pernyi	NA	8
Juniperus rigida var. conferta	13102	195
Echiochilon pauciflorum	203771	116
Jateorhiza palmata	NA	107
Vernonia cinerascens	NA	9
Fusicolla aquaeductuum	1053102	40
A new engineered strain of Corynebacterium glutamicum [FPP ; ispA]	NA	0
Streptomyces halstedii	1944	19
Cryptostylis fulva	NA	5
Trigonella grandiflora	1210110	148
Opuntia dillenii	308223	8
Halomonas meridiana	29570	52
Penicillium aurantiacobrunneum	1131577	5
Xanthopappus subacaulis	324598	7
Tecoma undulata	NA	104
Elephantopus mollis	318057	95
Calamus insignis	NA	34
Scutellaria repens	NA	10
Swertia marginata	84923	7
Cirsium lineare	196725	17
Bacopa monniera	263974	25
Tridax trilobata	NA	2
Glaucium pulchrum	NA	7
Lentzea albida	65499	14
Antrodia camphorata	NA	53
Parinari sprucei	NA	2
Veronica linariifolia	1461188	9
Eupatorium riparium	NA	44
Oophaga granulifera	85589	57
Tetracentron sinense	13715	20
Ctenodiscus crispatus	232941	15
Haplophyllum patavinum	452780	6
Verbesina sphaerocephala	NA	3
Mucuna membranacea	NA	77
Sophora alopecuroides	200492	57
Thymus spp	NA	1
Corydendrium parasiticum	1899529	77
Penstemon secundiflorus	388204	144
Tephrosia candida	587868	21
Picea breweriana	100117	29
Lobophytum crassum	328265	17
Geum japonicum	321607	34
melophlus isis	NA	6
Herba alternantherae	NA	6
Scabiosa atropurpurea	242170	31
A new engineered strain of Saccharomyces cerevisiae [GFP; EcCFS]	NA	1
Litsea citrata	NA	7
Kadsura lancilimba	NA	4
Streptomyces uncialis	1048205	26
Ipomoea muricata	231710	21
Raulinoa echinata	1331808	10
Arillus longan	NA	5
Delphinium iliense	NA	5
Chrysanthemum boreale	344871	13
Dendrobium catenatum	142615	7
Angophora hispida	34309	6
Osmanthus fragrans	93977	9
Amomum reticulatum	NA	41
Soja max	NA	11
Werneria stuebelii	NA	30
Plagiomnium succulentum	417142	2
Cupriavidus necator	106590	2
Vincetoxicum versicolor	1165891	18
Cassia abbreviata	992663	2
Micromonospora yangpuensis DSM 45577	NA	5
Eriope blanchetii	986185	16
Melanelixia subglabra	998219	9
Dioscorea cirrhosa	323663	55
Gracilaria coronopifolia	439548	8
Penicillium aethiopicum	36650	7
Carduus getulus	NA	5
Mallotus resinosus	396494	11
Jasminum grandiflorum	389181	58
Pneumatospora obcoronata	NA	180
Flourensia ilicifolia	NA	9
Campylobacter jejuni	197	2
Fusarium dimerum	57145	5
Astragalus amarus	NA	17
Cleistopholis patens	2708762	23
Oria flava	NA	10
Neolentinus lepideus	38799	190
Ophiorrhiza blumeana	NA	46
Evodia rutaecarpa var. bodinieri	NA	2
Radix moghaniae philippinensis	NA	20
Adenocaulon himalaicum	41468	2
Grindelia stricta	1114762	1
Ligularia atroviolacea	358079	161
Michelia cathcartii	NA	5
Papilionanthe teres	339107	3
Sedum maximum	1211475	12
Citrus x paradisi	37656	163
Helichrysum lepidissimum	1442673	92
Esenbeckia almawillia	NA	3
Python molurus	51750	5
Disporopsis pernyi	34185	3
Rubus chamaemorus	57936	22
Angelica brevicaulis	943326	2
Mycena aurantiomarginata	230803	1
penicillium notatum	NA	14
Aristotelia peduncularis	140414	6
Phora affinis	NA	18
Heterostemma brownii	458694	13
Magnolia liliflora	NA	67
Thalictrum foetidum	1084670	26
Beilschmiedia brevipes	NA	7
Vanda teres	339107	4
Ocotea leucoxylon	63811	5
Aspergillus silvaticus	176179	3
Heliotropium floridum	454097	180
melochia odorata	NA	3
Musa paradisiaca var. sapientum	NA	8
Echinaster echinophorus	559820	16
Grifola gargal	702737	3
Oleum folii	NA	2
Phyllosticta hydrangeae	NA	6
Glochidion sphaerogynum	544978	26
Hesperocyparis goveniana	103967	1
Cladobotryum rubrobrunnescens	100994	2
Vallisneria spiralis	55324	4
Myrica gale	29739	16
Rhododendron lepidotum	1044962	13
Syringa pinnafolia	NA	21
Styrax benzoin	153524	82
Astragalus tragacantha	858344	82
Herba gnaphalii affinis	NA	1
Calophyllum caledonicum	NA	6
Hippobroma longiflora	368676	46
Jacaranda caucana	NA	27
Streptomyces showdoensis	68268	20
Gentianopsis paludosa	50802	12
Morella esculenta	385002	5
Nanodea muscosa	463667	9
Peperomia heyneana	NA	15
Anacardium occidentale	171929	133
Gnetum parvifolium	33153	10
Bothrops jararaca	8724	7
Khaya ivorensis	486173	131
cyanobacteria	1117	9
Pannaria fulvescens	NA	18
Harungana madagascariensis	198768	38
Nephrotoma cornicina	1720712	11
Prunus ssiori	1926489	98
Radula voluta	399160	10
Cephalaria uralensis	NA	37
Angelica genuflexa	357848	35
Isatis indigotica	161756	284
Sagittaria pygmaea	258217	2
Bipolaris sorokiniana	45130	45
Emerita analoga	101204	51
Senecio nudicaulis	NA	5
Crotalaria assamica	671522	12
Streptomyces heteromorphus	132471	4
Cota saguramica	589833	14
Salsola micranthera	798191	5
Verongula gigantea	289407	2
Hypericum calycinum	55963	10
Cucurbita moschata	3662	108
Ateleia herbert-smithii	53831	11
ardisia gigantifolia stapf.	NA	17
Rhus chinensis	289753	28
Citrus tangerina	237575	46
Eupatorium hyssopifolium	102774	31
Osmundaria fimbriata	228265	17
Procambarus clarkii	6728	11
Suberites japonicus	NA	5
Croton damayeshu	NA	16
Heterogorgia uatumani	NA	4
Chondrococcus hornemanni	NA	17
petrosia sp.	NA	57
Ophioparma ventosa	145978	55
Grindelia integrifolia	1043412	3
Artemisia gmelinii	401898	8
Arthrospira platensis	118562	6
Thiocystis gelatinosa	46450	35
Vernonia potamophila	NA	8
Taxodium mucronatum	99812	160
Befaria racemosa	NA	50
Caylusea abyssinica	415761	10
Aloe barbadensis	34199	377
Carduus acanthoides	416131	12
Hydrallmania falcata	308602	15
Eremophila microtheca	2652573	21
Sidastrum acuminatum	NA	144
Montanoa speciosa	167005	8
Dictyota pfaffii	NA	10
Nauclea rhynchophylla	NA	84
Pterodon apparicioi	NA	13
Aquilaria malaccensis	223753	42
Daphne oleoides	224035	27
Penicillium concentricum	293559	25
xylopia sp.	NA	1
microcystis sp.	1127	13
Sesamoides pygmaea	NA	1
Palhinhaea cernua	73621	108
Omphalotus illudens	85975	13
Bergeninum	NA	1
Microcystis aeruginosa	1126	77
zyzzya fuliginosus	NA	5
Euphorbia helioscopia	154990	63
Pteronia paniculata	NA	3
Bolbitis subcordata	872462	6
Artemisia keiskeana	637481	5
Coffea canephora	49390	73
Zanthoxylum ailanthoides	159071	57
Phyllobates terribilis	111132	4
Sarcomelicope megistophylla	NA	28
Supella longipalpa	83902	1
Andrographis elongata	NA	16
Ascidian (iic-197)	NA	1
Leptodontidium elatius	187858	14
0stoc spp. UIC 10366	NA	7
Cassytha melantha	263809	7
Achillea chamaemelifolia	282725	3
Stephania sutchuenensis	NA	118
Saccharomyces cerevisiae ScLCZ08 [MtOAS, AtCPR1]	NA	0
Camarops microspora	42371	15
Hesperocyparis stephensonii	48932	10
Glycosmis ovoidea	159046	36
Medicago sativa	3879	91
Prunus davidiana	151430	40
Fraxinus insularis	757445	19
Schistostephium artemisiifolium	NA	5
Moorea producens	1155739	26
Lonicera korolkowii	566145	24
Plumbago europaea	114226	107
Helichrysum platypterum	630330	13
Metarhizium acridum	92637	3
Telitoxicum glaziovii	NA	24
Hypoxylon truncatum	NA	9
Vaccinium parvifolium	180766	7
Corydalis ternata	NA	88
Leucas cephalotes	1260214	7
Pholiota adiposa	64639	35
Gavia immer	37039	136
Erodium stephanianum	337405	20
Pittosporum brevicalyx	NA	73
Lophius piscatorius	8074	28
Saccharothrix sp.	1873460	2
Hypoxylon haematostroma	152305	1
Streptomyces hachijoensis	66899	16
Taiwania cryptomerioides	50187	60
Polygonatum prattii	261421	15
Iris domestica	58944	59
Polygala senega var. latifolia	1925546	12
Monopteryx uaucu	1602310	84
Echinaster sepositus	72721	1
Tephrosia pumila	1383562	80
Rapanea sp	NA	1
Vaccinium vitisidaea var. minus	NA	1
Polypodium glycyrrhiza	38390	3
Eptatretus burgeri	7764	9
spongosorite	NA	7
Vitis vinifera	NA	4
Valeriana vaginata	NA	1
Cyphus niveus	NA	21
Nemuaron humboldtii	NA	165
Cladrastis spp.	NA	1
Helichrysum diosmifolium	NA	20
Magnolia salicifolia	3411	202
Aglaia grandis	306506	34
Acanthella cavernosa	85798	15
Varthemia iphionoides	NA	13
Officinal magnolia	NA	1
Glycyrrhiza echinata	46348	15
A new engineered strain of Escherichia coli [kivD adh2]	NA	1
Xyris pterygoblephara	NA	63
Paeonia lactiflora	35924	233
Lachnum papyraceum	397620	9
terminalia bellerica	NA	4
Polyporus picipes	NA	14
Carpesium lipskyi	1898829	16
Piptothrix sinaloae	NA	1
Erylus nobilis	NA	52
Vaccinium oxycoccos	516948	267
Onopordum illyricum	297478	7
Stemona parviflora	339780	36
Athrixia elata	988334	44
Cremastra appendiculata	459596	72
Selenastrum capricornutum	118073	5
Poria selecta	NA	137
Myrianthus arboreus	1781621	7
Rhizoma homalomenae occultae	NA	15
Bipolaris maydis	5016	93
Chenopodium championll	NA	1
Streptomyces avellaneus	68178	7
Delphinium trifoliolatum	NA	4
Siphonoglossa buchii	NA	8
Brachystola magna	NA	4
Erica vagans	270446	2
Cuscuta chinensis	267557	53
Cinchona succirubra	NA	28
Buxus malaiana	NA	2
Isaria cretacea	NA	27
Aspergillus cristatus	573508	20
Hedychium yunnanense	110740	30
Streptomyces rimosus	1927	18
Almeidea guyanensis	NA	3
Engineered Escherichia coli strain	NA	0
Pannaria elatior	NA	1
Mundulea sericea	54460	8
Cyttaria harioti	NA	2
Buddleja davidii	28540	17
Peucedanum longifolium	NA	6
Stereocaulon leprocauloides	NA	80
Centaurea sclerolepis	363450	12
Parmelia latissima	NA	9
Pecten islandicus	NA	3
Rosa sp.	36598	6
Tephrosia noctiflora	NA	7
Marine cyanobacterium (Unclassified)	NA	2
polyalthia cerasoides	NA	6
Corydalis pallida var. tennis	NA	1
Knema elegans	1679394	6
Scrophularia koelzii	NA	65
Zingiber montanum	336856	7
Limnodynastes dumerilii	104065	6
Bryocladia cuspidata	159596	23
Siparuna gilgiana	NA	3
Stemona burkillii	492014	6
Linum leonii	794874	3
Agastache rugosa	39271	148
Streptomyces sp. isolate B8652 BCC 5149	NA	2
Costus afer	328752	8
Sporobolus cynosuroides	180097	67
Eucalyptus flocktoniae	1711301	142
Radix glycyrrhizae uralensis	NA	15
Thalictrum simplex	495765	18
Aureococcus anophagefferens	44056	7
A new engineered strain of Rhodopseudomonas palustris TIE-1 [shc]	NA	1
Arenaria venezuelana	NA	9
Penicillium cinerascens	70096	124
Streptomyces venezuelae	54571	59
Cyclea atjehensis	NA	6
Sideritis lanata	NA	44
Aconitum excelsum	NA	18
Ligularia clivorum	NA	3
Scutellaria cypria	NA	16
Girgensohnia oppositiflora	151224	55
Prunus africana	379279	3
Senecio oxyodontus	NA	26
Candida apicola	29830	3
Myrica rubra	NA	40
Bupleurum sibiricum	359520	17
Axinyssa tethyoides	NA	14
Papaver radicatum	357475	165
Flindersia laevicarpa	67931	11
Oxalis purpurea	245262	15
Anisodus acutangulus	402998	2
zedoariae rhizoma	NA	14
Trichomanes reniforme	NA	24
Viola odorata	97441	17
Aglaia pirifera	NA	7
Sesbania aegyptiaca	NA	10
Astragalus pycnanthus	NA	48
Dunaliella acidophila	38272	105
Medicosma fareana	1382172	68
Xylaria grammica	363999	5
aspergillus terreus gwq-48	NA	3
Moringa aptera	NA	6
Keteleeria evelyniana	123598	24
Asteriscus sericeus	41614	5
Conospermum stoechadis	NA	7
Asteriscus graveolens subsp. Stenophyllus	NA	6
Shorea stipularis	365553	1
Berberis repens	559508	53
Orontium japonicum	NA	30
Centaurea behen	75629	6
Pseudocinchona mayumbensis	292267	20
Belamcanda chinensis	NA	43
Herba inulae	NA	2
Vitex trifolia	204215	146
Baccharis ulicina	NA	7
Lupinus cosentinii	53222	176
Piper capense	247681	7
Tricholoma terreum	76328	12
Viburnum japonicum	237942	2
Annona cherimolia	NA	96
Actinobole uliginosum	125646	3
Acacia victoria	NA	2
Eucalyptus exserta	NA	13
Jasminum sambac	660624	16
Wardomyces anomalus	186366	20
Marine Bacteria (Unclassified)	NA	79
Hypotrachyna cirrhata	1709389	34
Pseudomonas aurantiaca	86192	17
Aspergillus carneus	41282	168
Pleroma menoui	1562505	6
Acrosiphonia coalita	73105	3
Glycyrrhiza kansuensis	NA	34
Saccharomyces cerevisiae	NA	0
Fascaplysinopsis reticulata	1162749	1
Scandix pecten-veneris	40909	79
Caesalpinia bonduc	191881	26
Sida veronicaefolia	NA	45
Senecio spartioides	462563	1
Heliotropium strigosum	248302	10
Phyllobates bicolor	92726	73
Qualea paraensis	NA	21
Uncaria macrophylla	714513	144
Heterospora chenopodii	565428	2
Euphorbia erythraeae	NA	3
Eschweilera coriacea	372712	52
Pertusaria amara	129507	84
Momordica charantia	3673	91
Vitex madiensis	1899206	158
Buellia canescens	NA	13
Moschus chrysogaster	68412	32
Artemisia canariensis	163095	6
Zanthoxylum spp.	NA	1
Mycosphaerella ligulicola	NA	6
Bridelia moonii	NA	98
Stephania dinklagei	NA	11
Foeniculum vulgare	48038	478
Clavularia koellikeri	153214	17
Viguiera arenaria	99447	5
Verbascum dudleyanum	NA	3
Didymeles perrieri	84142	7
Swertia punicea var. lutescens	NA	4
Centaurea nervosa	1436112	7
Azadiractica indica	NA	5
sagittaria latifolia	15008	11
Stachyurus himalaicus	167472	21
Hypoxylon carneum	326655	21
Daphnopsis racemosa	1472308	4
A new engineered strain of Saccharomyces cerevisiae INVSc1 [tHMG1, IDI1, ERG20, ERG9]	NA	1
pseudonocardia sp.	60912	5
Radix gentianae	NA	3
Wedelia prostrata	318064	45
Streptomyces aureus	193461	29
Stephania glabra	NA	15
jiangella gansuensis	281473	8
Ranunculus serbicus	286994	8
Scilla socialis	NA	12
Litsea acutivena	344083	10
Myrrha praeparata	NA	2
Gymnaster koraiensis	NA	13
Chondropetalum andreaeanum	NA	10
Heracleum thomsoni	NA	1
Centaurea kandavanensis	145501	1
Agathosma affinis	NA	20
sorangium cellulosum, strains so ce90/b2	NA	39
Uperoleia rugosa	8368	53
Alnus glutinosa	3517	32
Ranunculus chinensis	376246	9
Uncaria bernaysii	NA	7
Arbacia pustulosa	NA	46
Stevia connata	558454	80
Corydalis spp.	NA	2
Lychnophora ericoides	594549	10
Pteraster multipes	NA	21
Tecoma pentaphylla	NA	45
Streptomyces sp. GK9244	NA	1
sarcotragus sp.	NA	37
Caesalpinia pulcherrima	53846	34
Polygala telephioides	NA	4
Ribes nidigrolaria	NA	14
Eunicea knighti	204324	26
Polygonum orientale	467334	18
Parkia speciosa	148714	9
Thelephora aurantiotincta	654496	83
Psammosilene tunicoides	39860	37
Streptomyces pulveraceus	68258	21
A new engineered strain of Yarrowia lipolytica [n.a.]	NA	6
Streptomyces nojiriensis	66374	21
Canarium strictum	300212	46
Centaurea derventana	NA	5
Xestospongia exigua	595373	13
Veratrum stenophyllum	203102	46
Sigmadocia symbiotica	NA	43
nectandra leucantha	1930880	3
Juniperus occidentalis	114265	16
Arisaema amurense	227494	20
Solidago racemosa	NA	1
Ophioglossum pedunculosum	60874	15
Peucedanum morisonii	52492	1
Paeonia veitchii	40722	68
Nematochrysopsis roscoffensis	NA	10
Kalanchoe prolifera	80915	4
Litsea guatemalensis	NA	18
penicillium sp. sf-6013	NA	5
Anaphalis lactea	481985	57
Nekemias chaffanjonii	345096	8
Oryza sativa	4530	265
Withania somnifera	126910	47
Sarcocapnos baetica	107195	3
Albugo candida	65357	139
Plectranthus sylvestris	NA	46
Nerine masonorum	1234400	5
Glomerella cingulata	474922	45
Tanacetum santolinoides	NA	73
Urceolaria bryophila	NA	26
Vitis thunbergii	153476	38
Artocarpus venenosa	NA	5
Bunodactis xanthogrammica	NA	13
Turraea wakefieldii	1899149	13
Katharina tunicata	34587	5
Morchella esculenta	39407	4
Peridinium bipes	2868	33
Limnophila heterophylla	NA	12
Anredera diffusa	2004972	3
holarrhena curtisii	429266	8
Laserpitium zernyi	NA	9
Berchemia discolor	72168	17
Solanum xanthocarpum	223891	7
Palicourea rigida	96266	5
Punctularia atropurpurascens	133747	21
Veratrum dahuricum	386441	19
Adina sessilifolia	NA	25
Streptomyces fradiae strain 1	NA	0
Plagiochila yokogurensis	NA	25
Leonurus macranthus	445400	15
Erythrina lysistemon	347910	16
Nanophyton erinaceum	366508	1
Sideritis lotsyi	403024	22
Laurencia perforata	470590	2
Dipsacus fullonum	183561	3
Ceratonia siliqua	20340	70
Chaenomeles sinensis	36622	430
Senecio elegans	545667	10
Periploca calophylla	413293	18
Anaphalis margaritacea	49045	70
Vernonanthura squamulosa	NA	16
Ranunculus sceleratus	147635	26
Peucedanum palustre	1572681	50
Tarenna bipindensis	1547789	36
Selaginella willdenowii	137179	6
Artemisia rothrockii	86316	6
Datura pruinosa	1274348	1
Rubia lanceolata	1588807	15
Serpula lacrymans + different kinds of bacteria(Bacillus subtilis; Pseudomonas putida; Streptomyces iranensis.)	NA	4
Streptomyces albolongus	68173	19
Cetraria aculeata	112271	79
0stoc commune	1178	9
Jamesonia flexuosa	170577	5
Echinops ritro	41571	22
Corydalis sewerzowi	NA	48
Polyporus benzoinus	NA	3
Engleromyces goetzei	NA	17
Artemisia myriantha	1853055	23
Petasites hybridus	278673	29
Fel serpentis	NA	1
Diospyros candolleana	NA	5
Trichoptilus wahlbergi	NA	17
Rhodiola heterodonta	203004	13
Microcoleus lyngbyaceus	NA	3
Jodina rhombifolia	350583	2
Cacospongia mycofijiensis	1162744	33
Xylocarpus granatum	241841	40
Anthoceros punctatus	3234	37
Cryptocarya amygdalina	NA	3
Sinodielsia yunnanensis	496675	2
Heterosigma akashiwo	2829	166
Stetsonia coryne	153897	1
Piper acutifolium	NA	47
Berberis fortunei	258162	14
Ryania speciosa	312404	8
Euphorbia amygdaloides	38843	47
Badilloa salicina	NA	25
Thevetia peruviana	52862	37
Lamprolobium fruticosum	705551	44
Lophozia lycopodioides	NA	6
Peumus boldus	63812	38
Ottonia ovata	NA	28
Camassia leichtlinii	49707	2
Podophyllum versipelle Hance	NA	2
Jamesonia scammaniae	170603	50
eucapsis sp.	NA	1
Sphaceloma randii	NA	8
Arthrinium phaeospermum	112178	2
Rhopaloeides odorabile	476028	19
Artemisia glutinosa	NA	1
Strepsichordaia lendenfeldi	468353	10
Termitomyces titanicus	201775	6
Lathyrus sylvestris	313117	2
Conospermum incurvum	NA	67
verbesina caracasana	NA	5
Cladonia rangiformis	174068	9
Eupatorium obtusissmum	NA	7
Vitex limonifolia	413483	35
Jacobaea incana	189239	19
Ursinia eckloniana	NA	3
Thalictrum hernandezii	1084676	8
Salvia przewalskii var. mandarinorum	1321278	9
Evodiopanax innovans	NA	49
Strychnos icaja	1040889	21
Pterocaulon lanatum	1548893	4
Musca domestica	7370	7
Aesculus californica	307252	7
Bletilla striata	78707	75
Carissa spinarum	429256	97
Thymus vulgaris	49992	383
Plantago psyllium	NA	17
Gmelina leichhardtii	1619456	21
Warionia saharae	40727	11
Pteris cretica	49539	32
Tsuga heterophylla	3359	21
Pedicularis lasiophrys	326830	14
Melanochromis auratus	27751	97
Panus rudis	48022	17
Streptomyces A56-DT [sco6196]	NA	1
Gossypium hirsutum	3635	14
Papaver orientale	22694	73
phomopsis sp.	1715245	23
Erythroxylum gonocladum	NA	1
Streptomyces lincolnensis B48 [n.a.]	NA	0
Juniperus formosana	453927	18
Lonicera xylosteum	439142	3
Phoradendron vernicosum	136782	11
Mythimna separata	271217	31
Sidastrum quinquenervium	NA	24
Teleogryllus emma	62746	2
Cassytha filiformis	121073	24
Alnus japonica	109063	50
Dictyochloris fragrans	179863	6
Trifolium caucasicum	200955	23
Xenoacremonium recifei	1036759	193
Polygala crotalarioides	NA	9
Astragalus circassicus	NA	55
Lonchocarpus atropurpureus	NA	81
Rheum webbianum	284360	142
Inga umbellifera	486089	14
Ageratina pichinchensis	NA	10
Philotheca citrina	NA	6
Hamamotoa singularis	5445	1
Topsentia roquensis	NA	37
Millettia thonningii	53626	9
Uncaria kawakamii	NA	5
Calycanthus praecox	NA	7
Garcinia ovalifolia	469935	11
Philodendron guttiferum	NA	8
Saccharomyces cerevisiae ZW04BY-RS	NA	0
Berkheya herbacea	NA	1
Magnolia x soulangeana	NA	11
Leucojum vernum	197685	12
Leucaena diversifolia	190738	29
Valeriana fasciculata	NA	3
Abies sachalinensis var. gracilis	590040	17
ganoderma concinna	NA	3
Pueraria lobata	3893	47
Andira aubletii	115636	3
Aspergillus nidulans	162425	17
Salvia carduacea	1749387	29
Cirsium eriophorum	688286	5
Chrysanthemum caucasicum	NA	1
Lecidea confluens	262919	7
Penicillium thomii	36647	34
Fagara heitzii	NA	16
Artemisia klotzschiana	NA	2
Gypsophila struthium	1429980	4
Tournefortia sogdiana	NA	8
Agathosma cedrimontana	NA	1
Trigonostemon xyphophylloides	2606840	19
Erythrina abyssinica	1237573	93
Streptomyces sp. PU-14G	NA	5
Diospyros maingayi	413754	14
Escherichia coli slig-3 [rocGBs]	NA	1
Vaccinium vitis-idaea	180772	153
Heliotropium eichwaldii	NA	67
Knema glomerata	NA	13
Swertia mussotii	137888	22
Euphorbia pithyusa	1087776	84
Calea clausseniana	NA	29
Convolvulus cneorum	267577	1
Coridius	236666	1
Corynebacterium glutamicum C1* strain [anmt]	NA	0
Caloplaca ferruginea	389382	26
Hedyotis lawsoniae	497234	77
Lantana montevidensis	1241423	12
azorella compacta	344358	4
Descurainia sophia	89411	54
Ferula persica	1514040	14
A new engineered strain of Rhodopseudomonas palustris TIE-1 [shc, crtE, hpnD, dxs]	NA	0
Gyrophyllum sibogae	1267065	37
Crotalaria dura	1132197	2
Aureobasidium pullulans + Saccharomyces cerevisiae	NA	0
Clathrotropis brachypetala	149642	9
Encephalosphaera lasiandra	330015	50
Metadina trichotoma	170058	11
Dictyota ciliolata	381671	8
Dendrilla antarctica	2563879	13
Gomphocarpus fruticosus	219240	21
Argylia radiata	NA	42
Silene wallichiana	NA	3
Anthyllis onobrychoides	181248	42
Mammillaria magnimamma	278545	64
Folium polygoni tinctorii	NA	3
atriplex littoralis	543010	6
Dysidea sp.	NA	83
Uvaria dependens	1144412	6
Cynanchum thesioides	185080	18
Suberea clavata	1162767	20
Brunsvigia josephinae	NA	7
Lantana indica	NA	7
Curcuma mangga	379528	7
microxina species.	NA	2
Podocarpus montanus	NA	59
Mikania periplocifolia	NA	1
Licania crassifolia	NA	5
Iris tingitana	292520	5
Helichrysum albirosulatum	NA	3
Xestospongia testudinaria	178554	36
Smyrnium olusatrum	40962	8
Amomum tsao-ko	252867	8
Cryptocarya rugulosa	NA	5
Xylotumulus gibbisporus	561973	1
Phagnalon rupestre	943712	71
Dalbergia variabilis	NA	22
Calophyllum tomentosum	NA	18
Tadehagi triquetrum	714511	47
Tricholoma portentosum	54541	5
Solanum umbellatum	1085559	4
Primula sinensis	170926	4
Pseuduvaria indochinensis	1679246	35
Streptomyces lincolnensis	1915	5
Bothriocline calycina	NA	29
Glinus lotoides	169249	18
Zanthoxylum pistaciiflorum	NA	9
Byssovorax cruenta	293647	74
Aspergillus parvathecius	41740	8
Citrullus lanatus	3654	59
Uncaria perrottetii	NA	24
Hunteria eburnea	403107	6
Corynebacterium glutamicum ZQJY-6 [avtA]	NA	1
hericium erinaceum	NA	14
Lycopodium varium	NA	8
Saccharomyces cerevisiae JDY52	NA	0
Stevia maimarensis	NA	69
Quassia amara	43725	18
Entandrophragma candollei	1930810	5
Crinum erubescens	209093	82
Indigofera heterantha	198880	7
Campanula hypopolia	649658	79
Monsonia senegalensis	163693	200
Cordia latifolia	NA	8
Cistus albidus	335163	7
Narvalina domingensis	260283	2
Vallaris solanacea	429502	56
Esenbeckia flava	NA	1
Polyporus betulinus	NA	57
Roseivirga echinicomitans	296218	6
Clibadium glabrescens	NA	22
Thalictrum baicalense	1264565	10
Arenaria filicaulis	NA	3
Iridaea membranacea	NA	60
Passiflora incarnata	159425	154
Rhododendron barbatum	479656	3
Mammea sp	NA	1
Hordeum vulgare	4513	137
Lupinus oreophilus	NA	11
Pseudomonas syringae	317	61
Saccharomyces pastori	NA	148
Planobispora rosea	35762	33
Eupatorium sternbergianum	NA	37
Lonicera hypoglauca	638626	81
Streptomyces lividans TK23 + Tsukamurella pulmonis TP-B0596	NA	0
Dioscorea panthaica	336258	43
0ccaea caerulescens	107243	6
Streptomyces coelicolor + Corallococcus coralloides	NA	1
Penicillium obscurum	1195889	8
alternaria tenuissima que1se	NA	5
Artemisia ludoviciana subsp. mexicana	72346	96
Phlomis herba-venti subsp. pungens	997721	7
Aspergillus ruber	396024	45
Alternanthera sessilis	221762	2
Veronica turrilliana	189994	11
Euphorbia hirta	318062	145
Lathyrus cicera	3856	6
Penicillium chrysogenum	5076	114
A new engineered strain of Mannheimia succiniciproducens [n.a.]	NA	1
Persea borbonia	3436	7
Euodia elleryana	NA	2
Datura cornigera	NA	2
Cymbastela hooperi	NA	20
Condalia buxifolia	NA	13
Leptopetalum biflorum	462684	2
Monanthotaxis congoensis	1202421	8
Molva molva	163112	27
Conyza stricta	741638	4
Conchocarpus fontanesianus	2364042	3
Houttuynia cordata	16752	327
Eurya japonica	59671	46
Amphidinium carterae	2961	10
hyrtios communis	NA	11
Picris radicata	NA	56
Garcinia merguensis	1489654	3
daedalea dickisii	NA	7
Pentachondra pumila	13630	68
discodermia sp.	73796	11
Centaurea meyeriana	NA	1
Chrysothamnus paniculatus	NA	8
Caryocar villosum	507520	43
Psorothamnus fremontii	248533	21
Pseudopterogorgia bipinnata	1499518	10
Pteronia eenii	NA	28
Cliona copiosa	395614	7
Foeniculum vulgare	2849586	86
Excoecaria cochinchinensis	179682	4
Pelea barbigera	NA	6
Prismatomeris connata	NA	21
Helwingia chinensis	146502	1
Uvaria mocoli	NA	144
Astraea lobata	323092	6
Burkholderia thailandensis MSMB43	NA	4
Neolitsea zeylanica	1504467	10
Ardisia quinquegona	648860	27
Streptomyces albus ADE [spnA B C D E]	NA	1
Mucuna prurita	NA	18
Cephalaria grossheimii	NA	131
Penicillium stipitatum	NA	7
Garuga gamblei	NA	97
Cunninghamella echinulata	76405	12
Peltigera canina	161979	4
Perezia carpholepis	NA	16
Euphorbia mellifera	1091634	7
Lagopus muta	64668	6
Salvinia imbricata	NA	38
Flaveria bidentis	4224	13
Sidastrum burrerense	NA	18
Saccharomyces cerevisiae SgibS	NA	0
Machaerocereus eruca	NA	13
Smirnowia iranica	NA	8
Hypoxylon monticulosum CLL-205	NA	4
Parmelia leucotyliza	NA	8
Ajania gracilis	1485331	10
Rohdea chinensis	927809	40
Peltogyne paniculata	327141	24
Melodinus khasianus	NA	23
Celastrus orbiculatus	85181	62
Ocimum basilicum	39350	177
Triatoma brasiliensis	65344	9
Heracleum dissectum	380073	10
Grindelia scorzonerifolia	1114760	82
Larix sibirica	62751	1
Caloncoba glauca	NA	15
Herba seu radix cirsii japonici	NA	45
Folium aconiti szechenyiani	NA	2
Guatteriopsis hispida	NA	1
Oncorhynchus keta	8018	95
Centaurea horrida	668807	17
Mespilodaphne pretiosa	NA	9
Rhizophora apiculata	106626	14
Cribrochalina vasculum	459969	21
Atroxima liberica	174495	23
Coleus kilimandschari	NA	2
Aspergillus cejpii	1884262	17
Ricinus communis	3988	53
Arachniodes maximowiczii	1381399	1
Cephalothecium roseum	NA	1
Aulacomnium palustre	171833	7
Helinus ovatus	NA	19
Chlorella pyrenoidosa	3078	65
Daucus Carota	4039	19
Millettia pachycarpa	690557	25
Malaxis grandifolia	NA	1
Cordyla madagascariensis	149643	8
Bidens sp	NA	1
Tripterygium wilfordii	458696	310
Andrographis laxiflora	NA	3
Sphyraena japonica	392545	77
Sarcophyton glaucum	70919	75
Strychnos parvifolia	1040913	31
Maytenus buchananii	NA	20
Mesua	NA	1
Vaccinium uliginosum	190548	24
Spiraea prunifolia	409517	43
Myrceugenia euosma	NA	1
Coprinellus flocculosus	71705	45
Melicope sarcococca	NA	24
Aconitum balfourii	279770	14
Centaurea hermannii	363429	24
Scrophularia nodosa	90363	21
Talipariti tiliaceum	183267	59
Araucaria sp.	NA	1
Salix babylonica	75706	60
Saccharothrix mutabilis subsp. capreolus	66854	63
Furcraea macrophylla	NA	11
Celastrus rosthornianus	489981	2
Spirastrella abata	NA	17
Vernonia scorpioides	NA	22
Aconitum flavum	286045	8
Tabebuia ochracea	429707	2
Actinospica sp.	1872142	3
Dipteracanthus prostratus	1052855	3
Embelia tsjersium-cottam	NA	1
Laurencia spectabilis	NA	259
Echinodontium tinctorium	40440	4
Melia indica	NA	41
Ophioceras dolichostomum	367097	1
Viburnum jucundum	237943	12
Ceratozamia kuesteriana	179072	16
Cossypium herbaceum	NA	6
Cedrela mexicana	NA	2
Aspergillus fumigatus MR2012 + Streptomyces leeuwenhoekii strain C34	NA	4
Tellina nitida	NA	5
Elaeocarpus dolichostylus	NA	12
Asparagus setaceus	272863	107
Fructus caryophylli	NA	14
Turraeanthus mannii	1317901	142
streptocaulon juventas	413302	23
Stevia potrerensis	NA	97
Artemisia gmelini	NA	5
Sideritis trojana	703113	28
Brahea armata	1089944	9
Paronychia argentea	157622	6
Spathiphyllum wallisii	85269	4
Porcelia macrocarpa	NA	8
Libanotis transcaucasica	NA	13
Stevia satureiaefolia	NA	63
Helleborus caucasicus	NA	10
Leucopaxillus tricolor	545469	8
Heracleum moellendorffii var. paucivitatum	NA	2
Massa fermentata hordei germinatus	NA	12
Aulacocephalus temmincki	NA	180
Kaempferia pulchra	199647	186
Ougeinia dalbergioides	NA	27
Lysimachia christinae	213255	35
Haemophilus parainfluenzae	729	14
Adenocarpus intermedius	NA	1
ganoderma leucocontextum	1566825	25
Aesculus parviflora	322043	8
Carya ovata	60418	3
Pleurotus cornucopiae	5321	8
Curcuma heyneana	378295	31
Stephania lincangensis	1501467	4
Xyris indica	NA	46
lemnalia carvicorni	NA	8
Bunium paucifolium	377493	29
Wyethia glabra	230218	4
Helicoverpa armigera	29058	38
Cucurbita foetidissima	184136	3
Mammillaria runyoni	NA	10
Sigesbeckia orientalis	185191	34
Isodon macrocalyx	NA	9
Lagerstroemia speciosa	122810	22
Hydrastis canadensis	13569	23
Vaccinium ashei	945837	12
Clerodendron inerme	NA	5
Ictalurus punctatus	7998	42
Matricaria tenuifolia	NA	4
Lycopodiella inundata	37431	31
Streptomyces sp. CB01913	1712655	4
Psiadia arguta	1225821	10
Corynebacterium glutamicum SO4 [cg3035]	NA	1
Mazzaella laminarioides	29232	15
Picea sp	NA	3
Paeonia emodi	40708	15
Lobaria oregana	63753	50
Vitex negundo	361442	389
Eucalyptus micrantha	NA	1
Macrosiphum liriodendri	NA	34
Helleborus serbicus	NA	33
Thladiantha cordifolia	703396	11
Erythrina glauca	NA	20
Aplophyllum bungei	NA	6
Pinus sp	NA	9
Stylissa aff. carteri	NA	6
Eupenicillium sp. LG41	NA	1
Hedychium forrestii	857211	16
Arthrospira maxima	129910	4
Drymaria cordata	191453	83
Cissus quinquefolia	NA	77
Asarum sieboldii	76098	204
Kageneckia angustifolia	32231	50
Trigonostemon howii	NA	34
Myriococcum albomyces	NA	1
Lagenaria siceraria	3668	63
Aristolochia tagala	158573	29
Streptomyces lincolnensis Δ4481 [slinc4481]	NA	0
Pinus albicaulis	71622	3
Datura suaveolens	NA	6
Lotus corniculatus	47247	16
Phaulopsis imbricata	440909	63
[truncated: 23,900 more rows]

## Sheet: PhyloSophos_raw_result
Input_file_name	Input_original_order	Raw_name_input	Pre_corrected_input	Chosen_reference	Chosen_reference_mapped_ID	Chosen_reference_scientific_name	Chosen_reference_mapping_status_code	Chosen_reference_mapping_status_description	col_mapped_ID	col_scientific_name	col_mapping_status_code	eol_mapped_ID	eol_scientific_name	eol_mapping_status_code	gbif_mapped_ID	gbif_scientific_name	gbif_mapping_status_code	ncbi_mapped_ID	ncbi_scientific_name	ncbi_mapping_status_code	Manual_curation_recommended		Manual_curation_recommended	Count
temp_npass_simple.txt	1	Falkenbergia rufolanosa	Falkenbergia rufolanosa	ncbi	31367	Asparagopsis armata	6	Recursive / Single match	33YN	Asparagopsis	11	EOL-000000098428	Asparagopsis armata	6	5279840	Asparagopsis armata	1	31367	Asparagopsis armata	6	NO		NO	21135
temp_npass_simple.txt	2	Hylocomium splendens	Hylocomium splendens	ncbi	53007	Hylocomium splendens	0	Raw / Exact DB / Canonical match	3NFZD	Hylocomium splendens	0	EOL-000000527962	Hylocomium splendens	0	2679696	Hylocomium splendens	0	53007	Hylocomium splendens	0	NO		MAYBE	2800
temp_npass_simple.txt	3	Manica rubida	Manica rubida	ncbi	219785	Manica rubida	0	Raw / Exact DB / Canonical match	6R6F7	Manica rubida	0	EOL-000001032384	Manica rubida	0	5036003	Manica rubida	0	219785	Manica rubida	0	NO		YES	1964
temp_npass_simple.txt	4	Ulva lactuca	Ulva lactuca	ncbi	63410	Ulva lactuca	0	Raw / Exact DB / Canonical match	84Q9	Ulva	11	EOL-000000103561	Ulva lactuca	0	5273309	Ulva lactuca	0	63410	Ulva lactuca	0	NO
temp_npass_simple.txt	5	Quercus acuta	Quercus acuta	ncbi	157796	Quercus acuta	0	Raw / Exact DB / Canonical match	4R46Q	Quercus acuta	0	EOL-000000414463	Quercus acuta	0	2876863	Quercus acuta	0	157796	Quercus acuta	0	NO		Chosen_reference_mapping_status_code	CoL_Count	EoL_Count	GBIF_Count	NCBI_Count
temp_npass_simple.txt	6	Artemisia baldshuanica	Artemisia baldshuanica	ncbi	1287601	Artemisia baldshuanica	0	Raw / Exact DB / Canonical match	GW4M	Artemisia baldshuanica	0	EOL-000000258882	Artemisia	11	3121570	Artemisia baldshuanica	0	1287601	Artemisia baldshuanica	0	NO		0	14898	15698	15694	15461
temp_npass_simple.txt	7	Acanthodendrilla sp.	Acanthodendrilla sp.	ncbi	558782	Acanthodendrilla	3	Simple corrected / Exact DB / Canonical match	84L36	Acanthodendrilla	3	EOL-000000560121	Acanthodendrilla	3	2248764	Acanthodendrilla	3	558782	Acanthodendrilla	3	NO		1	5246	112	5027	1706
temp_npass_simple.txt	8	Hammarbya paludosa	Hammarbya paludosa	ncbi	1155243	Hammarbya paludosa	0	Raw / Exact DB / Canonical match	6LC3Q	Hammarbya paludosa	0	EOL-000000186312	Hammarbya paludosa	0	2817361	Hammarbya paludosa	0	1155243	Hammarbya paludosa	0	NO		2	189	140	1011	11
temp_npass_simple.txt	9	Bouchea fluminensis	Bouchea fluminensis	ncbi	42207	Bouchea fluminensis	0	Raw / Exact DB / Canonical match	MQXS	Bouchea pseudogervao	1	EOL-000000354209	Bouchea pseudogervao	6	4083862	Bouchea pseudogervao	1	42207	Bouchea fluminensis	0	NO		3	601	475	635	347
temp_npass_simple.txt	10	Amphimedon terpenensis	Amphimedon terpenensis	ncbi	178513	Amphimedon	11	Recursive / Nearest match / Genus level	4J6HP	Pipestela terpenensis	1	EOL-000000560745	Pipestela terpenensis	6	2249674	Pipestela terpenensis	1	178513	Amphimedon	11	MAYBE		4	172	157	161	13
temp_npass_simple.txt	11	Cinnamomum bejolghota	Cinnamomum bejolghota	ncbi	397101	Cinnamomum bejolghota	0	Raw / Exact DB / Canonical match	5YVFZ	Cinnamomum bejolghota	0	EOL-000000500207	Cinnamomum bejolghota	0	7304259	Cinnamomum bejolghota	0	397101	Cinnamomum bejolghota	0	NO		5	56	51	86	16
temp_npass_simple.txt	12	Enterolobium cyclocarpum	Enterolobium cyclocarpum	ncbi	54878	Enterolobium cyclocarpum	0	Raw / Exact DB / Canonical match	39Y8F	Enterolobium cyclocarpum	0	EOL-000000469047	Enterolobium cyclocarpum	0	2961150	Enterolobium cyclocarpum	0	54878	Enterolobium cyclocarpum	0	NO		6	365	4689	78	2382
temp_npass_simple.txt	13	Grevillea	Grevillea	ncbi	83716	Grevillea	0	Raw / Exact DB / Canonical match	636FL	Grevillea	0	EOL-000000203570	Grevillea	0	2891790|7940744	Grevillea|Grevillea	2	83716	Grevillea	0	NO		8	265	637	4	213
temp_npass_simple.txt	14	Camellia saluenensis	Camellia saluenensis	ncbi	319929	Camellia saluenensis	0	Raw / Exact DB / Canonical match	Q9RL	Camellia saluenensis	0	EOL-000000332305	Camellia saluenensis	0	7313945	Camellia saluenensis	0	319929	Camellia saluenensis	0	NO		10	25	77	31	237
temp_npass_simple.txt	15	Ledebouria graminifolia	Ledebouria graminifolia	ncbi	2826844	Ledebouria leptophylla	6	Recursive / Single match	3SWJQ	Ledebouria leptophylla	1	EOL-000000151106	Ledebouria leptophylla	6	5952275	Ledebouria leptophylla	1	2826844	Ledebouria leptophylla	6	NO		11	1170	929	365	2646
temp_npass_simple.txt	16	Fritillaria puqiensis	Fritillaria puqiensis	ncbi	108545	Fritillaria puqiensis	0	Raw / Exact DB / Canonical match	6K28X	Fritillaria monantha	1	EOL-000000105892	Fritillaria monantha	6	5300425	Fritillaria monantha	1	108545	Fritillaria puqiensis	0	NO		12	29	124	1	57
temp_npass_simple.txt	17	Syringa reticulata	Syringa reticulata	ncbi	126367	Syringa reticulata	0	Raw / Exact DB / Canonical match	542G3	Syringa reticulata	0	EOL-000000337043	Syringa reticulata	0	5415038	Syringa reticulata	0	126367	Syringa reticulata	0	NO		13	4	7	1	8
temp_npass_simple.txt	18	Magnolia grandiflora	Magnolia grandiflora	ncbi	3406	Magnolia grandiflora	0	Raw / Exact DB / Canonical match	3XHB5	Magnolia grandiflora	0	EOL-000000489599	Magnolia grandiflora	0	9605163	Magnolia grandiflora	0	3406	Magnolia grandiflora	0	NO		14	33	0	1	0
temp_npass_simple.txt	19	Kopsia officinalis	Kopsia officinalis	ncbi	2508339	Kopsia officinalis	0	Raw / Exact DB / Canonical match	3RCZS	Kopsia arborea	1	EOL-000000289313	Kopsia arborea	6	5536040	Kopsia arborea	1	2508339	Kopsia officinalis	0	NO		15	1	0	1	2
temp_npass_simple.txt	20	Erythrina sigmoidea	Erythrina sigmoidea	ncbi	1977555	Erythrina sigmoidea	0	Raw / Exact DB / Canonical match	6H3ZY	Erythrina sigmoidea	0	EOL-000000485366	Erythrina sigmoidea	0	5349743	Erythrina sigmoidea	0	1977555	Erythrina sigmoidea	0	NO		16	0	0	0	0
temp_npass_simple.txt	21	Brassica carinata	Brassica carinata	ncbi	52824	Brassica carinata	0	Raw / Exact DB / Canonical match	N7XK	Brassica carinata	0	EOL-000000427586	Brassica carinata	0	3042925	Brassica carinata	0	52824	Brassica carinata	0	NO		17	1	0	0	0
temp_npass_simple.txt	22	Streptomyces coelicoflavus	Streptomyces coelicoflavus	ncbi	285562	Streptomyces coelicoflavus	0	Raw / Exact DB / Canonical match	52YCF	Streptomyces coelicoflavus	0	EOL-000000004999	Streptomyces coelicoflavus	0	3223832	Streptomyces coelicoflavus	0	285562	Streptomyces coelicoflavus	0	NO		18	0	0	1	0
temp_npass_simple.txt	23	Artemisia carruthii	Artemisia carruthii	ncbi	1227619	Artemisia carruthii	0	Raw / Exact DB / Canonical match	GW6L	Artemisia carruthii	0	EOL-000000259066	Artemisia carruthii	0	3120926	Artemisia carruthii	0	1227619	Artemisia carruthii	0	NO		20	373	351	394	327
temp_npass_simple.txt	24	Polyachyrus sphaerocephalus	Polyachyrus sphaerocephalus	ncbi	460355	Polyachyrus sphaerocephalus	0	Raw / Exact DB / Canonical match	4KZFS	Polyachyrus sphaerocephalus	0	EOL-000000269310	Polyachyrus sphaerocephalus	0	3099158	Polyachyrus sphaerocephalus	0	460355	Polyachyrus sphaerocephalus	0	NO		21	6	3	13	0
temp_npass_simple.txt	25	Senecio aegyptius	Senecio aegyptius	ncbi	121537	Senecio aegyptius	0	Raw / Exact DB / Canonical match	6YFN3	Senecio aegyptius	0	EOL-000000263195	Senecio aegyptius	0	3109039	Senecio aegyptius	0	121537	Senecio aegyptius	0	NO		22	2	19	1	7
temp_npass_simple.txt	26	Polyalthia laui	Polyalthia laui	ncbi	105756	Polyalthia	11	Recursive / Nearest match / Genus level	4KZN5	Polyalthia laui	0	EOL-000000491413	Polyalthia laui	0	3156330	Polyalthia laui	0	105756	Polyalthia	11	MAYBE		23	1	7	1	1
temp_npass_simple.txt	27	Chimonanthus praecox	Chimonanthus praecox	ncbi	13419	Chimonanthus praecox	0	Raw / Exact DB / Canonical match	5XS48	Chimonanthus praecox	0	EOL-000000498172	Chimonanthus praecox	0	7275851	Chimonanthus praecox	0	13419	Chimonanthus praecox	0	NO		24	29	33	4	87
temp_npass_simple.txt	28	Alcyonium patagonicum	Alcyonium patagonicum	ncbi	40679	Alcyonium	11	Recursive / Nearest match / Genus level	BL68	Alcyonium patagonicum	0	EOL-000000542350	Alcyonium patagonicum	0	5185150	Alcyonium patagonicum	0	40679	Alcyonium	11	MAYBE		30	382	359	410	390
temp_npass_simple.txt	29	Dacrydium nidulum	Dacrydium nidulum	ncbi	1030182	Dacrydium nidulum	0	Raw / Exact DB / Canonical match	6C9BQ	Dacrydium nidulum	0	EOL-000000502619	Dacrydium nidulum	0	5286169	Dacrydium nidulum	0	1030182	Dacrydium nidulum	0	NO		31	0	0	0	0
temp_npass_simple.txt	30	Securidaca longepedunculata	Securidaca longepedunculata	ncbi	690845	Securidaca longipedunculata	6	Recursive / Single match	9YJ49	Securidaca longepedunculata	0	EOL-000000461228	Securidaca longipedunculata	6	7344617	Securidaca longipedunculata	1	690845	Securidaca longipedunculata	6	NO		32	258	119	281	181
temp_npass_simple.txt	31	Crinum laurentii	Crinum laurentii	ncbi	28480	Crinum jagus	6	Recursive / Single match	6BH4N	Crinum jagus	1	EOL-000000191144	Crinum jagus	6	2853913	Crinum jagus	1	28480	Crinum jagus	6	NO		33	16	5	22	0
temp_npass_simple.txt	32	Astragalus dissectus	Astragalus dissectus	ncbi	20400	Astragalus	11	Recursive / Nearest match / Genus level	HXGC	Astragalus dissectus	0	EOL-000000481163	Astragalus dissectus	0	5352830	Astragalus dissectus	0	20400	Astragalus	11	MAYBE		34	27	179	12	84
temp_npass_simple.txt	33	Burkholderia gladioli	Burkholderia gladioli	ncbi	28095	Burkholderia gladioli	0	Raw / Exact DB / Canonical match	NXHH	Burkholderia gladioli	0	EOL-000000012537	Burkholderia gladioli	0	3219971	Burkholderia gladioli	0	28095	Burkholderia gladioli	0	NO		35	14	26	0	7
temp_npass_simple.txt	34	Teucrium scorodonia	Teucrium scorodonia	ncbi	53178	Teucrium scorodonia	0	Raw / Exact DB / Canonical match	55XSG	Teucrium scorodonia	0	EOL-000000342659	Teucrium scorodonia	0	2926901	Teucrium scorodonia	0	53178	Teucrium scorodonia	0	NO		36	0	0	0	0
temp_npass_simple.txt	35	Nyssa sinensis	Nyssa sinensis	ncbi	561372	Nyssa sinensis	0	Raw / Exact DB / Canonical match	487MP	Nyssa sinensis	0	EOL-000000368937	Nyssa sinensis	0	7322071	Nyssa sinensis	0	561372	Nyssa sinensis	0	NO		40	775	779	785	787
temp_npass_simple.txt	36	Potamogeton nodosus	Potamogeton nodosus	ncbi	99363	Potamogeton nodosus	0	Raw / Exact DB / Canonical match	4M3VG	Potamogeton nodosus	0	EOL-000000108072	Potamogeton nodosus	0	5301233	Potamogeton nodosus	0	99363	Potamogeton nodosus	0	NO		41	37	37	37	27
temp_npass_simple.txt	37	Phyllanthus simplex	Phyllanthus simplex	ncbi	2708507	Phyllanthus simplex	0	Raw / Exact DB / Canonical match	4H4R7	Phyllanthus virgatus	1	EOL-000000393412	Phyllanthus virgatus	6	5382061	Phyllanthus virgatus	1	2708507	Phyllanthus simplex	0	NO		90	0	0	0	0
temp_npass_simple.txt	38	Swartzia polyphylla	Swartzia polyphylla	ncbi	450104	Swartzia polyphylla	0	Raw / Exact DB / Canonical match	53JFZ	Swartzia polyphylla	0	EOL-000000474573	Swartzia polyphylla	0	5351880	Swartzia polyphylla	0	450104	Swartzia polyphylla	0	NO		91	4	4	4	4
temp_npass_simple.txt	39	Crepidotus fulvotomentosus	Crepidotus fulvotomentosus	ncbi	104351	Crepidotus	11	Recursive / Nearest match / Genus level	ZDZV	Crepidotus fulvotomentosus	0	EOL-000002299318	Crepidotus fulvotomentosus	0	5452991	Crepidotus fulvotomentosus	0	104351	Crepidotus	11	MAYBE		92	0	0	0	0
temp_npass_simple.txt	40	Eria coronaria	Eria coronaria	ncbi	941465	Eria coronaria	0	Raw / Exact DB / Canonical match	6GJH5	Eria coronaria	0	EOL-000000161096	Eria coronaria	0	2815544	Eria coronaria	0	941465	Eria coronaria	0	NO		93	0	0	0	0
temp_npass_simple.txt	41	Xeranthemum cylindraceum	Xeranthemum cylindraceum	ncbi	143215	Xeranthemum cylindraceum	0	Raw / Exact DB / Canonical match	5CCCT	Xeranthemum cylindraceum	0	EOL-000000245195	Xeranthemum cylindraceum	0	8092828	Xeranthemum cylindraceum	0	143215	Xeranthemum cylindraceum	0	NO		94	0	0	0	0
temp_npass_simple.txt	42	Erythrostemon gilliesii	Erythrostemon gilliesii	ncbi	191891	Erythrostemon gilliesii	0	Raw / Exact DB / Canonical match	9CSK7	Erythrostemon gilliesii	0	EOL-000000462241	Fabaceae	12	8130309	Erythrostemon gilliesii	0	191891	Erythrostemon gilliesii	0	NO		95	1	1	1	1
temp_npass_simple.txt	43	bellevalia eigii	bellevalia eigii	ncbi	81738	Bellevalia	11	Recursive / Nearest match / Genus level	68GQ3	Bellevalia eigii	0	EOL-000000152388	Bellevalia eigii	0	2771889	Bellevalia eigii	0	81738	Bellevalia	11	MAYBE		96	3	3	3	3
temp_npass_simple.txt	44	Gouania ulmifolia	Gouania ulmifolia	ncbi	106678	Gouania	11	Recursive / Nearest match / Genus level	3H4R5	Gouania ulmifolia	0	EOL-000000450254	Gouania ulmifolia	0	5602873	Gouania ulmifolia	0	106678	Gouania	11	MAYBE		97	8	8	8	8
temp_npass_simple.txt	45	Pestalotiopsis virgatula	Pestalotiopsis virgatula	ncbi	290289	Pestalotiopsis virgatula	0	Raw / Exact DB / Canonical match	4FC9F	Pestalotiopsis virgatula	0	EOL-000002237767	Pestalotiopsis virgatula	0	2574959	Pestalotiopsis virgatula	0	290289	Pestalotiopsis virgatula	0	NO		100	317	325	320	349
temp_npass_simple.txt	46	Solanum betaceum	Solanum betaceum	ncbi	45843	Solanum betaceum	0	Raw / Exact DB / Canonical match	4XZPN	Solanum betaceum	0	EOL-000000317024	Solanum betaceum	0	2930216	Solanum betaceum	0	45843	Solanum betaceum	0	NO		1000	591	545	506	537
temp_npass_simple.txt	47	Peltodoris nobilis	Peltodoris nobilis	ncbi	589681	Peltodoris nobilis	0	Raw / Exact DB / Canonical match	76G6S	Peltodoris nobilis	0	EOL-000000792691	Peltodoris nobilis	0	5859645	Peltodoris nobilis	0	589681	Peltodoris nobilis	0	NO
temp_npass_simple.txt	48	Andira araroba	Andira araroba	ncbi	212701	Vataireopsis araroba	6	Recursive / Single match	7FK9F	Vataireopsis araroba	1	EOL-000000474753	Vataireopsis araroba	6	2965590	Vataireopsis araroba	1	212701	Vataireopsis araroba	6	NO
temp_npass_simple.txt	49	Mikania grazielae	Mikania grazielae	ncbi	102786	Mikania	11	Recursive / Nearest match / Genus level	6RKS7	Mikania grazielae	0	EOL-000000230042	Mikania grazielae	0	5398906	Mikania grazielae	0	102786	Mikania	11	MAYBE
temp_npass_simple.txt	50	Phomopsis sp. BCC 9789	Phomopsis sp. BCC 9789	ncbi	704643	Phomopsis sp. BCC 9789	0	Raw / Exact DB / Canonical match	6NYS	Phomopsis	11	EOL-000002228899	Phomopsis	11	2577612	Phomopsis	11	704643	Phomopsis sp. BCC 9789	0	NO
temp_npass_simple.txt	51	Pachysandra procumbens	Pachysandra procumbens	ncbi	83909	Pachysandra procumbens	0	Raw / Exact DB / Canonical match	75JLV	Pachysandra procumbens	0	EOL-000000488844	Pachysandra procumbens	0	2984677	Pachysandra procumbens	0	83909	Pachysandra procumbens	0	NO
temp_npass_simple.txt	52	Piper sanctum	Piper sanctum	ncbi	511552	Piper sanctum	0	Raw / Exact DB / Canonical match	4J39S	Piper auritum	1	EOL-000000496158	Piper sanctum	0	7393645	Piper sanctum	0	511552	Piper sanctum	0	NO
temp_npass_simple.txt	53	Phryxe caudata	Phryxe caudata	ncbi	2822288	Phryxe caudata	0	Raw / Exact DB / Canonical match	4GWX5	Phryxe caudata	0	EOL-000001193205	Phryxe caudata	0	1477672	Phryxe caudata	0	2822288	Phryxe caudata	0	NO
temp_npass_simple.txt	54	Tectocoris diophthalmus	Tectocoris diophthalmus	ncbi	159956	Tectocoris diophthalmus	0	Raw / Exact DB / Canonical match	G5X	Scutelleridae	12	EOL-000001903028	Scutelleridae	12	4785054	Tectocoris diophthalmus	0	159956	Tectocoris diophthalmus	0	NO
temp_npass_simple.txt	55	Lithospermum ruderale	Lithospermum ruderale	ncbi	650313	Lithospermum ruderale	0	Raw / Exact DB / Canonical match	3VLH6	Lithospermum ruderale	0	EOL-000000310290	Lithospermum ruderale	0	2926094	Lithospermum ruderale	0	650313	Lithospermum ruderale	0	NO
temp_npass_simple.txt	56	Helvella esculenta	Helvella esculenta	ncbi	33161	Gyromitra esculenta	1	Raw / Exact DB / Synonym match	3HZQ4|44CPR	Gyromitra esculenta|Morchella esculenta	8	EOL-000002244929|EOL-000002245009	Morchella esculenta|Gyromitra esculenta	8	2594602|5258510	Morchella esculenta|Gyromitra esculenta	2	33161	Gyromitra esculenta	1	NO
temp_npass_simple.txt	57	Astragalus quisqualis	Astragalus quisqualis	ncbi	20400	Astragalus	11	Recursive / Nearest match / Genus level	J23Y	Astragalus quisqualis	0	EOL-000000483038	Astragalus quisqualis	0	5344607	Astragalus quisqualis	0	20400	Astragalus	11	MAYBE
temp_npass_simple.txt	58	Rubus parkeri	Rubus parkeri	ncbi	616964	Rubus parkeri	0	Raw / Exact DB / Canonical match	4TL6L	Rubus parkeri	0	EOL-000000446125	Rubus parkeri	0	2989105	Rubus parkeri	0	616964	Rubus parkeri	0	NO
temp_npass_simple.txt	59	Stichoneuron caudatum	Stichoneuron caudatum	ncbi	50540	Stichoneuron caudatum	0	Raw / Exact DB / Canonical match	52J3F	Stichoneuron caudatum	0	EOL-000000149727	Stichoneuron caudatum	0	2863300	Stichoneuron caudatum	0	50540	Stichoneuron caudatum	0	NO
temp_npass_simple.txt	60	Cuscuta reflexa	Cuscuta reflexa	ncbi	4129	Cuscuta reflexa	0	Raw / Exact DB / Canonical match	32LXH	Cuscuta reflexa	0	EOL-000000314310	Cuscuta reflexa	0	2927545	Cuscuta reflexa	0	4129	Cuscuta reflexa	0	NO
temp_npass_simple.txt	61	Phyllarthron comorense	Phyllarthron comorense	ncbi	1776918	Phyllarthron comorense	0	Raw / Exact DB / Canonical match	99RXT	Phyllarthron comorense	0	EOL-000000367967	Phyllarthron comorense	0	4091606	Phyllarthron comorense	0	1776918	Phyllarthron comorense	0	NO
temp_npass_simple.txt	62	Cortinarius infractus	Cortinarius infractus	ncbi	165398	Cortinarius infractus	0	Raw / Exact DB / Canonical match	YL7L	Cortinarius infractus	0	EOL-000002291898	Cortinarius infractus	0	8168239	Cortinarius infractus	0	165398	Cortinarius infractus	0	NO
temp_npass_simple.txt	63	Prosuberites laughlini	Prosuberites laughlini	ncbi	283560	Prosuberites laughlini	0	Raw / Exact DB / Canonical match	4MYY5	Prosuberites laughlini	0	EOL-000000557319	Prosuberites laughlini	0	2251053	Prosuberites laughlini	0	283560	Prosuberites laughlini	0	NO
temp_npass_simple.txt	64	Marrubium parviflorum	Marrubium parviflorum	ncbi	2291702	Marrubium parviflorum	0	Raw / Exact DB / Canonical match	3Y8JD	Marrubium parviflorum	0	EOL-000000347279	Marrubium parviflorum	0	7309601	Marrubium parviflorum	0	2291702	Marrubium parviflorum	0	NO
temp_npass_simple.txt	65	Panus rudis Fr. IFO 8994	Panus rudis Fr. IFO 8994	ncbi	48022	Panus rudis	40	Correction denied / Strain name involved / Nearest match	4CHVZ	Panus rudis	40	EOL-000002272204	Panus rudis	40	5246153	Panus rudis	40	48022	Panus rudis	40	YES
temp_npass_simple.txt	66	Chrysosplenium grayanum	Chrysosplenium grayanum	ncbi	61245	Chrysosplenium grayanum	0	Raw / Exact DB / Canonical match	5YTNW	Chrysosplenium grayanum	0	EOL-000000372946	Chrysosplenium grayanum	0	5567424	Chrysosplenium grayanum	0	61245	Chrysosplenium grayanum	0	NO
temp_npass_simple.txt	67	pachastrella sp.	pachastrella sp.	ncbi	881970	Pachastrella	3	Simple corrected / Exact DB / Canonical match	84RG3	Pachastrella	3	EOL-000000563034	Pachastrella	3	2248373	Pachastrella	3	881970	Pachastrella	3	NO
temp_npass_simple.txt	68	Kopsia teoi	Kopsia teoi	ncbi	21101	Kopsia	11	Recursive / Nearest match / Genus level	3RD3K	Kopsia teoi	0	EOL-000000289299	Kopsia teoi	0	5535882	Kopsia teoi	0	21101	Kopsia	11	MAYBE
temp_npass_simple.txt	69	Lomelosia caucasica	Lomelosia caucasica	ncbi	183564	Lomelosia caucasica	0	Raw / Exact DB / Canonical match	72MYF	Lomelosia caucasica	0	EOL-000000307106	Lomelosia caucasica	0	4103351	Lomelosia caucasica	0	183564	Lomelosia caucasica	0	NO
temp_npass_simple.txt	70	Bacillus subtilis RF1-L3 [mCherry egfp zwf ribBA and ywlf]	Bacillus subtilis RF1-L3 [mCherry egfp zwf ribBA and ywlf]	ncbi	1423	Bacillus subtilis	40	Correction denied / Strain name involved / Nearest match	K8WV	Bacillus subtilis	40	EOL-000000008932	Bacillus subtilis	40	10826006	Bacillus subtilis	40	1423	Bacillus subtilis	40	YES
temp_npass_simple.txt	71	A new engineered strain of Yarrowia lipolytica [PsCrtW HpCrtZ]	A new engineered strain of Yarrowia lipolytica [PsCrtW HpCrtZ]	ncbi			1000	Unmapped			1000			1000			1000			1000	YES
temp_npass_simple.txt	72	Fritillaria prezewalskii	Fritillaria prezewalskii	ncbi	152092	Fritillaria przewalskii	20	Specific epithet corrected / Exact DB / Single match	6JQ7Z	Fritillaria przewalskii	20	EOL-000000105908	Fritillaria przewalskii	20	5300378	Fritillaria przewalskii	20	152092	Fritillaria przewalskii	20	NO
temp_npass_simple.txt	73	Nassauvia revoluta	Nassauvia revoluta	ncbi	460340	Nassauvia revoluta	0	Raw / Exact DB / Canonical match	45S6D	Nassauvia revoluta	0	EOL-000000259434	Nassauvia revoluta	0	3099068	Nassauvia revoluta	0	460340	Nassauvia revoluta	0	NO
temp_npass_simple.txt	74	Lappa officinalis	Lappa officinalis	ncbi	4217	Arctium lappa	10	Recursive / Nearest match / Species level	7JBW4	Arctium lappa lappa	1	EOL-000000270708	Arctium lappa	10	7223163	Arctium lappa lappa	1	4217	Arctium lappa	10	NO
temp_npass_simple.txt	75	Rosa americana	Rosa americana	ncbi	3764	Rosa	11	Recursive / Nearest match / Genus level	63S6D	Rosa	11	EOL-000000441511	Rosa	11	7568808	Rosa americana	0	3764	Rosa	11	MAYBE
temp_npass_simple.txt	76	Essentia	Essentia	ncbi			1000	Unmapped			1000			1000			1000			1000	YES
temp_npass_simple.txt	77	Desmodium canum	Desmodium canum	ncbi	564662	Desmodium incanum	6	Recursive / Single match	3538J	Desmodium incanum	1	EOL-000000479846	Desmodium incanum	6	2967060	Desmodium incanum	1	564662	Desmodium incanum	6	NO
temp_npass_simple.txt	78	Veronicastrum japonicum	Veronicastrum japonicum	ncbi	1619673	Veronicastrum japonicum	0	Raw / Exact DB / Canonical match	5B7KW	Veronicastrum japonicum	0	EOL-000000362053	Veronicastrum japonicum	0	7331536	Veronicastrum japonicum	0	1619673	Veronicastrum japonicum	0	NO
temp_npass_simple.txt	79	Streptomyces sp. Go-GS12	Streptomyces sp. Go-GS12	ncbi	1883	Streptomyces	40	Correction denied / Strain name involved / Nearest match	7P7F	Streptomyces	40	EOL-000000004171|EOL-000000004950|EOL-000000004744|EOL-000000005167|EOL-000000004531|EOL-000000005209|EOL-000000005200|EOL-000000005193|EOL-000000005168|EOL-000000005171|EOL-000000005204|EOL-000000005186|EOL-000000005178|EOL-000000005182	Streptomyces|Streptomyces|Streptomyces|Streptomyces|Streptomyces|Streptomyces|Streptomyces|Streptomyces|Streptomyces|Streptomyces|Streptomyces|Streptomyces|Streptomyces|Streptomyces	40	2584528	Streptomyces	40	1883	Streptomyces	40	YES
temp_npass_simple.txt	80	Codonopsis tangshen	Codonopsis tangshen	ncbi	94284	Codonopsis pilosula subsp. tangshen	1	Raw / Exact DB / Synonym match	5GJJW	Codonopsis pilosula tangshen	1	EOL-000000227155	Codonopsis pilosula subsp. tangshen (Oliv.) D.Y.Hong	6	6549990	Codonopsis pilosula tangshen	1	94284	Codonopsis pilosula subsp. tangshen	1	NO
temp_npass_simple.txt	81	Calocephalus brownii	Calocephalus brownii	ncbi	125668	Calocephalus	11	Recursive / Nearest match / Genus level	PX46	Calocephalus brownii	0	EOL-000000253474	Calocephalus brownii	0	5406261	Calocephalus brownii	0	125668	Calocephalus	11	MAYBE
temp_npass_simple.txt	82	Ventilago viminalis	Ventilago viminalis	ncbi	106720	Ventilago viminalis	0	Raw / Exact DB / Canonical match	7FLHG	Ventilago viminalis	0	EOL-000000450628	Ventilago viminalis	0	3877416	Ventilago viminalis	0	106720	Ventilago viminalis	0	NO
temp_npass_simple.txt	83	Leucopaxillus albissimus	Leucopaxillus albissimus	ncbi	71893	Leucopaxillus albissimus	0	Raw / Exact DB / Canonical match	6PSS5	Leucopaxillus albissimus	0	EOL-000002282783	Leucopaxillus albissimus	0	7242205	Leucopaxillus albissimus	0	71893	Leucopaxillus albissimus	0	NO
temp_npass_simple.txt	84	Litsea glutinosa	Litsea glutinosa	ncbi	136122	Litsea glutinosa	0	Raw / Exact DB / Canonical match	3VN58	Litsea glutinosa	0	EOL-000000498722	Litsea glutinosa	0	7304140	Litsea glutinosa	0	136122	Litsea glutinosa	0	NO
temp_npass_simple.txt	85	Pedicularis palustris	Pedicularis palustris	ncbi	462877	Pedicularis palustris	0	Raw / Exact DB / Canonical match	6TX94	Pedicularis palustris	0	EOL-000000338210	Pedicularis palustris	0	3171734	Pedicularis palustris	0	462877	Pedicularis palustris	0	NO
temp_npass_simple.txt	86	Zanthoxylum spp	Zanthoxylum spp	ncbi	67937	Zanthoxylum	30	Latin inflection corrected / Exact DB / Single match	6497N	Zanthoxylum	30	EOL-000000456687	Zanthoxylum	30	3190076	Zanthoxylum	30	67937	Zanthoxylum	30	NO
temp_npass_simple.txt	87	Conostylis setosa	Conostylis setosa	ncbi	524059	Conostylis setosa	0	Raw / Exact DB / Canonical match	XTQV	Conostylis setosa	0	EOL-000000143263	Conostylis setosa	0	2765793	Conostylis setosa	0	524059	Conostylis setosa	0	NO
temp_npass_simple.txt	88	Dracocephalum tanguticum	Dracocephalum tanguticum	ncbi	1699510	Dracocephalum tanguticum	0	Raw / Exact DB / Canonical match	37KD7	Dracocephalum tanguticum	0	EOL-000000343822	Dracocephalum tanguticum	0	7309120	Dracocephalum tanguticum	0	1699510	Dracocephalum tanguticum	0	NO
temp_npass_simple.txt	89	Tabebuia chrysantha	Tabebuia chrysantha	ncbi	429696	Handroanthus chrysanthus	1	Raw / Exact DB / Synonym match	99XXQ	Handroanthus chrysanthus chrysanthus	1	EOL-000000368570|EOL-000000368573	Handroanthus chrysanthus|Handroanthus chrysanthus subsp. chrysanthus	8	7298485	Handroanthus chrysanthus chrysanthus	1	429696	Handroanthus chrysanthus	1	NO
temp_npass_simple.txt	90	gymnoascus reessii	gymnoascus reessii	ncbi	69890	Gymnoascus reessii	0	Raw / Exact DB / Canonical match	6L6TR	Gymnoascus reessii	0	EOL-000002242095	Gymnoascus reessii	0	2595807	Gymnoascus reessii	0	69890	Gymnoascus reessii	0	NO
temp_npass_simple.txt	91	Centaurea balsamita	Centaurea balsamita	ncbi	145830	Stizolophus balsamita	1	Raw / Exact DB / Synonym match	6ZVSS|S7H3	Stizolophus balsamita|Centaurea spectabilis	8	EOL-000000232022|EOL-000000244673	Centaurea spectabilis|Stizolophus balsamita	8	3128616|8703870	Centaurea spectabilis|Stizolophus balsamita	2	145830	Stizolophus balsamita	1	NO
temp_npass_simple.txt	92	Ovidia pillo-pillo	Ovidia pillo-pillo	ncbi	142692	Ovidia andina	6	Recursive / Single match	6TDCD	Ovidia pillo-pillo	0	EOL-000000417465	Ovidia andina	6	5523634	Ovidia andina	1	142692	Ovidia andina	6	NO
temp_npass_simple.txt	93	Ailanthus giraldii	Ailanthus giraldii	ncbi	452801	Ailanthus giraldii	0	Raw / Exact DB / Canonical match	BCBF	Ailanthus altissima	1	EOL-000000454544	Ailanthus altissima	6	3190653	Ailanthus altissima	1	452801	Ailanthus giraldii	0	NO
temp_npass_simple.txt	94	Paullinia pinnata	Paullinia pinnata	ncbi	290984	Paullinia pinnata	0	Raw / Exact DB / Canonical match	6TTJ8	Paullinia pinnata	0	EOL-000000452422	Paullinia pinnata	0	3189950	Paullinia pinnata	0	290984	Paullinia pinnata	0	NO
temp_npass_simple.txt	95	Lathyrus spp.	Lathyrus spp.	ncbi	3853	Lathyrus	3	Simple corrected / Exact DB / Canonical match	9CL5V	Lathyrus	3	EOL-000000468521	Lathyrus	3	10356062	Lathyrus	3	3853	Lathyrus	3	NO
temp_npass_simple.txt	96	Aphloia theiformis	Aphloia theiformis	ncbi	112806	Aphloia theiformis	0	Raw / Exact DB / Canonical match	FFPX	Aphloia theiformis	0	EOL-000000450908	Aphloia theiformis	0	7274054	Aphloia theiformis	0	112806	Aphloia theiformis	0	NO
temp_npass_simple.txt	97	cedrelopsis microfoliata	cedrelopsis microfoliata	ncbi	1304322	Cedrelopsis microfoliolata	20	Specific epithet corrected / Exact DB / Single match	S234	Cedrelopsis microfoliolata	20	EOL-000000458306	Cedrelopsis microfoliolata	20	3990256	Cedrelopsis microfoliolata	20	1304322	Cedrelopsis microfoliolata	20	NO
temp_npass_simple.txt	98	Elsholtzia splendens	Elsholtzia splendens	ncbi	475396	Elsholtzia splendens	0	Raw / Exact DB / Canonical match	39D35	Elsholtzia splendens	0	EOL-000000349607	Elsholtzia splendens	0	7308889	Elsholtzia splendens	0	475396	Elsholtzia splendens	0	NO
temp_npass_simple.txt	99	Stevia breviaristata	Stevia breviaristata	ncbi	55669	Stevia	11	Recursive / Nearest match / Genus level	52GRZ	Stevia breviaristata	0	EOL-000000258700	Stevia breviaristata	0	3125554	Stevia breviaristata	0	55669	Stevia	11	MAYBE
temp_npass_simple.txt	100	Thamnosma montana	Thamnosma montana	ncbi	452797	Thamnosma montana	0	Raw / Exact DB / Canonical match	563N5	Thamnosma montana	0	EOL-000000457601	Thamnosma montana	0	3190417	Thamnosma montana	0	452797	Thamnosma montana	0	NO
temp_npass_simple.txt	101	Melampodium camphoratum	Melampodium camphoratum	ncbi	176608	Melampodium	11	Recursive / Nearest match / Genus level	7DM22	Unxia camphorata	1	EOL-000000268675	Unxia camphorata	6	7872731	Melampodium camphoratum	0	176608	Melampodium	11	MAYBE
temp_npass_simple.txt	102	Rosa polyantha	Rosa polyantha	ncbi	74647	Rosa multiflora	6	Recursive / Single match	4TDNJ	Rosa multiflora	1	EOL-000000441515	Rosa multiflora	6	3005794|9546123	Rosa polyantha|Rosa polyantha	2	74647	Rosa multiflora	6	NO
temp_npass_simple.txt	103	rhaphisia lacazei	rhaphisia lacazei	ncbi	6057	Haliclona	11	Recursive / Nearest match / Genus level	3JC98	Haliclona lacazei	1	EOL-000000563572	Haliclona (Gellius)	6	5182212	Haliclona lacazei	1	6057	Haliclona	11	MAYBE
temp_npass_simple.txt	104	Heracleum granatense	Heracleum granatense	ncbi	489414	Heracleum sphondylium subsp. sphondylium	6	Recursive / Single match	5HNL6	Heracleum sphondylium sphondylium	1	EOL-000000275178	Heracleum sphondylium subsp. sphondylium	6	7224303	Heracleum sphondylium sphondylium	1	489414	Heracleum sphondylium subsp. sphondylium	6	NO
temp_npass_simple.txt	105	Chlorella sp. KKUS2 Toluraspore Y30	Chlorella sp. KKUS2 Toluraspore Y30	ncbi	3071	Chlorella	40	Correction denied / Strain name involved / Nearest match	3NKL	Chlorella	40	EOL-000000104387	Chlorella	40	2638467	Chlorella	40	3071	Chlorella	40	YES
temp_npass_simple.txt	106	Tacca chantrieri	Tacca chantrieri	ncbi	85283	Tacca chantrieri	0	Raw / Exact DB / Canonical match	7BCC2	Tacca chantrieri	0	EOL-000000147755	Tacca chantrieri	0	2755905	Tacca chantrieri	0	85283	Tacca chantrieri	0	NO
temp_npass_simple.txt	107	Chrysolaena propinqua	Chrysolaena propinqua	ncbi	2067294	Chrysolaena propinqua	0	Raw / Exact DB / Canonical match	5Z2DQ	Chrysolaena propinqua	0	EOL-000000255870	Chrysolaena propinqua	0	3130607	Chrysolaena propinqua	0	2067294	Chrysolaena propinqua	0	NO
temp_npass_simple.txt	108	Marah oregana	Marah oregana	ncbi	252534	Marah oregana	0	Raw / Exact DB / Canonical match	3XY8C	Marah oregana	0	EOL-000000433089	Marah oregana	0	2874545	Marah oregana	0	252534	Marah oregana	0	NO
temp_npass_simple.txt	109	Stevia sanguinea	Stevia sanguinea	ncbi	55669	Stevia	11	Recursive / Nearest match / Genus level	52H3T	Stevia sanguinea	0	EOL-000000258623	Stevia sanguinea	0	3125735	Stevia sanguinea	0	55669	Stevia	11	MAYBE
temp_npass_simple.txt	110	Astropecten monacanthus	Astropecten monacanthus	ncbi	563628	Astropecten monacanthus	0	Raw / Exact DB / Canonical match	J4VV	Astropecten monacanthus	0	EOL-000000569768	Astropecten monacanthus	0	5186613	Astropecten monacanthus	0	563628	Astropecten monacanthus	0	NO
temp_npass_simple.txt	111	Pomatomus saltatrix	Pomatomus saltatrix	ncbi	75034	Pomatomus saltatrix	0	Raw / Exact DB / Canonical match	4LQWC	Pomatomus saltatrix	0	EOL-000000585626	Pomatomus saltatrix	0	5208090	Pomatomus saltatrix	0	75034	Pomatomus saltatrix	0	NO
temp_npass_simple.txt	112	Spirostachys africana	Spirostachys africana	ncbi	316863	Spirostachys africana	0	Raw / Exact DB / Canonical match	4Z8MS	Spirostachys africana	0	EOL-000000388737	Spirostachys africana	0	5378880	Spirostachys africana	0	316863	Spirostachys africana	0	NO
temp_npass_simple.txt	113	Corynebacterium poinsettiae	Corynebacterium poinsettiae	ncbi	2035	Curtobacterium flaccumfaciens	1	Raw / Exact DB / Synonym match	32KX4	Curtobacterium flaccumfaciens	1	EOL-000000005714	Curtobacterium flaccumfaciens	6	3225327	Curtobacterium flaccumfaciens	1	2035	Curtobacterium flaccumfaciens	1	NO
temp_npass_simple.txt	114	Cymathere triplicata	Cymathere triplicata	ncbi	169789	Cymathaere	11	Recursive / Nearest match / Genus level	7P7JX	Cymathaere	11	EOL-000000091873	Cymathaere	11	3196053	Cymathere triplicata	0	169789	Cymathaere	11	MAYBE
temp_npass_simple.txt	115	Drypetes paxii	Drypetes paxii	ncbi	20145	Drypetes	11	Recursive / Nearest match / Genus level	37YFC	Drypetes paxii	0	EOL-000000392293	Drypetes paxii	0	3075823	Drypetes paxii	0	20145	Drypetes	11	MAYBE
temp_npass_simple.txt	116	Myrospermum frutescens	Myrospermum frutescens	ncbi	100153	Myrospermum frutescens	0	Raw / Exact DB / Canonical match	45D9P	Myrospermum frutescens	0	EOL-000000470822	Myrospermum frutescens	0	2976681	Myrospermum frutescens	0	100153	Myrospermum frutescens	0	NO
temp_npass_simple.txt	117	A new engineered strain of Synechococcuselongatus PCC 7942 [dxs, idi]	A new engineered strain of Synechococcuselongatus PCC 7942 [dxs, idi]	ncbi			1000	Unmapped			1000			1000			1000			1000	YES
temp_npass_simple.txt	118	Haplopappus glutinosus	Haplopappus glutinosus	ncbi	71052	Haplopappus glutinosus	0	Raw / Exact DB / Canonical match	3JNCZ	Haplopappus glutinosus	0	EOL-000000267285	Haplopappus glutinosus	0	3100503	Haplopappus glutinosus	0	71052	Haplopappus glutinosus	0	NO
temp_npass_simple.txt	119	Mikania congesta	Mikania congesta	ncbi	102786	Mikania	11	Recursive / Nearest match / Genus level	43B76	Mikania congesta	0	EOL-000000230036	Mikania congesta	0	5398554	Mikania congesta	0	102786	Mikania	11	MAYBE
temp_npass_simple.txt	120	Maytenus guianensis	Maytenus guianensis	ncbi	2364055|123430	Monteverdia|Maytenus	11	Recursive / Nearest match / Genus level	73Q7C	Monteverdia guyanensis	1	EOL-000000459195	Maytenus guianensis	0	10709776	Monteverdia guyanensis	1	2364055|123430	Monteverdia|Maytenus	11	MAYBE
temp_npass_simple.txt	121	Ulmus laevis	Ulmus laevis	ncbi	233204	Ulmus laevis	0	Raw / Exact DB / Canonical match	7DFN8	Ulmus laevis	0	EOL-000000439981	Ulmus laevis	0	7303616	Ulmus laevis	0	233204	Ulmus laevis	0	NO
temp_npass_simple.txt	122	Trillium camtschaticum	Trillium camtschaticum	ncbi	49675	Trillium camschatcense	6	Recursive / Single match	58TX5	Trillium camschatcense	6	EOL-000000105796	Trillium camschatcense	6	2742392	Trillium camschatcense	1	49675	Trillium camschatcense	6	NO
temp_npass_simple.txt	123	Globba malaccensis	Globba malaccensis	ncbi	188508	Globba variabilis	10	Recursive / Nearest match / Species level	5HH9J	Globba variabilis variabilis	1	EOL-000000146171	Globba variabilis subsp. variabilis	6	7227370	Globba variabilis variabilis	1	188508	Globba variabilis	10	NO
temp_npass_simple.txt	124	Paecilomyces variotii J08NF-1	Paecilomyces variotii J08NF-1	ncbi	264951	Paecilomyces variotii	40	Correction denied / Strain name involved / Nearest match	4BWRX	Paecilomyces variotii	40	EOL-000002243845	Paecilomyces variotii	40	2598185	Paecilomyces variotii	40	264951	Paecilomyces variotii	40	YES
temp_npass_simple.txt	125	Polygonatum biflorum	Polygonatum biflorum	ncbi	39535	Polygonatum biflorum	0	Raw / Exact DB / Canonical match	4L8R6	Polygonatum biflorum	0	EOL-000000153467	Polygonatum biflorum	0	2770039	Polygonatum biflorum	0	39535	Polygonatum biflorum	0	NO
temp_npass_simple.txt	126	Acrantophis dumerili	Acrantophis dumerili	ncbi	51850	Acrantophis dumerili	0	Raw / Exact DB / Canonical match	64MBH	Acrantophis dumerili	0	EOL-000000652547	Acrantophis dumerili	0	2465136	Acrantophis dumerili	0	51850	Acrantophis dumerili	0	NO
temp_npass_simple.txt	127	Broussonetia papyrifera	Broussonetia papyrifera	ncbi	172644	Broussonetia papyrifera	0	Raw / Exact DB / Canonical match	68QX8	Broussonetia papyrifera	0	EOL-000000439545	Broussonetia papyrifera	0	5361944	Broussonetia papyrifera	0	172644	Broussonetia papyrifera	0	NO
temp_npass_simple.txt	128	Lycopodium carinatum	Lycopodium carinatum	ncbi	380491	Phlegmariurus carinatus	1	Raw / Exact DB / Synonym match	BB3JD	Phlegmariurus carinatus	1	EOL-000000504920	Phlegmariurus carinatus	6	3991221	Phlegmariurus carinatus	1	380491	Phlegmariurus carinatus	1	NO
temp_npass_simple.txt	129	Cestrum laevigatum	Cestrum laevigatum	ncbi	1237510	Cestrum laevigatum	0	Raw / Exact DB / Canonical match	T5PZ	Cestrum laevigatum	0	EOL-000000318506	Cestrum laevigatum	0	3797499	Cestrum axillare	1	1237510	Cestrum laevigatum	0	NO
temp_npass_simple.txt	130	Chisocheton paniculatus	Chisocheton paniculatus	ncbi	2731560	Chisocheton cumingianus subsp. balansae	6	Recursive / Single match	7JM3H	Chisocheton cumingianus balansae	1	EOL-000000455009	Chisocheton cumingianus subsp. balansae (C. DC.) D. J. Mabberley	6	3849572	Chisocheton cumingianus balansae	1	2731560	Chisocheton cumingianus subsp. balansae	6	NO
temp_npass_simple.txt	131	Misopates orontium	Misopates orontium	ncbi	102599	Misopates orontium	0	Raw / Exact DB / Canonical match	43NMT	Misopates orontium	0	EOL-000000363837	Misopates orontium	0	3171145	Misopates orontium	0	102599	Misopates orontium	0	NO
temp_npass_simple.txt	132	Streptomyces diastaticus	Streptomyces diastaticus	ncbi	1956	Streptomyces diastaticus	0	Raw / Exact DB / Canonical match	52YD6	Streptomyces diastaticus	0	EOL-000000004819	Streptomyces diastaticus	0	3223995	Streptomyces diastaticus	0	1956	Streptomyces diastaticus	0	NO
temp_npass_simple.txt	133	Bambusa chungii	Bambusa chungii	ncbi	318047	Bambusa chungii	0	Raw / Exact DB / Canonical match	KJFS	Bambusa chungii	0	EOL-000000138252	Bambusa chungii	0	4143825	Bambusa chungii	0	318047	Bambusa chungii	0	NO
temp_npass_simple.txt	134	Junceella gemmacea	Junceella gemmacea	ncbi	767270	Dichotella gemmacea	6	Recursive / Single match	6CS3H	Dichotella gemmacea	1	EOL-000000543691	Dichotella gemmacea	6	4882233	Dichotella gemmacea	1	767270	Dichotella gemmacea	6	NO
temp_npass_simple.txt	135	Teucrium corymbosum	Teucrium corymbosum	ncbi	1209848	Teucrium corymbosum	0	Raw / Exact DB / Canonical match	7C627	Teucrium corymbosum	0	EOL-000000342410	Teucrium corymbosum	0	7308603	Teucrium corymbosum	0	1209848	Teucrium corymbosum	0	NO
temp_npass_simple.txt	136	Teucrium chamaedrys	Teucrium chamaedrys	ncbi	53176	Teucrium chamaedrys	0	Raw / Exact DB / Canonical match	55XDR	Teucrium chamaedrys	0	EOL-000000342642	Teucrium chamaedrys	0	6411747	Teucrium chamaedrys	0	53176	Teucrium chamaedrys	0	NO
temp_npass_simple.txt	137	Astragalus membranaceus	Astragalus membranaceus	ncbi	649199	Astragalus membranaceus	0	Raw / Exact DB / Canonical match	HZ86|J2ZN	Astragalus mongholicus|Astragalus trimestris	8	EOL-000000481339|EOL-000000482928	Astragalus trimestris|Astragalus mongholicus	8	5343332|5345341	Astragalus trimestris|Astragalus mongholicus	2	649199	Astragalus membranaceus	0	NO
temp_npass_simple.txt	138	Astragalus pterocephalus	Astragalus pterocephalus	ncbi	20400	Astragalus	11	Recursive / Nearest match / Genus level	HZZX	Astragalus pterocephalus	0	EOL-000000480231	Astragalus pterocephalus	0	5352780	Astragalus pterocephalus	0	20400	Astragalus	11	MAYBE
temp_npass_simple.txt	139	Linum usitatissimum	Linum usitatissimum	ncbi	4006	Linum usitatissimum	0	Raw / Exact DB / Canonical match	3V528	Linum usitatissimum	0	EOL-000000377555	Linum usitatissimum	0	2873861	Linum usitatissimum	0	4006	Linum usitatissimum	0	NO
temp_npass_simple.txt	140	Fructus arctii lappae	Fructus arctii lappae	ncbi	4217	Arctium lappa	30	Latin inflection corrected / Exact DB / Single match	67S22	Arctium lappa	30	EOL-000000270708	Arctium lappa	30	7353729	Arctium lappa	30	4217	Arctium lappa	30	NO
temp_npass_simple.txt	141	Papaver atlanticum	Papaver atlanticum	ncbi	357466	Papaver atlanticum	0	Raw / Exact DB / Canonical match	4CJ8J	Papaver atlanticum	0	EOL-000000199644	Papaver atlanticum	0	7315072	Papaver atlanticum	0	357466	Papaver atlanticum	0	NO
temp_npass_simple.txt	142	Lagochilus platycalyx	Lagochilus platycalyx	ncbi	2039850	Lagochilus platycalyx	0	Raw / Exact DB / Canonical match	3RXGS	Lagochilus platycalyx	0	EOL-000000341496	Lagochilus platycalyx	0	5608257	Lagochilus platycalyx	0	2039850	Lagochilus platycalyx	0	NO
temp_npass_simple.txt	143	Perenniporia maackiae	Perenniporia maackiae	ncbi	933052	Perenniporia maackiae	0	Raw / Exact DB / Canonical match	76T7P	Perenniporia maackiae	0	EOL-000002271012	Perenniporia maackiae	0	2549125	Perenniporia maackiae	0	933052	Perenniporia maackiae	0	NO
temp_npass_simple.txt	144	Lilium elegans	Lilium elegans	ncbi	4688	Lilium	11	Recursive / Nearest match / Genus level	6PYCP	Lilium elegans	0	EOL-000000106180	Lilium elegans	0	2753069	Lilium elegans	0	4688	Lilium	11	MAYBE
temp_npass_simple.txt	145	Senegalia catechu	Senegalia catechu	ncbi	138017	Senegalia catechu	0	Raw / Exact DB / Canonical match	4WNXB	Senegalia catechu	0	EOL-000000484274	Senegalia catechu	0	3796190	Senegalia catechu	0	138017	Senegalia catechu	0	NO
temp_npass_simple.txt	146	Zizyphus jujuba	Zizyphus jujuba	ncbi	326968	Ziziphus jujuba	1	Raw / Exact DB / Synonym match	5D5Z9|5D5ZY	Ziziphus jujuba|Ziziphus mauritiana	8	EOL-000000450017|EOL-000000450039	Ziziphus mauritiana|Ziziphus jujuba	8	3039424	Ziziphus mauritiana	1	326968	Ziziphus jujuba	1	NO
temp_npass_simple.txt	147	Baccharis megapotamica	Baccharis megapotamica	ncbi	2707461	Baccharis megapotamica	0	Raw / Exact DB / Canonical match	67YRP	Baccharis megapotamica	0	EOL-000000250985	Baccharis megapotamica	0	7909615	Baccharis megapotamica	0	2707461	Baccharis megapotamica	0	NO
temp_npass_simple.txt	148	Corynanthe johimbe	Corynanthe johimbe	ncbi	170026	Corynanthe johimbe	0	Raw / Exact DB / Canonical match	YQLD	Corynanthe johimbe	0	EOL-000000295327	Corynanthe johimbe	0	2909155	Corynanthe johimbe	0	170026	Corynanthe johimbe	0	NO
temp_npass_simple.txt	149	Astragalus ptilodes	Astragalus ptilodes	ncbi	20400	Astragalus	11	Recursive / Nearest match / Genus level	HX7K	Astragalus condensatus	1	EOL-000000483232	Astragalus condensatus	6	5352655	Astragalus condensatus	1	20400	Astragalus	11	MAYBE
temp_npass_simple.txt	150	Peziza mollissima	Peziza mollissima	ncbi	47817|139084	Lachnum|Lachnella	11	Recursive / Nearest match / Genus level	3RPHV|3RQNQ	Lachnella sauteri|Lachnum mollissimum	8	EOL-000002208266|EOL-000002296830	Lachnum|Lachnella	11	2586050|8370300	Lachnum mollissimum|Lachnella sauteri	2	47817|139084	Lachnum|Lachnella	11	MAYBE
temp_npass_simple.txt	151	japanese yew	japanese yew	ncbi	99806	Taxus cuspidata	1	Raw / Exact DB / Synonym match	55284	Taxus cuspidata	6	EOL-000000502831	Taxus cuspidata	6	5284524	Taxus cuspidata	6	99806	Taxus cuspidata	1	NO
temp_npass_simple.txt	152	Morus lhou	Morus lhou	ncbi	226896	Morus lhou	0	Raw / Exact DB / Canonical match	44FPX	Morus alba	1	EOL-000000438453	Morus alba	6	5361889	Morus alba	1	226896	Morus lhou	0	NO
temp_npass_simple.txt	153	Pertusaria wulfenii	Pertusaria wulfenii	ncbi	133177|284600	Pertusaria hymenea|Pertusaria flavida	8	Recursive / Multiple match	76V5D	Pertusaria hymenea	1	EOL-000002247974|EOL-000002247997	Pertusaria flavida|Pertusaria hymenea	8	2599924|2599999	Pertusaria hymenea|Pertusaria flavida	2	133177|284600	Pertusaria hymenea|Pertusaria flavida	8	YES
temp_npass_simple.txt	154	Zanthoxylum microcarpum	Zanthoxylum microcarpum	ncbi	549434	Zanthoxylum rhoifolium	6	Recursive / Single match	7GD5D	Zanthoxylum rhoifolium	1	EOL-000000456906	Zanthoxylum rhoifolium	6	7269222	Zanthoxylum rhoifolium	1	549434	Zanthoxylum rhoifolium	6	NO
temp_npass_simple.txt	155	Pegolettia senegalensis	Pegolettia senegalensis	ncbi	81510	Pegolettia senegalensis	0	Raw / Exact DB / Canonical match	769Y9	Pegolettia senegalensis	0	EOL-000000269352	Pegolettia senegalensis	0	3139179	Pegolettia senegalensis	0	81510	Pegolettia senegalensis	0	NO
temp_npass_simple.txt	156	Rhamnus saxatilis	Rhamnus saxatilis	ncbi	280025	Rhamnus saxatilis	0	Raw / Exact DB / Canonical match	4S2B6	Rhamnus saxatilis	0	EOL-000000449876	Rhamnus saxatilis	0	6371028	Rhamnus saxatilis	0	280025	Rhamnus saxatilis	0	NO
temp_npass_simple.txt	157	Thymus transcaucasicus	Thymus transcaucasicus	ncbi	2019959	Thymus transcaucasicus	0	Raw / Exact DB / Canonical match	7BXGY	Thymus transcaucasicus	0	EOL-000000348204	Thymus transcaucasicus	0	5605119	Thymus transcaucasicus	0	2019959	Thymus transcaucasicus	0	NO
temp_npass_simple.txt	158	Sporothrix flocculosa	Sporothrix flocculosa	ncbi	84751	Pseudozyma flocculosa	1	Raw / Exact DB / Synonym match	6WJ7P	Pseudozyma flocculosa	1	EOL-000002306841	Anthracocystis flocculosa	6	7427864	Anthracocystis flocculosa	1	84751	Pseudozyma flocculosa	1	NO
temp_npass_simple.txt	159	Salta triflora	Salta triflora	ncbi	249117	Salta triflora	0	Raw / Exact DB / Canonical match	79FKW	Salta triflora	0	EOL-000000208683	Salta triflora	0	8003370	Salta triflora	0	249117	Salta triflora	0	NO
temp_npass_simple.txt	160	Picrorhiza scrophulariiflora	Picrorhiza scrophulariiflora	ncbi	470706	Neopicrorhiza scrophulariiflora	1	Raw / Exact DB / Synonym match	6VJ62	Picrorhiza scrophulariiflora	0	EOL-000000362027	Picrorhiza scrophulariiflora	0	3727270	Picrorhiza scrophulariiflora	0	470706	Neopicrorhiza scrophulariiflora	1	NO
temp_npass_simple.txt	161	Callyspongia spinosissima	Callyspongia spinosissima	ncbi	178537	Callyspongia	11	Recursive / Nearest match / Genus level	PWNC	Callyspongia spinosissima	0	EOL-000000564661	Callyspongia (Cladochalina)	1	2245828	Callyspongia spinosissima	0	178537	Callyspongia	11	MAYBE
temp_npass_simple.txt	162	Mosla dianthera	Mosla dianthera	ncbi	1874238	Mosla dianthera	0	Raw / Exact DB / Canonical match	44G4R	Mosla dianthera	0	EOL-000000347813	Mosla dianthera	0	2926630	Mosla dianthera	0	1874238	Mosla dianthera	0	NO
temp_npass_simple.txt	163	Crinum pratense	Crinum pratense	ncbi	16055	Crinum	11	Recursive / Nearest match / Genus level	ZGQR	Crinum lorifolium	1	EOL-000000191184	Crinum lorifolium	6	8266209	Crinum lorifolium	1	16055	Crinum	11	MAYBE
temp_npass_simple.txt	164	A new engineered strain of Pseudomonas spp. [n.a.]	A new engineered strain of Pseudomonas spp. [n. a. ]	ncbi			1000	Unmapped			1000			1000			1000			1000	YES
temp_npass_simple.txt	165	A new engineered strain of Bacillus subtilis [yyzE ypqE ptsG]	A new engineered strain of Bacillus subtilis [yyzE ypqE ptsG]	ncbi			1000	Unmapped			1000			1000			1000			1000	YES
temp_npass_simple.txt	166	Sphaerocoryne gracilis ssp. gracilis	Sphaerocoryne gracilis ssp. gracilis	ncbi	489348	Sphaerocoryne gracilis	10	Recursive / Nearest match / Species level	7L3GH	Sphaerocoryne gracilis gracilis	3	EOL-000000489792	Sphaerocoryne gracilis subsp. gracilis	4	7069216	Sphaerocoryne gracilis gracilis	3	489348	Sphaerocoryne gracilis	10	NO
temp_npass_simple.txt	167	Anabaena torulosa	Anabaena torulosa	ncbi	156211	Anabaena torulosa	0	Raw / Exact DB / Canonical match	D9TG	Anabaena torulosa	0	EOL-000000000787	Anabaena torulosa	0	5427231	Anabaena torulosa	0	156211	Anabaena torulosa	0	NO
temp_npass_simple.txt	168	Escherichia coli p15/AQ10 [BaCD]	Escherichia coli p15/AQ10 [BaCD]	ncbi	562	Escherichia coli	40	Correction denied / Strain name involved / Nearest match	3BGTD	Escherichia coli	40	EOL-000000020206	Escherichia coli	40	11286021	Escherichia coli	40	562	Escherichia coli	40	YES
temp_npass_simple.txt	169	Gyalolechia fulgens	Gyalolechia fulgens	ncbi	1301421	Gyalolechia fulgens	0	Raw / Exact DB / Canonical match	3HNTH	Gyalolechia fulgens	0	EOL-000002255080	Teloschistaceae	12	7736719	Gyalolechia fulgens	0	1301421	Gyalolechia fulgens	0	NO
temp_npass_simple.txt	170	Garcinia oblongifolia	Garcinia oblongifolia	ncbi	1009475	Garcinia oblongifolia	0	Raw / Exact DB / Canonical match	6K8PR	Garcinia oblongifolia	0	EOL-000000383927	Garcinia oblongifolia	0	3713469	Garcinia oblongifolia	0	1009475	Garcinia oblongifolia	0	NO
temp_npass_simple.txt	171	Pleurotus eryngii	Pleurotus eryngii	ncbi	5323	Pleurotus eryngii	0	Raw / Exact DB / Canonical match	77RJL	Pleurotus eryngii	0	EOL-000002302166	Pleurotus eryngii	0	9075265	Pleurotus eryngii	0	5323	Pleurotus eryngii	0	NO
temp_npass_simple.txt	172	Nerine filifolia	Nerine filifolia	ncbi	59041	Nerine	11	Recursive / Nearest match / Genus level	4753R	Nerine filifolia	0	EOL-000000191841	Nerine filifolia	0	5326933	Nerine filifolia	0	59041	Nerine	11	MAYBE
temp_npass_simple.txt	173	Litsea hayatae	Litsea hayatae	ncbi	22042	Litsea	11	Recursive / Nearest match / Genus level	3VN5R	Litsea hayatae	0	EOL-000000498737	Litsea hayatae	0	4175890	Litsea hayatae	0	22042	Litsea	11	MAYBE
temp_npass_simple.txt	174	Ptilidium ciliare	Ptilidium ciliare	ncbi	139839	Ptilidium ciliare	0	Raw / Exact DB / Canonical match	4Q7M8	Ptilidium ciliare	0	EOL-000000532057	Ptilidium ciliare	0	2688706	Ptilidium ciliare	0	139839	Ptilidium ciliare	0	NO
temp_npass_simple.txt	175	Selaginella moellendorffii	Selaginella moellendorffii	ncbi	88036	Selaginella moellendorffii	0	Raw / Exact DB / Canonical match	BBCLQ	Selaginella moellendorffii	0	EOL-000000504100	Selaginella moellendorffii	0	5836522	Selaginella moellendorffii	0	88036	Selaginella moellendorffii	0	NO
temp_npass_simple.txt	176	Heterotropa savatieri	Heterotropa savatieri	ncbi	2715685	Asarum savatieri var. savatieri	6	Recursive / Single match	5FSX2	Asarum savatieri savatieri	1	EOL-000000493333	Asarum savatieri subsp. savatieri	6	7313654	Asarum savatieri savatieri	1	2715685	Asarum savatieri var. savatieri	6	NO
temp_npass_simple.txt	177	Polyides rotundus	Polyides rotundus	ncbi	31461	Polyides rotunda	6	Recursive / Single match	63NH6	Polyides	11	EOL-000000099756	Polyides rotundus	0	8231752	Polyides rotunda	1	31461	Polyides rotunda	6	NO
temp_npass_simple.txt	178	Ambrosia cumanensis	Ambrosia cumanensis	ncbi	2067514	Ambrosia cumanensis	0	Raw / Exact DB / Canonical match	CPNX	Ambrosia cumanensis	0	EOL-000000256769	Ambrosia cumanensis	0	3110647	Ambrosia cumanensis	0	2067514	Ambrosia cumanensis	0	NO
temp_npass_simple.txt	179	Phlegmariurus squarrosus	Phlegmariurus squarrosus	ncbi	73615	Phlegmariurus squarrosus	0	Raw / Exact DB / Canonical match	BB3R9	Phlegmariurus squarrosus	0	EOL-000000504898	Phlegmariurus squarrosus	0	7383551	Phlegmariurus squarrosus	0	73615	Phlegmariurus squarrosus	0	NO
temp_npass_simple.txt	180	Euryops sulcatus	Euryops sulcatus	ncbi	109562	Euryops	11	Recursive / Nearest match / Genus level	3D5QL	Euryops sulcatus	0	EOL-000000248992	Euryops sulcatus	0	5394984|7625082	Euryops sulcatus|Euryops sulcatus	2	109562	Euryops	11	MAYBE
temp_npass_simple.txt	181	Dioscorea spongiosa	Dioscorea spongiosa	ncbi	394307	Dioscorea spongiosa	0	Raw / Exact DB / Canonical match	6D977	Dioscorea spongiosa	0	EOL-000000148145	Dioscorea spongiosa	0	2755763	Dioscorea spongiosa	0	394307	Dioscorea spongiosa	0	NO
temp_npass_simple.txt	182	Acanthopanax ricinifolius	Acanthopanax ricinifolius	ncbi	2900572	Kalopanax septemlobus subsp. septemlobus	6	Recursive / Single match	5J6YS	Kalopanax septemlobus septemlobus	1	EOL-000000273926	Kalopanax septemlobus subsp. septemlobus	6	7065345	Kalopanax septemlobus septemlobus	1	2900572	Kalopanax septemlobus subsp. septemlobus	6	NO
temp_npass_simple.txt	183	Crinum macowanii	Crinum macowanii	ncbi	180140	Crinum macowanii	0	Raw / Exact DB / Canonical match	ZGQT	Crinum macowanii	0	EOL-000000191241	Crinum macowanii	0	2853929	Crinum macowanii	0	180140	Crinum macowanii	0	NO
temp_npass_simple.txt	184	Polygonatum zanlanscianense	Polygonatum zanlanscianense	ncbi	261427	Polygonatum zanlanscianense	0	Raw / Exact DB / Canonical match	4L8WB	Polygonatum zanlanscianense	0	EOL-000000153520	Polygonatum zanlanscianense	0	2770298	Polygonatum zanlanscianense	0	261427	Polygonatum zanlanscianense	0	NO
temp_npass_simple.txt	185	Dactylosporangium aurantiacum subsp. hamdenensis NRRL 18085	Dactylosporangium aurantiacum subsp. hamdenensis NRRL 18085	ncbi	703577	Dactylosporangium aurantiacum subsp. hamdenensis	40	Correction denied / Strain name involved / Nearest match	33WTG	Dactylosporangium aurantiacum	40	EOL-000000002327	Dactylosporangium aurantiacum subsp. hamdenensis	40	3224600	Dactylosporangium aurantiacum	40	703577	Dactylosporangium aurantiacum subsp. hamdenensis	40	YES
temp_npass_simple.txt	186	Oenanthe crocata	Oenanthe crocata	ncbi	254044	Oenanthe crocata	0	Raw / Exact DB / Canonical match	48X6K	Oenanthe crocata	0	EOL-000000277997	Oenanthe crocata	0	6027319	Oenanthe crocata	0	254044	Oenanthe crocata	0	NO
temp_npass_simple.txt	187	Veronica alpina	Veronica alpina	ncbi	165325	Veronica alpina	0	Raw / Exact DB / Canonical match	7FPWR	Veronica alpina	0	EOL-000000363411	Veronica alpina	0	3172050	Veronica alpina	0	165325	Veronica alpina	0	NO
temp_npass_simple.txt	188	Leptosphaeria oraemaris	Leptosphaeria oraemaris	ncbi	5021	Leptosphaeria	24	Specific epithet corrected / Recursive / Nearest match	3TVQG	Leptosphaeria orae-maris	20	EOL-000002190252	Leptosphaeria orae-maris	20	2618549	Leptosphaeria orae-maris	20	5021	Leptosphaeria	24	MAYBE
temp_npass_simple.txt	189	Hilliardiella oligocephala	Hilliardiella oligocephala	ncbi	434668	Hilliardiella oligocephala	0	Raw / Exact DB / Canonical match	3LXGS	Hilliardiella oligocephala	0	EOL-000000255486	Hilliardiella oligocephala	0	3124745	Hilliardiella oligocephala	0	434668	Hilliardiella oligocephala	0	NO
temp_npass_simple.txt	190	Corylopsis coreana	Corylopsis coreana	ncbi	292912	Corylopsis coreana	0	Raw / Exact DB / Canonical match	YQ3V	Corylopsis coreana	0	EOL-000000369902	Corylopsis gotoana	6	7329062	Corylopsis gotoana	1	292912	Corylopsis coreana	0	NO
temp_npass_simple.txt	191	Heracleum wallichii	Heracleum wallichii	ncbi	491186	Heracleum wallichii	0	Raw / Exact DB / Canonical match	55TSC	Tetrataenium wallichii	1	EOL-000000277019	Tetrataenium wallichii	6	3635581	Tetrataenium wallichii	1	491186	Heracleum wallichii	0	NO
temp_npass_simple.txt	192	Garveia annulata	Garveia annulata	ncbi	498507	Garveia annulata	0	Raw / Exact DB / Canonical match	3FBVQ	Garveia annulata	0	EOL-000000554736	Garveia annulata	0	2266512	Garveia annulata	0	498507	Garveia annulata	0	NO
temp_npass_simple.txt	193	Coussarea macrophylla	Coussarea macrophylla	ncbi	60044	Coussarea macrophylla	0	Raw / Exact DB / Canonical match	Z2TP	Coussarea macrophylla	0	EOL-000000305929	Coussarea macrophylla	0	2904928	Coussarea macrophylla	0	60044	Coussarea macrophylla	0	NO
temp_npass_simple.txt	194	Ficus alba	Ficus alba	ncbi	100551	Ficus grossularioides	6	Recursive / Single match	6HWVC	Ficus grossularioides	1	EOL-000000439444	Ficus grossularioides	6	7262575	Ficus grossularioides	1	100551	Ficus grossularioides	6	NO
temp_npass_simple.txt	195	Anonidium mannii	Anonidium mannii	ncbi	2109291	Anonidium mannii	0	Raw / Exact DB / Canonical match	66VS8	Anonidium mannii	0	EOL-000000491690	Anonidium mannii	0	3158147	Anonidium mannii	0	2109291	Anonidium mannii	0	NO
temp_npass_simple.txt	196	Cynanchum formosanum	Cynanchum formosanum	ncbi	1740881	Cynanchum formosanum	0	Raw / Exact DB / Canonical match	338Z5	Cynanchum ovalifolium	1	EOL-000000284974|EOL-000000286963	Vincetoxicum formosanum|Cynanchum ovalifolium	8	5525676	Vincetoxicum formosanum	1	1740881	Cynanchum formosanum	0	NO
temp_npass_simple.txt	197	Osteospermum hyoseroides	Osteospermum hyoseroides	ncbi	41617	Osteospermum	11	Recursive / Nearest match / Genus level	75BFZ	Osteospermum hyoseroides	0	EOL-000000259800	Osteospermum hyoseroides	0	3125887	Osteospermum hyoseroides	0	41617	Osteospermum	11	MAYBE
temp_npass_simple.txt	198	Alpinia officinarum	Alpinia officinarum	ncbi	199623	Alpinia officinarum	0	Raw / Exact DB / Canonical match	65YCP	Alpinia officinarum	0	EOL-000000145521	Alpinia officinarum	0	5302199	Alpinia officinarum	0	199623	Alpinia officinarum	0	NO
temp_npass_simple.txt	199	Trichormus sp. UIC 1033	Trichormus sp. UIC 1033	ncbi	264688	Trichormus	40	Correction denied / Strain name involved / Nearest match			1000	EOL-000000000820	Trichormus	40	5427150	Trichormus	40	264688	Trichormus	40	YES
temp_npass_simple.txt	200	Cupressus funebris	Cupressus funebris	ncbi	74301	Callitropsis funebris	1	Raw / Exact DB / Synonym match	32FWP	Cupressus funebris	0	EOL-000000502493	Cupressus funebris	0	2684076	Cupressus funebris	0	74301	Callitropsis funebris	1	NO
temp_npass_simple.txt	201	Phryma leptostachya	Phryma leptostachya	ncbi	41401	Phryma leptostachya	0	Raw / Exact DB / Canonical match	4GVQH	Phryma leptostachya	0	EOL-000000354805	Phryma leptostachya	0	2925445	Phryma leptostachya	0	41401	Phryma leptostachya	0	NO
temp_npass_simple.txt	202	Achillea ligustica	Achillea ligustica	ncbi	282745	Achillea ligustica	0	Raw / Exact DB / Canonical match	97G9	Achillea ligustica	0	EOL-000000272033	Achillea ligustica	0	3120032	Achillea ligustica	0	282745	Achillea ligustica	0	NO
temp_npass_simple.txt	203	Cirsium tanakae	Cirsium tanakae	ncbi	1329805	Cirsium tanakae	0	Raw / Exact DB / Canonical match	5N4CJ	Cirsium nipponicum incomptum	1	EOL-000000247066	Cirsium nipponicum var. incomptum (Maxim.) Y. Kadota	6	4220545	Cirsium nipponicum incomptum	1	1329805	Cirsium tanakae	0	NO
temp_npass_simple.txt	204	Chionodoxa luciliae	Chionodoxa luciliae	ncbi	1891591	Scilla luciliae	1	Raw / Exact DB / Synonym match	4VJJB	Scilla luciliae	1	EOL-000000151664	Scilla luciliae	6	2767271	Scilla luciliae	1	1891591	Scilla luciliae	1	NO
temp_npass_simple.txt	205	Paramignya monophylla	Paramignya monophylla	ncbi	159064	Paramignya monophylla	0	Raw / Exact DB / Canonical match	75Q2D	Paramignya monophylla	0	EOL-000000459007	Paramignya monophylla	0	7269299	Paramignya monophylla	0	159064	Paramignya monophylla	0	NO
temp_npass_simple.txt	206	Renealmia thyrsoidea	Renealmia thyrsoidea	ncbi	199659	Renealmia thyrsoidea	0	Raw / Exact DB / Canonical match	4RRWH	Renealmia thyrsoidea	0	EOL-000000144775	Renealmia thyrsoidea	0	5302666	Renealmia thyrsoidea	0	199659	Renealmia thyrsoidea	0	NO
temp_npass_simple.txt	207	Buddleja globosa	Buddleja globosa	ncbi	168495	Buddleja globosa	0	Raw / Exact DB / Canonical match	NN3P	Buddleja globosa	0	EOL-000000365180	Buddleja globosa	0	6387494	Buddleja globosa	0	168495	Buddleja globosa	0	NO
temp_npass_simple.txt	208	Pulicaria uliginosa	Pulicaria uliginosa	ncbi	2576577	Pulicaria arabica subsp. hispanica	6	Recursive / Single match	5KSGT	Pulicaria dysenterica uliginosa	1	EOL-000000268565|EOL-000000268637	Pulicaria vulgaris subsp. vulgaris|Pulicaria dysenterica subsp. uliginosa (Stev. ex DC.) Nym.	8	6076957|6076961|7794800	Pulicaria arabica hispanica|Pulicaria dysenterica uliginosa|Pulicaria vulgaris vulgaris	2	2576577	Pulicaria arabica subsp. hispanica	6	NO
temp_npass_simple.txt	209	Bridelia ferruginea	Bridelia ferruginea	ncbi	319147	Bridelia ferruginea	0	Raw / Exact DB / Canonical match	5X33L	Bridelia ferruginea	0	EOL-000000394884	Bridelia ferruginea	0	3076157	Bridelia ferruginea	0	319147	Bridelia ferruginea	0	NO
temp_npass_simple.txt	210	Papaveraceae spp.	Papaveraceae spp.	ncbi	3465	Papaveraceae	3	Simple corrected / Exact DB / Canonical match	DX3	Papaveraceae	3	EOL-000000198481	Papaveraceae	3	2422	Papaveraceae	3	3465	Papaveraceae	3	NO
temp_npass_simple.txt	211	Beauveria felina	Beauveria felina	ncbi	37994	Beauveria felina	0	Raw / Exact DB / Canonical match	L5NJ	Beauveria felina	0	EOL-000002222654	Beauveria felina	0	2560603	Beauveria felina	0	37994	Beauveria felina	0	NO
temp_npass_simple.txt	212	Eysenhardtia adenostylis	Eysenhardtia adenostylis	ncbi	104319	Eysenhardtia	11	Recursive / Nearest match / Genus level	3DQVJ	Eysenhardtia adenostylis	0	EOL-000000487268	Eysenhardtia adenostylis	0	2964747	Eysenhardtia adenostylis	0	104319	Eysenhardtia	11	MAYBE
temp_npass_simple.txt	213	Lutzomyia longipalpis	Lutzomyia longipalpis	ncbi	7200	Lutzomyia longipalpis	0	Raw / Exact DB / Canonical match	3WGPD	Lutzomyia longipalpis	0	EOL-000001145734	Lutzomyia (Lutzomyia)	1	5089079	Lutzomyia longipalpis	0	7200	Lutzomyia longipalpis	0	NO
temp_npass_simple.txt	214	Musa paradisiaca l. var. sapientum o. ktze.	Musa paradisiaca l. var. sapientum o. ktze.	ncbi	89151	Musa x paradisiaca	6	Recursive / Single match	6RQNL	Musa paradisiaca	4	EOL-000000147167	Musa paradisiaca	6	2762752	Musa paradisiaca	4	89151	Musa x paradisiaca	6	NO
temp_npass_simple.txt	215	A new engineered strain of Saccharomyces cerevisiae BY4742-TRP [tHMG1, LYS2, ERG9, ERG1, bAS]	A new engineered strain of Saccharomyces cerevisiae BY4742-TRP [tHMG1, LYS2, ERG9, ERG1, bAS]	ncbi			1000	Unmapped			1000			1000			1000			1000	YES
temp_npass_simple.txt	216	Pseudomonas putida GS1 [P450cin]	Pseudomonas putida GS1 [P450cin]	ncbi	303	Pseudomonas putida	40	Correction denied / Strain name involved / Nearest match	4P3S2	Pseudomonas putida	40	EOL-000000018315	Pseudomonas putida	40	3223145	Pseudomonas putida	40	303	Pseudomonas putida	40	YES
temp_npass_simple.txt	217	Castanopsis cuspidata	Castanopsis cuspidata	ncbi	114816	Castanopsis cuspidata	0	Raw / Exact DB / Canonical match	RNYD	Castanopsis cuspidata	0	EOL-000000415110	Castanopsis cuspidata	0	5333089	Castanopsis cuspidata	0	114816	Castanopsis cuspidata	0	NO
temp_npass_simple.txt	218	Alstonia angustifolia	Alstonia angustifolia	ncbi	2516457	Alstonia angustifolia	0	Raw / Exact DB / Canonical match	C8SN	Alstonia angustifolia	0	EOL-000000284878	Alstonia angustifolia	0	8050421	Alstonia angustifolia	0	2516457	Alstonia angustifolia	0	NO
temp_npass_simple.txt	219	Cydonia vulgaris	Cydonia vulgaris	ncbi	36622	Chaenomeles sinensis	6	Recursive / Single match	78F4M	Pseudocydonia sinensis	1	EOL-000000440810	Pseudocydonia sinensis	6	7648162	Cydonia vulgaris	0	36622	Chaenomeles sinensis	6	NO
temp_npass_simple.txt	220	Dalbergia miscolobium	Dalbergia miscolobium	ncbi	397178	Dalbergia miscolobium	0	Raw / Exact DB / Canonical match	33Z66	Dalbergia miscolobium	0	EOL-000000469440	Dalbergia miscolobium	0	2968927	Dalbergia miscolobium	0	397178	Dalbergia miscolobium	0	NO
temp_npass_simple.txt	221	Penicillium terrestre	Penicillium terrestre	ncbi	374132	Penicillium terrestre	0	Raw / Exact DB / Canonical match	76J4P	Penicillium solitum	1	EOL-000002243645	Penicillium solitum	6	4911073	Penicillium solitum	1	374132	Penicillium terrestre	0	NO
temp_npass_simple.txt	222	Lycopus virginicus	Lycopus virginicus	ncbi	1620142	Lycopus virginicus	0	Raw / Exact DB / Canonical match	3WN6W	Lycopus virginicus	0	EOL-000000349741	Lycopus virginicus	0	5341476	Lycopus virginicus	0	1620142	Lycopus virginicus	0	NO
temp_npass_simple.txt	223	Saccharomyces cerevisiae BY4741	Saccharomyces cerevisiae BY4741	ncbi	1247190	Saccharomyces cerevisiae BY4741	0	Raw / Exact DB / Canonical match	4TWCR	Saccharomyces cerevisiae	10	EOL-000002239698	Saccharomyces cerevisiae	10	7440012|2599166	Saccharomyces cerevisiae|Saccharomyces cerevisiae	10	1247190	Saccharomyces cerevisiae BY4741	0	NO
temp_npass_simple.txt	224	Radix codonopsis pilosulae	Radix codonopsis pilosulae	ncbi	86864	Codonopsis pilosula	30	Latin inflection corrected / Exact DB / Single match	WPXC	Codonopsis pilosula	30	EOL-000000227153	Codonopsis pilosula	30	5412957	Codonopsis pilosula	30	86864	Codonopsis pilosula	30	NO
temp_npass_simple.txt	225	Pterocarpus marsupium	Pterocarpus marsupium	ncbi	1071187	Pterocarpus marsupium	0	Raw / Exact DB / Canonical match	4PVJF	Pterocarpus marsupium	0	EOL-000000488751	Pterocarpus marsupium	0	5349309	Pterocarpus marsupium	0	1071187	Pterocarpus marsupium	0	NO
temp_npass_simple.txt	226	Laurelia serrata	Laurelia serrata	ncbi	63809|74877	Laurelia sempervirens|Laureliopsis philippiana	8	Recursive / Multiple match	3SMFQ|3SMFT	Laurelia sempervirens|Laureliopsis philippiana	8	EOL-000000498154|EOL-000000498161	Laurelia sempervirens|Laureliopsis philippiana	8	3783047|3783125	Laureliopsis philippiana|Laurelia sempervirens	2	63809|74877	Laurelia sempervirens|Laureliopsis philippiana	8	YES
temp_npass_simple.txt	227	Frankenia laevis	Frankenia laevis	ncbi	122303	Frankenia laevis	0	Raw / Exact DB / Canonical match	6JKZ7	Frankenia laevis	0	EOL-000000209945	Frankenia laevis	0	7273513	Frankenia laevis	0	122303	Frankenia laevis	0	NO
temp_npass_simple.txt	228	Hymenocallis amancaes	Hymenocallis amancaes	ncbi	188060	Ismene amancaes	6	Recursive / Single match	3Q7D7	Ismene amancaes	1	EOL-000000191695	Ismene amancaes	6	5326970	Ismene amancaes	1	188060	Ismene amancaes	6	NO
temp_npass_simple.txt	229	Ventilago calyculata	Ventilago calyculata	ncbi	1390085	Ventilago denticulata	6	Recursive / Single match	7FLFG	Ventilago denticulata	1	EOL-000000450625	Ventilago denticulata	6	7273609	Ventilago denticulata	1	1390085	Ventilago denticulata	6	NO
temp_npass_simple.txt	230	Ostrya carpinifolia	Ostrya carpinifolia	ncbi	176865	Ostrya carpinifolia	0	Raw / Exact DB / Canonical match	6TCXD	Ostrya carpinifolia	0	EOL-000000415677	Ostrya carpinifolia	0	5332305	Ostrya carpinifolia	0	176865	Ostrya carpinifolia	0	NO
temp_npass_simple.txt	231	Laurencia nana	Laurencia nana	ncbi	469475	Laurencia caraibica	6	Recursive / Single match	5BGD	Laurencia	11	EOL-000003022441	Laurencia nana	0	2660972	Laurencia caraibica	1	469475	Laurencia caraibica	6	NO
temp_npass_simple.txt	232	Pyxidicoccus fallax	Pyxidicoccus fallax	ncbi	394095	Pyxidicoccus fallax	0	Raw / Exact DB / Canonical match	4QYFG	Pyxidicoccus fallax	0	EOL-000000013980	Pyxidicoccus fallax	0	7585473	Pyxidicoccus fallax	0	394095	Pyxidicoccus fallax	0	NO
temp_npass_simple.txt	233	Streptomyces pilosus	Streptomyces pilosus	ncbi	28893	Streptomyces pilosus	0	Raw / Exact DB / Canonical match	52YM8	Streptomyces pilosus	0	EOL-000000004378	Streptomyces pilosus	0	3224195	Streptomyces pilosus	0	28893	Streptomyces pilosus	0	NO
temp_npass_simple.txt	234	Streptomyces roseoviolaceus	Streptomyces roseoviolaceus	ncbi	67360	Streptomyces roseoviolaceus	0	Raw / Exact DB / Canonical match	52YNR	Streptomyces roseoviolaceus	0	EOL-000000005314	Streptomyces roseoviolaceus	0	3223737	Streptomyces roseoviolaceus	0	67360	Streptomyces roseoviolaceus	0	NO
temp_npass_simple.txt	235	Valeriana officinalis	Valeriana officinalis	ncbi	19953	Valeriana officinalis	0	Raw / Exact DB / Canonical match	7FCMV	Valeriana officinalis	0	EOL-000000306935	Valeriana officinalis	0	2888763	Valeriana officinalis	0	19953	Valeriana officinalis	0	NO
temp_npass_simple.txt	236	Sophora mollis	Sophora mollis	ncbi	3896	Sophora	11	Recursive / Nearest match / Genus level	6Z6G6	Sophora mollis	0	EOL-000000487210	Sophora mollis	0	2958911	Sophora mollis	0	3896	Sophora	11	MAYBE
temp_npass_simple.txt	237	bcc 8616	bcc 8616	ncbi			1000	Unmapped			1000			1000			1000			1000	YES
temp_npass_simple.txt	238	Chrysanthemum sinense	Chrysanthemum sinense	ncbi	41568	Chrysanthemum x morifolium	6	Recursive / Single match	B3NWS	Chrysanthemum morifolium	1	EOL-000000270621	Chrysanthemum morifolium	6	7598400	Chrysanthemum morifolium	1	41568	Chrysanthemum x morifolium	6	NO
temp_npass_simple.txt	239	Lobophytum crassospiculatum	Lobophytum crassospiculatum	ncbi	328265	Lobophytum crassum	6	Recursive / Single match	3VTFL	Lobophytum crassum	1	EOL-000000542390	Lobophytum crassum	6	2262797	Lobophytum crassum	1	328265	Lobophytum crassum	6	NO
temp_npass_simple.txt	240	Origanum vulgare	Origanum vulgare	ncbi	39352	Origanum vulgare	0	Raw / Exact DB / Canonical match	6T7B5	Origanum vulgare	0	EOL-000000347358	Origanum vulgare	0	2926612	Origanum vulgare	0	39352	Origanum vulgare	0	NO
temp_npass_simple.txt	241	Rhodophiala bifida	Rhodophiala bifida	ncbi	82245	Zephyranthes bifida	1	Raw / Exact DB / Synonym match	9MW9G	Zephyranthes bifida	1	EOL-000000193279	Rhodophiala bifida	0	2854061	Rhodophiala bifida	0	82245	Zephyranthes bifida	1	NO
temp_npass_simple.txt	242	Acacia suaveolens	Acacia suaveolens	ncbi	138523	Acacia suaveolens	0	Raw / Exact DB / Canonical match	8Q4Q	Acacia suaveolens	0	EOL-000000478465	Acacia suaveolens	0	2979671	Acacia suaveolens	0	138523	Acacia suaveolens	0	NO
temp_npass_simple.txt	243	peltodoris atromaculata	peltodoris atromaculata	ncbi	120394	Peltodoris atromaculata	0	Raw / Exact DB / Canonical match	76GDY	Peltodoris atromaculata	0	EOL-000000792696	Peltodoris atromaculata	0	5859647	Peltodoris atromaculata	0	120394	Peltodoris atromaculata	0	NO
temp_npass_simple.txt	244	Ocotea macropoda	Ocotea macropoda	ncbi	63801	Ocotea	11	Recursive / Nearest match / Genus level	48HMT	Ocotea macropoda	0	EOL-000000500617	Ocotea macropoda	0	4179194	Ocotea macropoda	0	63801	Ocotea	11	MAYBE
temp_npass_simple.txt	245	Rhus undulata	Rhus undulata	ncbi	289761	Searsia undulata	1	Raw / Exact DB / Synonym match	4W75N|4W76J|BYCV	Searsia quartiniana|Searsia undulata|Allophylus decipiens	8	EOL-000000451308|EOL-000000451348|EOL-000000453544	Searsia undulata|Searsia quartiniana|Allophylus decipiens	8	5544191|5544239|5577695	Searsia undulata|Searsia quartiniana|Allophylus decipiens	2	289761	Searsia undulata	1	NO
temp_npass_simple.txt	246	Thymus serpyllum	Thymus serpyllum	ncbi	204219	Thymus serpyllum	0	Raw / Exact DB / Canonical match	56RDY	Thymus serpyllum	0	EOL-000000348041	Thymus serpyllum	0	6409622	Thymus serpyllum	0	204219	Thymus serpyllum	0	NO
temp_npass_simple.txt	247	Bombax anceps	Bombax anceps	ncbi	1489463	Bombax anceps	0	Raw / Exact DB / Canonical match	5WNNT	Bombax anceps	0	EOL-000000419524	Bombax anceps	0	4073690	Bombax anceps	0	1489463	Bombax anceps	0	NO
temp_npass_simple.txt	248	Delisea fimbriata	Delisea fimbriata	ncbi	228265|40385	Osmundaria fimbriata|Delisea pulchra	8	Recursive / Multiple match	63GPV|42ND	Osmundaria|Delisea	11	EOL-000000098420|EOL-000000100904	Delisea pulchra|Osmundaria fimbriata	8	2660891|5279845	Osmundaria fimbriata|Delisea pulchra	2	228265|40385	Osmundaria fimbriata|Delisea pulchra	8	YES
temp_npass_simple.txt	249	Callicarpa dichotoma	Callicarpa dichotoma	ncbi	28515	Callicarpa dichotoma	0	Raw / Exact DB / Canonical match	PMCG	Callicarpa dichotoma	0	EOL-000000349438	Callicarpa dichotoma	0	5341132	Callicarpa dichotoma	0	28515	Callicarpa dichotoma	0	NO
temp_npass_simple.txt	250	Dalbergia melanoxylon	Dalbergia melanoxylon	ncbi	114981	Dalbergia melanoxylon	0	Raw / Exact DB / Canonical match	33Z5S	Dalbergia melanoxylon	0	EOL-000000469462	Dalbergia melanoxylon	0	2968897	Dalbergia melanoxylon	0	114981	Dalbergia melanoxylon	0	NO
temp_npass_simple.txt	251	Allium nigrum	Allium nigrum	ncbi	165640	Allium nigrum	0	Raw / Exact DB / Canonical match	65X6V	Allium nigrum	0	EOL-000000192240	Allium nigrum	0	2855823	Allium nigrum	0	165640	Allium nigrum	0	NO
temp_npass_simple.txt	252	Goldfussia yunnanensis	Goldfussia yunnanensis	ncbi	2054576	Strobilanthes yunnanensis	6	Recursive / Single match	53397	Strobilanthes yunnanensis	1	EOL-000000356469	Strobilanthes yunnanensis	6	3777471	Strobilanthes yunnanensis	1	2054576	Strobilanthes yunnanensis	6	NO
temp_npass_simple.txt	253	Chromodoris petechialis	Chromodoris petechialis	ncbi	1175194	Goniobranchus	11	Recursive / Nearest match / Genus level	3GW62	Goniobranchus petechialis	1	EOL-000000793185	Goniobranchus petechialis	6	6519805	Goniobranchus petechialis	1	1175194	Goniobranchus	11	MAYBE
temp_npass_simple.txt	254	Pulicaria insignis	Pulicaria insignis	ncbi	2836199	Pulicaria insignis	0	Raw / Exact DB / Canonical match	4QGDH	Pulicaria insignis	0	EOL-000000268605	Pulicaria insignis	0	3095625	Pulicaria insignis	0	2836199	Pulicaria insignis	0	NO
temp_npass_simple.txt	255	Pantoea ananatis	Pantoea ananatis	ncbi	553	Pantoea ananatis	0	Raw / Exact DB / Canonical match	4CH3L	Pantoea ananatis	0	EOL-000000020379	Pantoea ananatis	0	8389125	Pantoea ananatis	0	553	Pantoea ananatis	0	NO
temp_npass_simple.txt	256	Clerodendrum infortunatum	Clerodendrum infortunatum	ncbi	1073819	Clerodendrum infortunatum	0	Raw / Exact DB / Canonical match	W3V6	Clerodendrum infortunatum	0	EOL-000000343480	Clerodendrum infortunatum	0	3892486	Clerodendrum infortunatum	0	1073819	Clerodendrum infortunatum	0	NO
temp_npass_simple.txt	257	Monodora myristica	Monodora myristica	ncbi	296852	Monodora myristica	0	Raw / Exact DB / Canonical match	446ZB	Monodora myristica	0	EOL-000000491005	Monodora myristica	0	3154077	Monodora myristica	0	296852	Monodora myristica	0	NO
temp_npass_simple.txt	258	Eruca vesicaria	Eruca vesicaria	ncbi	180536	Eruca vesicaria	0	Raw / Exact DB / Canonical match	3B9TG	Eruca vesicaria	0	EOL-000000431069	Eruca vesicaria	0	5375920	Eruca vesicaria	0	180536	Eruca vesicaria	0	NO
temp_npass_simple.txt	259	Thelephora terrestris	Thelephora terrestris	ncbi	56493	Thelephora terrestris	0	Raw / Exact DB / Canonical match	9YNW5	Thelephora terrestris	0	EOL-000002277196	Thelephora terrestris	0	2522935	Thelephora terrestris	0	56493	Thelephora terrestris	0	NO
temp_npass_simple.txt	260	Cryptocarya chartacea	Cryptocarya chartacea	ncbi	22027	Cryptocarya	11	Recursive / Nearest match / Genus level	6BKLQ	Cryptocarya chartacea	0	EOL-000000499239	Cryptocarya chartacea	0	4177863	Cryptocarya chartacea	0	22027	Cryptocarya	11	MAYBE
temp_npass_simple.txt	261	A new engineered strain of Escherichia coli [dxs, ispD, ispF, idi]	A new engineered strain of Escherichia coli [dxs, ispD, ispF, idi]	ncbi			1000	Unmapped			1000			1000			1000			1000	YES
temp_npass_simple.txt	262	Peucedanum terebinthaceum	Peucedanum terebinthaceum	ncbi	99520	Peucedanum terebinthaceum	0	Raw / Exact DB / Canonical match	3R8S5	Kitagawia terebinthacea	1	EOL-000000279261	Kitagawia terebinthacea	6	6026562	Kitagawia terebinthacea	1	99520	Peucedanum terebinthaceum	0	NO
temp_npass_simple.txt	263	Recordia reitzii	Recordia reitzii	ncbi	1343470	Recordia reitzii	0	Raw / Exact DB / Canonical match	99SYG	Recordia reitzii	0	EOL-000000353820	Recordia reitzii	0	7350939	Recordia reitzii	0	1343470	Recordia reitzii	0	NO
temp_npass_simple.txt	264	Trifolium trichocephalum	Trifolium trichocephalum	ncbi	361995	Trifolium trichocephalum	0	Raw / Exact DB / Canonical match	7D47R	Trifolium trichocephalum	0	EOL-000000469982	Trifolium trichocephalum	0	5359182	Trifolium trichocephalum	0	361995	Trifolium trichocephalum	0	NO
temp_npass_simple.txt	265	Erysimum diffusum	Erysimum diffusum	ncbi	913017	Erysimum diffusum	0	Raw / Exact DB / Canonical match	6GS95	Erysimum diffusum	0	EOL-000000428610	Erysimum diffusum	0	3048288	Erysimum diffusum	0	913017	Erysimum diffusum	0	NO
temp_npass_simple.txt	266	Melonanchora kobjakovae	Melonanchora kobjakovae	ncbi	118320	Myxilla	11	Recursive / Nearest match / Genus level	8TFWV	Myxilla kobjakovae	1	EOL-000000559439	Melonanchora kobjakovae	0	11909087	Myxilla kobjakovae	1	118320	Myxilla	11	MAYBE
temp_npass_simple.txt	267	Premna tomentosa	Premna tomentosa	ncbi	2963287	Premna tomentosa	0	Raw / Exact DB / Canonical match	6VX52	Premna tomentosa	0	EOL-000000342066	Premna tomentosa	0	7308363|7657266	Premna tomentosa|Premna tomentosa	2	2963287	Premna tomentosa	0	NO
temp_npass_simple.txt	268	Diospyros eriantha	Diospyros eriantha	ncbi	1009467	Diospyros eriantha	0	Raw / Exact DB / Canonical match	6CWWX	Diospyros eriantha	0	EOL-000000319869	Diospyros eriantha	0	4069816	Diospyros eriantha	0	1009467	Diospyros eriantha	0	NO
temp_npass_simple.txt	269	Pinus muricata	Pinus muricata	ncbi	164245	Pinus muricata	0	Raw / Exact DB / Canonical match	4J2CS	Pinus muricata	0	EOL-000000503064	Pinus muricata	0	5285595	Pinus muricata	0	164245	Pinus muricata	0	NO
temp_npass_simple.txt	270	Senecio glanduloso-pilosus	Senecio glanduloso-pilosus	ncbi	1892281	Senecio glanduloso-pilosus	0	Raw / Exact DB / Canonical match	4WKXY	Senecio glanduloso-pilosus	0	EOL-000000264444	Senecio glanduloso-pilosus	0	3108363	Senecio glanduloso-pilosus	0	1892281	Senecio glanduloso-pilosus	0	NO
temp_npass_simple.txt	271	Cladonia polydactyla	Cladonia polydactyla	ncbi	209120	Cladonia polydactyla	0	Raw / Exact DB / Canonical match	VPKG	Cladonia polydactyla	0	EOL-000002251940	Cladonia polydactyla	0	2607641	Cladonia polydactyla	0	209120	Cladonia polydactyla	0	NO
temp_npass_simple.txt	272	Artemisia rupestris	Artemisia rupestris	ncbi	86317	Artemisia rupestris	0	Raw / Exact DB / Canonical match	67SML	Artemisia rupestris	0	EOL-000000259126	Artemisia rupestris	0	7934845	Artemisia rupestris	0	86317	Artemisia rupestris	0	NO
temp_npass_simple.txt	273	Vibrio cholerae	Vibrio cholerae	ncbi	666	Vibrio cholerae	0	Raw / Exact DB / Canonical match	5BBTY	Vibrio cholerae	0	EOL-000000018958	Vibrio cholerae	0	3222442	Vibrio cholerae	0	666	Vibrio cholerae	0	NO
temp_npass_simple.txt	274	Verticillium lecanii 6144	Verticillium lecanii 6144	ncbi	2714763	Akanthomyces lecanii	40	Correction denied / Strain name involved / Nearest match	BDWL	Akanthomyces lecanii	40	EOL-000002232816	Verticillium	40	10453360	Akanthomyces lecanii	40	2714763	Akanthomyces lecanii	40	YES
temp_npass_simple.txt	275	Lecanora grumosa	Lecanora grumosa	ncbi	442468	Tephromela grumosa	6	Recursive / Single match	55CHX	Tephromela grumosa	1	EOL-000002248781	Tephromela grumosa	6	2608622	Tephromela grumosa	1	442468	Tephromela grumosa	6	NO
temp_npass_simple.txt	276	Asplenium normale	Asplenium normale	ncbi	78467	Asplenium normale	0	Raw / Exact DB / Canonical match	B8WL3	Asplenium normale	0	EOL-000000506830	Asplenium normale	0	2650655	Asplenium normale	0	78467	Asplenium normale	0	NO
temp_npass_simple.txt	277	Osmanthus armatus	Osmanthus armatus	ncbi	424903	Osmanthus armatus	0	Raw / Exact DB / Canonical match	6SZT4	Osmanthus armatus	0	EOL-000000336973	Osmanthus armatus	0	7326088	Osmanthus armatus	0	424903	Osmanthus armatus	0	NO
temp_npass_simple.txt	278	Ribes nigrum	Ribes nigrum	ncbi	78511	Ribes nigrum	0	Raw / Exact DB / Canonical match	4SYG6	Ribes nigrum	0	EOL-000000011660|EOL-000000372332	Ribes nigrum|Ribes nigrum	2	2986192	Ribes nigrum	0	78511	Ribes nigrum	0	NO
temp_npass_simple.txt	279	Cicer songoricum	Cicer songoricum	ncbi	242873	Cicer songaricum	6	Recursive / Single match	V7LG	Cicer songaricum	6	EOL-000000478144	Cicer songaricum	6	9427800	Cicer songaricum	1	242873	Cicer songaricum	6	NO
temp_npass_simple.txt	280	Fissistigma polyanthoides	Fissistigma polyanthoides	ncbi	1202414	Fissistigma polyanthoides	0	Raw / Exact DB / Canonical match	6J673	Fissistigma polyanthoides	0	EOL-000000491699	Fissistigma polyanthoides	0	3157389	Fissistigma polyanthoides	0	1202414	Fissistigma polyanthoides	0	NO
temp_npass_simple.txt	281	Ochtodes crockeri	Ochtodes crockeri	ncbi	508041	Ochtodes crockeri	0	Raw / Exact DB / Canonical match	66JV	Ochtodes	11	EOL-000000099425	Ochtodes crockeri	0	2666394	Ochtodes	11	508041	Ochtodes crockeri	0	NO
temp_npass_simple.txt	282	Polygala triphylla	Polygala triphylla	ncbi	1589901	Polygala furcata	6	Recursive / Single match	4L7JS	Polygala furcata	1	EOL-000000461781	Polygala furcata	6	7619425	Polygala triphylla	0	1589901	Polygala furcata	6	NO
temp_npass_simple.txt	283	Pinus glauca	Pinus glauca	ncbi	3330	Picea glauca	10	Recursive / Nearest match / Species level	5QQKT	Picea glauca glauca	1	EOL-000000502911	Picea glauca var. glauca	6	7071066	Picea glauca glauca	1	3330	Picea glauca	10	NO
temp_npass_simple.txt	284	Cuminum cyminum	Cuminum cyminum	ncbi	52462	Cuminum cyminum	0	Raw / Exact DB / Canonical match	6C25L	Cuminum cyminum	0	EOL-000000276978	Cuminum cyminum	0	3034775	Cuminum cyminum	0	52462	Cuminum cyminum	0	NO
temp_npass_simple.txt	285	asteropus sp.	asteropus sp.	ncbi	350938	Asteropus	3	Simple corrected / Exact DB / Canonical match	84LM7	Asteropus	3	EOL-000000562174	Asteropus	3	2247892	Asteropus	3	350938	Asteropus	3	NO
temp_npass_simple.txt	286	Portulaca oleracea	Portulaca oleracea	ncbi	46147	Portulaca oleracea	0	Raw / Exact DB / Canonical match	4M2DF	Portulaca oleracea	0	EOL-000000216364	Portulaca oleracea	0	3084719	Portulaca oleracea	0	46147	Portulaca oleracea	0	NO
temp_npass_simple.txt	287	Pimpinella major	Pimpinella major	ncbi	1000425	Pimpinella major	0	Raw / Exact DB / Canonical match	4HX4H	Pimpinella major	0	EOL-000000279692	Pimpinella major	0	5371874|7859193	Pimpinella major|Pimpinella major	2	1000425	Pimpinella major	0	NO
temp_npass_simple.txt	288	Aplophyllum vulcanicum	Aplophyllum vulcanicum	ncbi	41607	Mutisia	100	Unmapped / partial match (most likely genus level)	3JNYF	Haplophyllum vulcanicum	32	EOL-000000457493	Haplophyllum vulcanicum	32	7789216	Haplophyllum vulcanicum	32	41607	Mutisia	100	YES
temp_npass_simple.txt	289	Castor fiber	Castor fiber	ncbi	10185	Castor fiber	0	Raw / Exact DB / Canonical match	RQPW	Castor fiber	0	EOL-000000640273	Castor fiber	0	4409131	Castor fiber	0	10185	Castor fiber	0	NO
temp_npass_simple.txt	290	Bauhinia forficata	Bauhinia forficata	ncbi	413686	Bauhinia forficata	0	Raw / Exact DB / Canonical match	L3Z4	Bauhinia forficata	0	EOL-000000484872	Bauhinia forficata	0	2953861	Bauhinia forficata	0	413686	Bauhinia forficata	0	NO
temp_npass_simple.txt	291	Sarcomelicope follicularis	Sarcomelicope follicularis	ncbi	1487147	Sarcomelicope follicularis	0	Raw / Exact DB / Canonical match	6XM4S	Sarcomelicope follicularis	0	EOL-000000459061	Sarcomelicope follicularis	0	3831847	Sarcomelicope follicularis	0	1487147	Sarcomelicope follicularis	0	NO
temp_npass_simple.txt	292	Ranunculus acris	Ranunculus acris	ncbi	3447	Ranunculus acris	0	Raw / Exact DB / Canonical match	4RFJN	Ranunculus acris	0	EOL-000000193920	Ranunculus acris	0	3033363	Ranunculus acris	0	3447	Ranunculus acris	0	NO
temp_npass_simple.txt	293	A new engineered strain of Saccharomyces cerevisiae BA21 [UGTPg1]	A new engineered strain of Saccharomyces cerevisiae BA21 [UGTPg1]	ncbi			1000	Unmapped			1000			1000			1000			1000	YES
temp_npass_simple.txt	294	Physcia aegialita	Physcia aegialita	ncbi	1263771	Dirinaria aegialita	6	Recursive / Single match	36RLP	Dirinaria aegialita	1	EOL-000002255447	Dirinaria aegialita	6	9191809	Dirinaria aegialita	1	1263771	Dirinaria aegialita	6	NO
temp_npass_simple.txt	295	Euryops virgineus	Euryops virgineus	ncbi	112409	Euryops virgineus	0	Raw / Exact DB / Canonical match	B3S8P	Euryops virgineus	0	EOL-000000249044	Euryops virgineus	0	5394988	Euryops virgineus	0	112409	Euryops virgineus	0	NO
temp_npass_simple.txt	296	Elaeagnus formosana	Elaeagnus formosana	ncbi	361661	Elaeagnus formosana	0	Raw / Exact DB / Canonical match	6DZTW	Elaeagnus formosana	0	EOL-000000438055	Elaeagnus formosana	0	4048228	Elaeagnus formosana	0	361661	Elaeagnus formosana	0	NO
temp_npass_simple.txt	297	Cyperus scariosus	Cyperus scariosus	ncbi	4610	Cyperus	11	Recursive / Nearest match / Genus level	6BW4V	Cyperus scariosus	0	EOL-000000121571	Cyperus scariosus	0	2716774	Cyperus scariosus	0	4610	Cyperus	11	MAYBE
temp_npass_simple.txt	298	Thelypteris oligophlebia	Thelypteris oligophlebia	ncbi	692138	Macrothelypteris oligophlebia	6	Recursive / Single match	B9TBR	Macrothelypteris oligophlebia	1	EOL-000000515502	Macrothelypteris oligophlebia	6	4081120	Macrothelypteris oligophlebia	1	692138	Macrothelypteris oligophlebia	6	NO
temp_npass_simple.txt	299	Echinopsis candicans	Echinopsis candicans	ncbi	176271	Echinopsis candicans	0	Raw / Exact DB / Canonical match	4XYV4	Soehrensia candicans	1	EOL-000000221485	Echinopsis candicans	0	7282054	Echinopsis candicans	0	176271	Echinopsis candicans	0	NO
temp_npass_simple.txt	300	Bupleurum scorzonerifolium	Bupleurum scorzonerifolium	ncbi	48105	Bupleurum scorzonerifolium	0	Raw / Exact DB / Canonical match	NVW3	Bupleurum scorzonerifolium	0	EOL-000000277157	Bupleurum scorzonerifolium	0	6026926	Bupleurum scorzonerifolium	0	48105	Bupleurum scorzonerifolium	0	NO
temp_npass_simple.txt	301	Oscillatoria raoi (TAU strain IL-76-1-2)	Oscillatoria raoi (TAU strain IL-76-1-2)	ncbi	1158	Oscillatoria	40	Correction denied / Strain name involved / Nearest match	63GN5	Oscillatoria	40	EOL-000000000268	Oscillatoria	40	7679569	Oscillatoria	40	1158	Oscillatoria	40	YES
temp_npass_simple.txt	302	Sauromatum guttatum	Sauromatum guttatum	ncbi	4463	Sauromatum venosum	1	Raw / Exact DB / Synonym match	6Y3KD	Sauromatum venosum	1	EOL-000000109621	Sauromatum venosum	6	2869597	Sauromatum venosum	1	4463	Sauromatum venosum	1	NO
temp_npass_simple.txt	303	Lunularia cruciata	Lunularia cruciata	ncbi	56931	Lunularia cruciata	0	Raw / Exact DB / Canonical match	72PLL	Lunularia cruciata	0	EOL-000000540302	Lunularia cruciata	0	5286308	Lunularia cruciata	0	56931	Lunularia cruciata	0	NO
temp_npass_simple.txt	304	Aspergillus sp. AST0036	Aspergillus sp. AST0036	ncbi	5052	Aspergillus	40	Correction denied / Strain name involved / Nearest match	33ZF	Aspergillus	40	EOL-000002243978	Aspergillus	40	8884233|8150522	Aspergillus|Aspergillus	40	5052	Aspergillus	40	YES
temp_npass_simple.txt	305	Alpinia mutica	Alpinia mutica	ncbi	299931	Alpinia mutica	0	Raw / Exact DB / Canonical match	5TYDB	Alpinia mutica	0	EOL-000000145575	Alpinia mutica	0	5302190	Alpinia mutica	0	299931	Alpinia mutica	0	NO
temp_npass_simple.txt	306	Lamellodysidea herbacea	Lamellodysidea herbacea	ncbi	279619	Lamellodysidea herbacea	0	Raw / Exact DB / Canonical match	3RZ96	Lamellodysidea herbacea	0	EOL-000000564984	Lamellodysidea herbacea	0	2238378	Lamellodysidea herbacea	0	279619	Lamellodysidea herbacea	0	NO
temp_npass_simple.txt	307	Trichilia hirta	Trichilia hirta	ncbi	872019	Trichilia hirta	0	Raw / Exact DB / Canonical match	588RP	Trichilia hirta	0	EOL-000000455263	Trichilia hirta	0	3190494	Trichilia hirta	0	872019	Trichilia hirta	0	NO
temp_npass_simple.txt	308	Vellozia phalocarpa	Vellozia phalocarpa	ncbi	16383	Vellozia	11	Recursive / Nearest match / Genus level	7FKLM	Vellozia glabra	1	EOL-000000150081	Vellozia glabra	6	2863612	Vellozia glabra	1	16383	Vellozia	11	MAYBE
temp_npass_simple.txt	309	0ctiluca scintillans	0ctiluca scintillans	ncbi			1000	Unmapped			1000			1000			1000			1000	YES
temp_npass_simple.txt	310	Pinalia spicata	Pinalia spicata	ncbi	1097229	Pinalia spicata	0	Raw / Exact DB / Canonical match	6VLGP	Pinalia spicata	0	EOL-000000160949	Pinalia spicata	0	6102297	Pinalia spicata	0	1097229	Pinalia spicata	0	NO
temp_npass_simple.txt	311	Maesa balansae	Maesa balansae	ncbi	59979	Maesa	11	Recursive / Nearest match / Genus level	3XFYC	Maesa balansae	0	EOL-000000328833	Maesa balansae	0	3719671	Maesa balansae	0	59979	Maesa	11	MAYBE
temp_npass_simple.txt	312	Koanophyllon pittieri	Koanophyllon pittieri	ncbi	506629	Koanophyllon	11	Recursive / Nearest match / Genus level	6NNC5	Koanophyllon pittieri	0	EOL-000000240893	Koanophyllon pittieri	0	3144979	Koanophyllon pittieri	0	506629	Koanophyllon	11	MAYBE
temp_npass_simple.txt	313	Metopium brownei	Metopium brownei	ncbi	263464	Metopium brownei	0	Raw / Exact DB / Canonical match	42GXV	Metopium brownei	0	EOL-000000451835	Metopium brownei	0	7321731	Metopium brownei	0	263464	Metopium brownei	0	NO
temp_npass_simple.txt	314	Salvia trijuga	Salvia trijuga	ncbi	342065	Salvia trijuga	0	Raw / Exact DB / Canonical match	79GK9	Salvia trijuga	0	EOL-000000345309	Salvia trijuga	0	3885070	Salvia trijuga	0	342065	Salvia trijuga	0	NO
temp_npass_simple.txt	315	Aleuroglyphus ovatus	Aleuroglyphus ovatus	ncbi	212130	Aleuroglyphus ovatus	0	Raw / Exact DB / Canonical match	5VQ	Acaridae	12	EOL-000000961900	Acaridae	12	5860704	Aleuroglyphus ovatus	0	212130	Aleuroglyphus ovatus	0	NO
temp_npass_simple.txt	316	Panax ginseng C.A. Meyer	Panax ginseng C. A. Meyer	ncbi	4054	Panax ginseng	100	Unmapped / partial match (most likely genus level)	4C9K7	Panax ginseng	100	EOL-000000274488	Panax ginseng	100	5372262	Panax ginseng	100	4054	Panax ginseng	100	YES
temp_npass_simple.txt	317	Aspergillus varians	Aspergillus varians	ncbi	176181	Aspergillus varians	0	Raw / Exact DB / Canonical match	5W5MJ	Aspergillus varians	0	EOL-000002244199	Aspergillus varians	0	5259854	Aspergillus varians	0	176181	Aspergillus varians	0	NO
temp_npass_simple.txt	318	Helenium virginicum	Helenium virginicum	ncbi	138409	Helenium virginicum	0	Raw / Exact DB / Canonical match	3K4NZ	Helenium virginicum	0	EOL-000000270721	Helenium virginicum	0	5401858	Helenium virginicum	0	138409	Helenium virginicum	0	NO
temp_npass_simple.txt	319	Jamesoniella colorata	Jamesoniella colorata	ncbi	280827	Syzygiella colorata	1	Raw / Exact DB / Synonym match	545KQ	Syzygiella colorata	1	EOL-000000538307	Syzygiella colorata	6	7399606	Syzygiella colorata	1	280827	Syzygiella colorata	1	NO
temp_npass_simple.txt	320	Mahonia repens	Mahonia repens	ncbi	559508	Berberis repens	1	Raw / Exact DB / Synonym match	3XJ6X	Mahonia repens	0	EOL-000000200628	Berberis repens	6	3033850	Mahonia repens	0	559508	Berberis repens	1	NO
temp_npass_simple.txt	321	Wikstroemia sikokiana	Wikstroemia sikokiana	ncbi	2819807	Diplomorpha sikokiana	1	Raw / Exact DB / Synonym match	5BYYL	Wikstroemia sikokiana	0	EOL-000000417187	Wikstroemia sikokiana	0	5524177	Wikstroemia sikokiana	0	2819807	Diplomorpha sikokiana	1	NO
temp_npass_simple.txt	322	Strophanthus gratus	Strophanthus gratus	ncbi	141614	Strophanthus gratus	0	Raw / Exact DB / Canonical match	6ZYPW	Strophanthus gratus	0	EOL-000000283990	Strophanthus gratus	0	8685745	Strophanthus gratus	0	141614	Strophanthus gratus	0	NO
temp_npass_simple.txt	323	Kopsia singapurensis	Kopsia singapurensis	ncbi	1751000	Kopsia singapurensis	0	Raw / Exact DB / Canonical match	6NMT5	Kopsia singapurensis	0	EOL-000000289311	Kopsia singapurensis	0	5535896	Kopsia singapurensis	0	1751000	Kopsia singapurensis	0	NO
temp_npass_simple.txt	324	Eriocrania cicatricella	Eriocrania cicatricella	ncbi	1869865	Eriocrania cicatricella	0	Raw / Exact DB / Canonical match	3B4DP	Eriocrania sparrmannella	1	EOL-000001665558	Eriocrania sparrmannella	6	1731837	Eriocrania sparrmannella	1	1869865	Eriocrania cicatricella	0	NO
temp_npass_simple.txt	325	Salvia broussonetii	Salvia broussonetii	ncbi	1520014	Salvia broussonetii	0	Raw / Exact DB / Canonical match	6XFGC	Salvia broussonetii	0	EOL-000000346126	Salvia broussonetii	0	3883093	Salvia broussonetii	0	1520014	Salvia broussonetii	0	NO
temp_npass_simple.txt	326	cynanchum vincetoxicum	cynanchum vincetoxicum	ncbi	141524	Vincetoxicum hirundinaria	1	Raw / Exact DB / Synonym match	7L6CL	Vincetoxicum hirundinaria hirundinaria	1	EOL-000000285019|EOL-000000285023	Vincetoxicum hirundinaria|Vincetoxicum hirundinaria subsp. hirundinaria	8	5414548|7312084	Vincetoxicum hirundinaria|Vincetoxicum hirundinaria hirundinaria	2	141524	Vincetoxicum hirundinaria	1	NO
temp_npass_simple.txt	327	Juniperus scopulorum	Juniperus scopulorum	ncbi	466205	Juniperus scopulorum	0	Raw / Exact DB / Canonical match	6NGBF	Juniperus scopulorum	0	EOL-000000502473	Juniperus scopulorum	0	2684773	Juniperus scopulorum	0	466205	Juniperus scopulorum	0	NO
temp_npass_simple.txt	328	Streptomyces coeruleorubidus	Streptomyces coeruleorubidus	ncbi	116188	Streptomyces coeruleorubidus	0	Raw / Exact DB / Canonical match	52YCL	Streptomyces coeruleorubidus	0	EOL-000000004297	Streptomyces coeruleorubidus	0	3223775	Streptomyces coeruleorubidus	0	116188	Streptomyces coeruleorubidus	0	NO
temp_npass_simple.txt	329	Sophora flavescens	Sophora flavescens	ncbi	49840	Sophora flavescens	0	Raw / Exact DB / Canonical match	6Z765	Sophora flavescens	0	EOL-000000487232	Sophora flavescens	0	2959073	Sophora flavescens	0	49840	Sophora flavescens	0	NO
temp_npass_simple.txt	330	Scorzonera judaica	Scorzonera judaica	ncbi	2928405	Gelasia psychrophila	6	Recursive / Single match	98XV7	Bocquetia lanata	1	EOL-000000229418	Scorzonera	11	10709531	Gelasia psychrophila	1	2928405	Gelasia psychrophila	6	NO
temp_npass_simple.txt	331	Funtumia elastica	Funtumia elastica	ncbi	69379	Funtumia elastica	0	Raw / Exact DB / Canonical match	6K4WT	Funtumia elastica	0	EOL-000000286423	Funtumia elastica	0	3169843	Funtumia elastica	0	69379	Funtumia elastica	0	NO
temp_npass_simple.txt	332	Corydalis govaniana	Corydalis govaniana	ncbi	3463	Corydalis	11	Recursive / Nearest match / Genus level	YP7J	Corydalis govaniana	0	EOL-000000199327	Corydalis govaniana	0	7315106	Corydalis govaniana	0	3463	Corydalis	11	MAYBE
temp_npass_simple.txt	333	Entada pursaetha	Entada pursaetha	ncbi	148696	Entada pursaetha	0	Raw / Exact DB / Canonical match	5H4J2	Entada rheedei rheedei	1	EOL-000000466362	Entada	11	7344641	Entada rheedei rheedei	1	148696	Entada pursaetha	0	NO
temp_npass_simple.txt	334	Candelaria concolor	Candelaria concolor	ncbi	104250	Candelaria concolor	0	Raw / Exact DB / Canonical match	QKVL	Candelaria concolor	0	EOL-000002252670	Candelaria concolor	0	8732724	Candelaria concolor	0	104250	Candelaria concolor	0	NO
temp_npass_simple.txt	335	Cornu saigae tataricae	Cornu saigae tataricae	ncbi	34875	Saiga tatarica	30	Latin inflection corrected / Exact DB / Single match	6WZR6	Saiga tatarica	30	EOL-000000629729	Saiga tatarica	30	2441067	Saiga tatarica	30	34875	Saiga tatarica	30	NO
temp_npass_simple.txt	336	Geotrichum candidum	Geotrichum candidum	ncbi	1173061	Geotrichum candidum	0	Raw / Exact DB / Canonical match	3FT7N	Geotrichum candidum	0	EOL-000002239927	Dipodascus geotrichum	6	2599278	Dipodascus geotrichum	1	1173061	Geotrichum candidum	0	NO
temp_npass_simple.txt	337	Cephalanthus occidentalis	Cephalanthus occidentalis	ncbi	43461	Cephalanthus occidentalis	0	Raw / Exact DB / Canonical match	SCBY	Cephalanthus occidentalis	0	EOL-000000293131	Cephalanthus occidentalis	0	2923947	Cephalanthus occidentalis	0	43461	Cephalanthus occidentalis	0	NO
temp_npass_simple.txt	338	Astragalus interpositus	Astragalus interpositus	ncbi	20400	Astragalus	11	Recursive / Nearest match / Genus level	HWXV	Astragalus captiosus	1	EOL-000000480639	Astragalus captiosus	6	5345916	Astragalus captiosus	1	20400	Astragalus	11	MAYBE
temp_npass_simple.txt	339	Oncorhynchus kisutch	Oncorhynchus kisutch	ncbi	8019	Oncorhynchus kisutch	0	Raw / Exact DB / Canonical match	49JF8	Oncorhynchus kisutch	0	EOL-000000604508	Oncorhynchus kisutch	0	5204034	Oncorhynchus kisutch	0	8019	Oncorhynchus kisutch	0	NO
temp_npass_simple.txt	340	Argyrolobium uniflorum	Argyrolobium uniflorum	ncbi	76389	Argyrolobium uniflorum	0	Raw / Exact DB / Canonical match	GK5Y	Argyrolobium uniflorum	0	EOL-000000466063	Argyrolobium uniflorum	0	2963595	Argyrolobium uniflorum	0	76389	Argyrolobium uniflorum	0	NO
temp_npass_simple.txt	341	Lindera myrrha	Lindera myrrha	ncbi	55957	Lindera	11	Recursive / Nearest match / Genus level	6QFQ3	Lindera myrrha	0	EOL-000000499034	Lindera myrrha	0	5685604	Lindera myrrha	0	55957	Lindera	11	MAYBE
temp_npass_simple.txt	342	Colubrina asiatica	Colubrina asiatica	ncbi	106664	Colubrina asiatica	0	Raw / Exact DB / Canonical match	XBCH	Colubrina asiatica	0	EOL-000000449917	Colubrina asiatica	0	5372467	Colubrina asiatica	0	106664	Colubrina asiatica	0	NO
temp_npass_simple.txt	343	Haplophyllum bucharicum	Haplophyllum bucharicum	ncbi	1006069	Haplophyllum bucharicum	0	Raw / Exact DB / Canonical match	6LD6N	Haplophyllum bucharicum	0	EOL-000000457491	Haplophyllum bucharicum	0	5593240	Haplophyllum bucharicum	0	1006069	Haplophyllum bucharicum	0	NO
temp_npass_simple.txt	344	Streptomyces venezuelae ISP5230	Streptomyces venezuelae ISP5230	ncbi	54571	Streptomyces venezuelae	40	Correction denied / Strain name involved / Nearest match	52YRK	Streptomyces venezuelae	40	EOL-000000004868	Streptomyces venezuelae	40	11225884	Streptomyces venezuelae	40	54571	Streptomyces venezuelae	40	YES
temp_npass_simple.txt	345	Ballota hirsuta	Ballota hirsuta	ncbi	1138119	Pseudodictamnus hirsutus	1	Raw / Exact DB / Synonym match	8XC4L	Pseudodictamnus hirsutus hirsutus	1	EOL-000000348300	Ballota hirsuta	0	7306605	Ballota hirsuta	0	1138119	Pseudodictamnus hirsutus	1	NO
temp_npass_simple.txt	346	Artemisia xerophytica	Artemisia xerophytica	ncbi	401942	Artemisia xerophytica	0	Raw / Exact DB / Canonical match	GX4B	Artemisia xerophytica	0	EOL-000000259097	Artemisia xerophytica	0	3121294	Artemisia xerophytica	0	401942	Artemisia xerophytica	0	NO
temp_npass_simple.txt	347	Nerita albicilla	Nerita albicilla	ncbi	52928	Nerita albicilla	0	Raw / Exact DB / Canonical match	748SS	Nerita albicilla	0	EOL-000000749000	Nerita albicilla	0	5728452	Nerita albicilla	0	52928	Nerita albicilla	0	NO
temp_npass_simple.txt	348	Pilosocereus chrysacanthus	Pilosocereus chrysacanthus	ncbi	867470	Pilosocereus chrysacanthus	0	Raw / Exact DB / Canonical match	4HVDZ	Pilosocereus chrysacanthus	0	EOL-000000221544	Pilosocereus chrysacanthus	0	8671592	Pilosocereus chrysacanthus	0	867470	Pilosocereus chrysacanthus	0	NO
temp_npass_simple.txt	349	Camellia sinensis	Camellia sinensis	ncbi	4442	Camellia sinensis	0	Raw / Exact DB / Canonical match	Q9S3	Camellia sinensis	0	EOL-000000332348	Camellia sinensis	0	3189635	Camellia sinensis	0	4442	Camellia sinensis	0	NO
temp_npass_simple.txt	350	Tyridiomyces formicarum	Tyridiomyces formicarum	ncbi	4892	Saccharomycetales	13	Recursive / Nearest match / Class level	59Z42	Tyridiomyces formicarum	0	EOL-000002240455	Tyridiomyces formicarum	0	2599441	Tyridiomyces formicarum	0	4892	Saccharomycetales	13	MAYBE
temp_npass_simple.txt	351	Bupleurum rockii	Bupleurum rockii	ncbi	359519	Bupleurum rockii	0	Raw / Exact DB / Canonical match	NVVL	Bupleurum rockii	0	EOL-000000277146	Bupleurum rockii	0	3636610	Bupleurum rockii	0	359519	Bupleurum rockii	0	NO
temp_npass_simple.txt	352	Nepeta citriodora	Nepeta citriodora	ncbi	39347	Nepeta cataria	6	Recursive / Single match	46XJB|5JVPT	Nepeta cataria|Nepeta supina buschii	8	EOL-000000342954|EOL-000000343002	Nepeta supina subsp. buschii (Sosn. & Manden.) Menitsky|Nepeta cataria	8	5341499|5609587	Nepeta cataria|Nepeta supina buschii	2	39347	Nepeta cataria	6	NO
temp_npass_simple.txt	353	Erythrina costaricensis	Erythrina costaricensis	ncbi	466222	Erythrina costaricensis	0	Raw / Exact DB / Canonical match	3BD9F	Erythrina costaricensis	0	EOL-000000485451	Erythrina costaricensis	0	5349770	Erythrina costaricensis	0	466222	Erythrina costaricensis	0	NO
temp_npass_simple.txt	354	Backhousia citriodora	Backhousia citriodora	ncbi	39976	Backhousia citriodora	0	Raw / Exact DB / Canonical match	5VYFN	Backhousia citriodora	0	EOL-000000397992	Backhousia citriodora	0	3185109	Backhousia citriodora	0	39976	Backhousia citriodora	0	NO
temp_npass_simple.txt	355	Phoma exigua var. heteromorpha	Phoma exigua var. heteromorpha	ncbi	749468	Boeremia exigua var. heteromorpha	1	Raw / Exact DB / Synonym match	B38MB	Boeremia heteromorpha	4	EOL-000002188674	Boeremia exigua	6	5894233	Boeremia exigua	4	749468	Boeremia exigua var. heteromorpha	1	NO
temp_npass_simple.txt	356	Piper nigrum	Piper nigrum	ncbi	13216	Piper nigrum	0	Raw / Exact DB / Canonical match	4J4Z3	Piper nigrum	0	EOL-000000495363	Piper nigrum	0	3086357|9069828	Piper nigrum|Piper nigrum	2	13216	Piper nigrum	0	NO
temp_npass_simple.txt	357	Amberboa ramosa	Amberboa ramosa	ncbi	75642	Oligochaeta divaricata	6	Recursive / Single match	99M49	Oligochaeta divaricata	1	EOL-000000256425	Oligochaeta divaricata	6	3122175	Amberboa ramosa	0	75642	Oligochaeta divaricata	6	NO
temp_npass_simple.txt	358	Lespedeza virgata	Lespedeza virgata	ncbi	688285	Lespedeza virgata	0	Raw / Exact DB / Canonical match	723GP	Lespedeza virgata	0	EOL-000000486870	Lespedeza virgata	0	2955629	Lespedeza virgata	0	688285	Lespedeza virgata	0	NO
temp_npass_simple.txt	359	Clerodendrum uncinatum	Clerodendrum uncinatum	ncbi	245558	Kalaharia uncinata	6	Recursive / Single match	3QYFD	Kalaharia uncinata	1	EOL-000000347475	Kalaharia uncinata	6	7308498	Kalaharia uncinata	1	245558	Kalaharia uncinata	6	NO
temp_npass_simple.txt	360	Radix platycodi	Radix platycodi	ncbi	94285	Platycodon	30	Latin inflection corrected / Exact DB / Single match	8W2HJ	Platycodon	30	EOL-000000226129	Platycodon	30	3164339	Platycodon	30	94285	Platycodon	30	NO
temp_npass_simple.txt	361	Nepeta tenuifolia	Nepeta tenuifolia	ncbi	2849020	Nepeta tenuifolia	0	Raw / Exact DB / Canonical match	46XY2	Nepeta tenuifolia	0	EOL-000000342946	Nepeta tenuifolia	0	5609573	Nepeta tenuifolia	0	2849020	Nepeta tenuifolia	0	NO
temp_npass_simple.txt	362	Brassica campestris	Brassica campestris	ncbi	145471	Brassica rapa subsp. oleifera	1	Raw / Exact DB / Synonym match	N7XH	Brassica campestris	0	EOL-000003165243	Brassica campestris	0	8426995	Brassica campestris	0	145471	Brassica rapa subsp. oleifera	1	NO
temp_npass_simple.txt	363	Rheum sp.	Rheum sp.	ncbi	3620	Rheum	3	Simple corrected / Exact DB / Canonical match	78JQ	Rheum	3	EOL-000000207844	Rheum	3	2888863	Rheum	3	3620	Rheum	3	NO
temp_npass_simple.txt	364	Petradoria pumila	Petradoria pumila	ncbi	217597	Petradoria pumila	0	Raw / Exact DB / Canonical match	4FDH9	Petradoria pumila	0	EOL-000000271074	Petradoria pumila	0	3115081	Petradoria pumila	0	217597	Petradoria pumila	0	NO
temp_npass_simple.txt	365	anabaena spiroides	anabaena spiroides	ncbi	135104	Dolichospermum spiroides	1	Raw / Exact DB / Synonym match	D9TD	Anabaena spiroides	0	EOL-000000000728	Dolichospermum spiroides	6	7613323	Anabaena spiroides	0	135104	Dolichospermum spiroides	1	NO
temp_npass_simple.txt	366	Symphytum tuberosum	Symphytum tuberosum	ncbi	256504	Symphytum tuberosum	0	Raw / Exact DB / Canonical match	53QGV	Symphytum tuberosum	0	EOL-000000308894	Symphytum tuberosum	0	2926065	Symphytum tuberosum	0	256504	Symphytum tuberosum	0	NO
temp_npass_simple.txt	367	Carpesium cernuum	Carpesium cernuum	ncbi	119173	Carpesium cernuum	0	Raw / Exact DB / Canonical match	RFPM	Carpesium cernuum	0	EOL-000000257110	Carpesium cernuum	0	3094841	Carpesium cernuum	0	119173	Carpesium cernuum	0	NO
temp_npass_simple.txt	368	Pentanema indicum	Pentanema indicum	ncbi	441203	Pentanema indicum	0	Raw / Exact DB / Canonical match	5BD35	Vicoa indica	1	EOL-000000245343	Vicoa indica	6	3146542	Vicoa indica	1	441203	Pentanema indicum	0	NO
temp_npass_simple.txt	369	Begonia nantoensis	Begonia nantoensis	ncbi	78253	Begonia nantoensis	0	Raw / Exact DB / Canonical match	87FX3	Begonia nantoensis	0	EOL-000000433777	Begonia nantoensis	0	4157454	Begonia nantoensis	0	78253	Begonia nantoensis	0	NO
temp_npass_simple.txt	370	proteobacteria from a marine tunicate	proteobacteria from a marine tunicate	ncbi	1224|1224	Pseudomonadota|Pseudomonadota	100	Unmapped / partial match (most likely genus level)	B6M6F	Proteobacteria	100	EOL-000000012320	Proteobacteria	100	111	Proteobacteria	100	1224|1224	Pseudomonadota|Pseudomonadota	100	YES
temp_npass_simple.txt	371	Harbouria trachypleura	Harbouria trachypleura	ncbi	178675	Harbouria trachypleura	0	Raw / Exact DB / Canonical match	3JQNM	Harbouria trachypleura	0	EOL-000000275563	Harbouria trachypleura	0	3034869	Harbouria trachypleura	0	178675	Harbouria trachypleura	0	NO
temp_npass_simple.txt	372	Tropaeolum majus	Tropaeolum majus	ncbi	4020	Tropaeolum majus	0	Raw / Exact DB / Canonical match	7CVJH	Tropaeolum majus	0	EOL-000000431519	Tropaeolum majus	0	2889934	Tropaeolum majus	0	4020	Tropaeolum majus	0	NO
temp_npass_simple.txt	373	Cynanchum wallichii	Cynanchum wallichii	ncbi	1740896	Cynanchum wallichii	0	Raw / Exact DB / Canonical match	647MW|3YJD	Vincetoxicum|Cynanchum	11	EOL-000000284965	Vincetoxicum wallichii	6	5525197	Vincetoxicum wallichii	1	1740896	Cynanchum wallichii	0	NO
temp_npass_simple.txt	374	Gymnosporia rothiana	Gymnosporia rothiana	ncbi	123423	Gymnosporia	11	Recursive / Nearest match / Genus level	6KVJG	Gymnosporia rothiana	0	EOL-000000460470	Gymnosporia wightiana	6	3793596	Gymnosporia wightiana	1	123423	Gymnosporia	11	MAYBE
temp_npass_simple.txt	375	Paullinia cupana	Paullinia cupana	ncbi	392747	Paullinia cupana	0	Raw / Exact DB / Canonical match	765GZ	Paullinia cupana	0	EOL-000000452281	Paullinia cupana	0	3189949	Paullinia cupana	0	392747	Paullinia cupana	0	NO
temp_npass_simple.txt	376	Taricha granulosa	Taricha granulosa	ncbi	8321	Taricha granulosa	0	Raw / Exact DB / Canonical match	54XQM	Taricha granulosa	0	EOL-000000627333	Taricha granulosa	0	2431920	Taricha granulosa	0	8321	Taricha granulosa	0	NO
temp_npass_simple.txt	377	Amphidinium corpulentum	Amphidinium corpulentum	ncbi	160601	Amphidinium corpulentum	0	Raw / Exact DB / Canonical match	625DR	Gymnodiniaceae	12	EOL-000000026522	Amphidinium corpulentum	0	8033867	Amphidinium	11	160601	Amphidinium corpulentum	0	NO
temp_npass_simple.txt	378	riccardia polyclada	riccardia polyclada	ncbi	39025	Riccardia	11	Recursive / Nearest match / Genus level	4SZ63	Riccardia polyclada	0	EOL-000000532402	Riccardia polyclada	0	6317032	Riccardia polyclada	0	39025	Riccardia	11	MAYBE
temp_npass_simple.txt	379	Eunicea asperula	Eunicea asperula	ncbi	287900	Eunicea asperula	0	Raw / Exact DB / Canonical match	3CFDN	Eunicea asperula	0	EOL-000000544830	Eunicea asperula	0	5184902	Eunicea asperula	0	287900	Eunicea asperula	0	NO
temp_npass_simple.txt	380	Pterospermum acerifolium	Pterospermum acerifolium	ncbi	93794	Pterospermum acerifolium	0	Raw / Exact DB / Canonical match	78M3H	Pterospermum acerifolium	0	EOL-000000420941	Pterospermum acerifolium	0	3669210	Pterospermum acerifolium	0	93794	Pterospermum acerifolium	0	NO
temp_npass_simple.txt	381	Ophiopogon japonicus	Ophiopogon japonicus	ncbi	100506	Ophiopogon japonicus	0	Raw / Exact DB / Canonical match	49Z2Z	Ophiopogon japonicus	0	EOL-000000153538	Ophiopogon japonicus	0	11254424|2774158	Ophiopogon japonicus|Ophiopogon japonicus	2	100506	Ophiopogon japonicus	0	NO
temp_npass_simple.txt	382	Laminaria digitata	Laminaria digitata	ncbi	80365	Laminaria digitata	0	Raw / Exact DB / Canonical match	7P6VS	Laminaria	11	EOL-000000091918	Laminaria digitata	0	5422479	Laminaria digitata	0	80365	Laminaria digitata	0	NO
temp_npass_simple.txt	383	Cacalia robusta	Cacalia robusta	ncbi	1500522	Hasteola robusta	1	Raw / Exact DB / Synonym match	3JVRZ	Hasteola robusta	1	EOL-000000246340	Hasteola robusta	6	3151875	Hasteola robusta	1	1500522	Hasteola robusta	1	NO
temp_npass_simple.txt	384	Eucalyptus regnans	Eucalyptus regnans	ncbi	87681	Eucalyptus regnans	0	Raw / Exact DB / Canonical match	3BQF9	Eucalyptus regnans	0	EOL-000000399251	Eucalyptus regnans	0	3176566	Eucalyptus regnans	0	87681	Eucalyptus regnans	0	NO
temp_npass_simple.txt	385	Siphocampylus macropodus	Siphocampylus macropodus	ncbi	673921	Siphocampylus macropodus	0	Raw / Exact DB / Canonical match	4XNS4	Siphocampylus macropodus	0	EOL-000000225477	Siphocampylus macropodus	0	3168781	Siphocampylus macropodus	0	673921	Siphocampylus macropodus	0	NO
temp_npass_simple.txt	386	Spondias mombin	Spondias mombin	ncbi	80338	Spondias mombin	0	Raw / Exact DB / Canonical match	4Z9VD	Spondias mombin	0	EOL-000000451247	Spondias mombin	0	3190593|8185571	Spondias mombin|Spondias mombin	2	80338	Spondias mombin	0	NO
temp_npass_simple.txt	387	Cribraria cancellata	Cribraria cancellata	ncbi	300239	Cribraria cancellata	0	Raw / Exact DB / Canonical match	6BGZJ	Cribraria cancellata	0	EOL-000000097177	Cribraria cancellata	0	5425868	Cribraria cancellata	0	300239	Cribraria cancellata	0	NO
temp_npass_simple.txt	388	Prorocentrum micans	Prorocentrum micans	ncbi	2945	Prorocentrum micans	0	Raw / Exact DB / Canonical match	622D3	Dinophyceae	14	EOL-000000026756	Prorocentrum micans	0	7775000	Prorocentrum micans	0	2945	Prorocentrum micans	0	NO
temp_npass_simple.txt	389	Corydalis meifolia	Corydalis meifolia	ncbi	3463	Corydalis	11	Recursive / Nearest match / Genus level	YPCQ	Corydalis meifolia	0	EOL-000000199234	Corydalis meifolia	0	7314782	Corydalis meifolia	0	3463	Corydalis	11	MAYBE
temp_npass_simple.txt	390	Curcuma xanthorrhiza	Curcuma xanthorrhiza	ncbi	136222	Curcuma xanthorrhiza	0	Raw / Exact DB / Canonical match	8VWLZ	Curcuma	11	EOL-000000144564	Curcuma	11	3990387	Curcuma xanthorrhiza	0	136222	Curcuma xanthorrhiza	0	NO
temp_npass_simple.txt	391	Isodon shikokiana var. occidentalis	Isodon shikokiana var. occidentalis	ncbi	425911	Isodon shikokianus var. occidentalis	20	Specific epithet corrected / Exact DB / Single match	5PJ29	Isodon shikokianus occidentalis	20	EOL-000000340206	Isodon shikokianus var. occidentalis Murata	20	7465873	Isodon shikokianus occidentalis	20	425911	Isodon shikokianus var. occidentalis	20	NO
temp_npass_simple.txt	392	Solanum berthaultii	Solanum berthaultii	ncbi	47970	Solanum berthaultii	0	Raw / Exact DB / Canonical match	4XZPL	Solanum berthaultii	0	EOL-000000316992	Solanum berthaultii	0	2929618	Solanum berthaultii	0	47970	Solanum berthaultii	0	NO
temp_npass_simple.txt	393	Carum carvi	Carum carvi	ncbi	48032	Carum carvi	0	Raw / Exact DB / Canonical match	RHGC	Carum carvi	0	EOL-000000276393	Carum carvi	0	3034714	Carum carvi	0	48032	Carum carvi	0	NO
temp_npass_simple.txt	394	Swertia purpurascens	Swertia purpurascens	ncbi	1205789|166614	Swertia teres|Swertia ciliata	8	Recursive / Multiple match	9KVPP	Swertia purpurascens	0	EOL-000000282349|EOL-000000282440	Swertia teres|Swertia ciliata	8	5596312|9650782	Swertia ciliata|Swertia teres	2	1205789|166614	Swertia teres|Swertia ciliata	8	YES
temp_npass_simple.txt	395	Choristoneura rosaceana	Choristoneura rosaceana	ncbi	27543	Choristoneura rosaceana	0	Raw / Exact DB / Canonical match	5YCYR|5YCYY|5YCZ9	Choristoneura rosaceana|Choristoneura rosaceana|Choristoneura rosaceana	2	EOL-000001705995|EOL-000002327697|EOL-000002328459	Choristoneura rosaceana|Choristoneura rosaceana|Choristoneura rosaceana	2	5102671	Choristoneura rosaceana	0	27543	Choristoneura rosaceana	0	NO
temp_npass_simple.txt	396	Deamia testudo	Deamia testudo	ncbi	1109431	Deamia testudo	0	Raw / Exact DB / Canonical match	6CFY9	Deamia testudo	0	EOL-000000219806	Cactaceae	12	3951581	Deamia testudo	0	1109431	Deamia testudo	0	NO
temp_npass_simple.txt	397	lignopsis spongiosum	lignopsis spongiosum	ncbi	86541	Briareidae	24	Specific epithet corrected / Recursive / Nearest match	6Q9DF	Lignopsis spongiosa	20	EOL-000000543138	Lignopsis spongiosa	20	2261410	Lignopsis spongiosa	20	86541	Briareidae	24	MAYBE
temp_npass_simple.txt	398	Gnaphalium declinatum	Gnaphalium declinatum	ncbi	984061	Gnaphalium declinatum	0	Raw / Exact DB / Canonical match	3GK43	Gnaphalium declinatum	0	EOL-000000271174	Gnaphalium declinatum	0	5390844	Gnaphalium declinatum	0	984061	Gnaphalium declinatum	0	NO
temp_npass_simple.txt	399	Goniothalamus donnaiensis	Goniothalamus donnaiensis	ncbi	261082	Goniothalamus	11	Recursive / Nearest match / Genus level	3GXR2	Goniothalamus donnaiensis	0	EOL-000000490882	Goniothalamus donnaiensis	0	3154499	Goniothalamus donnaiensis	0	261082	Goniothalamus	11	MAYBE
temp_npass_simple.txt	400	Aconitum sajanense	Aconitum sajanense	ncbi	1960961	Aconitum sajanense	0	Raw / Exact DB / Canonical match	9GNV	Aconitum sajanense	0	EOL-000000197431	Aconitum sajanense	0	7276646	Aconitum sajanense	0	1960961	Aconitum sajanense	0	NO
temp_npass_simple.txt	401	Aquilaria sinensis	Aquilaria sinensis	ncbi	210372	Aquilaria sinensis	0	Raw / Exact DB / Canonical match	FZN6	Aquilaria sinensis	0	EOL-000000416394	Aquilaria sinensis	0	5523984	Aquilaria sinensis	0	210372	Aquilaria sinensis	0	NO
temp_npass_simple.txt	402	Asterias japonica	Asterias japonica	ncbi	194597	Aphelasterias japonica	6	Recursive / Single match	FCDM	Aphelasterias japonica	1	EOL-000000570256	Aphelasterias japonica	6	2274330	Aphelasterias japonica	1	194597	Aphelasterias japonica	6	NO
temp_npass_simple.txt	403	Parastrephia lepidophylla	Parastrephia lepidophylla	ncbi	382035	Parastrephia lepidophylla	0	Raw / Exact DB / Canonical match	4DDR5	Parastrephia lepidophylla	0	EOL-000000271825	Parastrephia lepidophylla	0	3098753	Parastrephia lepidophylla	0	382035	Parastrephia lepidophylla	0	NO
temp_npass_simple.txt	404	Senecio integerrimus	Senecio integerrimus	ncbi	344069	Senecio integerrimus	0	Raw / Exact DB / Canonical match	4WLBZ	Senecio integerrimus	0	EOL-000000263663	Senecio integerrimus	0	3107969	Senecio integerrimus	0	344069	Senecio integerrimus	0	NO
temp_npass_simple.txt	405	Dalbergia ecastaphyllum	Dalbergia ecastaphyllum	ncbi	450024	Dalbergia ecastaphyllum	0	Raw / Exact DB / Canonical match	33YZ3	Dalbergia ecastaphyllum	0	EOL-000000469384	Dalbergia ecastaphyllum	0	2968593	Dalbergia ecastaphyllum	0	450024	Dalbergia ecastaphyllum	0	NO
temp_npass_simple.txt	406	Liabum floribundum	Liabum floribundum	ncbi	1227319	Liabum floribundum	0	Raw / Exact DB / Canonical match	72763	Liabum floribundum	0	EOL-000000271649	Liabum floribundum	0	4244543	Liabum floribundum	0	1227319	Liabum floribundum	0	NO
temp_npass_simple.txt	407	Helianthopsis utcubambensis	Helianthopsis utcubambensis	ncbi	1048896	Pappobolus	11	Recursive / Nearest match / Genus level	4CL4D	Pappobolus matthewsii	1	EOL-000000255584	Pappobolus matthewsii	6	3093658	Pappobolus matthewsii	1	1048896	Pappobolus	11	MAYBE
temp_npass_simple.txt	408	Aglaia meridionalis	Aglaia meridionalis	ncbi	306524	Aglaia meridionalis	0	Raw / Exact DB / Canonical match	663QN	Aglaia meridionalis	0	EOL-000000455415	Aglaia meridionalis	0	6469173	Aglaia meridionalis	0	306524	Aglaia meridionalis	0	NO
temp_npass_simple.txt	409	Pulicaria undulata	Pulicaria undulata	ncbi	119186	Francoeuria undulata	1	Raw / Exact DB / Synonym match	4QGFK	Pulicaria undulata	0	EOL-000000268647	Pulicaria undulata	0	3095567	Pulicaria undulata	0	119186	Francoeuria undulata	1	NO
temp_npass_simple.txt	410	Ferula galbaniflua	Ferula galbaniflua	ncbi	371349	Ferula gummosa	6	Recursive / Single match	6HRS8	Ferula gummosa	1	EOL-000000278098	Ferula gummosa	6	3034683	Ferula gummosa	1	371349	Ferula gummosa	6	NO
temp_npass_simple.txt	411	Solanum lycopersicum (tomato)	Solanum lycopersicum (tomato)	ncbi	4081	Solanum lycopersicum	30	Latin inflection corrected / Exact DB / Single match	4Y369	Solanum lycopersicum	30	EOL-000000316576	Solanum lycopersicum	30	2930137	Solanum lycopersicum	30	4081	Solanum lycopersicum	30	NO
temp_npass_simple.txt	412	Sporormiella vexans	Sporormiella vexans	ncbi	718248	Sporormiella vexans	0	Raw / Exact DB / Canonical match	6ZD8G	Sporormiella vexans	0	EOL-000002183150	Sporormiella vexans	0	2617978	Sporormiella vexans	0	718248	Sporormiella vexans	0	NO
temp_npass_simple.txt	413	Embelia ribes	Embelia ribes	ncbi	459629	Embelia ribes	0	Raw / Exact DB / Canonical match	39FQ4	Embelia ribes	0	EOL-000000329688	Embelia ribes	0	7330952	Embelia ribes	0	459629	Embelia ribes	0	NO
temp_npass_simple.txt	414	Hypocrea sp. BCC 14122	Hypocrea sp. BCC 14122	ncbi	5543	Trichoderma	40	Correction denied / Strain name involved / Nearest match	52PG	Hypocrea	40	EOL-000002224628	Hypocrea	40	2553183	Hypocrea	40	5543	Trichoderma	40	YES
temp_npass_simple.txt	415	Shorea disticha	Shorea disticha	ncbi	365545	Shorea disticha	0	Raw / Exact DB / Canonical match	6DFRF	Doona disticha	1	EOL-000000424075	Shorea disticha	0	4096825	Shorea disticha	0	365545	Shorea disticha	0	NO
temp_npass_simple.txt	416	Podocarpus mannii	Podocarpus mannii	ncbi	1030174	Afrocarpus mannii	6	Recursive / Single match	65FYT	Afrocarpus mannii	1	EOL-000000502793	Afrocarpus mannii	6	5792227	Afrocarpus mannii	1	1030174	Afrocarpus mannii	6	NO
temp_npass_simple.txt	417	Helichrysum splendidum	Helichrysum splendidum	ncbi	261804	Helichrysum splendidum	0	Raw / Exact DB / Canonical match	6LHK8	Helichrysum splendidum	0	EOL-000000229168	Helichrysum splendidum	0	3131768	Helichrysum splendidum	0	261804	Helichrysum splendidum	0	NO
temp_npass_simple.txt	418	Aria plicata	Aria plicata	ncbi	36601	Aria	11	Recursive / Nearest match / Genus level	32TC	Aria	11	EOL-000000446250	Aria	11	5370215	Aria plicata	0	36601	Aria	11	MAYBE
temp_npass_simple.txt	419	Leontice robustum	Leontice robustum	ncbi	48401	Caulophyllum robustum	6	Recursive / Single match	RXG5	Caulophyllum robustum	6	EOL-000000200582	Caulophyllum robustum	6	3981432	Caulophyllum robustum	1	48401	Caulophyllum robustum	6	NO
temp_npass_simple.txt	420	Senecio lydenburgensis	Senecio lydenburgensis	ncbi	1892283	Senecio lydenburgensis	0	Raw / Exact DB / Canonical match	4WLSM	Senecio lydenburgensis	0	EOL-000000264332	Senecio lydenburgensis	0	3106938	Senecio lydenburgensis	0	1892283	Senecio lydenburgensis	0	NO
temp_npass_simple.txt	421	Actinomadura atramentaria	Actinomadura atramentaria	ncbi	1990	Actinomadura atramentaria	0	Raw / Exact DB / Canonical match	64PTF	Actinomadura atramentaria	0	EOL-000000003373	Actinomadura atramentaria	0	3225478	Actinomadura atramentaria	0	1990	Actinomadura atramentaria	0	NO
temp_npass_simple.txt	422	Abuta panurensis	Abuta panurensis	ncbi	341012	Abuta	11	Recursive / Nearest match / Genus level	8MVP	Abuta panurensis	0	EOL-000000200244	Abuta panurensis	0	3830279	Abuta panurensis	0	341012	Abuta	11	MAYBE
temp_npass_simple.txt	423	Parsonsia heterophylla	Parsonsia heterophylla	ncbi	69387	Parsonsia heterophylla	0	Raw / Exact DB / Canonical match	4DTD9	Parsonsia heterophylla	0	EOL-000000284731	Parsonsia heterophylla	0	3619997	Parsonsia heterophylla	0	69387	Parsonsia heterophylla	0	NO
temp_npass_simple.txt	424	Calea peckii	Calea peckii	ncbi	183008	Calea	11	Recursive / Nearest match / Genus level	PJ58	Calea trichotoma	1	EOL-000000248753	Calea trichotoma	6	3147669	Calea trichotoma	1	183008	Calea	11	MAYBE
temp_npass_simple.txt	425	Tanacetum microphyllum	Tanacetum microphyllum	ncbi	127997	Vogtia microphylla	1	Raw / Exact DB / Synonym match	5BP48	Vogtia microphylla	1	EOL-000000251363	Tanacetum microphyllum	0	9295148	Vogtia microphylla	1	127997	Vogtia microphylla	1	NO
temp_npass_simple.txt	426	Asterias tenuispina	Asterias tenuispina	ncbi	72676	Coscinasterias tenuispina	6	Recursive / Single match	YTBN	Coscinasterias tenuispina	1	EOL-000000570133	Coscinasterias tenuispina	6	2273832	Coscinasterias tenuispina	1	72676	Coscinasterias tenuispina	6	NO
temp_npass_simple.txt	427	Catharanthus roseus	Catharanthus roseus	ncbi	4058	Catharanthus roseus	0	Raw / Exact DB / Canonical match	RTT8	Catharanthus roseus	0	EOL-000000285583	Catharanthus roseus	0	3169830	Catharanthus roseus	0	4058	Catharanthus roseus	0	NO
temp_npass_simple.txt	428	Ostrea chilensis	Ostrea chilensis	ncbi	74433	Ostrea chilensis	0	Raw / Exact DB / Canonical match	75D5D	Ostrea chilensis	0	EOL-000000826412	Ostrea chilensis	0	10173892|4373340	Ostrea chilensis|Ostrea chilensis	2	74433	Ostrea chilensis	0	NO
temp_npass_simple.txt	429	Liparis nakaharai	Liparis nakaharai	ncbi	78793	Liparis	11	Recursive / Nearest match / Genus level	3V9QY	Liparis nakaharae	6	EOL-000000163585	Liparis nakaharae	6	5323269	Liparis nakaharae	1	78793	Liparis	11	MAYBE
temp_npass_simple.txt	430	Cortinarius violaceus	Cortinarius violaceus	ncbi	47334	Cortinarius violaceus	0	Raw / Exact DB / Canonical match	YMZZ	Cortinarius violaceus	0	EOL-000002293922	Cortinarius violaceus	0	2529040	Cortinarius violaceus	0	47334	Cortinarius violaceus	0	NO
temp_npass_simple.txt	431	Raoulia australis	Raoulia australis	ncbi	857097	Raoulia australis	0	Raw / Exact DB / Canonical match	4RJBX	Raoulia australis	0	EOL-000000265132	Raoulia australis	0	5402431	Raoulia australis	0	857097	Raoulia australis	0	NO
temp_npass_simple.txt	432	Parmelia quercina	Parmelia quercina	ncbi	286349	Parmelina quercina	6	Recursive / Single match	6TRDJ	Parmelina quercina	1	EOL-000002249240	Parmelina quercina	6	6607865	Parmelina quercina	1	286349	Parmelina quercina	6	NO
temp_npass_simple.txt	433	Eria yunnanensis	Eria yunnanensis	ncbi	1097227	Pinalia	11	Recursive / Nearest match / Genus level	4HXV2	Pinalia yunnanensis	1	EOL-000000160912	Pinalia yunnanensis	6	6315378	Pinalia yunnanensis	1	1097227	Pinalia	11	MAYBE
temp_npass_simple.txt	434	Manilkara bidentata	Manilkara bidentata	ncbi	597317	Manilkara bidentata	0	Raw / Exact DB / Canonical match	6R6H5	Manilkara bidentata	0	EOL-000000334319	Manilkara bidentata	0	2885366	Manilkara bidentata	0	597317	Manilkara bidentata	0	NO
temp_npass_simple.txt	435	Mythimna loreyi	Mythimna loreyi	ncbi	667449	Mythimna loreyi	0	Raw / Exact DB / Canonical match	94472	Leucania loreyi	6	EOL-000001788118|EOL-000001792096	Leucania|Mythimna	11	5772222	Leucania loreyi	1	667449	Mythimna loreyi	0	NO
temp_npass_simple.txt	436	Vitex quinata	Vitex quinata	ncbi	167923	Vitex quinata	0	Raw / Exact DB / Canonical match	5BLBK	Vitex quinata	0	EOL-000000349073	Vitex quinata	0	8276186	Vitex quinata	0	167923	Vitex quinata	0	NO
temp_npass_simple.txt	437	Eucomis comosa	Eucomis comosa	ncbi	81748	Eucomis	11	Recursive / Nearest match / Genus level	6GTJP	Eucomis comosa	0	EOL-000000153618	Eucomis comosa	0	2775144	Eucomis comosa	0	81748	Eucomis	11	MAYBE
temp_npass_simple.txt	438	Allium wallichii	Allium wallichii	ncbi	105311	Allium wallichii	0	Raw / Exact DB / Canonical match	5TWWH	Allium wallichii	0	EOL-000000192750	Allium wallichii	0	2856054	Allium wallichii	0	105311	Allium wallichii	0	NO
temp_npass_simple.txt	439	Haplophyllum latifolium	Haplophyllum latifolium	ncbi	452777	Haplophyllum latifolium	0	Raw / Exact DB / Canonical match	3JNWF	Haplophyllum latifolium	0	EOL-000000457548	Haplophyllum latifolium	0	8076456	Haplophyllum latifolium	0	452777	Haplophyllum latifolium	0	NO
temp_npass_simple.txt	440	Streptomyces sp. HKI0595	Streptomyces sp. HKI0595	ncbi	1883	Streptomyces	40	Correction denied / Strain name involved / Nearest match	7P7F	Streptomyces	40	EOL-000000004171|EOL-000000004950|EOL-000000004744|EOL-000000005167|EOL-000000004531|EOL-000000005209|EOL-000000005200|EOL-000000005193|EOL-000000005168|EOL-000000005171|EOL-000000005204|EOL-000000005186|EOL-000000005178|EOL-000000005182	Streptomyces|Streptomyces|Streptomyces|Streptomyces|Streptomyces|Streptomyces|Streptomyces|Streptomyces|Streptomyces|Streptomyces|Streptomyces|Streptomyces|Streptomyces|Streptomyces	40	2584528	Streptomyces	40	1883	Streptomyces	40	YES
temp_npass_simple.txt	441	Parmelia furfuracea	Parmelia furfuracea	ncbi	136282	Pseudevernia furfuracea	6	Recursive / Single match	4NN5H	Pseudevernia furfuracea	1	EOL-000002250867	Pseudevernia furfuracea	6	6339654	Pseudevernia furfuracea furfuracea	1	136282	Pseudevernia furfuracea	6	NO
temp_npass_simple.txt	442	Broussonetia kazinoki	Broussonetia kazinoki	ncbi	66380	Broussonetia kazinoki	0	Raw / Exact DB / Canonical match	5WR98	Broussonetia kazinoki	0	EOL-000000439539	Broussonetia kazinoki	0	6358484	Broussonetia kazinoki	0	66380	Broussonetia kazinoki	0	NO
temp_npass_simple.txt	443	Sargassum hemiphyllum	Sargassum hemiphyllum	ncbi	127544	Sargassum hemiphyllum	0	Raw / Exact DB / Canonical match	7PYQ2	Sargassum	11	EOL-000000092209	Sargassum hemiphyllum	0	3196932	Sargassum hemiphyllum	0	127544	Sargassum hemiphyllum	0	NO
temp_npass_simple.txt	444	Eucalyptus maideni	Eucalyptus maideni	ncbi	183835	Eucalyptus globulus subsp. maidenii	32	Generic epithet corrected / Exact DB / Single match	5H7M7	Eucalyptus globulus maidenii	32	EOL-000000399214	Eucalyptus globulus subsp. maidenii (F. M체ll.) Kirkpatrick	34	3176459	Eucalyptus globulus maidenii	32	183835	Eucalyptus globulus subsp. maidenii	32	NO
temp_npass_simple.txt	445	Dahlstedtia pinnata	Dahlstedtia pinnata	ncbi	62116	Dahlstedtia pinnata	0	Raw / Exact DB / Canonical match	33YJR	Dahlstedtia pinnata	0	EOL-000000468486	Dahlstedtia pinnata	0	2960230	Dahlstedtia pinnata	0	62116	Dahlstedtia pinnata	0	NO
temp_npass_simple.txt	446	Euphrasia stricta	Euphrasia stricta	ncbi	374709	Euphrasia stricta	0	Raw / Exact DB / Canonical match	6HCCK	Euphrasia stricta	0	EOL-000000338568	Euphrasia stricta	0	3171980	Euphrasia stricta	0	374709	Euphrasia stricta	0	NO
temp_npass_simple.txt	447	Scopolia japonica	Scopolia japonica	ncbi	221162	Scopolia japonica	0	Raw / Exact DB / Canonical match	4VVPH	Scopolia japonica	0	EOL-000000318074	Scopolia japonica	0	7299219	Scopolia japonica	0	221162	Scopolia japonica	0	NO
temp_npass_simple.txt	448	Lycopodium fawcettii	Lycopodium fawcettii	ncbi	455304	Diphasiastrum	11	Recursive / Nearest match / Genus level	B9DR8	Diphasiastrum fawcettii	1	EOL-000000504609	Diphasiastrum fawcettii	6	3991275	Diphasiastrum fawcettii	1	455304	Diphasiastrum	11	MAYBE
temp_npass_simple.txt	449	Neoscopelus microchir	Neoscopelus microchir	ncbi	143321	Neoscopelus microchir	0	Raw / Exact DB / Canonical match	46SS4	Neoscopelus microchir	0	EOL-000000581428	Neoscopelus microchir	0	5213280	Neoscopelus microchir	0	143321	Neoscopelus microchir	0	NO
temp_npass_simple.txt	450	Ludwigia octovalvis	Ludwigia octovalvis	ncbi	883788	Ludwigia octovalvis	0	Raw / Exact DB / Canonical match	3WDCQ	Ludwigia octovalvis	0	EOL-000000413842	Ludwigia octovalvis	0	5420987	Ludwigia octovalvis	0	883788	Ludwigia octovalvis	0	NO
temp_npass_simple.txt	451	Peucedanum praeruptorum	Peucedanum praeruptorum	ncbi	312531	Kitagawia praeruptora	1	Raw / Exact DB / Synonym match	3R8S3	Kitagawia praeruptora	1	EOL-000000279258	Kitagawia praeruptora	6	9627874	Kitagawia praeruptora	1	312531	Kitagawia praeruptora	1	NO
temp_npass_simple.txt	452	Thonningia sanguinea	Thonningia sanguinea	ncbi	1618145	Thonningia sanguinea	0	Raw / Exact DB / Canonical match	56JWY	Thonningia sanguinea	0	EOL-000000223652	Thonningia sanguinea	0	4195269	Thonningia sanguinea	0	1618145	Thonningia sanguinea	0	NO
temp_npass_simple.txt	453	Diospyros ismailii	Diospyros ismailii	ncbi	13492	Diospyros	11	Recursive / Nearest match / Genus level	6D8YZ	Diospyros ismailii	0	EOL-000000319398	Diospyros ismailii	0	4071444	Diospyros ismailii	0	13492	Diospyros	11	MAYBE
temp_npass_simple.txt	454	A new engineered strain of Saccharomyces cerevisiae [n.a.]	A new engineered strain of Saccharomyces cerevisiae [n. a. ]	ncbi			1000	Unmapped			1000			1000			1000			1000	YES
temp_npass_simple.txt	455	Prunus japonica	Prunus japonica	ncbi	97319	Prunus japonica	0	Raw / Exact DB / Canonical match	6VZQX	Prunus japonica	0	EOL-000000440627	Prunus japonica	0	3020565|8142316	Prunus japonica|Prunus japonica	2	97319	Prunus japonica	0	NO
temp_npass_simple.txt	456	Schisandra arisanensis	Schisandra arisanensis	ncbi	453241	Schisandra arisanensis	0	Raw / Exact DB / Canonical match	4V8HV	Schisandra arisanensis	0	EOL-000000489113	Schisandra arisanensis	0	7335140	Schisandra arisanensis	0	453241	Schisandra arisanensis	0	NO
temp_npass_simple.txt	457	Murex brandaris	Murex brandaris	ncbi	179646	Bolinus brandaris	1	Raw / Exact DB / Synonym match	MDDG	Bolinus brandaris	1	EOL-000000783004	Bolinus brandaris	6	4366020	Bolinus brandaris	1	179646	Bolinus brandaris	1	NO
temp_npass_simple.txt	458	Cynanchum wilfordii	Cynanchum wilfordii	ncbi	228709	Cynanchum wilfordii	0	Raw / Exact DB / Canonical match	3399P	Cynanchum wilfordii	0	EOL-000000286951	Cynanchum wilfordii	0	5829340	Cynanchum wilfordii	0	228709	Cynanchum wilfordii	0	NO
temp_npass_simple.txt	459	Melaleuca viridiflora	Melaleuca viridiflora	ncbi	106062	Melaleuca viridiflora	0	Raw / Exact DB / Canonical match	3Z46T	Melaleuca viridiflora	0	EOL-000000399460	Melaleuca viridiflora	0	5416109	Melaleuca viridiflora	0	106062	Melaleuca viridiflora	0	NO
temp_npass_simple.txt	460	Poria juniperina	Poria juniperina	ncbi	167346	Fomitiporia	11	Recursive / Nearest match / Genus level	6JCMK	Fomitiporia juniperina	1	EOL-000002268014	Fomitiporia juniperina	6	7887300	Fomitiporia juniperina	1	167346	Fomitiporia	11	MAYBE
temp_npass_simple.txt	461	Pausinystalia pachyceras	Pausinystalia pachyceras	ncbi	170031	Corynanthe pachyceras	6	Recursive / Single match	YQLJ	Corynanthe pachyceras	1	EOL-000000295328	Corynanthe pachyceras	6	2901474	Corynanthe pachyceras	1	170031	Corynanthe pachyceras	6	NO
temp_npass_simple.txt	462	Penicillium camemberti	Penicillium camemberti	ncbi	5075	Penicillium camemberti	0	Raw / Exact DB / Canonical match	76HTJ	Penicillium camemberti	0	EOL-000002243405	Penicillium camemberti	0	2597624	Penicillium camemberti	0	5075	Penicillium camemberti	0	NO
temp_npass_simple.txt	463	Anacardium spondias	Anacardium spondias	ncbi	171928	Anacardium	100	Unmapped / partial match (most likely genus level)	62BXK	Anacardium	100	EOL-000000451793	Anacardium	100	5421367	Anacardium	100	171928	Anacardium	100	YES
temp_npass_simple.txt	464	Vangueria tomentosa	Vangueria tomentosa	ncbi	164485	Vangueria infausta	1	Raw / Exact DB / Synonym match	7FF6Y	Vangueria infausta	6	EOL-000000291317	Vangueria infausta	6	7663752	Vangueria tomentosa	0	164485	Vangueria infausta	1	NO
temp_npass_simple.txt	465	Cornus mas	Cornus mas	ncbi	4285	Cornus mas	0	Raw / Exact DB / Canonical match	YGL2	Cornus mas	0	EOL-000000369025	Cornus mas	0	3082263	Cornus mas	0	4285	Cornus mas	0	NO
temp_npass_simple.txt	466	Streptomyces sp. DSM 14996	Streptomyces sp. DSM 14996	ncbi	1883	Streptomyces	40	Correction denied / Strain name involved / Nearest match	7P7F	Streptomyces	40	EOL-000000004171|EOL-000000004950|EOL-000000004744|EOL-000000005167|EOL-000000004531|EOL-000000005209|EOL-000000005200|EOL-000000005193|EOL-000000005168|EOL-000000005171|EOL-000000005204|EOL-000000005186|EOL-000000005178|EOL-000000005182	Streptomyces|Streptomyces|Streptomyces|Streptomyces|Streptomyces|Streptomyces|Streptomyces|Streptomyces|Streptomyces|Streptomyces|Streptomyces|Streptomyces|Streptomyces|Streptomyces	40	2584528	Streptomyces	40	1883	Streptomyces	40	YES
temp_npass_simple.txt	467	Campylospermum flavum	Campylospermum flavum	ncbi	1321791	Campylospermum flavum	0	Raw / Exact DB / Canonical match	QHTS	Campylospermum flavum	0	EOL-000000375445	Campylospermum flavum	0	5552819	Campylospermum flavum	0	1321791	Campylospermum flavum	0	NO
temp_npass_simple.txt	468	Melianthus major	Melianthus major	ncbi	85230	Melianthus major	0	Raw / Exact DB / Canonical match	6R97Z	Melianthus major	0	EOL-000000424629	Melianthus major	0	3845298	Melianthus major	0	85230	Melianthus major	0	NO
temp_npass_simple.txt	469	Cestrum pallidissimum	Cestrum pallidissimum	ncbi	103474	Cestrum	11	Recursive / Nearest match / Genus level	3LBQ	Cestrum	11	EOL-000000318471	Cestrum	11	3801970	Cestrum pallidissimum	0	103474	Cestrum	11	MAYBE
temp_npass_simple.txt	470	Ecteinascidia turbinata	Ecteinascidia turbinata	ncbi	284476	Ecteinascidia turbinata	0	Raw / Exact DB / Canonical match	38PCQ	Ecteinascidia turbinata	0	EOL-000000701926	Ecteinascidia turbinata	0	2330725	Ecteinascidia turbinata	0	284476	Ecteinascidia turbinata	0	NO
temp_npass_simple.txt	471	Virola venosa	Virola venosa	ncbi	224865	Virola	11	Recursive / Nearest match / Genus level	5BK6B	Virola venosa	0	EOL-000000492804	Virola venosa	0	7333745	Virola venosa	0	224865	Virola	11	MAYBE
temp_npass_simple.txt	472	Anabaena sp.	Anabaena sp.	ncbi	1167	Anabaena sp.	0	Raw / Exact DB / Canonical match	62C8H	Anabaena	3	EOL-000000000785	Anabaena	3	8855997	Anabaena	3	1167	Anabaena sp.	0	NO
temp_npass_simple.txt	473	marine sp.	marine sp.	ncbi			1000	Unmapped			1000			1000			1000			1000	YES
temp_npass_simple.txt	474	Fragaria ananassa	Fragaria ananassa	ncbi	3747	Fragaria x ananassa	1	Raw / Exact DB / Synonym match	8V8CQ	Fragaria ananassa	0	EOL-000000441193	Fragaria ananassa	0	3029912	Fragaria ananassa	0	3747	Fragaria x ananassa	1	NO
temp_npass_simple.txt	475	Dioscorea prazeri	Dioscorea prazeri	ncbi	323674	Dioscorea prazeri	0	Raw / Exact DB / Canonical match	36D5J	Dioscorea prazeri	0	EOL-000000148191	Dioscorea prazeri	0	2755738	Dioscorea prazeri	0	323674	Dioscorea prazeri	0	NO
temp_npass_simple.txt	476	Languas speciosa	Languas speciosa	ncbi	97723	Alpinia zerumbet	6	Recursive / Single match	C6ZV	Alpinia zerumbet	1	EOL-000000145469	Alpinia zerumbet	6	5301979	Alpinia zerumbet	1	97723	Alpinia zerumbet	6	NO
temp_npass_simple.txt	477	Plocamium hamatum	Plocamium hamatum	ncbi	321256	Plocamium hamatum	0	Raw / Exact DB / Canonical match	63NY6	Plocamium	11	EOL-000000099137	Plocamium hamatum	0	5278568	Plocamium hamatum	0	321256	Plocamium hamatum	0	NO
temp_npass_simple.txt	478	Goniothalamus amuyon	Goniothalamus amuyon	ncbi	1602035	Goniothalamus amuyon	0	Raw / Exact DB / Canonical match	3GXPS	Goniothalamus amuyon	0	EOL-000000490928	Goniothalamus amuyon	0	3154609	Goniothalamus amuyon	0	1602035	Goniothalamus amuyon	0	NO
temp_npass_simple.txt	479	Adenanthera pavonina	Adenanthera pavonina	ncbi	3811	Adenanthera pavonina	0	Raw / Exact DB / Canonical match	9YYL	Adenanthera pavonina	0	EOL-000000473948	Adenanthera pavonina	0	2951846	Adenanthera pavonina	0	3811	Adenanthera pavonina	0	NO
temp_npass_simple.txt	480	Marchantia paleacea	Marchantia paleacea	ncbi	56867	Marchantia paleacea	0	Raw / Exact DB / Canonical match	3Y2XC	Marchantia paleacea	0	EOL-000000540452	Marchantia paleacea	0	2688573	Marchantia paleacea	0	56867	Marchantia paleacea	0	NO
temp_npass_simple.txt	481	Glaucium vitellinum	Glaucium vitellinum	ncbi	56852	Glaucium	11	Recursive / Nearest match / Genus level	3G687	Glaucium vitellinum	0	EOL-000000199787	Glaucium oxylobum subsp. oxylobum	6	7315005	Glaucium oxylobum oxylobum	1	56852	Glaucium	11	MAYBE
temp_npass_simple.txt	482	Acacia trineura	Acacia trineura	ncbi	1378425	Acacia trineura	0	Raw / Exact DB / Canonical match	8Q7L	Acacia trineura	0	EOL-000000478336	Acacia trineura	0	2979209	Acacia trineura	0	1378425	Acacia trineura	0	NO
temp_npass_simple.txt	483	Magnolia coco	Magnolia coco	ncbi	85854	Magnolia coco	0	Raw / Exact DB / Canonical match	3XH7X	Magnolia coco	0	EOL-000000489341	Magnolia coco	0	3153695	Magnolia coco	0	85854	Magnolia coco	0	NO
temp_npass_simple.txt	484	Hexagonia apiaria	Hexagonia apiaria	ncbi	252826	Hexagonia apiaria	0	Raw / Exact DB / Canonical match	57WY3	Trametes apiaria	1	EOL-000002271603	Trametes apiaria	6	9604029	Hexagonia apiaria	0	252826	Hexagonia apiaria	0	NO
temp_npass_simple.txt	485	Calycocorsus stipitatus	Calycocorsus stipitatus	ncbi	519273	Willemetia stipitata	10	Recursive / Nearest match / Species level	5LSKP	Willemetia stipitata stipitata	1	EOL-000000253034	Willemetia stipitata subsp. stipitata	6	7222217	Willemetia stipitata stipitata	1	519273	Willemetia stipitata	10	NO
temp_npass_simple.txt	486	Albizia zygia	Albizia zygia	ncbi	1179219	Albizia zygia	0	Raw / Exact DB / Canonical match	65W69	Albizia zygia	0	EOL-000000465001	Albizia zygia	0	2973160	Albizia zygia	0	1179219	Albizia zygia	0	NO
temp_npass_simple.txt	487	Mesembryanthemum expansum	Mesembryanthemum expansum	ncbi	359632	Mesembryanthemum expansum	0	Raw / Exact DB / Canonical match	3ZYLL	Mesembryanthemum expansum	0	EOL-000000218385	Mesembryanthemum expansum	0	8367102	Mesembryanthemum expansum	0	359632	Mesembryanthemum expansum	0	NO
temp_npass_simple.txt	488	Eunicea pinta	Eunicea pinta	ncbi	2734872	Eunicea pinta	0	Raw / Exact DB / Canonical match	6GXZ3	Eunicea pinta	0	EOL-000000544848	Eunicea pinta	0	5184905	Eunicea pinta	0	2734872	Eunicea pinta	0	NO
temp_npass_simple.txt	489	Carteriospongia sp.	Carteriospongia sp.	ncbi	593583	Carteriospongia	3	Simple corrected / Exact DB / Canonical match	84S6B	Phyllospongia	4	EOL-000000565172	Carteriospongia	3	2238018	Phyllospongia	4	593583	Carteriospongia	3	NO
temp_npass_simple.txt	490	Monochaetia dimorphospora	Monochaetia dimorphospora	ncbi	1835169	Monochaetia dimorphospora	0	Raw / Exact DB / Canonical match	73NCV	Monochaetia dimorphospora	0	EOL-000002238182	Monochaetia dimorphospora	0	5254424	Monochaetia dimorphospora	0	1835169	Monochaetia dimorphospora	0	NO
temp_npass_simple.txt	491	Didemnum voeltzkowi	Didemnum voeltzkowi	ncbi	322851	Lissoclinum timorense	6	Recursive / Single match	3VF6B	Lissoclinum timorense	1	EOL-000000701258	Lissoclinum timorense	6	2329839	Lissoclinum timorense	1	322851	Lissoclinum timorense	6	NO
temp_npass_simple.txt	492	Flos lonicerae	Flos lonicerae	ncbi	49606	Lonicera	30	Latin inflection corrected / Exact DB / Single match	5GFJ	Lonicera	30	EOL-000000307538	Lonicera	30	2888645	Lonicera	30	49606	Lonicera	30	NO
temp_npass_simple.txt	493	Vigna radiata	Vigna radiata	ncbi	157791	Vigna radiata	0	Raw / Exact DB / Canonical match	5BDSS	Vigna radiata	0	EOL-000000473536	Vigna radiata	0	2982380	Vigna radiata	0	157791	Vigna radiata	0	NO
temp_npass_simple.txt	494	Brevoortia tyrannus	Brevoortia tyrannus	ncbi	224708	Brevoortia tyrannus	0	Raw / Exact DB / Canonical match	5WQZY	Brevoortia tyrannus	0	EOL-000000606571	Brevoortia tyrannus	0	5214544	Brevoortia tyrannus	0	224708	Brevoortia tyrannus	0	NO
temp_npass_simple.txt	495	Lobelia fistulosa	Lobelia fistulosa	ncbi	368686	Lobelia fistulosa	0	Raw / Exact DB / Canonical match	3VRPH	Lobelia fistulosa	0	EOL-000000226653	Lobelia fistulosa	0	5408693	Lobelia fistulosa	0	368686	Lobelia fistulosa	0	NO
temp_npass_simple.txt	496	Toxicodendron pubescens	Toxicodendron pubescens	ncbi	690247	Toxicodendron pubescens	0	Raw / Exact DB / Canonical match	57LHL	Toxicodendron pubescens	0	EOL-000000451037	Toxicodendron pubescens	0	3190629	Toxicodendron pubescens	0	690247	Toxicodendron pubescens	0	NO
temp_npass_simple.txt	497	Escherichia coli TS-9 [pntAB sthA]	Escherichia coli TS-9 [pntAB sthA]	ncbi	562	Escherichia coli	40	Correction denied / Strain name involved / Nearest match	3BGTD	Escherichia coli	40	EOL-000000020206	Escherichia coli	40	11286021	Escherichia coli	40	562	Escherichia coli	40	YES
temp_npass_simple.txt	498	Perna canaliculus	Perna canaliculus	ncbi	38949	Perna canaliculus	0	Raw / Exact DB / Canonical match	4F6T5	Perna canaliculus	0	EOL-000000826944	Perna canaliculus	0	5729679	Perna canaliculus	0	38949	Perna canaliculus	0	NO
temp_npass_simple.txt	499	Physarum rigidum	Physarum rigidum	ncbi	385469	Physarum rigidum	0	Raw / Exact DB / Canonical match	4HGDM	Physarum rigidum	0	EOL-000000096535	Physarum rigidum	0	3214602	Physarum rigidum	0	385469	Physarum rigidum	0	NO
temp_npass_simple.txt	500	Quararibea funebris	Quararibea funebris	ncbi	2926325	Quararibea funebris	0	Raw / Exact DB / Canonical match	4QZXP	Quararibea funebris	0	EOL-000000422746	Quararibea funebris	0	7296133	Quararibea funebris	0	2926325	Quararibea funebris	0	NO
temp_npass_simple.txt	501	Libanothamnus spectabilis	Libanothamnus spectabilis	ncbi	1873686	Espeletia spectabilis	1	Raw / Exact DB / Synonym match	3BJ6W	Espeletia spectabilis	1	EOL-000000268226	Libanothamnus spectabilis	0	3091946	Espeletia spectabilis	1	1873686	Espeletia spectabilis	1	NO
temp_npass_simple.txt	502	Uvaria tanzaniae	Uvaria tanzaniae	ncbi	2695412	Uvaria tanzaniae	0	Raw / Exact DB / Canonical match	7F6BP	Uvaria tanzaniae	0	EOL-000000492374	Uvaria tanzaniae	0	3154282	Uvaria tanzaniae	0	2695412	Uvaria tanzaniae	0	NO
temp_npass_simple.txt	503	Bursatella leachi	Bursatella leachi	ncbi	6508	Bursatella leachii	6	Recursive / Single match	7QHBL	Bursatella leachii	1	EOL-000000748452	Bursatella leachii	6	9680062	Bursatella leachii	1	6508	Bursatella leachii	6	NO
temp_npass_simple.txt	504	Gray cyanobacterium	Gray cyanobacterium	ncbi			1000	Unmapped			1000			1000			1000			1000	YES
temp_npass_simple.txt	505	Trichosanthes kirilowii	Trichosanthes kirilowii	ncbi	3677	Trichosanthes kirilowii	0	Raw / Exact DB / Canonical match	58JN9	Trichosanthes kirilowii	0	EOL-000000432230	Trichosanthes kirilowii	0	3624240	Trichosanthes kirilowii	0	3677	Trichosanthes kirilowii	0	NO
temp_npass_simple.txt	506	Cucumis angolensis	Cucumis angolensis	ncbi	217630	Cucumis sagittatus	6	Recursive / Single match	329VT	Cucumis sagittatus	1	EOL-000000431847	Cucumis sagittatus	6	3624458	Cucumis sagittatus	1	217630	Cucumis sagittatus	6	NO
temp_npass_simple.txt	507	Geigeria filifolia	Geigeria filifolia	ncbi	56528	Geigeria ornativa	10	Recursive / Nearest match / Species level	5P4G2	Geigeria ornativa filifolia	1	EOL-000000260359	Geigeria ornativa var. filifolia (Mattf.) S. Ortiz & Rodr. Oubi챰a	6	4228555	Geigeria ornativa filifolia	1	56528	Geigeria ornativa	10	NO
temp_npass_simple.txt	508	Wigandia urens var. caracasana	Wigandia urens var. caracasana	ncbi	79408	Wigandia urens var. caracasana	0	Raw / Exact DB / Canonical match	5BYPS	Wigandia urens	4	EOL-000000311063	Wigandia urens	6	2928366	Wigandia urens	4	79408	Wigandia urens var. caracasana	0	NO
temp_npass_simple.txt	509	Aspergillus porosus	Aspergillus porosus	ncbi	1924929	Aspergillus porosus	0	Raw / Exact DB / Canonical match	HC9S	Aspergillus porosus	0	EOL-000002243978	Aspergillus	11	10822707	Aspergillus porosus	0	1924929	Aspergillus porosus	0	NO
temp_npass_simple.txt	510	Neorhodomela larix	Neorhodomela larix	ncbi	159598	Neorhodomela larix	0	Raw / Exact DB / Canonical match	63FC9	Neorhodomela	11	EOL-000000101189	Neorhodomela larix	0	2659770	Neorhodomela larix	0	159598	Neorhodomela larix	0	NO
temp_npass_simple.txt	511	Spongia agaricina	Spongia agaricina	ncbi	121490	Spongia agaricina	0	Raw / Exact DB / Canonical match	6ZBZS	Spongia agaricina	0	EOL-000000564765	Spongia (Spongia)	1	2238119	Spongia agaricina	0	121490	Spongia agaricina	0	NO
temp_npass_simple.txt	512	Campanula choziatowskyi	Campanula choziatowskyi	ncbi	1241029	Campanula bayerniana	6	Recursive / Single match	5X8RJ	Campanula bayerniana	1	EOL-000000227964	Campanula bayerniana	6	5411780	Campanula bayerniana	1	1241029	Campanula bayerniana	6	NO
temp_npass_simple.txt	513	0stoc sp. FSN	0stoc sp. FSN	ncbi			1000	Unmapped			1000			1000			1000			1000	YES
temp_npass_simple.txt	514	Pseudocyclosorus subochthodes	Pseudocyclosorus subochthodes	ncbi	1132564	Pseudocyclosorus subochthodes	0	Raw / Exact DB / Canonical match	BB8ZN	Pseudocyclosorus subochthodes	0	EOL-000000515893	Pseudocyclosorus subochthodes	0	4082221	Pseudocyclosorus subochthodes	0	1132564	Pseudocyclosorus subochthodes	0	NO
temp_npass_simple.txt	515	Asphodeline lutea	Asphodeline lutea	ncbi	49696	Asphodeline lutea	0	Raw / Exact DB / Canonical match	5W5MB	Asphodeline lutea	0	EOL-000000157636	Asphodeline lutea	0	2777134	Asphodeline lutea	0	49696	Asphodeline lutea	0	NO
temp_npass_simple.txt	516	balantiopsis cancellata	balantiopsis cancellata	ncbi	255999	Balantiopsis cancellata	0	Raw / Exact DB / Canonical match	KGBQ	Balantiopsis cancellata	0	EOL-000000537583	Balantiopsis cancellata	0	7764837	Balantiopsis cancellata	0	255999	Balantiopsis cancellata	0	NO
temp_npass_simple.txt	517	Sinularia capillosa	Sinularia capillosa	ncbi	668396	Sinularia capillosa	0	Raw / Exact DB / Canonical match	9J7ZY	Sclerophytum capillosum	1	EOL-000000542032	Sinularia capillosa	0	2262631	Sinularia capillosa	0	668396	Sinularia capillosa	0	NO
temp_npass_simple.txt	518	Elatophilus hebraicus	Elatophilus hebraicus	ncbi	528060	Elatophilus	11	Recursive / Nearest match / Genus level	62QCP	Elatophilus	11	EOL-000001914639	Elatophilus	11	4487191	Elatophilus hebraicus	0	528060	Elatophilus	11	MAYBE
temp_npass_simple.txt	519	Semen astragali complanati	Semen astragali complanati	ncbi	47064	Phyllolobium chinense	30	Latin inflection corrected / Exact DB / Single match	9DHKC	Phyllolobium chinense	30	EOL-000000488517	Phyllolobium chinense	34	2938179	Phyllolobium chinense	30	47064	Phyllolobium chinense	30	NO
temp_npass_simple.txt	520	Senecio othonniformis	Senecio othonniformis	ncbi	1896791	Senecio ruwenzoriensis	6	Recursive / Single match	4WMXY	Senecio ruwenzoriensis	1	EOL-000000264033	Senecio ruwenzoriensis	6	3107757	Senecio ruwenzoriensis	1	1896791	Senecio ruwenzoriensis	6	NO
temp_npass_simple.txt	521	Strongylodesma algoaensis	Strongylodesma algoaensis	ncbi	81541	Latrunculiidae	12	Recursive / Nearest match / Family level	534PV	Strongylodesma algoaensis	0	EOL-000000559078	Strongylodesma algoaensis	0	2240947	Strongylodesma algoaensis	0	81541	Latrunculiidae	12	MAYBE
temp_npass_simple.txt	522	Zanthoxylum rigidifolium	Zanthoxylum rigidifolium	ncbi	67937	Zanthoxylum	11	Recursive / Nearest match / Genus level	7L7W7	Zanthoxylum rigidum rigidum	1	EOL-000000456963	Zanthoxylum rigidum subsp. rigidum	6	9690785	Zanthoxylum rigidum rigidum	1	67937	Zanthoxylum	11	MAYBE
temp_npass_simple.txt	523	Austroeupatorium inulifolium	Austroeupatorium inulifolium	ncbi	103744	Austroeupatorium inulifolium	0	Raw / Exact DB / Canonical match	JWHK	Austroeupatorium inulifolium	0	EOL-000000246280	Austroeupatorium inulifolium	0	3142427	Austroeupatorium inulifolium	0	103744	Austroeupatorium inulifolium	0	NO
temp_npass_simple.txt	524	Spondias dulcis	Spondias dulcis	ncbi	43861	Spondias dulcis	0	Raw / Exact DB / Canonical match	9YL3G	Spondias dulcis	0	EOL-000000451237	Spondias dulcis	0	7554845	Spondias dulcis	0	43861	Spondias dulcis	0	NO
temp_npass_simple.txt	525	Herba sarcatidrae	Herba sarcatidrae	ncbi			1000	Unmapped			1000			1000			1000			1000	YES
temp_npass_simple.txt	526	Brunsvigia radulosa	Brunsvigia radulosa	ncbi	527044	Brunsvigia radulosa	0	Raw / Exact DB / Canonical match	NG26	Brunsvigia radulosa	0	EOL-000000190938	Brunsvigia radulosa	0	2853422	Brunsvigia radulosa	0	527044	Brunsvigia radulosa	0	NO
temp_npass_simple.txt	527	Calvatia cyathiformis	Calvatia cyathiformis	ncbi	195951	Calvatia cyathiformis	0	Raw / Exact DB / Canonical match	5WX83	Calvatia cyathiformis	0	EOL-000002287163	Calvatia cyathiformis	0	2536054	Calvatia cyathiformis	0	195951	Calvatia cyathiformis	0	NO
temp_npass_simple.txt	528	Smilax glabra	Smilax glabra	ncbi	703614	Smilax glabra	0	Raw / Exact DB / Canonical match	4XWGT	Smilax glabra	0	EOL-000000106938	Smilax glabra	0	5295506	Smilax glabra	0	703614	Smilax glabra	0	NO
temp_npass_simple.txt	529	Cakile maritima	Cakile maritima	ncbi	220483	Cakile maritima	0	Raw / Exact DB / Canonical match	69737	Cakile maritima	0	EOL-000000431042	Cakile maritima	0	3048831	Cakile maritima	0	220483	Cakile maritima	0	NO
temp_npass_simple.txt	530	Microbacterium sp.	Microbacterium sp.	ncbi	51671	Microbacterium sp.	0	Raw / Exact DB / Canonical match	5RGF	Microbacterium	3	EOL-000000005566	Microbacterium	3	3225370	Microbacterium	3	51671	Microbacterium sp.	0	NO
temp_npass_simple.txt	531	Metrodorea flavida	Metrodorea flavida	ncbi	1331801	Metrodorea flavida	0	Raw / Exact DB / Canonical match	42JQF	Metrodorea flavida	0	EOL-000000458302	Metrodorea flavida	0	3838109	Metrodorea flavida	0	1331801	Metrodorea flavida	0	NO
temp_npass_simple.txt	532	Glycosmis macrantha	Glycosmis macrantha	ncbi	1827314	Glycosmis macrantha	0	Raw / Exact DB / Canonical match	3GFB6	Glycosmis macrantha	0	EOL-000000458820	Glycosmis macrantha	0	3833062	Glycosmis macrantha	0	1827314	Glycosmis macrantha	0	NO
temp_npass_simple.txt	533	Cyclosorus interruptus	Cyclosorus interruptus	ncbi	173874	Cyclosorus interruptus	0	Raw / Exact DB / Canonical match	B9CNB	Cyclosorus interruptus	0	EOL-000000516494	Cyclosorus interruptus	0	7708168	Cyclosorus interruptus	0	173874	Cyclosorus interruptus	0	NO
temp_npass_simple.txt	534	Heliocidaris crassispina	Heliocidaris crassispina	ncbi	1043166	Heliocidaris crassispina	0	Raw / Exact DB / Canonical match	6LLJG	Heliocidaris crassispina	0	EOL-000000576377	Heliocidaris crassispina	0	5842743	Heliocidaris crassispina	0	1043166	Heliocidaris crassispina	0	NO
temp_npass_simple.txt	535	Rudbeckia triloba	Rudbeckia triloba	ncbi	52309	Rudbeckia triloba	0	Raw / Exact DB / Canonical match	4TMCT	Rudbeckia triloba	0	EOL-000000241011	Rudbeckia triloba	0	3114238	Rudbeckia triloba	0	52309	Rudbeckia triloba	0	NO
temp_npass_simple.txt	536	Uncaria lancifolia	Uncaria lancifolia	ncbi	1442761	Uncaria lancifolia	0	Raw / Exact DB / Canonical match	7DHVJ	Uncaria lancifolia	0	EOL-000000296722	Uncaria lancifolia	0	5338160	Uncaria lancifolia	0	1442761	Uncaria lancifolia	0	NO
temp_npass_simple.txt	537	Elaeagnus orientalis	Elaeagnus orientalis	ncbi	1350042|36777	Elaeagnus angustifolia var. orientalis|Elaeagnus angustifolia	8	Recursive / Multiple match	38X9R	Elaeagnus angustifolia	1	EOL-000000438143|EOL-000000438146	Elaeagnus angustifolia|Elaeagnus angustifolia subsp. orientalis (L.) Sojak	8	4048179	Elaeagnus angustifolia orientalis	1	1350042|36777	Elaeagnus angustifolia var. orientalis|Elaeagnus angustifolia	8	YES
temp_npass_simple.txt	538	Haliclona valliculata	Haliclona valliculata	ncbi	6057	Haliclona	11	Recursive / Nearest match / Genus level	6KXHT	Haliclona valliculata	0	EOL-000000563787	Haliclona (Soestella)	1	5182241	Haliclona valliculata	0	6057	Haliclona	11	MAYBE
temp_npass_simple.txt	539	Godmania aesculifolia	Godmania aesculifolia	ncbi	429669	Godmania aesculifolia	0	Raw / Exact DB / Canonical match	99NRT	Godmania aesculifolia	0	EOL-000000367883	Godmania aesculifolia	0	5668522	Godmania aesculifolia	0	429669	Godmania aesculifolia	0	NO
temp_npass_simple.txt	540	Pulveroboletus retipes	Pulveroboletus retipes	ncbi	34440	Pulveroboletus retipes	0	Raw / Exact DB / Canonical match	78SB7	Retiboletus retipes	1	EOL-000002303472	Retiboletus retipes	6	2524450	Retiboletus retipes	1	34440	Pulveroboletus retipes	0	NO
temp_npass_simple.txt	541	Pyura sacciformis	Pyura sacciformis	ncbi	7730	Pyura	11	Recursive / Nearest match / Genus level	4QYB3	Pyura sacciformis	0	EOL-000000699644	Pyura sacciformis	0	2331859	Pyura sacciformis	0	7730	Pyura	11	MAYBE
temp_npass_simple.txt	542	Cimicifuga dahurica	Cimicifuga dahurica	ncbi	64029	Actaea dahurica	1	Raw / Exact DB / Synonym match	9S24	Actaea dahurica	1	EOL-000000196223	Actaea dahurica	6	8254182	Actaea dahurica	1	64029	Actaea dahurica	1	NO
temp_npass_simple.txt	543	Pimpinella peregrina	Pimpinella peregrina	ncbi	40960	Pimpinella peregrina	0	Raw / Exact DB / Canonical match	4HX63	Pimpinella peregrina	0	EOL-000000279808	Pimpinella peregrina	0	5538946|8004166	Pimpinella peregrina|Pimpinella peregrina	2	40960	Pimpinella peregrina	0	NO
temp_npass_simple.txt	544	Solanum umbelliferum	Solanum umbelliferum	ncbi	2746968	Solanum umbelliferum	0	Raw / Exact DB / Canonical match	4Y4L6	Solanum umbelliferum	0	EOL-000000316460	Solanum umbelliferum	0	2932678	Solanum umbelliferum	0	2746968	Solanum umbelliferum	0	NO
temp_npass_simple.txt	545	0nomuraea spiralis	0nomuraea spiralis	ncbi			1000	Unmapped			1000			1000			1000			1000	YES
temp_npass_simple.txt	546	Schizanthus tricolor	Schizanthus tricolor	ncbi	360636	Schizanthus tricolor	0	Raw / Exact DB / Canonical match	B8B7F	Schizanthus litoralis humilis	1	EOL-000000318058	Schizanthus tricolor	0	3797968	Schizanthus tricolor	0	360636	Schizanthus tricolor	0	NO
temp_npass_simple.txt	547	Annona purpurea	Annona purpurea	ncbi	1123437	Annona purpurea	0	Raw / Exact DB / Canonical match	66SDP	Annona purpurea	0	EOL-000000492041	Annona purpurea	0	5407091	Annona purpurea	0	1123437	Annona purpurea	0	NO
temp_npass_simple.txt	548	Euryspongia sp.	Euryspongia sp.	ncbi	1163034	Euryspongia	3	Simple corrected / Exact DB / Canonical match	84NMC	Euryspongia	3	EOL-000000564969	Euryspongia	3	2238538	Euryspongia	3	1163034	Euryspongia	3	NO
temp_npass_simple.txt	549	Ceratocystis fimbriata	Ceratocystis fimbriata	ncbi	5158	Ceratocystis fimbriata	0	Raw / Exact DB / Canonical match	SMWF	Ceratocystis fimbriata	0	EOL-000002236849	Ceratocystis fimbriata	0	5252354	Ceratocystis fimbriata	0	5158	Ceratocystis fimbriata	0	NO
temp_npass_simple.txt	550	Isodon weisiensis	Isodon weisiensis	ncbi	986866	Isodon weisiensis	0	Raw / Exact DB / Canonical match	6N9BD	Isodon weisiensis	0	EOL-000000340240	Isodon weisiensis	0	5608800	Isodon weisiensis	0	986866	Isodon weisiensis	0	NO
temp_npass_simple.txt	551	Machaerium kuhlmannii	Machaerium kuhlmannii	ncbi	450035	Machaerium nictitans	10	Recursive / Nearest match / Species level	5PXNJ	Machaerium nyctitans nyctitans	1	EOL-000000470485	Machaerium kuhlmannii	0	5355130	Machaerium nyctitans nyctitans	1	450035	Machaerium nictitans	10	NO
temp_npass_simple.txt	552	Synechocystis salina LEGE 06099	Synechocystis salina LEGE 06099	ncbi	945781	Synechocystis salina LEGE 06099	0	Raw / Exact DB / Canonical match	7R7L	Synechocystis	11	EOL-000000001153	Synechocystis salina	10	3217071	Synechocystis salina	10	945781	Synechocystis salina LEGE 06099	0	NO
temp_npass_simple.txt	553	Croton humilis	Croton humilis	ncbi	504205	Croton humilis	0	Raw / Exact DB / Canonical match	ZQ9Q	Croton humilis	0	EOL-000000387044	Croton humilis	0	3057995	Croton humilis	0	504205	Croton humilis	0	NO
temp_npass_simple.txt	554	Veratrum album	Veratrum album	ncbi	50243	Veratrum album	0	Raw / Exact DB / Canonical match	7FNJH	Veratrum album	0	EOL-000000105606	Veratrum album	0	2742119	Veratrum album	0	50243	Veratrum album	0	NO
temp_npass_simple.txt	555	Senna italica	Senna italica	ncbi	346974	Senna italica	0	Raw / Exact DB / Canonical match	6YH33	Senna italica	0	EOL-000000462813	Senna italica	0	2957095	Senna italica	0	346974	Senna italica	0	NO
temp_npass_simple.txt	556	Neosiphonia superstes	Neosiphonia superstes	ncbi	2599147	Neosiphonia superstes	0	Raw / Exact DB / Canonical match	6RXKC	Neosiphonia superstes	0	EOL-000000562595	Neosiphonia superstes	0	5183776	Neosiphonia superstes	0	2599147	Neosiphonia superstes	0	NO
temp_npass_simple.txt	557	Dolabella auricularia	Dolabella auricularia	ncbi	6511	Dolabella auricularia	0	Raw / Exact DB / Canonical match	3748N	Dolabella auricularia	0	EOL-000000748450	Dolabella auricularia	0	4359297	Dolabella auricularia	0	6511	Dolabella auricularia	0	NO
temp_npass_simple.txt	558	Centaurea pumilio	Centaurea pumilio	ncbi	145796	Centaurea pumilio	0	Raw / Exact DB / Canonical match	B3XTY	Crocodilium pumilio	1	EOL-000000231057	Centaurea	11	8063431	Centaurea pumilio	0	145796	Centaurea pumilio	0	NO
temp_npass_simple.txt	559	Lactobacillus delbrueckii subsp. bulgaricus	Lactobacillus delbrueckii subsp. bulgaricus	ncbi	1585	Lactobacillus delbrueckii subsp. bulgaricus	0	Raw / Exact DB / Canonical match	5J8D2	Lactobacillus delbrueckii bulgaricus	3	EOL-000000007104	Lactobacillus delbrueckii subsp. bulgaricus	0	3227306	Lactobacillus delbrueckii bulgaricus	3	1585	Lactobacillus delbrueckii subsp. bulgaricus	0	NO
temp_npass_simple.txt	560	Spiraea kamtschatica	Spiraea kamtschatica	ncbi	23224	Spiraea	11	Recursive / Nearest match / Genus level	646D8	Spiraea	11	EOL-000000443472	Spiraea	11	8343184	Spiraea kamtschatica	0	23224	Spiraea	11	MAYBE
temp_npass_simple.txt	561	anabaena compacta	anabaena compacta	ncbi	136073	Dolichospermum compactum	1	Raw / Exact DB / Synonym match	62C8H	Anabaena	11	EOL-000000000734	Dolichospermum compactum	6	8225049	Anabaena compacta	0	136073	Dolichospermum compactum	1	NO
temp_npass_simple.txt	562	Saposhnikovia divaricate	Saposhnikovia divaricate	ncbi	203717	Saposhnikovia divaricata	20	Specific epithet corrected / Exact DB / Single match	79KXR	Saposhnikovia divaricata	20	EOL-000000280143	Saposhnikovia divaricata	20	3638241	Saposhnikovia divaricata	20	203717	Saposhnikovia divaricata	20	NO
temp_npass_simple.txt	563	Tricholoma sp. AU1	Tricholoma sp. AU1	ncbi	40144	Tricholoma	40	Correction denied / Strain name involved / Nearest match	63VS5	Tricholoma	40	EOL-000002282907	Tricholoma	40	2527766	Tricholoma	40	40144	Tricholoma	40	YES
temp_npass_simple.txt	564	Citrullus lanatus subsp. vulgaris	Citrullus lanatus subsp. vulgaris	ncbi	260674	Citrullus lanatus subsp. vulgaris	0	Raw / Exact DB / Canonical match	VMHN	Citrullus lanatus	4	EOL-000000432848	Citrullus lanatus	6	2874621	Citrullus lanatus	4	260674	Citrullus lanatus subsp. vulgaris	0	NO
temp_npass_simple.txt	565	Baccharis spp.	Baccharis spp.	ncbi	41487	Baccharis	3	Simple corrected / Exact DB / Canonical match	372Q	Baccharis	3	EOL-000000250783	Baccharis	3	3129135	Baccharis	3	41487	Baccharis	3	NO
temp_npass_simple.txt	566	Dragmacidon lunaecharta	Dragmacidon lunaecharta	ncbi	295239	Dragmacidon lunaecharta	0	Raw / Exact DB / Canonical match	37L7K	Dragmacidon lunaecharta	0	EOL-000000560585	Dragmacidon lunaecharta	0	2249789	Dragmacidon lunaecharta	0	295239	Dragmacidon lunaecharta	0	NO
temp_npass_simple.txt	567	Thalictrum pedunculatum	Thalictrum pedunculatum	ncbi	46968	Thalictrum	11	Recursive / Nearest match / Genus level	7BTJJ	Thalictrum pedunculatum	0	EOL-000000195995	Thalictrum pedunculatum	0	3926556	Thalictrum pedunculatum	0	46968	Thalictrum	11	MAYBE
temp_npass_simple.txt	568	Seseli meirei	Seseli meirei	ncbi	460996	Seseli mairei	20	Specific epithet corrected / Exact DB / Single match	4WZJF	Seseli yunnanense	20	EOL-000000277597	Seseli yunnanense	22	3628775	Seseli yunnanense	20	460996	Seseli mairei	20	NO
temp_npass_simple.txt	569	Iris sanguinea	Iris sanguinea	ncbi	198824	Iris sanguinea	0	Raw / Exact DB / Canonical match	6MXZ5	Iris sanguinea	0	EOL-000000156368	Iris sanguinea	0	5298821	Iris sanguinea	0	198824	Iris sanguinea	0	NO
temp_npass_simple.txt	570	Formica fusca	Formica fusca	ncbi	72779	Formica fusca	0	Raw / Exact DB / Canonical match	6JH7P	Formica fusca	0	EOL-000001028877	Formica fusca	0	1314881	Formica fusca	0	72779	Formica fusca	0	NO
temp_npass_simple.txt	571	Polygonum mite	Polygonum mite	ncbi	1155347|46901|487997	Persicaria mitis|Persicaria hydropiper|Persicaria hydropiperoides	8	Recursive / Multiple match	4F9T2|4F9T3	Persicaria hydropiper|Persicaria hydropiperoides	2	EOL-000000207966|EOL-000000207976|EOL-000000207979|EOL-000000208059	Persicaria mitis|Persicaria hydropiper|Persicaria hydropiper subsp. hydropiper|Persicaria hydropiperoides	8	2889340|7291577|7804549	Persicaria hydropiperoides|Persicaria hydropiper hydropiper|Persicaria mitis	2	1155347|46901|487997	Persicaria mitis|Persicaria hydropiper|Persicaria hydropiperoides	8	YES
temp_npass_simple.txt	572	Capra grimmia	Capra grimmia	ncbi	119562	Sylvicapra grimmia	1	Raw / Exact DB / Synonym match	7B72K	Sylvicapra grimmia	6	EOL-000000630066	Sylvicapra grimmia	6	2441187	Sylvicapra grimmia	1	119562	Sylvicapra grimmia	1	NO
temp_npass_simple.txt	573	Securigera varia	Securigera varia	ncbi	53861	Securigera varia	0	Raw / Exact DB / Canonical match	6B4B7	Coronilla varia	1	EOL-000000472728	Securigera varia	0	5350005	Coronilla varia	1	53861	Securigera varia	0	NO
temp_npass_simple.txt	574	Streptomyces hygroscopicus 17997	Streptomyces hygroscopicus 17997	ncbi	1912	Streptomyces hygroscopicus	40	Correction denied / Strain name involved / Nearest match	52YGS	Streptomyces hygroscopicus	40	EOL-000000005223	Streptomyces hygroscopicus	40	3223942	Streptomyces hygroscopicus	40	1912	Streptomyces hygroscopicus	40	YES
temp_npass_simple.txt	575	Fumaria indica	Fumaria indica	ncbi	1464615	Fumaria indica	0	Raw / Exact DB / Canonical match	6K3PB	Fumaria indica	0	EOL-000000199510	Fumaria indica	0	5530680	Fumaria indica	0	1464615	Fumaria indica	0	NO
temp_npass_simple.txt	576	Ammi visnaga	Ammi visnaga	ncbi	1053409	Ammi visnaga	0	Raw / Exact DB / Canonical match	5BKT5	Visnaga daucoides	1	EOL-000000276601	Visnaga daucoides	6	5371753	Visnaga daucoides	1	1053409	Ammi visnaga	0	NO
temp_npass_simple.txt	577	Attalea funifera	Attalea funifera	ncbi	682604	Attalea funifera	0	Raw / Exact DB / Canonical match	JMFN	Attalea funifera	0	EOL-000000114558	Attalea funifera	0	2732833	Attalea funifera	0	682604	Attalea funifera	0	NO
temp_npass_simple.txt	578	Lepidium graminifolium	Lepidium graminifolium	ncbi	200330	Lepidium graminifolium	0	Raw / Exact DB / Canonical match	6PBCQ	Lepidium graminifolium	0	EOL-000000428878	Lepidium graminifolium	0	5376994	Lepidium graminifolium	0	200330	Lepidium graminifolium	0	NO
temp_npass_simple.txt	579	Iva frutescens	Iva frutescens	ncbi	114189	Iva frutescens	0	Raw / Exact DB / Canonical match	3QF3K	Iva frutescens	0	EOL-000000230508	Iva frutescens	0	5402625	Iva frutescens	0	114189	Iva frutescens	0	NO
temp_npass_simple.txt	580	Muriceopsis flavida	Muriceopsis flavida	ncbi	204389	Muriceopsis flavida	0	Raw / Exact DB / Canonical match	742L8	Muriceopsis flavida	0	EOL-000000544818	Muriceopsis flavida	0	2261224	Muriceopsis flavida	0	204389	Muriceopsis flavida	0	NO
temp_npass_simple.txt	581	Isoplexis sceptrum	Isoplexis sceptrum	ncbi	285845	Digitalis sceptrum	1	Raw / Exact DB / Synonym match	6D6J5	Digitalis sceptrum	1	EOL-000000361950	Digitalis sceptrum	6	7674580	Digitalis sceptrum	1	285845	Digitalis sceptrum	1	NO
temp_npass_simple.txt	582	Phorbia falcata	Phorbia falcata	ncbi	1993534	Phorbia	11	Recursive / Nearest match / Genus level	6VCWH	Phorbia falcata	0	EOL-000001191422	Phorbia falcata	0	1574893	Phorbia falcata	0	1993534	Phorbia	11	MAYBE
temp_npass_simple.txt	583	Swertia delavayi	Swertia delavayi	ncbi	166617	Swertia delavayi	0	Raw / Exact DB / Canonical match	53JQY	Swertia delavayi	0	EOL-000000282492	Swertia delavayi	0	5596259	Swertia delavayi	0	166617	Swertia delavayi	0	NO
temp_npass_simple.txt	584	Lavandula angustifolia	Lavandula angustifolia	ncbi	39329	Lavandula angustifolia	0	Raw / Exact DB / Canonical match	6P3VZ	Lavandula angustifolia	0	EOL-000000348681	Lavandula angustifolia	0	2927305	Lavandula angustifolia	0	39329	Lavandula angustifolia	0	NO
temp_npass_simple.txt	585	Podocarpus brevifolius	Podocarpus brevifolius	ncbi	1030191	Podocarpus brevifolius	0	Raw / Exact DB / Canonical match	4KPZD	Podocarpus brevifolius	0	EOL-000000502755	Podocarpus brevifolius	0	5286077	Podocarpus brevifolius	0	1030191	Podocarpus brevifolius	0	NO
temp_npass_simple.txt	586	Acanthus montanus	Acanthus montanus	ncbi	13327	Acanthus montanus	0	Raw / Exact DB / Canonical match	92TC	Acanthus montanus	0	EOL-000000356793	Acanthus montanus	0	5573815	Acanthus montanus	0	13327	Acanthus montanus	0	NO
temp_npass_simple.txt	587	Stylogyne turbacensis	Stylogyne turbacensis	ncbi	681493	Stylogyne turbacensis	0	Raw / Exact DB / Canonical match	7B24X	Stylogyne turbacensis	0	EOL-000000328737	Stylogyne turbacensis	0	7331069	Stylogyne turbacensis	0	681493	Stylogyne turbacensis	0	NO
temp_npass_simple.txt	588	Petteria ramentacea	Petteria ramentacea	ncbi	49832	Petteria ramentacea	0	Raw / Exact DB / Canonical match	76W5R	Petteria ramentacea	0	EOL-000000473967	Petteria ramentacea	0	2982368	Petteria ramentacea	0	49832	Petteria ramentacea	0	NO
temp_npass_simple.txt	589	Bishovia boliviensis	Bishovia boliviensis	ncbi	102804|4210	Asteroideae|Asteraceae	12	Recursive / Nearest match / Family level	68KTD	Bishovia boliviensis	0	EOL-000000230565	Bishovia boliviensis	0	3088428	Bishovia boliviensis	0	102804|4210	Asteroideae|Asteraceae	12	MAYBE
temp_npass_simple.txt	590	Peperomia sui	Peperomia sui	ncbi	511531	Peperomia leptostachya	6	Recursive / Single match	76R8D	Peperomia leptostachya	1	EOL-000000497590	Peperomia leptostachya	6	3086371	Peperomia leptostachya	1	511531	Peperomia leptostachya	6	NO
temp_npass_simple.txt	591	Lycium chinense var. potaninii	Lycium chinense var. potaninii	ncbi	2813722	Lycium chinense var. potaninii	0	Raw / Exact DB / Canonical match	5PWSH	Lycium chinense potaninii	3	EOL-000000317959	Lycium chinense var. potaninii (Pojarkova) A. M. Lu	4	3797805	Lycium chinense potaninii	3	2813722	Lycium chinense var. potaninii	0	NO
temp_npass_simple.txt	592	Bledius mandibularis	Bledius mandibularis	ncbi	295632	Bledius	11	Recursive / Nearest match / Genus level	9JCG8	Bledius mandibularis	0	EOL-000001641439	Bledius mandibularis	0	1042390	Bledius mandibularis	0	295632	Bledius	11	MAYBE
temp_npass_simple.txt	593	Dillenia philippinensis	Dillenia philippinensis	ncbi	169244	Dillenia philippinensis	0	Raw / Exact DB / Canonical match	365J2	Dillenia philippinensis	0	EOL-000000201318	Dillenia philippinensis	0	5383895	Dillenia philippinensis	0	169244	Dillenia philippinensis	0	NO
temp_npass_simple.txt	594	Hyssopus lophanthoides	Hyssopus lophanthoides	ncbi	204133	Isodon lophanthoides	6	Recursive / Single match	3Q8C2	Isodon lophanthoides	1	EOL-000000340220	Isodon lophanthoides	6	8060712	Isodon lophanthoides	1	204133	Isodon lophanthoides	6	NO
temp_npass_simple.txt	595	Dimorphotheca aurantiaca	Dimorphotheca aurantiaca	ncbi	2292175	Dimorphotheca tragus	1	Raw / Exact DB / Synonym match	6D7S8	Dimorphotheca tragus	1	EOL-000000253187|EOL-000000253188	Dimorphotheca sinuata|Dimorphotheca tragus	8	5402343|5402350	Dimorphotheca tragus|Dimorphotheca sinuata	2	2292175	Dimorphotheca tragus	1	NO
temp_npass_simple.txt	596	Diaphus suborbitalis	Diaphus suborbitalis	ncbi	1519974	Diaphus suborbitalis	0	Raw / Exact DB / Canonical match	35CKZ	Diaphus suborbitalis	0	EOL-000000581305	Diaphus suborbitalis	0	2406291	Diaphus suborbitalis	0	1519974	Diaphus suborbitalis	0	NO
temp_npass_simple.txt	597	A new engineered strain of Saccharomyces cerevisiae BY4741 [ERG1]	A new engineered strain of Saccharomyces cerevisiae BY4741 [ERG1]	ncbi			1000	Unmapped			1000			1000			1000			1000	YES
temp_npass_simple.txt	598	Heterocapsa niei	Heterocapsa niei	ncbi	2920	Heterocapsa niei	0	Raw / Exact DB / Canonical match	622D3	Dinophyceae	14	EOL-000000026139	Heterocapsa niei	0	8257682	Heterocapsa niei	0	2920	Heterocapsa niei	0	NO
temp_npass_simple.txt	599	Phyllanthus sellowianus	Phyllanthus sellowianus	ncbi	319611	Phyllanthus sellowianus	0	Raw / Exact DB / Canonical match	77F66	Phyllanthus sellowianus	0	EOL-000000393311	Phyllanthus sellowianus	0	5381899	Phyllanthus sellowianus	0	319611	Phyllanthus sellowianus	0	NO
temp_npass_simple.txt	600	Zea mays	Zea mays	ncbi	4577	Zea mays	0	Raw / Exact DB / Canonical match	5CXX5|5CXX6|5CXX7|5CXX8|5CXX9|8TX6J	Zea mays|Zea mays|Zea mays|Zea mays|Zea mays|Zea mays	2	EOL-000000142366|EOL-000002323097|EOL-000002323098|EOL-000002323105|EOL-000002323111	Zea mays|Zea mays|Zea mays|Zea mays|Zea mays	2	5290052	Zea mays	0	4577	Zea mays	0	NO
temp_npass_simple.txt	601	Suregada glomerulata	Suregada glomerulata	ncbi	316821	Suregada glomerulata	0	Raw / Exact DB / Canonical match	53HBX	Suregada glomerulata	0	EOL-000000388361	Suregada glomerulata	0	3054917	Suregada glomerulata	0	316821	Suregada glomerulata	0	NO
temp_npass_simple.txt	602	Jatropha integerrima	Jatropha integerrima	ncbi	316874	Jatropha integerrima	0	Raw / Exact DB / Canonical match	6NDV3	Jatropha integerrima	0	EOL-000000387949	Jatropha integerrima	0	3073017	Jatropha integerrima	0	316874	Jatropha integerrima	0	NO
temp_npass_simple.txt	603	Cheilanthes tenuifolia	Cheilanthes tenuifolia	ncbi	1692195	Cheilanthes tenuifolia	0	Raw / Exact DB / Canonical match	B8V5N	Cheilanthes tenuifolia	0	EOL-000000514630	Cheilanthes	11	7173530	Cheilanthes tenuifolia	0	1692195	Cheilanthes tenuifolia	0	NO
temp_npass_simple.txt	604	Gordonia dassanayakei	Gordonia dassanayakei	ncbi	107825	Polyspora	11	Recursive / Nearest match / Genus level	4LM53	Polyspora dassanayakei	1	EOL-000000332249	Polyspora dassanayakei	6	8328020	Polyspora dassanayakei	1	107825	Polyspora	11	MAYBE
temp_npass_simple.txt	605	Lonchocarpus violaceus	Lonchocarpus violaceus	ncbi	3925	Lonchocarpus	11	Recursive / Nearest match / Genus level	3VXZG	Lonchocarpus violaceus	0	EOL-000000471852	Lonchocarpus violaceus	0	2969067	Lonchocarpus violaceus	0	3925	Lonchocarpus	11	MAYBE
temp_npass_simple.txt	606	Monilinia fructicola	Monilinia fructicola	ncbi	38448	Monilinia fructicola	0	Raw / Exact DB / Canonical match	6RNKK	Monilinia fructicola	0	EOL-000002212389	Monilinia fructicola	0	2583315	Monilinia fructicola	0	38448	Monilinia fructicola	0	NO
temp_npass_simple.txt	607	Chaerophyllum hirsutum	Chaerophyllum hirsutum	ncbi	109101	Chaerophyllum hirsutum	0	Raw / Exact DB / Canonical match	5XMJ9	Chaerophyllum hirsutum	0	EOL-000000280098	Chaerophyllum hirsutum	0	6027328	Chaerophyllum hirsutum	0	109101	Chaerophyllum hirsutum	0	NO
temp_npass_simple.txt	608	Acetabularia acetabulum	Acetabularia acetabulum	ncbi	35845	Acetabularia acetabulum	0	Raw / Exact DB / Canonical match	MN8	Acetabularia	11	EOL-000000103484	Acetabularia acetabulum	0	5273029	Acetabularia acetabulum	0	35845	Acetabularia acetabulum	0	NO
temp_npass_simple.txt	609	Echinacea simulata	Echinacea simulata	ncbi	53752	Echinacea simulata	0	Raw / Exact DB / Canonical match	38FNY	Echinacea simulata	0	EOL-000000270594	Echinacea simulata	0	9923519	Echinacea simulata	0	53752	Echinacea simulata	0	NO
temp_npass_simple.txt	610	Colysis pothifolia	Colysis pothifolia	ncbi	493398	Leptochilus pothifolius	1	Raw / Exact DB / Synonym match	B9S6T	Leptochilus pothifolius	6	EOL-000000508782	Leptochilus pothifolius	6	7443131	Leptochilus pothifolius	1	493398	Leptochilus pothifolius	1	NO
temp_npass_simple.txt	611	Libanothamnus tamanus	Libanothamnus tamanus	ncbi	1873687	Espeletia tamana	1	Raw / Exact DB / Synonym match	3BJ75	Espeletia tamana	1	EOL-000000268222	Libanothamnus tamanus	0	3091948	Espeletia tamana	1	1873687	Espeletia tamana	1	NO
temp_npass_simple.txt	612	Bipolaris sp.	Bipolaris sp.	ncbi	1756142	Bipolaris sp.	0	Raw / Exact DB / Canonical match	62G9W	Bipolaris	3	EOL-000002184780	Bipolaris	3	2617116	Bipolaris	3	1756142	Bipolaris sp.	0	NO
temp_npass_simple.txt	613	Taxus drupacea	Taxus drupacea	ncbi	25628	Taxus	11	Recursive / Nearest match / Genus level	63TKC	Taxus	11	EOL-000000502824	Taxus	11	5534917	Taxus drupacea	0	25628	Taxus	11	MAYBE
temp_npass_simple.txt	614	Salvia sinica	Salvia sinica	ncbi	1208406	Salvia sinica	0	Raw / Exact DB / Canonical match	79GG6	Salvia sinica	0	EOL-000000346069	Salvia sinica	0	7307173	Salvia sinica	0	1208406	Salvia sinica	0	NO
temp_npass_simple.txt	615	Astragalus microcephalus	Astragalus microcephalus	ncbi	1960787	Astragalus microcephalus	0	Raw / Exact DB / Canonical match	HZ5N	Astragalus microcephalus	0	EOL-000000480094	Astragalus microcephalus	0	5352983	Astragalus microcephalus	0	1960787	Astragalus microcephalus	0	NO
temp_npass_simple.txt	616	Keiferia lycopersicella	Keiferia lycopersicella	ncbi	1511203	Keiferia lycopersicella	0	Raw / Exact DB / Canonical match	3R4JC	Keiferia lycopersicella	0	EOL-000001686944	Keiferia lycopersicella	0	1852347	Keiferia lycopersicella	0	1511203	Keiferia lycopersicella	0	NO
temp_npass_simple.txt	617	Fuscospora fusca	Fuscospora fusca	ncbi	28941	Nothofagus fusca	1	Raw / Exact DB / Synonym match	47SZR	Nothofagus fusca	1	EOL-000000415407	Nothofagus fusca	6	2874959	Nothofagus fusca	1	28941	Nothofagus fusca	1	NO
temp_npass_simple.txt	618	Entomophthora virulenta	Entomophthora virulenta	ncbi	76012	Neoconidiobolus thromboides	6	Recursive / Single match	9ZC7N	Neoconidiobolus thromboides	1	EOL-000002320167	Conidiobolus thromboides	6	2559670	Conidiobolus thromboides	1	76012	Neoconidiobolus thromboides	6	NO
temp_npass_simple.txt	619	Hosta montana	Hosta montana	ncbi	708432	Hosta sieboldiana	10	Recursive / Nearest match / Species level	7M5S2	Hosta sieboldiana sieboldiana	1	EOL-000000152404	Hosta sieboldiana var. sieboldiana	6	5303935	Hosta sieboldiana sieboldiana	1	708432	Hosta sieboldiana	10	NO
temp_npass_simple.txt	620	Pinus koralensis	Pinus koralensis	ncbi	88728	Pinus koraiensis	20	Specific epithet corrected / Exact DB / Single match	4J29P	Pinus koraiensis	20	EOL-000000503088	Pinus koraiensis	20	5284979	Pinus koraiensis	20	88728	Pinus koraiensis	20	NO
temp_npass_simple.txt	621	Lophozia floerkei	Lophozia floerkei	ncbi	209806	Neoorthocaulis floerkei	6	Recursive / Single match	46P2J	Neoorthocaulis floerkei	1	EOL-000000538004	Neoorthocaulis floerkei	6	7653258	Neoorthocaulis floerkei	1	209806	Neoorthocaulis floerkei	6	NO
temp_npass_simple.txt	622	Acacia rhodoxylon	Acacia rhodoxylon	ncbi	3808	Acacia	11	Recursive / Nearest match / Genus level	8PY3	Acacia rhodoxylon	0	EOL-000000478726	Acacia rhodoxylon	0	2980003	Acacia rhodoxylon	0	3808	Acacia	11	MAYBE
temp_npass_simple.txt	623	Garcinia spp	Garcinia spp	ncbi	58227	Garcinia	30	Latin inflection corrected / Exact DB / Single match	4M7G	Garcinia	30	EOL-000000383787	Garcinia	30	3189556	Garcinia	30	58227	Garcinia	30	NO
temp_npass_simple.txt	624	Nymphaea ampla	Nymphaea ampla	ncbi	299116	Nymphaea ampla	0	Raw / Exact DB / Canonical match	4869C	Nymphaea ampla	0	EOL-000000489240	Nymphaea ampla	0	2882432	Nymphaea ampla	0	299116	Nymphaea ampla	0	NO
temp_npass_simple.txt	625	Echinaster brasiliensis	Echinaster brasiliensis	ncbi	1681203	Echinaster brasiliensis	0	Raw / Exact DB / Canonical match	38FSZ	Echinaster brasiliensis	0	EOL-000000571483|EOL-000003042008	Echinaster|Echinaster	11	2273653	Echinaster brasiliensis	0	1681203	Echinaster brasiliensis	0	NO
temp_npass_simple.txt	626	Anisomorpha buprestoides	Anisomorpha buprestoides	ncbi	50529	Anisomorpha buprestoides	0	Raw / Exact DB / Canonical match	673BF	Anisomorpha buprestoides	0	EOL-000002022729	Anisomorpha buprestoides	0	1415014	Anisomorpha buprestoides	0	50529	Anisomorpha buprestoides	0	NO
temp_npass_simple.txt	627	Empleurum serrulatum	Empleurum serrulatum	ncbi	378924	Empleurum unicapsulare	6	Recursive / Single match	39K28	Empleurum unicapsulare	1	EOL-000000457017	Empleurum unicapsulare	6	7618673	Empleurum unicapsulare	1	378924	Empleurum unicapsulare	6	NO
temp_npass_simple.txt	628	Gymnocarpium robertianum	Gymnocarpium robertianum	ncbi	983334	Gymnocarpium robertianum	0	Raw / Exact DB / Canonical match	B9NTZ	Gymnocarpium robertianum	0	EOL-000000508579	Gymnocarpium robertianum	0	2650841	Gymnocarpium robertianum	0	983334	Gymnocarpium robertianum	0	NO
temp_npass_simple.txt	629	Elephas maximus	Elephas maximus	ncbi	9783	Elephas maximus	0	Raw / Exact DB / Canonical match	398D9	Elephas maximus	0	EOL-000000641884	Elephas maximus	0	5219461	Elephas maximus	0	9783	Elephas maximus	0	NO
temp_npass_simple.txt	630	Cryptotaenia japonica	Cryptotaenia japonica	ncbi	48117	Cryptotaenia japonica	0	Raw / Exact DB / Canonical match	322XL	Cryptotaenia japonica	0	EOL-000000276748	Cryptotaenia japonica	0	3034432	Cryptotaenia japonica	0	48117	Cryptotaenia japonica	0	NO
temp_npass_simple.txt	631	Tanacetum sibiricum	Tanacetum sibiricum	ncbi	217469	Artemisia sibirica	6	Recursive / Single match	6J2VY	Filifolium sibiricum	1	EOL-000000250762	Filifolium sibiricum	6	7845521	Tanacetum sibiricum	0	217469	Artemisia sibirica	6	NO
temp_npass_simple.txt	632	Fritillaria walujewi	Fritillaria walujewi	ncbi	1352233	Fritillaria walujewii	20	Specific epithet corrected / Exact DB / Single match	6JPJB	Fritillaria walujewii	20	EOL-000000105893	Fritillaria walujewii	20	5300642	Fritillaria walujewii	20	1352233	Fritillaria walujewii	20	NO
temp_npass_simple.txt	633	Trapa bispinosa	Trapa bispinosa	ncbi	236976	Trapa natans var. bispinosa	1	Raw / Exact DB / Synonym match	7N3JR	Trapa natans bispinosa	1	EOL-000000412074|EOL-000000412079	Trapa natans|Trapa natans var. bicornis (Osbeck) Makino	8	8256843	Trapa natans bicornis	1	236976	Trapa natans var. bispinosa	1	NO
temp_npass_simple.txt	634	Eriocephalus kingesii	Eriocephalus kingesii	ncbi	99049	Eriocephalus	11	Recursive / Nearest match / Genus level	3B3J5	Eriocephalus kingesii	0	EOL-000000255135	Eriocephalus kingesii	0	3130101	Eriocephalus kingesii	0	99049	Eriocephalus	11	MAYBE
temp_npass_simple.txt	635	Panulirus longipes	Panulirus longipes	ncbi	59761	Panulirus longipes	0	Raw / Exact DB / Canonical match	853XY	Panulirus longipes	0	EOL-000002130051	Panulirus longipes	0	2221636	Panulirus longipes	0	59761	Panulirus longipes	0	NO
temp_npass_simple.txt	636	Handelia trichophylla	Handelia trichophylla	ncbi	457715	Handelia trichophylla	0	Raw / Exact DB / Canonical match	3JJP3	Handelia trichophylla	0	EOL-000000232774	Handelia trichophylla	0	3134041	Handelia trichophylla	0	457715	Handelia trichophylla	0	NO
temp_npass_simple.txt	637	Melandrium turkestanicum	Melandrium turkestanicum	ncbi	663359	Silene turkestanica	6	Recursive / Single match	4XDDB	Silene turkestanica	1	EOL-000000213401	Silene turkestanica	6	5587802	Silene turkestanica	1	663359	Silene turkestanica	6	NO
temp_npass_simple.txt	638	Cordia lutea	Cordia lutea	ncbi	222083	Cordia lutea	0	Raw / Exact DB / Canonical match	YBJC	Cordia lutea	0	EOL-000000311369	Cordia lutea	0	5661644	Cordia lutea	0	222083	Cordia lutea	0	NO
temp_npass_simple.txt	639	Axinella verrucosa	Axinella verrucosa	ncbi	237119	Axinella verrucosa	0	Raw / Exact DB / Canonical match	67YXY	Axinella verrucosa	0	EOL-000000560692	Axinella verrucosa	0	5183149	Axinella verrucosa	0	237119	Axinella verrucosa	0	NO
temp_npass_simple.txt	640	Maytenus disticha	Maytenus disticha	ncbi	490005	Maytenus disticha	0	Raw / Exact DB / Canonical match	3YHVL	Maytenus disticha	0	EOL-000000459191	Maytenus disticha	0	3793780	Maytenus disticha	0	490005	Maytenus disticha	0	NO
temp_npass_simple.txt	641	Diospyros ferrea	Diospyros ferrea	ncbi	240001	Diospyros ferrea	0	Raw / Exact DB / Canonical match	6D98P	Diospyros ferrea	0	EOL-000000319199	Diospyros ferrea	0	3032960	Diospyros ferrea	0	240001	Diospyros ferrea	0	NO
temp_npass_simple.txt	642	Vicia benghalensis	Vicia benghalensis	ncbi	154497	Vicia benghalensis	0	Raw / Exact DB / Canonical match	5BCKQ	Vicia benghalensis	0	EOL-000000477964	Vicia benghalensis	0	2975384|8823389	Vicia benghalensis|Vicia benghalensis	2	154497	Vicia benghalensis	0	NO
temp_npass_simple.txt	643	Mollugo cerviana	Mollugo cerviana	ncbi	246224	Hypertelis cerviana	1	Raw / Exact DB / Synonym match	3NRFX	Hypertelis cerviana	1	EOL-000000209766	Hypertelis cerviana	6	9397635	Hypertelis cerviana	1	246224	Hypertelis cerviana	1	NO
temp_npass_simple.txt	644	Cedrela angustifolia	Cedrela angustifolia	ncbi	582824	Cedrela angustifolia	0	Raw / Exact DB / Canonical match	RZZT	Cedrela odorata	1	EOL-000000454674	Cedrela odorata	6	3190511	Cedrela odorata	1	582824	Cedrela angustifolia	0	NO
temp_npass_simple.txt	645	Verbesina rupestris	Verbesina rupestris	ncbi	41660	Verbesina	11	Recursive / Nearest match / Genus level	7G222	Verbesina rupestris	0	EOL-000000247796	Verbesina rupestris	0	3148091	Verbesina rupestris	0	41660	Verbesina	11	MAYBE
temp_npass_simple.txt	646	Prunus cerasoides	Prunus cerasoides	ncbi	378224	Prunus cerasoides	0	Raw / Exact DB / Canonical match	4N8QY	Prunus cerasoides	0	EOL-000000440752	Prunus cerasoides	0	3021409	Prunus cerasoides	0	378224	Prunus cerasoides	0	NO
temp_npass_simple.txt	647	Eugenia umbelliflora	Eugenia umbelliflora	ncbi	119950	Eugenia	11	Recursive / Nearest match / Genus level	3C6M4	Eugenia umbelliflora	0	EOL-000000404185	Eugenia umbelliflora	0	5416874	Eugenia umbelliflora	0	119950	Eugenia	11	MAYBE
temp_npass_simple.txt	648	Gentiana pedicellata	Gentiana pedicellata	ncbi	1892689	Gentiana pedicellata	0	Raw / Exact DB / Canonical match	3FML6	Gentiana pedicellata	0	EOL-000000281299	Gentiana pedicellata	0	8350351	Gentiana pedicellata	0	1892689	Gentiana pedicellata	0	NO
temp_npass_simple.txt	649	Acanthus mollis	Acanthus mollis	ncbi	76277	Acanthus mollis	0	Raw / Exact DB / Canonical match	92T9	Acanthus mollis	0	EOL-000000356780	Acanthus mollis	0	5415455	Acanthus mollis	0	76277	Acanthus mollis	0	NO
temp_npass_simple.txt	650	Xylaria cubensis	Xylaria cubensis	ncbi	114814	Xylaria cubensis	0	Raw / Exact DB / Canonical match	5CGZL	Xylaria cubensis	0	EOL-000002219887	Xylaria cubensis	0	5255087	Xylaria cubensis	0	114814	Xylaria cubensis	0	NO
temp_npass_simple.txt	651	Eriostemon deserti	Eriostemon deserti	ncbi	2981442	Philotheca deserti subsp. deserti	6	Recursive / Single match	5KD8W	Philotheca deserti deserti	1	EOL-000000457399	Philotheca deserti subsp. deserti	6	7268856	Philotheca deserti deserti	1	2981442	Philotheca deserti subsp. deserti	6	NO
temp_npass_simple.txt	652	Brachyspira hyodysenteriae	Brachyspira hyodysenteriae	ncbi	159	Brachyspira hyodysenteriae	0	Raw / Exact DB / Canonical match	MZZW	Brachyspira hyodysenteriae	0	EOL-000000021245	Brachyspira hyodysenteriae	0	5428173	Brachyspira hyodysenteriae	0	159	Brachyspira hyodysenteriae	0	NO
temp_npass_simple.txt	653	Carpesium divaricatum	Carpesium divaricatum	ncbi	313927	Carpesium divaricatum	0	Raw / Exact DB / Canonical match	RFPP	Carpesium divaricatum	0	EOL-000000257112	Carpesium divaricatum	0	3094854	Carpesium divaricatum	0	313927	Carpesium divaricatum	0	NO
temp_npass_simple.txt	654	Anchusa officinalis	Anchusa officinalis	ncbi	89630	Anchusa officinalis	0	Raw / Exact DB / Canonical match	DLZL	Anchusa officinalis	0	EOL-000000309449	Anchusa officinalis	0	5341201	Anchusa officinalis	0	89630	Anchusa officinalis	0	NO
temp_npass_simple.txt	655	Ganonema farinosum	Ganonema farinosum	ncbi	259039	Ganonema farinosum	0	Raw / Exact DB / Canonical match	4M68	Ganonema	11	EOL-000000098317	Ganonema farinosum	0	5278659	Ganonema farinosum	0	259039	Ganonema farinosum	0	NO
temp_npass_simple.txt	656	Sophora tometosa	Sophora tometosa	ncbi	256637	Sophora tomentosa	6	Recursive / Single match	6Z6FS	Sophora tomentosa	6	EOL-000000487236	Sophora tomentosa	6	2958970	Sophora tomentosa	1	256637	Sophora tomentosa	6	NO
temp_npass_simple.txt	657	Armillaria matsutake	Armillaria matsutake	ncbi	40145	Tricholoma matsutake	1	Raw / Exact DB / Synonym match	58DSN	Tricholoma matsutake	1	EOL-000002282978	Tricholoma matsutake	6	5241820	Tricholoma matsutake	1	40145	Tricholoma matsutake	1	NO
temp_npass_simple.txt	658	Hebeloma senescens	Hebeloma senescens	ncbi	246967	Hebeloma senescens	0	Raw / Exact DB / Canonical match	6LHBJ	Hebeloma laterinum	1	EOL-000002280883	Hebeloma laterinum	6	2533009	Hebeloma laterinum	1	246967	Hebeloma senescens	0	NO
temp_npass_simple.txt	659	Guarea grandiflora	Guarea grandiflora	ncbi	681442	Guarea grandifolia	6	Recursive / Single match	3HJDX	Guarea megantha	1	EOL-000000454867	Guarea grandifolia	6	3852108	Guarea grandifolia	1	681442	Guarea grandifolia	6	NO
temp_npass_simple.txt	660	Lens culinaris	Lens culinaris	ncbi	3864	Lens culinaris	0	Raw / Exact DB / Canonical match	5BCRM	Vicia lens	1	EOL-000000464780	Lens culinaris	0	11099195	Lens culinaris	0	3864	Lens culinaris	0	NO
temp_npass_simple.txt	661	Senecio sandersonii	Senecio sandersonii	ncbi	1892294	Senecio sandersonii	0	Raw / Exact DB / Canonical match	4WMZ5	Senecio sandersonii	0	EOL-000000263855	Senecio sandersonii	0	3106959	Senecio sandersonii	0	1892294	Senecio sandersonii	0	NO
temp_npass_simple.txt	662	Euphorbia serrula	Euphorbia serrula	ncbi	1046512	Euphorbia serrula	0	Raw / Exact DB / Canonical match	3CQQV	Euphorbia serrula	0	EOL-000000389084	Euphorbia serrula	0	3070052	Euphorbia serrula	0	1046512	Euphorbia serrula	0	NO
temp_npass_simple.txt	663	Calocedrus macrolepis var. formosana	Calocedrus macrolepis var. formosana	ncbi	54798	Calocedrus formosana	1	Raw / Exact DB / Synonym match	PX3V	Calocedrus formosana	4	EOL-000000502570	Calocedrus formosana	6	2683946	Calocedrus formosana	4	54798	Calocedrus formosana	1	NO
temp_npass_simple.txt	664	Salvia candicans	Salvia candicans	ncbi	392656	Salvia candicans	0	Raw / Exact DB / Canonical match	6XFH8	Salvia candicans	0	EOL-000000345445	Salvia candicans	0	3882505	Salvia candicans	0	392656	Salvia candicans	0	NO
temp_npass_simple.txt	665	Streptomyces albus ADE-AP [ACC PCC and AcsA]	Streptomyces albus ADE-AP [ACC PCC and AcsA]	ncbi	1888	Streptomyces albus	100	Unmapped / partial match (most likely genus level)	52Y8V	Streptomyces albus	100	EOL-000000004649	Streptomyces albus	100	3224167|10747959	Streptomyces albus|Streptomyces albus	100	1888	Streptomyces albus	100	YES
temp_npass_simple.txt	666	Senecio mairetianus	Senecio mairetianus	ncbi	422354	Senecio mairetianus	0	Raw / Exact DB / Canonical match	6YH75	Senecio mairetianus	0	EOL-000000264161	Senecio mairetianus	0	3107784	Senecio mairetianus	0	422354	Senecio mairetianus	0	NO
temp_npass_simple.txt	667	Tephrosia semiglabra	Tephrosia semiglabra	ncbi	47097	Tephrosia	11	Recursive / Nearest match / Genus level	55D4M	Tephrosia semiglabra	0	EOL-000000475737	Tephrosia semiglabra	0	5342226	Tephrosia semiglabra	0	47097	Tephrosia	11	MAYBE
temp_npass_simple.txt	668	Yarrowia lipolytica ST9671 [FjTAL At4CL1 VvVST1]	Yarrowia lipolytica ST9671 [FjTAL At4CL1 VvVST1]	ncbi	4952	Yarrowia lipolytica	40	Correction denied / Strain name involved / Nearest match	5CR8W	Yarrowia lipolytica	40	EOL-000002239944	Yarrowia lipolytica	40	2599452	Yarrowia lipolytica	40	4952	Yarrowia lipolytica	40	YES
temp_npass_simple.txt	669	Dracaena concinna	Dracaena concinna	ncbi	1280193	Dracaena concinna	0	Raw / Exact DB / Canonical match	37JQG	Dracaena concinna	0	EOL-000000151027	Dracaena concinna	0	5304516	Dracaena concinna	0	1280193	Dracaena concinna	0	NO
temp_npass_simple.txt	670	Tyromyces fissilis	Tyromyces fissilis	ncbi	1040649	Pappia fissilis	1	Raw / Exact DB / Synonym match	4CL3M	Pappia fissilis	1	EOL-000002272005	Tyromyces	11	10847738	Pappia fissilis	1	1040649	Pappia fissilis	1	NO
temp_npass_simple.txt	671	Uncaria guianensis	Uncaria guianensis	ncbi	170183	Uncaria guianensis	0	Raw / Exact DB / Canonical match	7DHSJ	Uncaria guianensis	0	EOL-000000296767	Uncaria guianensis	0	5338243	Uncaria guianensis	0	170183	Uncaria guianensis	0	NO
temp_npass_simple.txt	672	Venturia inaequalis	Venturia inaequalis	ncbi	5025	Venturia inaequalis	0	Raw / Exact DB / Canonical match	7FN85	Venturia inaequalis	0	EOL-000002182810	Venturia inaequalis	0	5262796	Venturia inaequalis	0	5025	Venturia inaequalis	0	NO
temp_npass_simple.txt	673	Flourensia resinosa	Flourensia resinosa	ncbi	2604038	Flourensia resinosa	0	Raw / Exact DB / Canonical match	6JB72	Flourensia resinosa	0	EOL-000000267037	Flourensia resinosa	0	3094571	Flourensia resinosa	0	2604038	Flourensia resinosa	0	NO
temp_npass_simple.txt	674	Coryphantha cornifera	Coryphantha cornifera	ncbi	866946	Coryphantha cornifera	0	Raw / Exact DB / Canonical match	YS7N	Coryphantha cornifera	0	EOL-000000221923	Coryphantha cornifera	0	7283414	Coryphantha radians	1	866946	Coryphantha cornifera	0	NO
temp_npass_simple.txt	675	Chondrostereum sp. NTOU4196	Chondrostereum sp. NTOU4196	ncbi	58368	Chondrostereum	40	Correction denied / Strain name involved / Nearest match	3NZL	Chondrostereum	40	EOL-000002287265	Chondrostereum	40	2532936	Chondrostereum	40	58368	Chondrostereum	40	YES
temp_npass_simple.txt	676	Rheum tataricum	Rheum tataricum	ncbi	205071	Rheum tataricum	0	Raw / Exact DB / Canonical match	4S6CF	Rheum tataricum	0	EOL-000000207849	Rheum tataricum	0	7619233	Rheum tataricum	0	205071	Rheum tataricum	0	NO
temp_npass_simple.txt	677	Aquilegia atrata	Aquilegia atrata	ncbi	560536	Aquilegia atrata	0	Raw / Exact DB / Canonical match	FZP2	Aquilegia atrata	0	EOL-000000198324	Aquilegia atrata	0	3921447	Aquilegia atrata	0	560536	Aquilegia atrata	0	NO
temp_npass_simple.txt	678	sarcophyton pauciplicatum	sarcophyton pauciplicatum	ncbi	859402	Sarcophyton pauciplicatum	0	Raw / Exact DB / Canonical match	79MT7	Sarcophyton pauciplicatum	0	EOL-000000542204	Sarcophyton pauciplicatum	0	5185205	Sarcophyton pauciplicatum	0	859402	Sarcophyton pauciplicatum	0	NO
temp_npass_simple.txt	679	Lupinus formosus	Lupinus formosus	ncbi	53227	Lupinus formosus	0	Raw / Exact DB / Canonical match	3WFBX	Lupinus formosus	0	EOL-000000483915	Lupinus formosus	0	2964078	Lupinus formosus	0	53227	Lupinus formosus	0	NO
temp_npass_simple.txt	680	Rhodiola sacra	Rhodiola sacra	ncbi	203000	Rhodiola sacra	0	Raw / Exact DB / Canonical match	5KWRN	Rhodiola chrysanthemifolia sacra	1	EOL-000000370158	Rhodiola chrysanthemifolia subsp. sacra (R.-Hamet) H. Ohba	6	4200617	Rhodiola chrysanthemifolia sacra	1	203000	Rhodiola sacra	0	NO
temp_npass_simple.txt	681	Alhagi maurorum	Alhagi maurorum	ncbi	47037	Alhagi maurorum	0	Raw / Exact DB / Canonical match	BRW5	Alhagi maurorum	0	EOL-000000475424	Alhagi maurorum	0	2945092	Alhagi maurorum	0	47037	Alhagi maurorum	0	NO
temp_npass_simple.txt	682	Aspergillus taichungensis	Aspergillus taichungensis	ncbi	482145	Aspergillus taichungensis	0	Raw / Exact DB / Canonical match	5VTLB	Aspergillus taichungensis	0	EOL-000002244338	Aspergillus taichungensis	0	5260002	Aspergillus taichungensis	0	482145	Aspergillus taichungensis	0	NO
temp_npass_simple.txt	683	Doxantha unguis	Doxantha unguis	ncbi	73871	Dolichandra unguis-cati	6	Recursive / Single match	99JFB	Dolichandra unguis-cati	6	EOL-000000367813	Dolichandra unguis-cati	6	5830619	Dolichandra unguis-cati	1	73871	Dolichandra unguis-cati	6	NO
temp_npass_simple.txt	684	Fusarium proliferatum	Fusarium proliferatum	ncbi	948311	Fusarium proliferatum	0	Raw / Exact DB / Canonical match	6K4W2	Fusarium proliferatum	0	EOL-000002221076	Fusarium proliferatum	0	5252126	Fusarium proliferatum	0	948311	Fusarium proliferatum	0	NO
temp_npass_simple.txt	685	Astragalus altaicus	Astragalus altaicus	ncbi	1938192	Oxytropis altaica	6	Recursive / Single match	4BLX8|5VVZX	Oxytropis altaica|Astragalus altaicola	8	EOL-000000463614|EOL-000000480448	Oxytropis altaica|Astragalus altaicola	8	5347269|5360822	Astragalus altaicola|Oxytropis altaica	2	1938192	Oxytropis altaica	6	NO
temp_npass_simple.txt	686	Dysidea robusta	Dysidea robusta	ncbi	190526	Dysidea	11	Recursive / Nearest match / Genus level	389F9	Dysidea robusta	0	EOL-000000565009	Dysidea robusta	0	2238408	Dysidea robusta	0	190526	Dysidea	11	MAYBE
temp_npass_simple.txt	687	Delphinus longirostris	Delphinus longirostris	ncbi	9736	Stenella longirostris	1	Raw / Exact DB / Synonym match	6ZKXY|B759J	Stenella longirostris|Delphinus delphis tropicalis	8	EOL-000000630448|EOL-000003037212	Stenella longirostris|Delphinus delphis tropicalis van Bree, 1971	8	5220060|9447007	Stenella longirostris|Delphinus delphis tropicalis	2	9736	Stenella longirostris	1	NO
temp_npass_simple.txt	688	Hemsleya macrosperma	Hemsleya macrosperma	ncbi	447119	Hemsleya macrosperma	0	Raw / Exact DB / Canonical match	3KTZG	Hemsleya macrosperma	0	EOL-000000433007	Hemsleya macrosperma	0	7317887	Hemsleya macrosperma	0	447119	Hemsleya macrosperma	0	NO
temp_npass_simple.txt	689	Polygonum bistorta	Polygonum bistorta	ncbi	125587	Bistorta officinalis	1	Raw / Exact DB / Synonym match	LX6F	Bistorta officinalis	6	EOL-000000208172	Bistorta officinalis	6	7395841	Polygonum bistorta	0	125587	Bistorta officinalis	1	NO
temp_npass_simple.txt	690	Boswellia papyrifera	Boswellia papyrifera	ncbi	1461607	Boswellia papyrifera	0	Raw / Exact DB / Canonical match	MMNC	Boswellia papyrifera	0	EOL-000000456006	Boswellia papyrifera	0	5421356	Boswellia papyrifera	0	1461607	Boswellia papyrifera	0	NO
temp_npass_simple.txt	691	Erythrophleum succirubrum	Erythrophleum succirubrum	ncbi	53876	Erythrophleum	11	Recursive / Nearest match / Genus level	3BFJ7	Erythrophleum succirubrum	0	EOL-000000484125	Erythrophleum succirubrum	0	2971193	Erythrophleum succirubrum	0	53876	Erythrophleum	11	MAYBE
temp_npass_simple.txt	692	Pseudonocardia autotrophica	Pseudonocardia autotrophica	ncbi	2074	Pseudonocardia autotrophica	0	Raw / Exact DB / Canonical match	4P59H	Pseudonocardia autotrophica	0	EOL-000000001871	Pseudonocardia autotrophica	0	3224772	Pseudonocardia autotrophica	0	2074	Pseudonocardia autotrophica	0	NO
temp_npass_simple.txt	693	Coptis linearisepala	Coptis linearisepala	ncbi	3441	Coptis	100	Unmapped / partial match (most likely genus level)	3TS9	Coptis	100	EOL-000000197833	Coptis	100	3033631	Coptis	100	3441	Coptis	100	YES
temp_npass_simple.txt	694	Aspergillus sp. HNMF114	Aspergillus sp. HNMF114	ncbi	5052	Aspergillus	40	Correction denied / Strain name involved / Nearest match	33ZF	Aspergillus	40	EOL-000002243978	Aspergillus	40	8884233|8150522	Aspergillus|Aspergillus	40	5052	Aspergillus	40	YES
temp_npass_simple.txt	695	Pisonia aculeata	Pisonia aculeata	ncbi	363212	Pisonia aculeata	0	Raw / Exact DB / Canonical match	6VMHZ	Pisonia aculeata	0	EOL-000000219717	Pisonia aculeata	0	3086260	Pisonia aculeata	0	363212	Pisonia aculeata	0	NO
temp_npass_simple.txt	696	0tholaena dealbata	0tholaena dealbata	ncbi			1000	Unmapped			1000			1000			1000			1000	YES
temp_npass_simple.txt	697	Calopogonium mucunoides	Calopogonium mucunoides	ncbi	132433	Calopogonium mucunoides	0	Raw / Exact DB / Canonical match	Q297	Calopogonium mucunoides	0	EOL-000000472776	Calopogonium mucunoides	0	2959433	Calopogonium mucunoides	0	132433	Calopogonium mucunoides	0	NO
temp_npass_simple.txt	698	Physalis crassifolia	Physalis crassifolia	ncbi	49773	Physalis crassifolia	0	Raw / Exact DB / Canonical match	77GH8	Physalis crassifolia	0	EOL-000000317282	Physalis crassifolia	0	5341782	Physalis crassifolia	0	49773	Physalis crassifolia	0	NO
temp_npass_simple.txt	699	Hypoxylon rubiginosum	Hypoxylon rubiginosum	ncbi	110542	Hypoxylon rubiginosum	0	Raw / Exact DB / Canonical match	3P2R6	Hypoxylon rubiginosum	0	EOL-000002218953	Hypoxylon rubiginosum	0	8991587	Hypoxylon rubiginosum	0	110542	Hypoxylon rubiginosum	0	NO
temp_npass_simple.txt	700	Salinispora arenicola	Salinispora arenicola	ncbi	168697	Salinispora arenicola	0	Raw / Exact DB / Canonical match	79B9R	Salinispora arenicola	0	EOL-000000002396	Salinispora arenicola	0	3224486	Salinispora arenicola	0	168697	Salinispora arenicola	0	NO
temp_npass_simple.txt	701	Drimia maritima	Drimia maritima	ncbi	82070	Squilla maritima	1	Raw / Exact DB / Synonym match	37P5D	Drimia maritima	0	EOL-000000151974	Drimia maritima	0	2776790	Drimia maritima	0	82070	Squilla maritima	1	NO
temp_npass_simple.txt	702	Simsia dombeyana	Simsia dombeyana	ncbi	684001	Simsia dombeyana	0	Raw / Exact DB / Canonical match	4XG7S	Simsia dombeyana	0	EOL-000000250559	Simsia dombeyana	0	5402140	Simsia dombeyana	0	684001	Simsia dombeyana	0	NO
temp_npass_simple.txt	703	Myrica arborea	Myrica arborea	ncbi	190583	Morella	11	Recursive / Nearest match / Genus level	44CWK	Morella arborea	1	EOL-000000415721	Morella arborea	6	3745143	Morella arborea	1	190583	Morella	11	MAYBE
temp_npass_simple.txt	704	Melicope octandra	Melicope octandra	ncbi	1619819	Acronychia octandra	6	Recursive / Single match	9NL2	Acronychia octandra	1	EOL-000000458230	Acronychia octandra	6	3836550	Acronychia octandra	1	1619819	Acronychia octandra	6	NO
temp_npass_simple.txt	705	Morus alba	Morus alba	ncbi	3498	Morus alba	0	Raw / Exact DB / Canonical match	44FPX	Morus alba	0	EOL-000000438453	Morus alba	0	5361889	Morus alba	0	3498	Morus alba	0	NO
temp_npass_simple.txt	706	Pleuropterus ciliinervis	Pleuropterus ciliinervis	ncbi	76028	Fallopia multiflora var. ciliinervis	6	Recursive / Single match	78RZB	Reynoutria ciliinervis	1	EOL-000000209644	Fallopia multiflora var. ciliinervis (Nakai) Yonekura & H. Ohashi	6	5652220	Fallopia multiflora ciliinervis	1	76028	Fallopia multiflora var. ciliinervis	6	NO
temp_npass_simple.txt	707	Hoya parasitica	Hoya parasitica	ncbi	2259518	Hoya parasitica	0	Raw / Exact DB / Canonical match	3MS5W	Hoya verticillata	1	EOL-000000287867	Hoya acuta	6	7311751|7312238	Hoya verticillata verticillata|Hoya acuta	2	2259518	Hoya parasitica	0	NO
temp_npass_simple.txt	708	Sterculia lychnophora	Sterculia lychnophora	ncbi	190248	Scaphium lychnophorum	1	Raw / Exact DB / Synonym match	6XSVB	Scaphium affine	1	EOL-000000418596	Scaphium affine	6	7737109	Scaphium affine	1	190248	Scaphium lychnophorum	1	NO
temp_npass_simple.txt	709	Euphorbia lagascae	Euphorbia lagascae	ncbi	54672	Euphorbia lagascae	0	Raw / Exact DB / Canonical match	6GYY5	Euphorbia lagascae	0	EOL-000000389569	Euphorbia lagascae	0	3065594	Euphorbia lagascae	0	54672	Euphorbia lagascae	0	NO
temp_npass_simple.txt	710	Marrubium thessalum	Marrubium thessalum	ncbi	694371	Marrubium thessalum	0	Raw / Exact DB / Canonical match	3Y8KD	Marrubium thessalum	0	EOL-000000347259	Marrubium thessalum	0	3905732	Marrubium thessalum	0	694371	Marrubium thessalum	0	NO
temp_npass_simple.txt	711	Mycale sp.	Mycale sp.	ncbi	86015	Mycale	3	Simple corrected / Exact DB / Canonical match	84QN6|85KLD|85KLF|85KLH|85KLJ|85KLK|85KLL|85KLM|85KLN|85KLP|85KLQ|86WNH|B6SBV	Mycale|Mycale|Mycale|Mycale|Mycale|Mycale|Mycale|Mycale|Mycale|Mycale|Mycale|Mycale|Mycale	5	EOL-000000557623|EOL-000003140852|EOL-000003140853|EOL-000003140854|EOL-000003140855|EOL-000003140856|EOL-000003140857|EOL-000003140858|EOL-000003140859|EOL-000003140860|EOL-000003140861|EOL-000003140862	Mycale|Mycale|Mycale|Mycale|Mycale|Mycale|Mycale|Mycale|Mycale|Mycale|Mycale|Mycale	5	2242355	Mycale	3	86015	Mycale	3	NO
temp_npass_simple.txt	712	A new engineered strain of Staphylococcus albus [n.a.]	A new engineered strain of Staphylococcus albus [n. a. ]	ncbi			1000	Unmapped			1000			1000			1000			1000	YES
temp_npass_simple.txt	713	Lupinus paniculatus	Lupinus paniculatus	ncbi	3869	Lupinus	11	Recursive / Nearest match / Genus level	3WFK8	Lupinus paniculatus	0	EOL-000000484020	Lupinus paniculatus	0	2963950	Lupinus paniculatus	0	3869	Lupinus	11	MAYBE
temp_npass_simple.txt	714	Turnera angustifolia	Turnera angustifolia	ncbi	1908416	Turnera angustifolia	0	Raw / Exact DB / Canonical match	7CZ6Q	Turnera ulmifolia	1	EOL-000000376069	Turnera ulmifolia	6	2874852	Turnera ulmifolia	1	1908416	Turnera angustifolia	0	NO
temp_npass_simple.txt	715	Hygrophorus eburneus	Hygrophorus eburneus	ncbi	104226	Hygrophorus eburneus	0	Raw / Exact DB / Canonical match	3NBY4	Hygrophorus eburneus	0	EOL-000002301745	Hygrophorus eburneus	0	9053531	Hygrophorus eburneus	0	104226	Hygrophorus eburneus	0	NO
temp_npass_simple.txt	716	Pieris japonica	Pieris japonica	ncbi	317406	Pieris japonica	0	Raw / Exact DB / Canonical match	6VJ8H	Pieris japonica	0	EOL-000000320187	Pieris japonica	0	2882631	Pieris japonica	0	317406	Pieris japonica	0	NO
temp_npass_simple.txt	717	Volkameria inermis	Volkameria inermis	ncbi	49994	Volkameria inermis	0	Raw / Exact DB / Canonical match	5BP9D	Volkameria inermis	0	EOL-000000347685	Volkameria inermis	0	2925354|8019571	Volkameria inermis|Volkameria inermis	2	49994	Volkameria inermis	0	NO
temp_npass_simple.txt	718	Swertia hickinii	Swertia hickinii	ncbi	39241	Swertia	11	Recursive / Nearest match / Genus level	53JSP	Swertia hickinii	0	EOL-000000282473	Swertia hickinii	0	5596099	Swertia hickinii	0	39241	Swertia	11	MAYBE
temp_npass_simple.txt	719	Cruciata taurica	Cruciata taurica	ncbi	715653	Cruciata taurica	0	Raw / Exact DB / Canonical match	ZRRP	Cruciata taurica	0	EOL-000000298408	Cruciata taurica	0	5338952	Cruciata taurica	0	715653	Cruciata taurica	0	NO
temp_npass_simple.txt	720	Pinus torreyana	Pinus torreyana	ncbi	268870	Pinus torreyana	0	Raw / Exact DB / Canonical match	4J2JZ	Pinus torreyana	0	EOL-000000503151	Pinus torreyana	0	5285764	Pinus torreyana	0	268870	Pinus torreyana	0	NO
temp_npass_simple.txt	721	Gentiana utriculosa	Gentiana utriculosa	ncbi	49958	Gentiana utriculosa	0	Raw / Exact DB / Canonical match	6KC5D	Gentiana utriculosa	0	EOL-000000281266	Gentiana utriculosa	0	8352976	Gentiana utriculosa	0	49958	Gentiana utriculosa	0	NO
temp_npass_simple.txt	722	Vepris punctata	Vepris punctata	ncbi	430986	Vepris	11	Recursive / Nearest match / Genus level	7FNDY	Vepris unifoliolata	1	EOL-000000457214	Vepris unifoliolata	6	3833940	Vepris unifoliolata	1	430986	Vepris	11	MAYBE
temp_npass_simple.txt	723	Sideritis distans	Sideritis distans	ncbi	155266	Sideritis taurica	6	Recursive / Single match	4X95V	Sideritis taurica	1	EOL-000000348633	Sideritis taurica	6	7307360	Sideritis taurica	1	155266	Sideritis taurica	6	NO
temp_npass_simple.txt	724	Scytonema sp.	Scytonema sp.	ncbi	1204	Scytonema sp.	0	Raw / Exact DB / Canonical match	63SZQ	Scytonema	3	EOL-000000000922	Scytonema	3	2523951	Scytonema	3	1204	Scytonema sp.	0	NO
temp_npass_simple.txt	725	Picrasma crenata	Picrasma crenata	ncbi	459138	Picrasma crenata	0	Raw / Exact DB / Canonical match	4HQL8	Picrasma crenata	0	EOL-000000454516	Picrasma crenata	0	3708970	Picrasma crenata	0	459138	Picrasma crenata	0	NO
temp_npass_simple.txt	726	A new engineered strain of Saccharomyces cerevisiae [BTS1; crtYB; crtI; PhCCD1]	A new engineered strain of Saccharomyces cerevisiae [BTS1; crtYB; crtI; PhCCD1]	ncbi			1000	Unmapped			1000			1000			1000			1000	YES
temp_npass_simple.txt	727	Illicium difengpi	Illicium difengpi	ncbi	124772	Illicium difengpi	0	Raw / Exact DB / Canonical match	9KCSZ	Illicium difengpi	0	EOL-000000489037	Illicium	11	8066939	Illicium difengpi	0	124772	Illicium difengpi	0	NO
temp_npass_simple.txt	728	Eutrema salsugineum	Eutrema salsugineum	ncbi	72664	Eutrema salsugineum	0	Raw / Exact DB / Canonical match	6HJ7N	Eutrema salsugineum	0	EOL-000000427637	Eutrema salsugineum	0	5375201	Eutrema salsugineum	0	72664	Eutrema salsugineum	0	NO
temp_npass_simple.txt	729	Crinum asiaticum l. var. sinicum bak.	Crinum asiaticum l. var. sinicum bak.	ncbi	223245	Crinum asiaticum var. sinicum	3	Simple corrected / Exact DB / Canonical match	7YP4R	Crinum asiaticum sinicum	3	EOL-000000191237	Crinum asiaticum var. sinicum (Roxb. ex Herb.) Baker	4	2853849	Crinum asiaticum sinicum	3	223245	Crinum asiaticum var. sinicum	3	NO
temp_npass_simple.txt	730	Sticta fuliginosa	Sticta fuliginosa	ncbi	161976	Sticta fuliginosa	0	Raw / Exact DB / Canonical match	52JJD	Sticta fuliginosa	0	EOL-000002254548	Sticta	11	8695592	Sticta fuliginosa	0	161976	Sticta fuliginosa	0	NO
temp_npass_simple.txt	731	Blattella germanica	Blattella germanica	ncbi	6973	Blattella germanica	0	Raw / Exact DB / Canonical match	8MQ8D	Blattella	11	EOL-000002009491	Blattella germanica	0	1997215	Blattella germanica	0	6973	Blattella germanica	0	NO
temp_npass_simple.txt	732	Cetraria tenuifolia	Cetraria tenuifolia	ncbi	91754	Cetraria ericetorum	6	Recursive / Single match	3LD6	Cetraria	11	EOL-000002250148	Cetraria ericetorum	6	2605262	Cetraria ericetorum	1	91754	Cetraria ericetorum	6	NO
temp_npass_simple.txt	733	Jungermannia obovata	Jungermannia obovata	ncbi	248342	Solenostoma obovatum	1	Raw / Exact DB / Synonym match	4Y6TB	Solenostoma obovatum	6	EOL-000000537713	Solenostoma obovatum	6	4277396	Jungermannia obovata	0	248342	Solenostoma obovatum	1	NO
temp_npass_simple.txt	734	Rheum palmatum	Rheum palmatum	ncbi	137221	Rheum palmatum	0	Raw / Exact DB / Canonical match	4S6BL	Rheum palmatum	0	EOL-000000207896	Rheum palmatum	0	2888864	Rheum palmatum	0	137221	Rheum palmatum	0	NO
temp_npass_simple.txt	735	Actinidia deliciosa	Actinidia deliciosa	ncbi	3627	Actinidia deliciosa	0	Raw / Exact DB / Canonical match	93ST3	Actinidia chinensis deliciosa	1	EOL-000000331656	Actinidia chinensis var. hispida C. F. Liang	6	3644922	Actinidia chinensis hispida	1	3627	Actinidia deliciosa	0	NO
temp_npass_simple.txt	736	Gutierrezia microcephala	Gutierrezia microcephala	ncbi	71047	Gutierrezia	11	Recursive / Nearest match / Genus level	3HN24	Gutierrezia microcephala	0	EOL-000000269438	Gutierrezia microcephala	0	5385099	Gutierrezia microcephala	0	71047	Gutierrezia	11	MAYBE
temp_npass_simple.txt	737	Hortonia angustifolia	Hortonia angustifolia	ncbi	74874	Hortonia	11	Recursive / Nearest match / Genus level	3MQKL	Hortonia angustifolia	0	EOL-000000497930	Hortonia angustifolia	0	5792812	Hortonia angustifolia	0	74874	Hortonia	11	MAYBE
temp_npass_simple.txt	738	Mimusops caffra	Mimusops caffra	ncbi	362720	Mimusops caffra	0	Raw / Exact DB / Canonical match	6RLTN	Mimusops caffra	0	EOL-000000334075	Mimusops caffra	0	2883714	Mimusops caffra	0	362720	Mimusops caffra	0	NO
temp_npass_simple.txt	739	Diplopterygium rufopilosum	Diplopterygium rufopilosum	ncbi	2952116	Diplopterygium rufopilosum	0	Raw / Exact DB / Canonical match	B9F3N	Diplopterygium rufum	1	EOL-000000517333	Diplopterygium rufum	6	3789958	Diplopterygium rufum	1	2952116	Diplopterygium rufopilosum	0	NO
temp_npass_simple.txt	740	Dehaasia longipedicellata	Dehaasia longipedicellata	ncbi	128612	Dehaasia	11	Recursive / Nearest match / Genus level	6CGSS	Dehaasia longipedicellata	0	EOL-000000499568	Dehaasia longipedicellata	0	4179490	Dehaasia longipedicellata	0	128612	Dehaasia	11	MAYBE
temp_npass_simple.txt	741	Ilex buergeri	Ilex buergeri	ncbi	58297	Ilex buergeri	0	Raw / Exact DB / Canonical match	3PF8R	Ilex buergeri	0	EOL-000000313036	Ilex buergeri	0	5533716	Ilex buergeri	0	58297	Ilex buergeri	0	NO
temp_npass_simple.txt	742	Cineraria aspera	Cineraria aspera	ncbi	240646	Cineraria aspera	0	Raw / Exact DB / Canonical match	VDS4	Cineraria aspera	0	EOL-000000268270	Cineraria aspera	0	3141247	Cineraria aspera	0	240646	Cineraria aspera	0	NO
temp_npass_simple.txt	743	hirsutella nivea bcc 2594	hirsutella nivea bcc 2594	ncbi	587367	Hirsutella nivea	40	Correction denied / Strain name involved / Nearest match	3M46K	Hirsutella nivea	40	EOL-000002223500	Hirsutella nivea	40	5483695	Hirsutella nivea	40	587367	Hirsutella nivea	40	YES
temp_npass_simple.txt	744	Capsicum frutescens	Capsicum frutescens	ncbi	4073	Capsicum frutescens	0	Raw / Exact DB / Canonical match	QT6C	Capsicum frutescens	0	EOL-000000317753	Capsicum frutescens	0	8403992	Capsicum frutescens	0	4073	Capsicum frutescens	0	NO
temp_npass_simple.txt	745	Caloplaca percrocata	Caloplaca percrocata	ncbi	908864	Caloplaca percrocata	0	Raw / Exact DB / Canonical match	B2X83	Kuettlingeria percrocata	1	EOL-000002255310	Caloplaca percrocata	0	3430674	Caloplaca percrocata	0	908864	Caloplaca percrocata	0	NO
temp_npass_simple.txt	746	Davallia solida	Davallia solida	ncbi	194872	Davallia solida	0	Raw / Exact DB / Canonical match	B9CXR	Davallia solida	0	EOL-000000515245	Davallia solida	0	7148557	Davallia solida	0	194872	Davallia solida	0	NO
temp_npass_simple.txt	747	Ophryosporus floribundus	Ophryosporus floribundus	ncbi	1745122	Ophryosporus	11	Recursive / Nearest match / Genus level	6SQZH	Ophryosporus floribundus	0	EOL-000000244311	Ophryosporus floribundus	0	3140075	Ophryosporus floribundus	0	1745122	Ophryosporus	11	MAYBE
temp_npass_simple.txt	748	Bacillus spp.	Bacillus spp.	ncbi	1386|55087	Bacillus|Bacillus	5	Simple corrected / Exact DB / Multiple match	374C|8NM9Y	Bacillus|Bacillus	5	EOL-000000008826|EOL-000000008858|EOL-000000008918|EOL-000000008920|EOL-000000008923|EOL-000002022468	Bacillus|Bacillus|Bacillus|Bacillus|Bacillus|Bacillus	5	1409193|3227637	Bacillus|Bacillus	5	1386|55087	Bacillus|Bacillus	5	YES
temp_npass_simple.txt	749	Streptomyces naraensis	Streptomyces naraensis	ncbi	68241	Streptomyces naraensis	0	Raw / Exact DB / Canonical match	7P7F	Streptomyces	11	EOL-000000004200	Streptomyces naraensis	0	2584528	Streptomyces	11	68241	Streptomyces naraensis	0	NO
temp_npass_simple.txt	750	Eucalyptus caesia	Eucalyptus caesia	ncbi	592793	Eucalyptus caesia	0	Raw / Exact DB / Canonical match	3BPQD	Eucalyptus caesia	0	EOL-000000398914	Eucalyptus caesia	0	3176747	Eucalyptus caesia	0	592793	Eucalyptus caesia	0	NO
temp_npass_simple.txt	751	Viguiera tucumanensis	Viguiera tucumanensis	ncbi	2805006	Aldama tukumanensis	6	Recursive / Single match	BLC9	Aldama tucumanensis	1	EOL-000000262647	Aldama tucumanensis	6	9296436	Aldama tucumanensis	1	2805006	Aldama tukumanensis	6	NO
temp_npass_simple.txt	752	Radix euphorbiae pekinensis	Radix euphorbiae pekinensis	ncbi	273621	Euphorbia pekinensis	30	Latin inflection corrected / Exact DB / Single match	3CQ6G	Euphorbia pekinensis	30	EOL-000000391206	Euphorbia pekinensis	30	3067750	Euphorbia pekinensis	30	273621	Euphorbia pekinensis	30	NO
temp_npass_simple.txt	753	Sabal serrulata	Sabal serrulata	ncbi	4722	Serenoa repens	6	Recursive / Single match	4WSW7	Serenoa repens	1	EOL-000000114526	Serenoa repens	6	2735055	Serenoa repens	1	4722	Serenoa repens	6	NO
temp_npass_simple.txt	754	Tamarix nilotica	Tamarix nilotica	ncbi	189799	Tamarix nilotica	0	Raw / Exact DB / Canonical match	54MDV	Tamarix nilotica	0	EOL-000000219135	Tamarix nilotica	0	7316455	Tamarix nilotica	0	189799	Tamarix nilotica	0	NO
temp_npass_simple.txt	755	Cestrum euanthes	Cestrum euanthes	ncbi	1689664	Cestrum euanthes	0	Raw / Exact DB / Canonical match	T5MJ	Cestrum euanthes	0	EOL-000000318481	Cestrum euanthes	0	3803321	Cestrum euanthes	0	1689664	Cestrum euanthes	0	NO
temp_npass_simple.txt	756	Zanthoxylum budrunga	Zanthoxylum budrunga	ncbi	1640437	Zanthoxylum rhetsum	6	Recursive / Single match	5CWPQ	Zanthoxylum rhetsa	1	EOL-000000456716	Zanthoxylum rhetsa	6	3832644	Zanthoxylum budrunga	0	1640437	Zanthoxylum rhetsum	6	NO
temp_npass_simple.txt	757	Furcraea cabuya	Furcraea cabuya	ncbi	1475406	Furcraea cabuya	0	Raw / Exact DB / Canonical match	6K4YL	Furcraea cabuya	0	EOL-000000151178	Furcraea cabuya	0	2769847	Furcraea cabuya	0	1475406	Furcraea cabuya	0	NO
temp_npass_simple.txt	758	Plenodomus influorescens + Pyrenochaeta nobilis	Plenodomus influorescens + Pyrenochaeta nobilis	ncbi	1077371	Plenodomus influorescens	100	Unmapped / partial match (most likely genus level)	4K74Y	Plenodomus influorescens	100	EOL-000002192526	Plenodomus influorescens	100	8094789	Plenodomus influorescens	100	1077371	Plenodomus influorescens	100	YES
temp_npass_simple.txt	759	Rauvolfia tetraphylla	Rauvolfia tetraphylla	ncbi	545371	Rauvolfia tetraphylla	0	Raw / Exact DB / Canonical match	4RMG6	Rauvolfia tetraphylla	0	EOL-000000288176	Rauvolfia tetraphylla	0	3169782	Rauvolfia tetraphylla	0	545371	Rauvolfia tetraphylla	0	NO
temp_npass_simple.txt	760	Dicksonia scabra	Dicksonia scabra	ncbi	32087	Dennstaedtia	11	Recursive / Nearest match / Genus level	BDMCQ	Sitobolium zeylanicum	1	EOL-000000510854	Dennstaedtia zeylanica	6	8504220	Dennstaedtia zeylanica	1	32087	Dennstaedtia	11	MAYBE
temp_npass_simple.txt	761	Juniperus horizontalis	Juniperus horizontalis	ncbi	669713	Juniperus horizontalis	0	Raw / Exact DB / Canonical match	6NGJ6	Juniperus horizontalis	0	EOL-000000502485	Juniperus horizontalis	0	2684410	Juniperus horizontalis	0	669713	Juniperus horizontalis	0	NO
temp_npass_simple.txt	762	Xylocarpus rumphii	Xylocarpus rumphii	ncbi	1962071	Xylocarpus rumphii	0	Raw / Exact DB / Canonical match	5CKHH	Xylocarpus rumphii	0	EOL-000000454721	Xylocarpus rumphii	0	3850981	Xylocarpus rumphii	0	1962071	Xylocarpus rumphii	0	NO
temp_npass_simple.txt	763	Psathyrella scobinacea	Psathyrella scobinacea	ncbi	71729	Psathyrella	11	Recursive / Nearest match / Genus level	78BLT	Psathyrella scobinacea	0	EOL-000002300186	Psathyrella scobinacea	0	2534735	Psathyrella scobinacea	0	71729	Psathyrella	11	MAYBE
temp_npass_simple.txt	764	Cryptocarya angulata	Cryptocarya angulata	ncbi	1118762	Cryptocarya angulata	0	Raw / Exact DB / Canonical match	ZV8D	Cryptocarya angulata	0	EOL-000000499287	Cryptocarya angulata	0	4178598	Cryptocarya angulata	0	1118762	Cryptocarya angulata	0	NO
temp_npass_simple.txt	765	Kadsura longipedunculata	Kadsura longipedunculata	ncbi	124782	Kadsura longipedunculata	0	Raw / Exact DB / Canonical match	3QXWS	Kadsura longipedunculata	0	EOL-000000489022	Kadsura longipedunculata	0	7604003	Kadsura longipedunculata	0	124782	Kadsura longipedunculata	0	NO
temp_npass_simple.txt	766	Oligoporus tephroleucus	Oligoporus tephroleucus	ncbi	301414	Postia tephroleuca	1	Raw / Exact DB / Synonym match	4M32N	Postia tephroleuca	1	EOL-000002269686	Postia tephroleuca	6	9123949	Postia tephroleuca	1	301414	Postia tephroleuca	1	NO
temp_npass_simple.txt	767	Cinnamomum parthenoxylum	Cinnamomum parthenoxylum	ncbi	714455	Cinnamomum parthenoxylon	20	Specific epithet corrected / Exact DB / Single match	5Z7C9	Cinnamomum parthenoxylon	20	EOL-000000500305	Cinnamomum parthenoxylon	20	4181342	Cinnamomum parthenoxylon	20	714455	Cinnamomum parthenoxylon	20	NO
temp_npass_simple.txt	768	Juniperus oxycedrus	Juniperus oxycedrus	ncbi	69008	Juniperus oxycedrus	0	Raw / Exact DB / Canonical match	6NFYP	Juniperus oxycedrus	0	EOL-000000502395	Juniperus oxycedrus	0	2684451	Juniperus oxycedrus	0	69008	Juniperus oxycedrus	0	NO
temp_npass_simple.txt	769	Poiretia latifolia	Poiretia latifolia	ncbi	1192317	Poiretia latifolia	0	Raw / Exact DB / Canonical match	4KWYK	Poiretia latifolia	0	EOL-000000473576	Poiretia latifolia	0	5355200	Poiretia latifolia	0	1192317	Poiretia latifolia	0	NO
temp_npass_simple.txt	770	Knoxia valerianoides	Knoxia valerianoides	ncbi	1905575	Knoxia roxburghii	6	Recursive / Single match	6NLHS	Knoxia roxburghii	1	EOL-000000298498|EOL-000000298500	Knoxia roxburghii|Knoxia roxburghii subsp. brunonis (Wall. ex G.Don) R.Bhattacharjee & Deb	8	2901192	Knoxia roxburghii brunonis	1	1905575	Knoxia roxburghii	6	NO
temp_npass_simple.txt	771	Rana nigromaculata	Rana nigromaculata	ncbi	8409	Pelophylax nigromaculatus	1	Raw / Exact DB / Synonym match	76CHL	Pelophylax nigromaculatus	1	EOL-000000625570|EOL-000000625581	Pelophylax nigromaculatus|Pelophylax porosus	8	2426634|2426636	Pelophylax nigromaculatus|Pelophylax porosus	2	8409	Pelophylax nigromaculatus	1	NO
temp_npass_simple.txt	772	Codium decorticatum	Codium decorticatum	ncbi	414126	Codium decorticatum	0	Raw / Exact DB / Canonical match	3RRQ	Codium	11	EOL-000000103807	Codium decorticatum	0	5272147	Codium decorticatum	0	414126	Codium decorticatum	0	NO
temp_npass_simple.txt	773	Clostridium ventriculi	Clostridium ventriculi	ncbi	1267	Sarcina ventriculi	1	Raw / Exact DB / Synonym match	6XMGS	Sarcina ventriculi	6	EOL-000000010515	Clostridium ventriculi	0	3226720	Sarcina ventriculi	1	1267	Sarcina ventriculi	1	NO
temp_npass_simple.txt	774	Ligularia anoleuca	Ligularia anoleuca	ncbi	756710	Ligularia anoleuca	0	Raw / Exact DB / Canonical match	6Q97S	Ligularia anoleuca	0	EOL-000000247964	Ligularia anoleuca	0	5395435	Ligularia anoleuca	0	756710	Ligularia anoleuca	0	NO
temp_npass_simple.txt	775	Dryobalanops aromatica	Dryobalanops aromatica	ncbi	64575	Dryobalanops aromatica	0	Raw / Exact DB / Canonical match	37V4J	Dryobalanops aromatica	0	EOL-000000424440	Dryobalanops aromatica	0	3189690	Dryobalanops aromatica	0	64575	Dryobalanops aromatica	0	NO
temp_npass_simple.txt	776	Rugosa rugosa	Rugosa rugosa	ncbi	8410	Glandirana rugosa	1	Raw / Exact DB / Synonym match	3G58B	Glandirana rugosa	1	EOL-000000625673	Glandirana rugosa	6	2427326	Glandirana rugosa	1	8410	Glandirana rugosa	1	NO
temp_npass_simple.txt	777	Elmerina caryae	Elmerina caryae	ncbi	1211726	Elmerina caryae	0	Raw / Exact DB / Canonical match	39C22	Elmerina caryae	0	EOL-000002277712	Elmerina caryae	0	2553747	Elmerina caryae	0	1211726	Elmerina caryae	0	NO
temp_npass_simple.txt	778	Cicuta maculata	Cicuta maculata	ncbi	178650	Cicuta maculata	0	Raw / Exact DB / Canonical match	VB4Z	Cicuta maculata	0	EOL-000000276450	Cicuta maculata	0	5371867	Cicuta maculata	0	178650	Cicuta maculata	0	NO
temp_npass_simple.txt	779	Gentiana pyrenaica	Gentiana pyrenaica	ncbi	49955	Gentiana pyrenaica	0	Raw / Exact DB / Canonical match	3FMQ4	Gentiana pyrenaica	0	EOL-000000281265	Gentiana pyrenaica	0	7270399	Gentiana pyrenaica	0	49955	Gentiana pyrenaica	0	NO
temp_npass_simple.txt	780	Trigonella foenum	Trigonella foenum	ncbi	78532	Trigonella	100	Unmapped / partial match (most likely genus level)	9CM9Y	Trigonella	100	EOL-000000470827	Trigonella	100	2981525	Trigonella	100	78532	Trigonella	100	YES
temp_npass_simple.txt	781	Polygala tenuifolia	Polygala tenuifolia	ncbi	355332	Polygala tenuifolia	0	Raw / Exact DB / Canonical match	4L8FN	Polygala tenuifolia	0	EOL-000000461567	Polygala tenuifolia	0	7593997	Polygala tenuifolia	0	355332	Polygala tenuifolia	0	NO
temp_npass_simple.txt	782	A new engineered strain of Escherichia coli BL21(DE3) [SS, SE, CPR, McSE, AtCPR,]	A new engineered strain of Escherichia coli BL21 (DE3) [SS, SE, CPR, McSE, AtCPR, ]	ncbi			1000	Unmapped			1000			1000			1000			1000	YES
temp_npass_simple.txt	783	Goldfussia psilostachys	Goldfussia psilostachys	ncbi	1603837	Strobilanthes dimorphotricha	10	Recursive / Nearest match / Species level	B5K4J	Strobilanthes dimorphotricha dimorphotricha	1	EOL-000000356498	Strobilanthes psilostachys	6	3778839	Strobilanthes psilostachys	1	1603837	Strobilanthes dimorphotricha	10	NO
temp_npass_simple.txt	784	Gloydius halys	Gloydius halys	ncbi	8714	Gloydius halys	0	Raw / Exact DB / Canonical match	6KLC6	Gloydius halys	0	EOL-000000653289	Gloydius halys	0	8544034	Gloydius halys	0	8714	Gloydius halys	0	NO
temp_npass_simple.txt	785	Pseudogymnoascus pannorum	Pseudogymnoascus pannorum	ncbi	79858	Pseudogymnoascus pannorum	0	Raw / Exact DB / Canonical match	4NXRK	Pseudogymnoascus pannorum	0	EOL-000002215289	Pseudogymnoascus pannorum	0	8229004	Pseudogymnoascus pannorum	0	79858	Pseudogymnoascus pannorum	0	NO
temp_npass_simple.txt	786	Coix lacryma-jobi	Coix lacryma-jobi	ncbi	4505	Coix lacryma-jobi	0	Raw / Exact DB / Canonical match	WWPQ	Coix lacryma-jobi	0	EOL-000000130318	Coix lacryma-jobi	0	2706301	Coix lacryma-jobi	0	4505	Coix lacryma-jobi	0	NO
temp_npass_simple.txt	787	Irpex lacteus	Irpex lacteus	ncbi	5319	Irpex lacteus	0	Raw / Exact DB / Canonical match	3Q2F5	Irpex lacteus	0	EOL-000002270228	Irpex lacteus	0	2544188	Irpex lacteus	0	5319	Irpex lacteus	0	NO
temp_npass_simple.txt	788	Tacca plantaginea	Tacca plantaginea	ncbi	44982	Tacca plantaginea	0	Raw / Exact DB / Canonical match	7BCF6	Tacca plantaginea	0	EOL-000000147754	Tacca plantaginea	0	2755849	Tacca plantaginea	0	44982	Tacca plantaginea	0	NO
temp_npass_simple.txt	789	Wedelia paludosa	Wedelia paludosa	ncbi	53737	Sphagneticola trilobata	6	Recursive / Single match	4YT4S|HJ54	Sphagneticola trilobata|Aspilia paludosa	8	EOL-000000248373|EOL-000000260690	Sphagneticola trilobata|Aspilia paludosa	8	3116842|5396427	Sphagneticola trilobata|Aspilia paludosa	2	53737	Sphagneticola trilobata	6	NO
temp_npass_simple.txt	790	Erlangea fusca	Erlangea fusca	ncbi	434625	Bothriocline	11	Recursive / Nearest match / Genus level	MNBB	Bothriocline fusca	1	EOL-000000244603	Bothriocline fusca	6	3089677	Bothriocline fusca	1	434625	Bothriocline	11	MAYBE
temp_npass_simple.txt	791	Pyrus pyrifolia	Pyrus pyrifolia	ncbi	3767	Pyrus pyrifolia	0	Raw / Exact DB / Canonical match	4QXBW	Pyrus pyrifolia	0	EOL-000000441100	Pyrus pyrifolia	0	5362786	Pyrus pyrifolia	0	3767	Pyrus pyrifolia	0	NO
temp_npass_simple.txt	792	Kreysigia multiflora	Kreysigia multiflora	ncbi	230704	Schelhammera multiflora	6	Recursive / Single match	79VN9	Schelhammera multiflora	1	EOL-000000107107	Schelhammera multiflora	6	2740364	Schelhammera multiflora	1	230704	Schelhammera multiflora	6	NO
temp_npass_simple.txt	793	Saccharina latissima	Saccharina latissima	ncbi	309358	Saccharina latissima	0	Raw / Exact DB / Canonical match	7PYFM	Saccharina	11	EOL-000000091885	Saccharina latissima	0	4377207	Saccharina latissima	0	309358	Saccharina latissima	0	NO
temp_npass_simple.txt	794	streptomyces sp. actinobacterium	streptomyces sp. actinobacterium	ncbi	1931	Streptomyces sp.	100	Unmapped / partial match (most likely genus level)	7P7F	Streptomyces	100	EOL-000000004171|EOL-000000004950|EOL-000000004744|EOL-000000005167|EOL-000000004531|EOL-000000005209|EOL-000000005200|EOL-000000005193|EOL-000000005168|EOL-000000005171|EOL-000000005204|EOL-000000005186|EOL-000000005178|EOL-000000005182	Streptomyces|Streptomyces|Streptomyces|Streptomyces|Streptomyces|Streptomyces|Streptomyces|Streptomyces|Streptomyces|Streptomyces|Streptomyces|Streptomyces|Streptomyces|Streptomyces	100	2584528	Streptomyces	100	1931	Streptomyces sp.	100	YES
temp_npass_simple.txt	795	Streptomyces sp. FXJ1.235 + Mycobacterium sp. HX10-55	Streptomyces sp. FXJ1. 235 + Mycobacterium sp. HX10-55	ncbi	1883	Streptomyces	40	Correction denied / Strain name involved / Nearest match	7P7F	Streptomyces	40	EOL-000000004171|EOL-000000004950|EOL-000000004744|EOL-000000005167|EOL-000000004531|EOL-000000005209|EOL-000000005200|EOL-000000005193|EOL-000000005168|EOL-000000005171|EOL-000000005204|EOL-000000005186|EOL-000000005178|EOL-000000005182	Streptomyces|Streptomyces|Streptomyces|Streptomyces|Streptomyces|Streptomyces|Streptomyces|Streptomyces|Streptomyces|Streptomyces|Streptomyces|Streptomyces|Streptomyces|Streptomyces	40	2584528	Streptomyces	40	1883	Streptomyces	40	YES
temp_npass_simple.txt	796	Arecastrum romanzoffianum	Arecastrum romanzoffianum	ncbi	290277	Syagrus romanzoffiana	6	Recursive / Single match	7B68F	Syagrus romanzoffiana	1	EOL-000000113201	Syagrus romanzoffiana	6	5293897	Syagrus romanzoffiana	1	290277	Syagrus romanzoffiana	6	NO
temp_npass_simple.txt	797	Roemeria hybrida	Roemeria hybrida	ncbi	1980604	Roemeria hybrida	0	Raw / Exact DB / Canonical match	798TW	Roemeria hybrida	0	EOL-000000198552	Roemeria hybrida	0	7315023|8120306	Roemeria hybrida|Roemeria hybrida	2	1980604	Roemeria hybrida	0	NO
temp_npass_simple.txt	798	Canella winterana	Canella winterana	ncbi	3426	Canella winterana	0	Raw / Exact DB / Canonical match	QLT5	Canella winterana	0	EOL-000000493228	Canella winterana	0	3877834	Canella winterana	0	3426	Canella winterana	0	NO
temp_npass_simple.txt	799	Narcissus leonensis	Narcissus leonensis	ncbi	1290245	Narcissus leonensis	0	Raw / Exact DB / Canonical match	7XF35	Narcissus leonensis	0	EOL-000000191933	Narcissus	11	2858335	Narcissus leonensis	0	1290245	Narcissus leonensis	0	NO
temp_npass_simple.txt	800	Styrax officinalis	Styrax officinalis	ncbi	153544	Styrax officinalis	0	Raw / Exact DB / Canonical match	53C85	Styrax officinalis	0	EOL-000000333500	Styrax officinalis	0	5371666	Styrax officinalis	0	153544	Styrax officinalis	0	NO
temp_npass_simple.txt	801	Bacillus subtilis 1A751-Sfp	Bacillus subtilis 1A751-Sfp	ncbi	1423	Bacillus subtilis	40	Correction denied / Strain name involved / Nearest match	K8WV	Bacillus subtilis	40	EOL-000000008932	Bacillus subtilis	40	10826006	Bacillus subtilis	40	1423	Bacillus subtilis	40	YES
temp_npass_simple.txt	802	Trichoderma deliquescens	Trichoderma deliquescens	ncbi	29861	Trichoderma deliquescens	0	Raw / Exact DB / Canonical match	58BLM	Trichoderma deliquescens	0	EOL-000002224848	Trichoderma deliquescens	0	7796268	Trichoderma deliquescens	0	29861	Trichoderma deliquescens	0	NO
temp_npass_simple.txt	803	Grateloupia livida	Grateloupia livida	ncbi	118374	Grateloupia livida	0	Raw / Exact DB / Canonical match	4QXG	Grateloupia	11	EOL-000000098945	Grateloupia livida	0	9535936	Grateloupia	11	118374	Grateloupia livida	0	NO
temp_npass_simple.txt	804	Aglaia forbesii	Aglaia forbesii	ncbi	306504	Aglaia forbesii	0	Raw / Exact DB / Canonical match	5TRPT	Aglaia forbesii	0	EOL-000000455371	Aglaia forbesii	0	5597700	Aglaia forbesii	0	306504	Aglaia forbesii	0	NO
temp_npass_simple.txt	805	Streptomyces microflavus	Streptomyces microflavus	ncbi	1919	Streptomyces microflavus	0	Raw / Exact DB / Canonical match	52YK7	Streptomyces microflavus	0	EOL-000000005185	Streptomyces microflavus	0	9188591	Streptomyces microflavus	0	1919	Streptomyces microflavus	0	NO
temp_npass_simple.txt	806	Solanum pseudoquina	Solanum pseudoquina	ncbi	2072294	Solanum pseudoquina	0	Raw / Exact DB / Canonical match	4Y3V2	Solanum pseudoquina	0	EOL-000000316894	Solanum pseudoquina	0	2930597	Solanum pseudoquina	0	2072294	Solanum pseudoquina	0	NO
temp_npass_simple.txt	807	Nama hispidum	Nama hispidum	ncbi	79363	Nama	11	Recursive / Nearest match / Genus level	63CFH	Nama	11	EOL-000000311162	Nama hispidum	0	5341682	Nama hispidum	0	79363	Nama	11	MAYBE
temp_npass_simple.txt	808	Dysoxylum laxiracemosum	Dysoxylum laxiracemosum	ncbi	3025154	Dysoxylum laxiracemosum	0	Raw / Exact DB / Canonical match	6DQPY	Dysoxylum laxiracemosum	0	EOL-000000455092	Dysoxylum laxiracemosum	0	3849703	Dysoxylum laxiracemosum	0	3025154	Dysoxylum laxiracemosum	0	NO
temp_npass_simple.txt	809	Pseudomonas aeruginosa 1682U.R.0a.27	Pseudomonas aeruginosa 1682U. R. 0a. 27	ncbi	287	Pseudomonas aeruginosa	40	Correction denied / Strain name involved / Nearest match	4P3MC	Pseudomonas aeruginosa	40	EOL-000000018145	Pseudomonas aeruginosa	40	10894522	Pseudomonas aeruginosa	40	287	Pseudomonas aeruginosa	40	YES
temp_npass_simple.txt	810	pleurobranchus forskalii	pleurobranchus forskalii	ncbi	1631834	Pleurobranchus forskalii	0	Raw / Exact DB / Canonical match	4KB3X	Pleurobranchus forskalii	0	EOL-000000773789	Pleurobranchus forskalii	0	4359278	Pleurobranchus forskalii	0	1631834	Pleurobranchus forskalii	0	NO
temp_npass_simple.txt	811	Polianthes tuberosa	Polianthes tuberosa	ncbi	82206	Agave amica	1	Raw / Exact DB / Synonym match	8WQBP	Agave amica	1	EOL-000000150201	Agave	11	10868891	Agave amica	1	82206	Agave amica	1	NO
temp_npass_simple.txt	812	Tabernaemontana bufalina	Tabernaemontana bufalina	ncbi	403123	Tabernaemontana bufalina	0	Raw / Exact DB / Canonical match	549QW	Tabernaemontana bufalina	0	EOL-000000286390	Tabernaemontana bufalina	0	3618589	Tabernaemontana bufalina	0	403123	Tabernaemontana bufalina	0	NO
temp_npass_simple.txt	813	Pseudococcus albizziae	Pseudococcus albizziae	ncbi	199590	Melanococcus albizziae	6	Recursive / Single match	6QXHD	Melanococcus albizziae	1	EOL-000001946330	Melanococcus albizziae	6	2094414	Melanococcus albizziae	1	199590	Melanococcus albizziae	6	NO
temp_npass_simple.txt	814	Plectranthus ernstii	Plectranthus ernstii	ncbi	41227	Plectranthus	11	Recursive / Nearest match / Genus level	4K48F	Plectranthus ernstii	0	EOL-000000340619	Plectranthus ernstii	0	3904846	Plectranthus ernstii	0	41227	Plectranthus	11	MAYBE
temp_npass_simple.txt	815	Spinacia oleracea	Spinacia oleracea	ncbi	3562	Spinacia oleracea	0	Raw / Exact DB / Canonical match	4Z547	Spinacia oleracea	0	EOL-000000204742	Spinacia oleracea	0	3083647	Spinacia oleracea	0	3562	Spinacia oleracea	0	NO
temp_npass_simple.txt	816	Amesia atrobrunnea	Amesia atrobrunnea	ncbi	1934350	Amesia atrobrunnea	0	Raw / Exact DB / Canonical match	CRQW	Amesia atrobrunnea	0	EOL-000002216745	Amesia atrobrunnea	0	9768935	Amesia atrobrunnea	0	1934350	Amesia atrobrunnea	0	NO
temp_npass_simple.txt	817	Diphasiastrum thyoides	Diphasiastrum thyoides	ncbi	455314	Diphasiastrum thyoides	0	Raw / Exact DB / Canonical match	B9DRH	Diphasiastrum thyoides	0	EOL-000000504617	Diphasiastrum thyoides	0	3991094	Diphasiastrum thyoides	0	455314	Diphasiastrum thyoides	0	NO
temp_npass_simple.txt	818	Moorea producens	Moorea producens	ncbi	1155739	Moorena producens	1	Raw / Exact DB / Synonym match	84QLK	Moorea	11	EOL-000000000200	Moorea producens	0	10717451	Moorea producens	0	1155739	Moorena producens	1	NO
temp_npass_simple.txt	819	Gonioma kamassi	Gonioma kamassi	ncbi	378859	Gonioma kamassi	0	Raw / Exact DB / Canonical match	3GWVW	Gonioma kamassi	0	EOL-000000285241	Gonioma kamassi	0	5535561	Gonioma kamassi	0	378859	Gonioma kamassi	0	NO
temp_npass_simple.txt	820	Podospora decipiens	Podospora decipiens	ncbi	261697	Rhypophila decipiens	1	Raw / Exact DB / Synonym match	9ZFB4	Rhypophila decipiens	1	EOL-000002217575	Podospora decipiens	0	8567329	Podospora decipiens	0	261697	Rhypophila decipiens	1	NO
temp_npass_simple.txt	821	Aquilegia hybrid	Aquilegia hybrid	ncbi	3450	Aquilegia	24	Specific epithet corrected / Recursive / Nearest match	ZHP	Aquilegia	24	EOL-000000198256	Aquilegia	24	6710355	Aquilegia hybr	20	3450	Aquilegia	24	MAYBE
temp_npass_simple.txt	822	Cystofilobasidium infirmominiatum	Cystofilobasidium infirmominiatum	ncbi	89913	Cystofilobasidium infirmominiatum	0	Raw / Exact DB / Canonical match	6BY62	Cystofilobasidium infirmominiatum	0	EOL-000002317054	Cystofilobasidium infirmominiatum	0	2518150	Cystofilobasidium infirmominiatum	0	89913	Cystofilobasidium infirmominiatum	0	NO
temp_npass_simple.txt	823	Epinetrum cordifolium	Epinetrum cordifolium	ncbi	3021345	Albertisia cordifolia	6	Recursive / Single match	BFR2	Albertisia cordifolia	1	EOL-000000199939	Albertisia cordifolia	6	5592697	Albertisia cordifolia	1	3021345	Albertisia cordifolia	6	NO
temp_npass_simple.txt	824	Semen phaseoli	Semen phaseoli	ncbi	3883	Phaseolus	30	Latin inflection corrected / Exact DB / Single match	9CLNH|9JLZS|7NF3T	Phaseolus|Phaseolus|Phaseolus	30	EOL-000000473601|EOL-000000825529	Phaseolus|Phaseolus	30	2285633|2947798	Phaseolus|Phaseolus	30	3883	Phaseolus	30	NO
temp_npass_simple.txt	825	Stylocheilus longicauda	Stylocheilus longicauda	ncbi	114761	Stylocheilus longicauda	0	Raw / Exact DB / Canonical match	7PHPS	Stylocheilus	11	EOL-000000748471	Stylocheilus longicauda	0	2297318	Stylocheilus longicauda	0	114761	Stylocheilus longicauda	0	NO
temp_npass_simple.txt	826	Alibertia macrophylla	Alibertia macrophylla	ncbi	136659	Alibertia macrophylla	0	Raw / Exact DB / Canonical match	YBVG	Cordiera macrophylla	1	EOL-000000305123	Cordiera macrophylla	6	5335622	Cordiera macrophylla	1	136659	Alibertia macrophylla	0	NO
temp_npass_simple.txt	827	Rhus taitensis	Rhus taitensis	ncbi	384978	Rhus taitensis	0	Raw / Exact DB / Canonical match	3Z8C8	Melanococca tomentosa	1	EOL-000000451087	Melanococca tomentosa	6	3661260	Melanococca tomentosa	1	384978	Rhus taitensis	0	NO
temp_npass_simple.txt	828	Flustra foliacea	Flustra foliacea	ncbi	478208	Flustra foliacea	0	Raw / Exact DB / Canonical match	6JBVG	Flustra foliacea	0	EOL-000000704148	Flustra foliacea	0	1006487	Flustra foliacea	0	478208	Flustra foliacea	0	NO
temp_npass_simple.txt	829	Pseudowintera colorata	Pseudowintera colorata	ncbi	22294	Pseudowintera colorata	0	Raw / Exact DB / Canonical match	6WJDJ	Pseudowintera colorata	0	EOL-000000493207	Pseudowintera colorata	0	4020812	Pseudowintera colorata	0	22294	Pseudowintera colorata	0	NO
temp_npass_simple.txt	830	two species of Streptomyces	two species of Streptomyces	ncbi			1000	Unmapped			1000			1000			1000			1000	YES
temp_npass_simple.txt	831	Dipsacus japonicus	Dipsacus japonicus	ncbi	398306	Dipsacus japonicus	0	Raw / Exact DB / Canonical match	36Q82	Dipsacus japonicus	0	EOL-000000307836	Dipsacus japonicus	0	4102897	Dipsacus japonicus	0	398306	Dipsacus japonicus	0	NO
temp_npass_simple.txt	832	Andropogon jwarancusa	Andropogon jwarancusa	ncbi	79836	Cymbopogon jwarancusa	10	Recursive / Nearest match / Species level	5GRN3	Cymbopogon iwarancusa iwarancusa	1	EOL-000000138027	Cymbopogon iwarancusa subsp. iwarancusa	6	9233596	Cymbopogon iwarancusa iwarancusa	1	79836	Cymbopogon jwarancusa	10	NO
temp_npass_simple.txt	833	Sceletium subvelutinum	Sceletium subvelutinum	ncbi	359634	Mesembryanthemum varians	6	Recursive / Single match	3ZZF7	Mesembryanthemum varians	1	EOL-000000218481	Mesembryanthemum varians	6	3704283	Mesembryanthemum varians	1	359634	Mesembryanthemum varians	6	NO
temp_npass_simple.txt	834	Mylabris cichorii	Mylabris cichorii	ncbi	580878	Mylabris cichorii	0	Raw / Exact DB / Canonical match	624LC	Meloidae	12	EOL-000001416132	Meloidae	12	5751064	Mylabris variabilis	1	580878	Mylabris cichorii	0	NO
temp_npass_simple.txt	835	Burasaia madagascariensis	Burasaia madagascariensis	ncbi	461559	Burasaia madagascariensis	0	Raw / Exact DB / Canonical match	695RZ	Burasaia madagascariensis	0	EOL-000000199976	Burasaia madagascariensis	0	3829881	Burasaia madagascariensis	0	461559	Burasaia madagascariensis	0	NO
temp_npass_simple.txt	836	Hyptis oblongifolia	Hyptis oblongifolia	ncbi	986226	Mesosphaerum oblongifolium	1	Raw / Exact DB / Synonym match	426QQ	Mesosphaerum oblongifolium	1	EOL-000000348736	Mesosphaerum oblongifolium	6	3890258	Mesosphaerum oblongifolium	1	986226	Mesosphaerum oblongifolium	1	NO
temp_npass_simple.txt	837	Terminalia arjuna	Terminalia arjuna	ncbi	172200	Terminalia arjuna	0	Raw / Exact DB / Canonical match	55FZR	Terminalia arjuna	0	EOL-000000411256	Terminalia arjuna	0	3699548	Terminalia arjuna	0	172200	Terminalia arjuna	0	NO
temp_npass_simple.txt	838	Senecio pseudotites	Senecio pseudotites	ncbi	18794	Senecio	11	Recursive / Nearest match / Genus level	4WMP7	Senecio pseudotites	0	EOL-000000263560	Senecio pseudotites	0	3107380	Senecio pseudotites	0	18794	Senecio	11	MAYBE
temp_npass_simple.txt	839	Aquilegia viridiflora	Aquilegia viridiflora	ncbi	946050	Aquilegia viridiflora	0	Raw / Exact DB / Canonical match	FZVQ	Aquilegia viridiflora	0	EOL-000000198374	Aquilegia viridiflora	0	7277995	Aquilegia viridiflora	0	946050	Aquilegia viridiflora	0	NO
temp_npass_simple.txt	840	Radix aconiti kusnezoffii	Radix aconiti kusnezoffii	ncbi	239685	Aconitum kusnezoffii	30	Latin inflection corrected / Exact DB / Single match	64MR8	Aconitum kusnezoffii	30	EOL-000000197400	Aconitum kusnezoffii	30	7277127	Aconitum kusnezoffii	30	239685	Aconitum kusnezoffii	30	NO
temp_npass_simple.txt	841	Eugenia operculata	Eugenia operculata	ncbi	219895	Syzygium nervosum	6	Recursive / Single match	7BBBN	Syzygium nervosum	1	EOL-000000400381	Syzygium nervosum	6	3184115	Syzygium nervosum	1	219895	Syzygium nervosum	6	NO
temp_npass_simple.txt	842	Cephalotaxus wilsoniana	Cephalotaxus wilsoniana	ncbi	50179	Cephalotaxus harringtonia var. wilsoniana	1	Raw / Exact DB / Synonym match	5MYMJ	Cephalotaxus harringtonii wilsoniana	1	EOL-000000502819	Cephalotaxus harringtonii var. wilsoniana (Hayata) Kitam.	6	2685281	Cephalotaxus harringtonii wilsoniana	1	50179	Cephalotaxus harringtonia var. wilsoniana	1	NO
temp_npass_simple.txt	843	Aristolochia clematitis	Aristolochia clematitis	ncbi	158538	Aristolochia clematitis	0	Raw / Exact DB / Canonical match	GPQJ	Aristolochia clematitis	0	EOL-000000493589	Aristolochia clematitis	0	2873991	Aristolochia clematitis	0	158538	Aristolochia clematitis	0	NO
temp_npass_simple.txt	844	Daphniphyllum yunnanense	Daphniphyllum yunnanense	ncbi	4387	Daphniphyllum	11	Recursive / Nearest match / Genus level	345LP	Daphniphyllum majus	1	EOL-000000372545	Daphniphyllum majus	6	7982812	Daphniphyllum yunnanense	0	4387	Daphniphyllum	11	MAYBE
temp_npass_simple.txt	845	Vicia hirsuta	Vicia hirsuta	ncbi	3910	Vicia hirsuta	0	Raw / Exact DB / Canonical match	5BCQ7	Vicia hirsuta	0	EOL-000000477862	Vicia hirsuta	0	2975328|7350388	Vicia hirsuta|Vicia hirsuta	2	3910	Vicia hirsuta	0	NO
temp_npass_simple.txt	846	Perenniporia ochroleuca	Perenniporia ochroleuca	ncbi	270278	Perenniporia ochroleuca	0	Raw / Exact DB / Canonical match	7CX7H	Truncospora ochroleuca	1	EOL-000002271031	Perenniporia ochroleuca	0	2549099	Perenniporia ochroleuca	0	270278	Perenniporia ochroleuca	0	NO
temp_npass_simple.txt	847	Fraxinus sp.	Fraxinus sp.	ncbi	2942658	Fraxinus sp.	0	Raw / Exact DB / Canonical match	8VXQ9	Fraxinus	3	EOL-000000336191	Fraxinus	3	3172323	Fraxinus	3	2942658	Fraxinus sp.	0	NO
temp_npass_simple.txt	848	Streptomyces chromofuscus	Streptomyces chromofuscus	ncbi	42881	Streptomyces chromofuscus	0	Raw / Exact DB / Canonical match	52YBT	Streptomyces chromofuscus	0	EOL-000000004590	Streptomyces chromofuscus	0	3223810	Streptomyces chromofuscus	0	42881	Streptomyces chromofuscus	0	NO
temp_npass_simple.txt	849	Juglans ailanthifolia	Juglans ailanthifolia	ncbi	91209	Juglans ailanthifolia	0	Raw / Exact DB / Canonical match	56VV	Juglans	11	EOL-000000415354	Juglans ailanthifolia	0	3054366	Juglans ailanthifolia	0	91209	Juglans ailanthifolia	0	NO
temp_npass_simple.txt	850	Aloe lateritia	Aloe lateritia	ncbi	1593086	Aloe lateritia	0	Raw / Exact DB / Canonical match	C3S6	Aloe lateritia	0	EOL-000000157890	Aloe lateritia	0	2777966	Aloe lateritia	0	1593086	Aloe lateritia	0	NO
temp_npass_simple.txt	851	Paramignya griffithii	Paramignya griffithii	ncbi	416205	Paramignya scandens	6	Recursive / Single match	75PQF	Paramignya scandens	1	EOL-000000459001	Paramignya griffithii	0	3835530	Paramignya griffithii	0	416205	Paramignya scandens	6	NO
temp_npass_simple.txt	852	Daphne odora	Daphne odora	ncbi	329675	Daphne odora	0	Raw / Exact DB / Canonical match	344WR	Daphne odora	0	EOL-000000416501	Daphne odora	0	7670260	Daphne odora	0	329675	Daphne odora	0	NO
temp_npass_simple.txt	853	Derris malaccensis	Derris malaccensis	ncbi	1225678	Derris montana	6	Recursive / Single match	34YV6	Derris montana	1	EOL-000000462346	Derris malaccensis	0	5350229	Derris montana	1	1225678	Derris montana	6	NO
temp_npass_simple.txt	854	Oriciopsis glaberrima	Oriciopsis glaberrima	ncbi	430986	Vepris	11	Recursive / Nearest match / Genus level	7FNTF	Vepris glaberrima	1	EOL-000000457166	Vepris glaberrima	6	3834506	Vepris glaberrima	1	430986	Vepris	11	MAYBE
temp_npass_simple.txt	855	Strychnos gossweileri	Strychnos gossweileri	ncbi	26496	Strychnos	11	Recursive / Nearest match / Genus level	5376N	Strychnos gossweileri	0	EOL-000000290040	Strychnos gossweileri	0	5645879	Strychnos gossweileri	0	26496	Strychnos	11	MAYBE
temp_npass_simple.txt	856	Aconitum grossedentatum	Aconitum grossedentatum	ncbi	1850455	Aconitum grossedentatum	0	Raw / Exact DB / Canonical match	5FDMH	Aconitum zigzag zigzag	1	EOL-000000197792	Aconitum zigzag subsp. zigzag	6	7278155	Aconitum zigzag zigzag	1	1850455	Aconitum grossedentatum	0	NO
temp_npass_simple.txt	857	Actinoplanes philippinensis	Actinoplanes philippinensis	ncbi	35752	Actinoplanes philippinensis	0	Raw / Exact DB / Canonical match	6529K	Actinoplanes philippinensis	0	EOL-000000002154	Actinoplanes philippinensis	0	3224578	Actinoplanes philippinensis	0	35752	Actinoplanes philippinensis	0	NO
temp_npass_simple.txt	858	Copaifera reticulata	Copaifera reticulata	ncbi	162716	Copaifera	11	Recursive / Nearest match / Genus level	9CKFB	Copaifera	11	EOL-000000468370	Copaifera reticulata	0	2978143	Copaifera reticulata	0	162716	Copaifera	11	MAYBE
temp_npass_simple.txt	859	Pulicaria salviifolia	Pulicaria salviifolia	ncbi	557703	Pulicaria salviifolia	0	Raw / Exact DB / Canonical match	78PQ7	Pulicaria salviifolia	0	EOL-000000268576	Pulicaria salviifolia	0	3095552	Pulicaria salviifolia	0	557703	Pulicaria salviifolia	0	NO
temp_npass_simple.txt	860	Aesculus chinensis	Aesculus chinensis	ncbi	290911	Aesculus chinensis	0	Raw / Exact DB / Canonical match	65BYW	Aesculus chinensis	0	EOL-000000453431	Aesculus chinensis	0	7323139	Aesculus chinensis	0	290911	Aesculus chinensis	0	NO
temp_npass_simple.txt	861	Siraitia grosvenorii	Siraitia grosvenorii	ncbi	190515	Siraitia grosvenorii	0	Raw / Exact DB / Canonical match	4XQX3	Siraitia grosvenorii	0	EOL-000000432147	Siraitia grosvenorii	0	3623059	Siraitia grosvenorii	0	190515	Siraitia grosvenorii	0	NO
temp_npass_simple.txt	862	Thermopsis rhombifolia	Thermopsis rhombifolia	ncbi	61122	Thermopsis rhombifolia	0	Raw / Exact DB / Canonical match	7BWVR	Thermopsis rhombifolia	0	EOL-000000466294	Thermopsis rhombifolia	0	5360178	Thermopsis rhombifolia	0	61122	Thermopsis rhombifolia	0	NO
temp_npass_simple.txt	863	Piper umbellatum	Piper umbellatum	ncbi	130418	Piper umbellatum	0	Raw / Exact DB / Canonical match	4J6BD	Piper umbellatum	0	EOL-000000494436	Piper umbellatum	0	3086364|7667776	Piper umbellatum|Piper umbellatum	2	130418	Piper umbellatum	0	NO
temp_npass_simple.txt	864	Aloe arborescens var. natalensis	Aloe arborescens var. natalensis	ncbi	45386	Aloe arborescens var. natalensis	0	Raw / Exact DB / Canonical match	5FHXS	Aloe arborescens arborescens	4	EOL-000000158274	Aloe arborescens subsp. arborescens	6	7069942	Aloe arborescens arborescens	4	45386	Aloe arborescens var. natalensis	0	NO
temp_npass_simple.txt	865	Malus toringoides	Malus toringoides	ncbi	106568	Malus toringoides	0	Raw / Exact DB / Canonical match	3XQYR	Malus toringoides	0	EOL-000000440242	Malus toringoides	0	3001588	Sinomalus toringoides	1	106568	Malus toringoides	0	NO
temp_npass_simple.txt	866	Laurencia marilzae	Laurencia marilzae	ncbi	1413812	Laurenciella marilzae	6	Recursive / Single match	638W3	Laurenciella	11	EOL-000000100830	Laurenciella marilzae	6	7605242	Laurenciella marilzae	1	1413812	Laurenciella marilzae	6	NO
temp_npass_simple.txt	867	Teclea natalensis	Teclea natalensis	ncbi	1237831	Teclea natalensis	0	Raw / Exact DB / Canonical match	7FNT3	Vepris natalensis	1	EOL-000000457203	Vepris natalensis	6	3834275	Vepris natalensis	1	1237831	Teclea natalensis	0	NO
temp_npass_simple.txt	868	Tripterygium regelii	Tripterygium regelii	ncbi	123485	Tripterygium regelii	0	Raw / Exact DB / Canonical match	7D6YZ	Tripterygium wilfordii	1	EOL-000000459480	Tripterygium wilfordii	6	5579615	Tripterygium wilfordii	1	123485	Tripterygium regelii	0	NO
temp_npass_simple.txt	869	Gypsophila repens	Gypsophila repens	ncbi	325494	Gypsophila repens	0	Raw / Exact DB / Canonical match	3HXZH	Gypsophila repens	0	EOL-000000212470	Gypsophila repens	0	5384464	Gypsophila repens	0	325494	Gypsophila repens	0	NO
temp_npass_simple.txt	870	Genista corsica	Genista corsica	ncbi	319660	Genista corsica	0	Raw / Exact DB / Canonical match	3FL8T	Genista corsica	0	EOL-000000484489	Genista corsica	0	5347832	Genista corsica	0	319660	Genista corsica	0	NO
temp_npass_simple.txt	871	Gardenia collinsae	Gardenia collinsae	ncbi	1233748	Gardenia collinsae	0	Raw / Exact DB / Canonical match	8VXS3	Gardenia	11	EOL-000000304853	Gardenia collinsae	0	5335153	Gardenia collinsae	0	1233748	Gardenia collinsae	0	NO
temp_npass_simple.txt	872	Sorbus domestica	Sorbus domestica	ncbi	36606	Cormus domestica	1	Raw / Exact DB / Synonym match	6B58W	Cormus domestica	1	EOL-000000441449	Cormus domestica	6	3013215	Cormus domestica	1	36606	Cormus domestica	1	NO
temp_npass_simple.txt	873	lycopodium serratum	lycopodium serratum	ncbi	355589	Huperzia serrata	1	Raw / Exact DB / Synonym match	B8XGK	Huperzia serrata	1	EOL-000000505029	Huperzia serrata	6	2688470	Huperzia serrata	1	355589	Huperzia serrata	1	NO
temp_npass_simple.txt	874	Vismia orientalis	Vismia orientalis	ncbi	1390553	Vismia orientalis	0	Raw / Exact DB / Canonical match	78JNL	Psorospermum orientale	1	EOL-000000382636	Psorospermum orientale	6	9771081	Psorospermum orientale	1	1390553	Vismia orientalis	0	NO
temp_npass_simple.txt	875	Millettia usaramensis	Millettia usaramensis	ncbi	1258704	Millettia usaramensis	0	Raw / Exact DB / Canonical match	43DDG	Millettia usaramensis	0	EOL-000000476420	Millettia usaramensis	0	5355738	Millettia usaramensis	0	1258704	Millettia usaramensis	0	NO
temp_npass_simple.txt	876	Amana edulis	Amana edulis	ncbi	89493	Amana edulis	0	Raw / Exact DB / Canonical match	5TXNN	Amana edulis	0	EOL-000000106026	Amana edulis	0	5299303	Amana edulis	0	89493	Amana edulis	0	NO
temp_npass_simple.txt	877	Sesbania drummondii	Sesbania drummondii	ncbi	206308	Sesbania drummondii	0	Raw / Exact DB / Canonical match	4WZ4Z	Sesbania drummondii	0	EOL-000000472611	Sesbania drummondii	0	2970712	Sesbania drummondii	0	206308	Sesbania drummondii	0	NO
temp_npass_simple.txt	878	Mentzelia lindleyi	Mentzelia lindleyi	ncbi	86878	Mentzelia lindleyi	0	Raw / Exact DB / Canonical match	72ZJZ	Mentzelia lindleyi	0	EOL-000000369587	Mentzelia lindleyi	0	5331414	Mentzelia lindleyi	0	86878	Mentzelia lindleyi	0	NO
temp_npass_simple.txt	879	Aspergillus pseudodeflectus	Aspergillus pseudodeflectus	ncbi	176178	Aspergillus pseudodeflectus	0	Raw / Exact DB / Canonical match	685LW	Aspergillus pseudodeflectus	0	EOL-000002244449	Aspergillus pseudodeflectus	0	5259977	Aspergillus pseudodeflectus	0	176178	Aspergillus pseudodeflectus	0	NO
temp_npass_simple.txt	880	Cladonia fallax	Cladonia fallax	ncbi	195781	Cladonia pycnoclada	6	Recursive / Single match	5YW5R	Cladonia pycnoclada	1	EOL-000002251668	Cladonia	11	8550169	Cladonia pycnoclada	1	195781	Cladonia pycnoclada	6	NO
temp_npass_simple.txt	881	Atropanthe sinensis	Atropanthe sinensis	ncbi	258461	Atropanthe sinensis	0	Raw / Exact DB / Canonical match	JLZW	Atropanthe sinensis	0	EOL-000000318253	Atropanthe sinensis	0	3802362	Atropanthe sinensis	0	258461	Atropanthe sinensis	0	NO
temp_npass_simple.txt	882	Sedum formosanum	Sedum formosanum	ncbi	1458319	Sedum formosanum	0	Raw / Exact DB / Canonical match	6XZGY	Sedum formosanum	0	EOL-000000371461	Sedum formosanum	0	5688942	Sedum formosanum	0	1458319	Sedum formosanum	0	NO
temp_npass_simple.txt	883	Ustilago maydis	Ustilago maydis	ncbi	5270	Ustilago maydis	0	Raw / Exact DB / Canonical match	7F4HK	Ustilago maydis	0	EOL-000002306746|EOL-000002326393	Ustilago maydis|Ustilago maydis	2	2557469	Ustilago maydis	0	5270	Ustilago maydis	0	NO
temp_npass_simple.txt	884	Uncaria sterrophylla	Uncaria sterrophylla	ncbi	43574	Uncaria	11	Recursive / Nearest match / Genus level	7DHGR	Uncaria sterrophylla	0	EOL-000000296734	Uncaria sterrophylla	0	5338119	Uncaria sterrophylla	0	43574	Uncaria	11	MAYBE
temp_npass_simple.txt	885	Gutierrezia sarothrae	Gutierrezia sarothrae	ncbi	199516	Gutierrezia sarothrae	0	Raw / Exact DB / Canonical match	3HN2F	Gutierrezia sarothrae	0	EOL-000000269463	Gutierrezia sarothrae	0	5385067	Gutierrezia sarothrae	0	199516	Gutierrezia sarothrae	0	NO
temp_npass_simple.txt	886	Nicotiana raimondii	Nicotiana raimondii	ncbi	200312	Nicotiana raimondii	0	Raw / Exact DB / Canonical match	47D6P	Nicotiana raimondii	0	EOL-000000317235	Nicotiana raimondii	0	3799257	Nicotiana raimondii	0	200312	Nicotiana raimondii	0	NO
temp_npass_simple.txt	887	Astragalus wootoni	Astragalus wootoni	ncbi	457888	Astragalus wootonii	20	Specific epithet corrected / Exact DB / Single match	687RK	Astragalus wootonii	20	EOL-000000479876	Astragalus	24	5346882	Astragalus wootonii	20	457888	Astragalus wootonii	20	NO
temp_npass_simple.txt	888	Aristolochia orbicularis	Aristolochia orbicularis	ncbi	12947	Aristolochia	11	Recursive / Nearest match / Genus level	GQ4V	Aristolochia orbicularis	0	EOL-000000493858	Aristolochia orbicularis	0	3589419	Aristolochia orbicularis	0	12947	Aristolochia	11	MAYBE
temp_npass_simple.txt	889	Parthenium fruticosum	Parthenium fruticosum	ncbi	35934	Parthenium	11	Recursive / Nearest match / Genus level	4DTSB	Parthenium fruticosum	0	EOL-000000257134	Parthenium fruticosum	0	3086796	Parthenium fruticosum	0	35934	Parthenium	11	MAYBE
temp_npass_simple.txt	890	Ptilometra australis	Ptilometra australis	ncbi	1742578	Ptilometra australis	0	Raw / Exact DB / Canonical match	8GHRC	Ptilometra australis	0	EOL-000000579718	Ptilometra australis	0	4874020	Ptilometra australis	0	1742578	Ptilometra australis	0	NO
temp_npass_simple.txt	891	Penstemon deustus	Penstemon deustus	ncbi	160368	Penstemon deustus	0	Raw / Exact DB / Canonical match	76KWZ	Penstemon deustus	0	EOL-000000362762	Penstemon deustus	0	3171388|7637634	Penstemon deustus|Penstemon deustus	2	160368	Penstemon deustus	0	NO
temp_npass_simple.txt	892	Tecoma grandis	Tecoma grandis	ncbi	429696|69902	Handroanthus chrysanthus|Tabebuia chrysotricha	8	Recursive / Multiple match	99NV7	Handroanthus chrysotrichus	1	EOL-000000368553|EOL-000000368570	Handroanthus chrysotrichus|Handroanthus chrysanthus	8	4092405|6401337	Handroanthus chrysotrichus|Handroanthus chrysanthus	2	429696|69902	Handroanthus chrysanthus|Tabebuia chrysotricha	8	YES
temp_npass_simple.txt	893	Ephedra frustillata	Ephedra frustillata	ncbi	173277	Ephedra frustillata	0	Raw / Exact DB / Canonical match	6FNGG	Ephedra frustillata	0	EOL-000000501798	Ephedra frustillata	0	2653251	Ephedra frustillata	0	173277	Ephedra frustillata	0	NO
temp_npass_simple.txt	894	Oceanapia ramsayi	Oceanapia ramsayi	ncbi	283402	Oceanapia	11	Recursive / Nearest match / Genus level	48BX5	Oceanapia ramsayi	0	EOL-000000564080	Oceanapia ramsayi	0	2245284	Oceanapia ramsayi	0	283402	Oceanapia	11	MAYBE
temp_npass_simple.txt	895	Bacillus cereus 041381	Bacillus cereus 041381	ncbi	1396	Bacillus cereus	40	Correction denied / Strain name involved / Nearest match	K8PJ	Bacillus cereus	40	EOL-000000008868	Bacillus cereus	40	5428132	Bacillus cereus	40	1396	Bacillus cereus	40	YES
temp_npass_simple.txt	896	Buddleja variabilis	Buddleja variabilis	ncbi	28540	Buddleja davidii	6	Recursive / Single match	NN2L	Buddleja davidii	1	EOL-000000365215	Buddleja davidii	6	3173338	Buddleja davidii	1	28540	Buddleja davidii	6	NO
temp_npass_simple.txt	897	Hymenoxys ivesiana	Hymenoxys ivesiana	ncbi	2213172	Tetraneuris ivesiana	6	Recursive / Single match	55Q6K	Tetraneuris ivesiana	1	EOL-000000271665	Tetraneuris ivesiana	6	3112432	Tetraneuris ivesiana	1	2213172	Tetraneuris ivesiana	6	NO
temp_npass_simple.txt	898	Diospyros kaki	Diospyros kaki	ncbi	35925	Diospyros kaki	0	Raw / Exact DB / Canonical match	6CWZ5	Diospyros kaki	0	EOL-000000319370	Diospyros kaki	0	3032984	Diospyros kaki	0	35925	Diospyros kaki	0	NO
temp_npass_simple.txt	899	Yarrowia Lipolytica W29	Yarrowia Lipolytica W29	ncbi	4952	Yarrowia lipolytica	40	Correction denied / Strain name involved / Nearest match	5CR8W	Yarrowia lipolytica	40	EOL-000002239944	Yarrowia lipolytica	40	2599452	Yarrowia lipolytica	40	4952	Yarrowia lipolytica	40	YES
temp_npass_simple.txt	900	Eupatorium capillifolium	Eupatorium capillifolium	ncbi	102771	Eupatorium capillifolium	0	Raw / Exact DB / Canonical match	3CJKL	Eupatorium capillifolium	0	EOL-000000243885	Eupatorium capillifolium	0	5403126	Eupatorium capillifolium	0	102771	Eupatorium capillifolium	0	NO
temp_npass_simple.txt	901	Rhizoma arisaema cum bile	Rhizoma arisaema cum bile	ncbi	228851	Arisaema utile	32	Generic epithet corrected / Exact DB / Single match	GNDL	Arisaema utile	32	EOL-000000109097	Arisaema utile	32	2867015	Arisaema utile	32	228851	Arisaema utile	32	NO
temp_npass_simple.txt	902	Knightia excelsa	Knightia excelsa	ncbi	35944	Knightia excelsa	0	Raw / Exact DB / Canonical match	6NLPS	Knightia excelsa	0	EOL-000000204275	Knightia excelsa	0	5638587	Knightia excelsa	0	35944	Knightia excelsa	0	NO
temp_npass_simple.txt	903	Othonna macrophylla	Othonna macrophylla	ncbi	109566	Othonna	11	Recursive / Nearest match / Genus level	4B2N7	Othonna macrophylla	0	EOL-000000270044	Othonna macrophylla	0	3094398	Othonna macrophylla	0	109566	Othonna	11	MAYBE
temp_npass_simple.txt	904	Rhinella paracnemis	Rhinella paracnemis	ncbi	377294	Rhinella paracnemis	0	Raw / Exact DB / Canonical match	78MK	Rhinella	11	EOL-000000623266	Rhinella	11	2422625	Rhinella	11	377294	Rhinella paracnemis	0	NO
temp_npass_simple.txt	905	trichilia sinensis	trichilia sinensis	ncbi	2753878	Heynea velutina	6	Recursive / Single match	3LHSV	Heynea velutina	1	EOL-000000454777	Heynea velutina	6	3852264	Heynea velutina	1	2753878	Heynea velutina	6	NO
temp_npass_simple.txt	906	Radula constricta	Radula constricta	ncbi	588659	Radula constricta	0	Raw / Exact DB / Canonical match	4R9NC	Radula constricta	0	EOL-000000535859	Radula constricta	0	8271388	Radula constricta	0	588659	Radula constricta	0	NO
temp_npass_simple.txt	907	Wedelia forsteriana	Wedelia forsteriana	ncbi	101472	Wollastonia	11	Recursive / Nearest match / Genus level	5C32H	Wollastonia uniflora	1	EOL-000000240975	Wollastonia uniflora	6	9470812	Wollastonia uniflora	1	101472	Wollastonia	11	MAYBE
temp_npass_simple.txt	908	Geranium rectum	Geranium rectum	ncbi	2764644	Geranium rectum	0	Raw / Exact DB / Canonical match	3FV4D	Geranium rectum	0	EOL-000000424903	Geranium rectum	0	2890426	Geranium rectum	0	2764644	Geranium rectum	0	NO
temp_npass_simple.txt	909	Engelhardia spicata	Engelhardia spicata	ncbi	139933	Engelhardia spicata	0	Raw / Exact DB / Canonical match	39T2X	Engelhardia spicata	0	EOL-000000415270	Engelhardia spicata	0	7310512	Engelhardia spicata	0	139933	Engelhardia spicata	0	NO
temp_npass_simple.txt	910	Akebia trifoliata	Akebia trifoliata	ncbi	155132	Akebia trifoliata	0	Raw / Exact DB / Canonical match	BDYY	Akebia trifoliata	0	EOL-000000198472	Akebia trifoliata	0	7306109	Akebia trifoliata	0	155132	Akebia trifoliata	0	NO
temp_npass_simple.txt	911	Geranium niveum	Geranium niveum	ncbi	4028	Geranium	11	Recursive / Nearest match / Genus level	6KDGY	Geranium niveum	0	EOL-000000424765	Geranium niveum	0	2890088	Geranium niveum	0	4028	Geranium	11	MAYBE
temp_npass_simple.txt	912	Inula nervosa	Inula nervosa	ncbi	441196	Duhaldea nervosa	6	Recursive / Single match	3824D	Duhaldea nervosa	1	EOL-000000269426	Duhaldea nervosa	6	3126670	Duhaldea nervosa	1	441196	Duhaldea nervosa	6	NO
temp_npass_simple.txt	913	Rhodiola algida	Rhodiola algida	ncbi	202995	Rhodiola algida	0	Raw / Exact DB / Canonical match	796MW	Rhodiola algida	0	EOL-000000370150	Rhodiola algida	0	8238889	Rhodiola algida	0	202995	Rhodiola algida	0	NO
temp_npass_simple.txt	914	Uraria picta	Uraria picta	ncbi	1034059	Uraria picta	0	Raw / Exact DB / Canonical match	7DP2G	Uraria picta	0	EOL-000000487127	Uraria picta	0	2956572	Uraria picta	0	1034059	Uraria picta	0	NO
temp_npass_simple.txt	915	Lippia adoensis	Lippia adoensis	ncbi	320344	Lippia	11	Recursive / Nearest match / Genus level	99PS2	Lippia abyssinica	1	EOL-000000354498	Lippia abyssinica	6	7297650	Lippia adoensis	0	320344	Lippia	11	MAYBE
temp_npass_simple.txt	916	Eleutherobia aurea	Eleutherobia aurea	ncbi	1427712	Parasphaerasclera aurea	1	Raw / Exact DB / Synonym match	4DCL3	Parasphaerasclera aurea	1	EOL-000000545028	Parasphaerasclera aurea	6	7434371	Parasphaerasclera aurea	1	1427712	Parasphaerasclera aurea	1	NO
temp_npass_simple.txt	917	Anemone anhuiensis	Anemone anhuiensis	ncbi	22868	Anemone	11	Recursive / Nearest match / Genus level	DX4L	Anemonastrum flaccidum	1	EOL-000000197193	Anemonastrum flaccidum	6	10305703	Anemonastrum flaccidum	1	22868	Anemone	11	MAYBE
temp_npass_simple.txt	918	Heliotropium rotundifolium	Heliotropium rotundifolium	ncbi	21621	Heliotropium	11	Recursive / Nearest match / Genus level	3KCT3	Heliotropium rotundifolium	0	EOL-000000312194	Heliotropium rotundifolium	0	4062204	Heliotropium rotundifolium	0	21621	Heliotropium	11	MAYBE
temp_npass_simple.txt	919	Peltigera malacea	Peltigera malacea	ncbi	52884	Peltigera malacea	0	Raw / Exact DB / Canonical match	76F88	Peltigera malacea	0	EOL-000002255062	Peltigera malacea	0	2601168	Peltigera malacea	0	52884	Peltigera malacea	0	NO
temp_npass_simple.txt	920	Trichodesma zeylanicum	Trichodesma zeylanicum	ncbi	764744	Trichodesma zeylanicum	0	Raw / Exact DB / Canonical match	58BYP	Trichodesma zeylanicum	0	EOL-000000309967	Trichodesma zeylanicum	0	7294697	Trichodesma zeylanicum	0	764744	Trichodesma zeylanicum	0	NO
temp_npass_simple.txt	921	Cladosporium sphaerospermum	Cladosporium sphaerospermum	ncbi	92950	Cladosporium sphaerospermum	0	Raw / Exact DB / Canonical match	VQBM	Cladosporium sphaerospermum	0	EOL-000002198568	Cladosporium sphaerospermum	0	2620632	Cladosporium sphaerospermum	0	92950	Cladosporium sphaerospermum	0	NO
temp_npass_simple.txt	922	Fraxinus stylosa	Fraxinus stylosa	ncbi	2291128	Fraxinus stylosa	0	Raw / Exact DB / Canonical match	6JMBC	Fraxinus stylosa	0	EOL-000000336230	Fraxinus stylosa	0	3683999	Fraxinus stylosa	0	2291128	Fraxinus stylosa	0	NO
temp_npass_simple.txt	923	Pteris podophylla	Pteris podophylla	ncbi	1508605	Pteris podophylla	0	Raw / Exact DB / Canonical match	BB9CS	Pteris podophylla	0	EOL-000000513850	Pteris podophylla	0	8192196	Pteris podophylla	0	1508605	Pteris podophylla	0	NO
temp_npass_simple.txt	924	Anaptychia obscura	Anaptychia obscura	ncbi	116805	Phaeophyscia orbicularis	6	Recursive / Single match	4FNZT	Phaeophyscia orbicularis	1	EOL-000002255716	Phaeophyscia orbicularis	6	2609145	Phaeophyscia orbicularis	1	116805	Phaeophyscia orbicularis	6	NO
temp_npass_simple.txt	925	Eurybia divaricata	Eurybia divaricata	ncbi	300142	Eurybia divaricata	0	Raw / Exact DB / Canonical match	3D389	Eurybia divaricata	0	EOL-000000248185	Eurybia divaricata	0	5396125	Eurybia divaricata	0	300142	Eurybia divaricata	0	NO
temp_npass_simple.txt	926	Enrichment culture	Enrichment culture	ncbi	1566338	enrichment culture	0	Raw / Exact DB / Canonical match			1000			1000	-	Root	18	1566338	enrichment culture	0	NO
temp_npass_simple.txt	927	Vitex glabrata	Vitex glabrata	ncbi	413482	Vitex glabrata	0	Raw / Exact DB / Canonical match	5BL4W	Vitex glabrata	0	EOL-000000348953	Vitex glabrata	0	2925565	Vitex glabrata	0	413482	Vitex glabrata	0	NO
temp_npass_simple.txt	928	Streptomyces sp. FXJ1.4112 + Mycobacterium sp. HX10-42	Streptomyces sp. FXJ1. 4112 + Mycobacterium sp. HX10-42	ncbi	1883	Streptomyces	40	Correction denied / Strain name involved / Nearest match	7P7F	Streptomyces	40	EOL-000000004171|EOL-000000004950|EOL-000000004744|EOL-000000005167|EOL-000000004531|EOL-000000005209|EOL-000000005200|EOL-000000005193|EOL-000000005168|EOL-000000005171|EOL-000000005204|EOL-000000005186|EOL-000000005178|EOL-000000005182	Streptomyces|Streptomyces|Streptomyces|Streptomyces|Streptomyces|Streptomyces|Streptomyces|Streptomyces|Streptomyces|Streptomyces|Streptomyces|Streptomyces|Streptomyces|Streptomyces	40	2584528	Streptomyces	40	1883	Streptomyces	40	YES
temp_npass_simple.txt	929	Laurencia catarinensis	Laurencia catarinensis	ncbi	197326	Laurencia catarinensis	0	Raw / Exact DB / Canonical match	5BGD	Laurencia	11	EOL-000000100826	Laurencia catarinensis	0	2661122	Laurencia catarinensis	0	197326	Laurencia catarinensis	0	NO
temp_npass_simple.txt	930	Glaucium flavum	Glaucium flavum	ncbi	56853	Glaucium flavum	0	Raw / Exact DB / Canonical match	6KGMW	Glaucium flavum	0	EOL-000000199814	Glaucium flavum	0	5334190	Glaucium flavum	0	56853	Glaucium flavum	0	NO
temp_npass_simple.txt	931	Passerina vulgaris	Passerina vulgaris	ncbi	1237769	Passerina corymbosa	1	Raw / Exact DB / Synonym match	4DXZP	Passerina corymbosa	1	EOL-000000416602	Passerina corymbosa	6	5523473	Passerina corymbosa	1	1237769	Passerina corymbosa	1	NO
temp_npass_simple.txt	932	Glaucium squamigerum	Glaucium squamigerum	ncbi	1353838	Glaucium squamigerum	0	Raw / Exact DB / Canonical match	3G67Y	Glaucium squamigerum	0	EOL-000000199815	Glaucium squamigerum	0	5531226	Glaucium squamigerum	0	1353838	Glaucium squamigerum	0	NO
temp_npass_simple.txt	933	Pinus edulis	Pinus edulis	ncbi	3340	Pinus edulis	0	Raw / Exact DB / Canonical match	4J269	Pinus edulis	0	EOL-000000502985	Pinus edulis	0	5285796	Pinus edulis	0	3340	Pinus edulis	0	NO
temp_npass_simple.txt	934	Urospora penicilliformis	Urospora penicilliformis	ncbi	138169	Urospora penicilliformis	0	Raw / Exact DB / Canonical match	85BX	Urospora	11	EOL-000000104066	Urospora penicilliformis	0	5273228	Urospora penicilliformis	0	138169	Urospora penicilliformis	0	NO
temp_npass_simple.txt	935	Hemoiedema spectabilis	Hemoiedema spectabilis	ncbi			1000	Unmapped			1000			1000			1000			1000	YES
temp_npass_simple.txt	936	Microbulbifer sp.	Microbulbifer sp.	ncbi	1908541	Microbulbifer sp.	0	Raw / Exact DB / Canonical match	5RJ4	Microbulbifer	3	EOL-000000017592	Microbulbifer	3	3222762	Microbulbifer	3	1908541	Microbulbifer sp.	0	NO
temp_npass_simple.txt	937	Penicillium sp. KMU18029	Penicillium sp. KMU18029	ncbi	5073	Penicillium	40	Correction denied / Strain name involved / Nearest match	6KN6	Penicillium	40	EOL-000002243359	Penicillium	40	7635114	Penicillium	40	5073	Penicillium	40	YES
temp_npass_simple.txt	938	Crotalaria crassipes	Crotalaria crassipes	ncbi	1132249	Crotalaria novae-hollandiae	10	Recursive / Nearest match / Species level	9DRJ3	Crotalaria novae-hollandiae crassipes	1	EOL-000000467472	Crotalaria novae-hollandiae	10	3968675	Crotalaria novae-hollandiae crassipes	1	1132249	Crotalaria novae-hollandiae	10	NO
temp_npass_simple.txt	939	Laburnum watereri	Laburnum watereri	ncbi	157133	Laburnum watereri	0	Raw / Exact DB / Canonical match	3RL8N	Laburnum watereri	0	EOL-000000475416	Laburnum watereri	0	5356351	Laburnum watereri	0	157133	Laburnum watereri	0	NO
temp_npass_simple.txt	940	cystodytes cf. dellechiajei	cystodytes cf. dellechiajei	ncbi	260823	Cystodytes	41	Correction denied / Similarity-related abbreviation identified / Nearest match	7NVBH	Cystodytes	41	EOL-000000700508	Cystodytes	41	2330271	Cystodytes	41	260823	Cystodytes	41	YES
temp_npass_simple.txt	941	A new engineered strain of Escherichia coli [MpLCYe, MpLCYb and MpCYP97C]	A new engineered strain of Escherichia coli [MpLCYe, MpLCYb and MpCYP97C]	ncbi			1000	Unmapped			1000			1000			1000			1000	YES
temp_npass_simple.txt	942	paecilomyces formosus	paecilomyces formosus	ncbi	644133	Paecilomyces maximus	1	Raw / Exact DB / Synonym match	4BWQT	Paecilomyces maximus	6	EOL-000002243873	Paecilomyces maximus	6	8004233	Paecilomyces formosus	0	644133	Paecilomyces maximus	1	NO
temp_npass_simple.txt	943	Scutellaria glabrata	Scutellaria glabrata	ncbi	2802335	Scutellaria glabrata	0	Raw / Exact DB / Canonical match	79YCX	Scutellaria glabrata	0	EOL-000000344255	Scutellaria glabrata	0	5609399	Scutellaria glabrata	0	2802335	Scutellaria glabrata	0	NO
temp_npass_simple.txt	944	Iryanthera lancifolia	Iryanthera lancifolia	ncbi	477925	Iryanthera lancifolia	0	Raw / Exact DB / Canonical match	3Q2P2	Iryanthera lancifolia	0	EOL-000000492772	Iryanthera lancifolia	0	3743924	Iryanthera lancifolia	0	477925	Iryanthera lancifolia	0	NO
temp_npass_simple.txt	945	Passiflora bryonioides	Passiflora bryonioides	ncbi	1341341	Passiflora bryonioides	0	Raw / Exact DB / Canonical match	4DY9B	Passiflora bryonioides	0	EOL-000000376402	Passiflora bryonioides	0	2874213	Passiflora bryonioides	0	1341341	Passiflora bryonioides	0	NO
temp_npass_simple.txt	946	Aplysia vaccaria	Aplysia vaccaria	ncbi	144771	Aplysia vaccaria	0	Raw / Exact DB / Canonical match	FQ6C	Aplysia vaccaria	0	EOL-000000748436	Aplysia vaccaria	0	5191259	Aplysia vaccaria	0	144771	Aplysia vaccaria	0	NO
temp_npass_simple.txt	947	Persea lingue	Persea lingue	ncbi	128683	Persea lingue	0	Raw / Exact DB / Canonical match	775G8	Persea lingue	0	EOL-000000499726	Persea lingue	0	7304571	Persea lingue	0	128683	Persea lingue	0	NO
temp_npass_simple.txt	948	Eucalyptus ovata	Eucalyptus ovata	ncbi	155760	Eucalyptus ovata	0	Raw / Exact DB / Canonical match	6H6CR	Eucalyptus ovata	0	EOL-000000398879	Eucalyptus ovata	0	3177130	Eucalyptus ovata	0	155760	Eucalyptus ovata	0	NO
temp_npass_simple.txt	949	Ormosia henryi	Ormosia henryi	ncbi	705300	Ormosia henryi	0	Raw / Exact DB / Canonical match	74V4J	Ormosia henryi	0	EOL-000000486729	Ormosia henryi	0	5355447	Ormosia henryi	0	705300	Ormosia henryi	0	NO
temp_npass_simple.txt	950	Mamestra brassicae	Mamestra brassicae	ncbi	55057	Mamestra brassicae	0	Raw / Exact DB / Canonical match	3XRWD|72SWF	Mamestra brassicae|Mamestra brassicae	2	EOL-000001794284|EOL-000002328467	Mamestra brassicae|Mamestra brassicae	2	1788522	Mamestra brassicae	0	55057	Mamestra brassicae	0	NO
temp_npass_simple.txt	951	Streptomyces lydicus	Streptomyces lydicus	ncbi	47763	Streptomyces lydicus	0	Raw / Exact DB / Canonical match	52YJL	Streptomyces lydicus	0	EOL-000000005001	Streptomyces lydicus	0	10861631	Streptomyces lydicus	0	47763	Streptomyces lydicus	0	NO
temp_npass_simple.txt	952	Aniba rosaeodora	Aniba rosaeodora	ncbi	1352902	Aniba rosaeodora	0	Raw / Exact DB / Canonical match	5V2DH	Aniba rosaeodora	0	EOL-000000501018	Aniba rosaeodora	0	7304518	Aniba rosaeodora	0	1352902	Aniba rosaeodora	0	NO
temp_npass_simple.txt	953	Calvatia fenzlii	Calvatia fenzlii	ncbi	626502	Calvatia fenzlii	0	Raw / Exact DB / Canonical match	3S6WW	Langermannia fenzlii	1	EOL-000002287209	Langermannia fenzlii	6	3339994	Langermannia fenzlii	1	626502	Calvatia fenzlii	0	NO
temp_npass_simple.txt	954	Daphne genkwa	Daphne genkwa	ncbi	1477590	Daphne genkwa	0	Raw / Exact DB / Canonical match	5BYVD	Wikstroemia genkwa	1	EOL-000000416557	Daphne genkwa	0	5524756	Wikstroemia genkwa	1	1477590	Daphne genkwa	0	NO
temp_npass_simple.txt	955	Ficus nervosa	Ficus nervosa	ncbi	463862	Ficus nervosa	0	Raw / Exact DB / Canonical match	6HYKL	Ficus nervosa	0	EOL-000000438814	Ficus nervosa	0	11632091|7262544	Ficus nervosa|Ficus nervosa	2	463862	Ficus nervosa	0	NO
temp_npass_simple.txt	956	Phialocephala fortinii	Phialocephala fortinii	ncbi	62722	Phialocephala fortinii	0	Raw / Exact DB / Canonical match	4G427	Phialocephala fortinii	0	EOL-000002211684	Phialocephala fortinii	0	3484868	Phialocephala fortinii	0	62722	Phialocephala fortinii	0	NO
temp_npass_simple.txt	957	Primula grandiflora	Primula grandiflora	ncbi	184180|547295	Primula carniolica|Primula vulgaris subsp. vulgaris	8	Recursive / Multiple match	9B45L	Primula vulgaris vulgaris	1	EOL-000000328076	Primula carniolica	6	5640361|7290728	Primula carniolica|Primula vulgaris vulgaris	2	184180|547295	Primula carniolica|Primula vulgaris subsp. vulgaris	8	YES
temp_npass_simple.txt	958	Incarvillea sinensis	Incarvillea sinensis	ncbi	291312	Incarvillea sinensis	0	Raw / Exact DB / Canonical match	99NFG	Incarvillea sinensis	0	EOL-000000367937	Incarvillea sinensis	0	7298288	Incarvillea sinensis	0	291312	Incarvillea sinensis	0	NO
temp_npass_simple.txt	959	Anchistea virginica	Anchistea virginica	ncbi	120733	Anchistea virginica	0	Raw / Exact DB / Canonical match	B97SC	Anchistea virginica	0	EOL-000000511200	Anchistea virginica	0	8057727	Anchistea virginica	0	120733	Anchistea virginica	0	NO
temp_npass_simple.txt	960	Arbutus unedo	Arbutus unedo	ncbi	84005	Arbutus unedo	0	Raw / Exact DB / Canonical match	G6RG	Arbutus unedo	0	EOL-000000323450	Arbutus unedo	0	2882803	Arbutus unedo	0	84005	Arbutus unedo	0	NO
temp_npass_simple.txt	961	Pseudoalteromonas	Pseudoalteromonas	ncbi	53246	Pseudoalteromonas	0	Raw / Exact DB / Canonical match	6Z74	Pseudoalteromonas	0	EOL-000000017621	Pseudoalteromonas	0	3222692	Pseudoalteromonas	0	53246	Pseudoalteromonas	0	NO
temp_npass_simple.txt	962	Cassipourea gerrardii	Cassipourea gerrardii	ncbi	1237418	Cassipourea malosana	6	Recursive / Single match	RNBR	Cassipourea malosana	1	EOL-000000382557	Cassipourea malosana	6	3874109	Cassipourea malosana	1	1237418	Cassipourea malosana	6	NO
temp_npass_simple.txt	963	Laurencia snyderae	Laurencia snyderae	ncbi	99900	Laurencia	11	Recursive / Nearest match / Genus level	5BGD	Laurencia	11	EOL-000003022466	Laurencia snyderae	0	2660953	Laurencia	11	99900	Laurencia	11	MAYBE
temp_npass_simple.txt	964	Vallesia dichotoma	Vallesia dichotoma	ncbi	2766519	Vallesia glabra	6	Recursive / Single match	7FDJ3	Vallesia glabra	1	EOL-000000285386	Vallesia glabra	6	5414418	Vallesia glabra	1	2766519	Vallesia glabra	6	NO
temp_npass_simple.txt	965	Gymnosporia senegalensis	Gymnosporia senegalensis	ncbi	256095	Gymnosporia senegalensis	0	Raw / Exact DB / Canonical match	6L7J9	Gymnosporia senegalensis	0	EOL-000000460408	Gymnosporia senegalensis	0	3793847	Gymnosporia senegalensis	0	256095	Gymnosporia senegalensis	0	NO
temp_npass_simple.txt	966	Melodorum oldhamii	Melodorum oldhamii	ncbi	453234	Fissistigma oldhamii	6	Recursive / Single match	6J66N	Fissistigma oldhamii	1	EOL-000000491701	Fissistigma oldhamii	6	3157344	Fissistigma oldhamii	1	453234	Fissistigma oldhamii	6	NO
temp_npass_simple.txt	967	Cystoseira spinosa	Cystoseira spinosa	ncbi	590110	Cystoseira spinosa	0	Raw / Exact DB / Canonical match	7NVBK	Cystoseira	11	EOL-000000092269	Cystoseira spinosa	0	3197640	Cystoseira spinosa	0	590110	Cystoseira spinosa	0	NO
temp_npass_simple.txt	968	Silene villosa	Silene villosa	ncbi	1423400	Silene villosa	0	Raw / Exact DB / Canonical match	4XDF2	Silene villosa	0	EOL-000000213949	Silene villosa	0	7267999	Silene villosa	0	1423400	Silene villosa	0	NO
temp_npass_simple.txt	969	Planococcus citri	Planococcus citri	ncbi	170843	Planococcus citri	0	Raw / Exact DB / Canonical match	4JK9T	Planococcus citri	0	EOL-000001945357	Planococcus citri	0	5164206	Planococcus citri	0	170843	Planococcus citri	0	NO
temp_npass_simple.txt	970	Loranthus micranthus	Loranthus micranthus	ncbi	364682	Ileostylus micranthus	6	Recursive / Single match	3PF54	Ileostylus micranthus	1	EOL-000000222478	Ileostylus micranthus	6	4000710	Ileostylus micranthus	1	364682	Ileostylus micranthus	6	NO
temp_npass_simple.txt	971	Alternaria tagetica	Alternaria tagetica	ncbi	160391	Alternaria tagetica	0	Raw / Exact DB / Canonical match	65XPT	Alternaria tagetica	0	EOL-000002183758	Alternaria tagetica	0	2616158	Alternaria tagetica	0	160391	Alternaria tagetica	0	NO
temp_npass_simple.txt	972	Trichocolea tomentella	Trichocolea tomentella	ncbi	53022	Trichocolea tomentella	0	Raw / Exact DB / Canonical match	7D3NY	Trichocolea tomentella	0	EOL-000000537900	Trichocolea tomentella	0	2689242	Trichocolea tomentella	0	53022	Trichocolea tomentella	0	NO
temp_npass_simple.txt	973	Streptomyces neyagawaensis	Streptomyces neyagawaensis	ncbi	42238	Streptomyces neyagawaensis	0	Raw / Exact DB / Canonical match	52YKS	Streptomyces neyagawaensis	0	EOL-000000004630	Streptomyces neyagawaensis	0	3223968	Streptomyces neyagawaensis	0	42238	Streptomyces neyagawaensis	0	NO
temp_npass_simple.txt	974	Xanthorrhoea resinosa	Xanthorrhoea resinosa	ncbi	49740	Xanthorrhoea resinosa	0	Raw / Exact DB / Canonical match	5C898	Xanthorrhoea resinosa	0	EOL-000000158423	Xanthorrhoea resinosa	0	2779415	Xanthorrhoea resinosa	0	49740	Xanthorrhoea resinosa	0	NO
temp_npass_simple.txt	975	Veronica anagallis	Veronica anagallis	ncbi	487774	Veronica anagallis	0	Raw / Exact DB / Canonical match	7FPX4	Veronica americana	1	EOL-000000363631	Veronica americana	6	7768728	Veronica anagallis	0	487774	Veronica anagallis	0	NO
temp_npass_simple.txt	976	Castela tortuosa	Castela tortuosa	ncbi	459119	Castela tortuosa	0	Raw / Exact DB / Canonical match	RP8T	Castela tortuosa	0	EOL-000000454561	Castela erecta subsp. texana (Torr. & A. Gray) Cronquist	6	3709095	Castela erecta texana	1	459119	Castela tortuosa	0	NO
temp_npass_simple.txt	977	Podospora decipiens	Podospora decipiens	ncbi	261697	Rhypophila decipiens	1	Raw / Exact DB / Synonym match	9ZFB4	Rhypophila decipiens	1	EOL-000002217575	Podospora decipiens	0	8567329	Podospora decipiens	0	261697	Rhypophila decipiens	1	NO
temp_npass_simple.txt	978	Jacobaea maritima	Jacobaea maritima	ncbi	252537	Jacobaea maritima	0	Raw / Exact DB / Canonical match	3QJG4	Jacobaea maritima	0	EOL-000000249467	Jacobaea maritima	0	5388595	Jacobaea maritima	0	252537	Jacobaea maritima	0	NO
temp_npass_simple.txt	979	Corynebacterium glutamicum orn9 [ncgl2228]	Corynebacterium glutamicum orn9 [ncgl2228]	ncbi	1718	Corynebacterium glutamicum	40	Correction denied / Strain name involved / Nearest match	YQRC	Corynebacterium glutamicum	40	EOL-000000002976	Corynebacterium glutamicum	40	3224954	Corynebacterium glutamicum	40	1718	Corynebacterium glutamicum	40	YES
temp_npass_simple.txt	980	Aspergillus amstelodami	Aspergillus amstelodami	ncbi	5054	Aspergillus amstelodami	0	Raw / Exact DB / Canonical match	HBVF	Aspergillus amstelodami	0	EOL-000002244273	Aspergillus amstelodami	0	5260103	Aspergillus amstelodami	0	5054	Aspergillus amstelodami	0	NO
temp_npass_simple.txt	981	Ribes rubrum	Ribes rubrum	ncbi	175228	Ribes rubrum	0	Raw / Exact DB / Canonical match	4SYJD	Ribes rubrum	0	EOL-000000372286	Ribes rubrum	0	2986097	Ribes rubrum	0	175228	Ribes rubrum	0	NO
temp_npass_simple.txt	982	Brachylaena neriifolia	Brachylaena neriifolia	ncbi	379209	Brachylaena neriifolia	0	Raw / Exact DB / Canonical match	7SS6H	Brachylaena neriifolia	0	EOL-000000259524	Brachylaena	11	3140978	Brachylaena neriifolia	0	379209	Brachylaena neriifolia	0	NO
temp_npass_simple.txt	983	Pandanus odoratissimus	Pandanus odoratissimus	ncbi	240453	Pandanus odoratissimus	0	Raw / Exact DB / Canonical match	8W23Q	Pandanus	11	EOL-000000148701	Pandanus	11	7370667	Pandanus odoratissimus	0	240453	Pandanus odoratissimus	0	NO
temp_npass_simple.txt	984	lentinus connatus bcc 8996	lentinus connatus bcc 8996	ncbi	1628009	Lentinus connatus	40	Correction denied / Strain name involved / Nearest match	3T5NJ	Lentinus connatus	40	EOL-000002271734	Lentinus connatus	40	2545500	Lentinus connatus	40	1628009	Lentinus connatus	40	YES
temp_npass_simple.txt	985	Vateria indica	Vateria indica	ncbi	1260927	Vateria indica	0	Raw / Exact DB / Canonical match	7FJWJ	Vateria indica	0	EOL-000000424429	Vateria indica	0	3189688	Vateria indica	0	1260927	Vateria indica	0	NO
temp_npass_simple.txt	986	Pseudoceratina verrucosa	Pseudoceratina verrucosa	ncbi	1162764	Pseudoceratina verrucosa	0	Raw / Exact DB / Canonical match	4NR44	Pseudoceratina verrucosa	0	EOL-000000561869	Pseudoceratina verrucosa	0	5181032	Pseudoceratina verrucosa	0	1162764	Pseudoceratina verrucosa	0	NO
temp_npass_simple.txt	987	Astragalus eupeplus	Astragalus eupeplus	ncbi	20400	Astragalus	11	Recursive / Nearest match / Genus level	HXPH	Astragalus eupeplus	0	EOL-000000481150	Astragalus eupeplus	0	5346041	Astragalus eupeplus	0	20400	Astragalus	11	MAYBE
temp_npass_simple.txt	988	Ilex cornuta	Ilex cornuta	ncbi	146505	Ilex cornuta	0	Raw / Exact DB / Canonical match	3PFBF	Ilex cornuta	0	EOL-000000313152	Ilex cornuta	0	5414258	Ilex cornuta	0	146505	Ilex cornuta	0	NO
temp_npass_simple.txt	989	Alpinia formosana	Alpinia formosana	ncbi	125257	Alpinia formosana	0	Raw / Exact DB / Canonical match	C6PV	Alpinia formosana	0	EOL-000000145503	Alpinia formosana	0	5302324	Alpinia formosana	0	125257	Alpinia formosana	0	NO
temp_npass_simple.txt	990	Delisea elegans	Delisea elegans	ncbi	38530	Delisea	11	Recursive / Nearest match / Genus level	42ND	Delisea	11	EOL-000003020856	Delisea elegans	0	2668892	Delisea	11	38530	Delisea	11	MAYBE
temp_npass_simple.txt	991	Delphinium shawurense	Delphinium shawurense	ncbi	46246	Delphinium	11	Recursive / Nearest match / Genus level	34JMZ	Delphinium shawurense	0	EOL-000000196592	Delphinium shawurense	0	7277679	Delphinium shawurense	0	46246	Delphinium	11	MAYBE
temp_npass_simple.txt	992	Juniperus brevifolia	Juniperus brevifolia	ncbi	746017	Juniperus brevifolia	0	Raw / Exact DB / Canonical match	6NGFN	Juniperus brevifolia	0	EOL-000000502390	Juniperus brevifolia	0	2684507	Juniperus brevifolia	0	746017	Juniperus brevifolia	0	NO
temp_npass_simple.txt	993	Chrysanthemum tatsienense	Chrysanthemum tatsienense	ncbi	463595	Chrysanthemum tatsienense	0	Raw / Exact DB / Canonical match	54NGY	Tanacetum tatsienense	1	EOL-000000251319	Tanacetum tatsienense	6	3118510	Tanacetum tatsienense	1	463595	Chrysanthemum tatsienense	0	NO
temp_npass_simple.txt	994	Hypsizygus ulmarius	Hypsizygus ulmarius	ncbi	71891	Hypsizygus ulmarius	0	Raw / Exact DB / Canonical match	6N53M	Hypsizygus ulmarius	0	EOL-000002287897	Hypsizygus ulmarius	0	9113338	Hypsizygus ulmarius	0	71891	Hypsizygus ulmarius	0	NO
temp_npass_simple.txt	995	Centaurea spinosa	Centaurea spinosa	ncbi	363453	Centaurea spinosa	0	Raw / Exact DB / Canonical match	S7HB	Centaurea spinosa	0	EOL-000000231829	Centaurea spinosa	0	3128393	Centaurea spinosa	0	363453	Centaurea spinosa	0	NO
temp_npass_simple.txt	996	Eucalyptus deglupta	Eucalyptus deglupta	ncbi	106642	Eucalyptus deglupta	0	Raw / Exact DB / Canonical match	6H4N7	Eucalyptus deglupta	0	EOL-000000398457	Eucalyptus deglupta	0	3176325	Eucalyptus deglupta	0	106642	Eucalyptus deglupta	0	NO
temp_npass_simple.txt	997	Gardneria ovata	Gardneria ovata	ncbi	84944	Gardneria ovata	0	Raw / Exact DB / Canonical match	6K8J7	Gardneria ovata	0	EOL-000000290410	Gardneria ovata	0	4020337	Gardneria ovata	0	84944	Gardneria ovata	0	NO
temp_npass_simple.txt	998	Croton ciliatoglandulifer	Croton ciliatoglandulifer	ncbi	323039	Croton ciliatoglandulifer	0	Raw / Exact DB / Canonical match	6BJ93	Croton ciliatoglandulifer	0	EOL-000000386338	Croton ciliatoglandulifer	0	3058647	Croton ciliatoglandulifer	0	323039	Croton ciliatoglandulifer	0	NO
temp_npass_simple.txt	999	Lathyrus cicer	Lathyrus cicer	ncbi	3857	Lathyrus hirsutus	6	Recursive / Single match	3SKVM	Lathyrus hirsutus	1	EOL-000000468543	Lathyrus hirsutus	6	5356382	Lathyrus hirsutus	1	3857	Lathyrus hirsutus	6	NO
temp_npass_simple.txt	1000	Przewalskia tangutica	Przewalskia tangutica	ncbi	337188	Przewalskia tangutica	0	Raw / Exact DB / Canonical match	4N9HF	Przewalskia tangutica	0	EOL-000000317806	Przewalskia tangutica	0	5580938	Przewalskia tangutica	0	337188	Przewalskia tangutica	0	NO
temp_npass_simple.txt	1001	Brunfelsia nitida	Brunfelsia nitida	ncbi	1170532	Brunfelsia nitida	0	Raw / Exact DB / Canonical match	NFS7	Brunfelsia nitida	0	EOL-000000317868	Brunfelsia nitida	0	2932911	Brunfelsia nitida	0	1170532	Brunfelsia nitida	0	NO
temp_npass_simple.txt	1002	Mycale mytilorum	Mycale mytilorum	ncbi	86015	Mycale	11	Recursive / Nearest match / Genus level	44RVX	Mycale mytilorum	0	EOL-000000557700	Mycale (Carmia)	1	2241917	Mycale mytilorum	0	86015	Mycale	11	MAYBE
temp_npass_simple.txt	1003	Rhizoglyphus robini	Rhizoglyphus robini	ncbi	223528	Rhizoglyphus robini	0	Raw / Exact DB / Canonical match	5VQ	Acaridae	12	EOL-000000961921	Rhizoglyphus robini	0	2181949	Rhizoglyphus robini	0	223528	Rhizoglyphus robini	0	NO
temp_npass_simple.txt	1004	Sideritis ozturkii	Sideritis ozturkii	ncbi	155231	Sideritis	11	Recursive / Nearest match / Genus level	4X936	Sideritis ozturkii	0	EOL-000000348554	Sideritis ozturkii	0	3889525	Sideritis ozturkii	0	155231	Sideritis	11	MAYBE
temp_npass_simple.txt	1005	rollinia mucosa	rollinia mucosa	ncbi	301699	Annona mucosa	1	Raw / Exact DB / Synonym match	674BP	Annona mucosa	1	EOL-000000491957	Annona mucosa	6	5407571	Annona mucosa	1	301699	Annona mucosa	1	NO
temp_npass_simple.txt	1006	Aristolochia chamissonis	Aristolochia chamissonis	ncbi	314108	Aristolochia chamissonis	0	Raw / Exact DB / Canonical match	GPPW	Aristolochia chamissonis	0	EOL-000000493879	Aristolochia chamissonis	0	7313713	Aristolochia chamissonis	0	314108	Aristolochia chamissonis	0	NO
temp_npass_simple.txt	1007	Piper falconeri	Piper falconeri	ncbi	405331	Piper khasianum	6	Recursive / Single match	6VL9W	Piper khasianum	1	EOL-000000494533	Piper falconeri	0	4191556	Piper falconeri	0	405331	Piper khasianum	6	NO
temp_npass_simple.txt	1008	Balsamorhiza deltoidea	Balsamorhiza deltoidea	ncbi	230198	Balsamorhiza deltoidea	0	Raw / Exact DB / Canonical match	KHZR	Balsamorhiza deltoidea	0	EOL-000000266904	Balsamorhiza deltoidea	0	3137216	Balsamorhiza deltoidea	0	230198	Balsamorhiza deltoidea	0	NO
temp_npass_simple.txt	1009	Rhodobacter sphaeroides HY01 under phosphate- limited conditions [n.a.]	Rhodobacter sphaeroides HY01 under phosphate-limited conditions [n. a. ]	ncbi	1063	Cereibacter sphaeroides	40	Correction denied / Strain name involved / Nearest match	6X6QP	Rhodobacter sphaeroides	40	EOL-000000016587	Rhodobacter sphaeroides	40	3221150	Rhodobacter sphaeroides	40	1063	Cereibacter sphaeroides	40	YES
temp_npass_simple.txt	1010	Knautia montana	Knautia montana	ncbi	1443365	Knautia montana	0	Raw / Exact DB / Canonical match	3R9Z7	Knautia tatarica	1	EOL-000000307305	Knautia tatarica	6	8278292	Knautia tatarica	1	1443365	Knautia montana	0	NO
temp_npass_simple.txt	1011	Callitropsis funebris	Callitropsis funebris	ncbi	74301	Callitropsis funebris	0	Raw / Exact DB / Canonical match	32FWP	Cupressus funebris	6	EOL-000000502493	Cupressus funebris	6	2684076	Cupressus funebris	1	74301	Callitropsis funebris	0	NO
temp_npass_simple.txt	1012	Microbispora rosea subsp. aerata	Microbispora rosea subsp. aerata	ncbi	147065	Microbispora rosea subsp. aerata	0	Raw / Exact DB / Canonical match	7KBJZ	Microbispora rosea aerata	3	EOL-000000003205	Microbispora rosea subsp. aerata	0	3225560	Microbispora rosea aerata	3	147065	Microbispora rosea subsp. aerata	0	NO
temp_npass_simple.txt	1013	Viscum capitellatum	Viscum capitellatum	ncbi	3971	Viscum	11	Recursive / Nearest match / Genus level	5BKC3	Viscum capitellatum	0	EOL-000000224919	Viscum capitellatum	0	4068599	Viscum capitellatum	0	3971	Viscum	11	MAYBE
temp_npass_simple.txt	1014	Gynostemma pentaphyllum	Gynostemma pentaphyllum	ncbi	182084	Gynostemma pentaphyllum	0	Raw / Exact DB / Canonical match	3HWXM	Gynostemma pentaphyllum	0	EOL-000000432955	Gynostemma pentaphyllum	0	7317960	Gynostemma pentaphyllum	0	182084	Gynostemma pentaphyllum	0	NO
temp_npass_simple.txt	1015	Aconitum napellus	Aconitum napellus	ncbi	112591	Aconitum napellus	0	Raw / Exact DB / Canonical match	9GJ4	Aconitum napellus	0	EOL-000000197483	Aconitum napellus	0	3033665	Aconitum napellus	0	112591	Aconitum napellus	0	NO
temp_npass_simple.txt	1016	Concretio silicea bambusae	Concretio silicea bambusae	ncbi			1000	Unmapped			1000			1000			1000			1000	YES
temp_npass_simple.txt	1017	Aspergillus purpureus	Aspergillus purpureus	ncbi	91485	Aspergillus purpureus	0	Raw / Exact DB / Canonical match	5VTKY	Aspergillus purpureus	0	EOL-000002244007	Aspergillus purpureus	0	5488782	Aspergillus purpureus	0	91485	Aspergillus purpureus	0	NO
temp_npass_simple.txt	1018	A new engineered strain of Yarrowia Lipolytica Po1g [n.a.]	A new engineered strain of Yarrowia Lipolytica Po1g [n. a. ]	ncbi			1000	Unmapped			1000			1000			1000			1000	YES
temp_npass_simple.txt	1019	Attalea excelsa	Attalea excelsa	ncbi	290273	Attalea phalerata	6	Recursive / Single match	JMGV	Attalea phalerata	1	EOL-000000114556	Attalea phalerata	6	2732758	Attalea phalerata	1	290273	Attalea phalerata	6	NO
temp_npass_simple.txt	1020	Pseudognaphalium adnatum	Pseudognaphalium adnatum	ncbi	1209444	Pseudognaphalium adnatum	0	Raw / Exact DB / Canonical match	4NXCM	Pseudognaphalium adnatum	0	EOL-000000271031	Pseudognaphalium adnatum	0	9273319	Pseudognaphalium adnatum	0	1209444	Pseudognaphalium adnatum	0	NO
temp_npass_simple.txt	1021	Pseudocyphellaria rubella	Pseudocyphellaria rubella	ncbi	129110	Pseudocyphellaria	11	Recursive / Nearest match / Genus level	4NVKL	Pseudocyphellaria rubella	0	EOL-000002254642	Pseudocyphellaria	11	2601518	Pseudocyphellaria rubella	0	129110	Pseudocyphellaria	11	MAYBE
temp_npass_simple.txt	1022	Euonymus phellomanus	Euonymus phellomanus	ncbi	1089404	Euonymus phellomanus	0	Raw / Exact DB / Canonical match	8V89F	Euonymus phellomanus	0	EOL-000000459979	Euonymus phellomanus	0	7422681	Euonymus phellomanus	0	1089404	Euonymus phellomanus	0	NO
temp_npass_simple.txt	1023	lepidobotrys staudtii	lepidobotrys staudtii	ncbi	125033	Lepidobotrys staudtii	0	Raw / Exact DB / Canonical match	6PB5P	Lepidobotrys staudtii	0	EOL-000000459106	Lepidobotrys staudtii	0	3990273	Lepidobotrys staudtii	0	125033	Lepidobotrys staudtii	0	NO
temp_npass_simple.txt	1024	desmos spp.	desmos spp.	ncbi	984609	Desmos	3	Simple corrected / Exact DB / Canonical match	43PX	Desmos	3	EOL-000000490100	Desmos	3	3155120	Desmos	3	984609	Desmos	3	NO
temp_npass_simple.txt	1025	Wickerhamomyces anomalus + Saccharomyces cerevisae	Wickerhamomyces anomalus + Saccharomyces cerevisae	ncbi	4927	Wickerhamomyces anomalus	100	Unmapped / partial match (most likely genus level)	7G7TG	Wickerhamomyces anomalus	100	EOL-000002240148	Wickerhamomyces anomalus	100	3480803	Wickerhamomyces anomalus	100	4927	Wickerhamomyces anomalus	100	YES
temp_npass_simple.txt	1026	Uncaria rhynchophylla	Uncaria rhynchophylla	ncbi	43575	Uncaria rhynchophylla	0	Raw / Exact DB / Canonical match	8X8ZR	Uncaria rhynchophylla	0	EOL-000000296764	Uncaria rhynchophylla	0	8104601	Uncaria rhynchophylla	0	43575	Uncaria rhynchophylla	0	NO
temp_npass_simple.txt	1027	Centaurea regia	Centaurea regia	ncbi	2565749	Centaurea regia	0	Raw / Exact DB / Canonical match	S7BJ	Centaurea regia	0	EOL-000000232113	Centaurea regia	0	3128875	Centaurea regia	0	2565749	Centaurea regia	0	NO
temp_npass_simple.txt	1028	Teucrium pernyi	Teucrium pernyi	ncbi	21896	Teucrium	11	Recursive / Nearest match / Genus level	55XP2	Teucrium pernyi	0	EOL-000000342310	Teucrium pernyi	0	3894602	Teucrium pernyi	0	21896	Teucrium	11	MAYBE
temp_npass_simple.txt	1029	Juniperus rigida var. conferta	Juniperus rigida var. conferta	ncbi	13102	Juniperus rigida var. conferta	0	Raw / Exact DB / Canonical match	5J6M3	Juniperus rigida conferta	3	EOL-000000502462	Juniperus rigida subsp. conferta (Parl.) Kitam.	4	2684523	Juniperus rigida conferta	3	13102	Juniperus rigida var. conferta	0	NO
temp_npass_simple.txt	1030	Echiochilon pauciflorum	Echiochilon pauciflorum	ncbi	203771	Echiochilon pauciflorum	0	Raw / Exact DB / Canonical match	38LMQ	Echiochilon pauciflorum	0	EOL-000000308744	Echiochilon pauciflorum	0	4060378	Echiochilon pauciflorum	0	203771	Echiochilon pauciflorum	0	NO
temp_npass_simple.txt	1031	Jateorhiza palmata	Jateorhiza palmata	ncbi	461596	Jateorhiza	11	Recursive / Nearest match / Genus level	3QN55	Jateorhiza palmata	0	EOL-000000199900	Jateorhiza palmata	0	3033953	Jateorhiza palmata	0	461596	Jateorhiza	11	MAYBE
temp_npass_simple.txt	1032	Vernonia cinerascens	Vernonia cinerascens	ncbi	434681	Orbivestus cinerascens	1	Raw / Exact DB / Synonym match	74TCC	Orbivestus cinerascens	1	EOL-000000244777	Orbivestus cinerascens	6	3124901	Orbivestus cinerascens	1	434681	Orbivestus cinerascens	1	NO
temp_npass_simple.txt	1033	Fusicolla aquaeductuum	Fusicolla aquaeductuum	ncbi	1053102	Fusicolla aquaeductuum	0	Raw / Exact DB / Canonical match	6JTZD	Fusicolla aquaeductuum	0	EOL-000002221526	Fusicolla aquaeductuum	0	8270085	Fusicolla aquaeductuum	0	1053102	Fusicolla aquaeductuum	0	NO
temp_npass_simple.txt	1034	A new engineered strain of Corynebacterium glutamicum [FPP ; ispA]	A new engineered strain of Corynebacterium glutamicum [FPP ; ispA]	ncbi			1000	Unmapped			1000			1000			1000			1000	YES
temp_npass_simple.txt	1035	Streptomyces halstedii	Streptomyces halstedii	ncbi	1944	Streptomyces halstedii	0	Raw / Exact DB / Canonical match	52YGD	Streptomyces halstedii	0	EOL-000000005179	Streptomyces halstedii	0	3224051	Streptomyces halstedii	0	1944	Streptomyces halstedii	0	NO
temp_npass_simple.txt	1036	Cryptostylis fulva	Cryptostylis fulva	ncbi	256355	Cryptostylis arachnites	6	Recursive / Single match	322W4	Cryptostylis arachnites	1	EOL-000000175588	Cryptostylis arachnites	6	2806951	Cryptostylis arachnites	1	256355	Cryptostylis arachnites	6	NO
temp_npass_simple.txt	1037	Trigonella grandiflora	Trigonella grandiflora	ncbi	1210110	Trigonella grandiflora	0	Raw / Exact DB / Canonical match	58R6T	Trigonella grandiflora	0	EOL-000000470880	Trigonella grandiflora	0	5360377	Trigonella grandiflora	0	1210110	Trigonella grandiflora	0	NO
temp_npass_simple.txt	1038	Opuntia dillenii	Opuntia dillenii	ncbi	308223	Opuntia dillenii	0	Raw / Exact DB / Canonical match	6T3JY	Opuntia dillenii	0	EOL-000000220580	Opuntia stricta var. dillenii (Ker Gawl.) L.D. Benson	6	5624650	Opuntia stricta dillenii	1	308223	Opuntia dillenii	0	NO
temp_npass_simple.txt	1039	Halomonas meridiana	Halomonas meridiana	ncbi	29570	Halomonas meridiana	0	Raw / Exact DB / Canonical match	3JFGF	Halomonas meridiana	0	EOL-000000019429	Halomonas meridiana	0	8815136	Halomonas aquamarina	1	29570	Halomonas meridiana	0	NO
temp_npass_simple.txt	1040	Penicillium aurantiacobrunneum	Penicillium aurantiacobrunneum	ncbi	1131577	Penicillium aurantiacobrunneum	0	Raw / Exact DB / Canonical match	76HQ2	Penicillium aurantiacobrunneum	0	EOL-000002243681	Penicillium aurantiacobrunneum	0	7850918	Penicillium aurantiacobrunneum	0	1131577	Penicillium aurantiacobrunneum	0	NO
temp_npass_simple.txt	1041	Xanthopappus subacaulis	Xanthopappus subacaulis	ncbi	324598	Xanthopappus subacaulis	0	Raw / Exact DB / Canonical match	5C6JB	Xanthopappus subacaulis	0	EOL-000000262460	Xanthopappus subacaulis	0	3091402	Xanthopappus subacaulis	0	324598	Xanthopappus subacaulis	0	NO
temp_npass_simple.txt	1042	Tecoma undulata	Tecoma undulata	ncbi	680229	Tecomella undulata	6	Recursive / Single match	99VV3	Tecomella undulata	1	EOL-000000368647	Tecomella undulata	6	4093643	Tecomella undulata	1	680229	Tecomella undulata	6	NO
temp_npass_simple.txt	1043	Elephantopus mollis	Elephantopus mollis	ncbi	318057	Elephantopus mollis	0	Raw / Exact DB / Canonical match	6F4HB	Elephantopus mollis	0	EOL-000000259558	Elephantopus mollis	0	5395928	Elephantopus mollis	0	318057	Elephantopus mollis	0	NO
temp_npass_simple.txt	1044	Calamus insignis	Calamus insignis	ncbi	2689629	Calamus insignis	0	Raw / Exact DB / Canonical match	68V5K	Calamus insignis	0	EOL-000000114718	Calamus insignis	0	5294263	Calamus insignis	0	2689629	Calamus insignis	0	NO
temp_npass_simple.txt	1045	Scutellaria repens	Scutellaria repens	ncbi	2721171	Scutellaria repens	0	Raw / Exact DB / Canonical match	4W2K6	Scutellaria repens	0	EOL-000000344314	Scutellaria repens	0	5608396	Scutellaria repens	0	2721171	Scutellaria repens	0	NO
temp_npass_simple.txt	1046	Swertia marginata	Swertia marginata	ncbi	84923	Swertia marginata	0	Raw / Exact DB / Canonical match	7B5T7	Swertia marginata	0	EOL-000000282344	Swertia marginata	0	5595876	Swertia marginata	0	84923	Swertia marginata	0	NO
temp_npass_simple.txt	1047	Cirsium lineare	Cirsium lineare	ncbi	196725	Cirsium lineare	0	Raw / Exact DB / Canonical match	VJ55	Cirsium lineare	0	EOL-000000247391	Cirsium lineare	0	3113222	Cirsium lineare	0	196725	Cirsium lineare	0	NO
temp_npass_simple.txt	1048	Bacopa monniera	Bacopa monniera	ncbi	263974	Bacopa monnieri	1	Raw / Exact DB / Synonym match	5VYG8	Bacopa monnieri	6	EOL-000000362353	Bacopa monnieri	6	3736486	Bacopa monniera	0	263974	Bacopa monnieri	1	NO
temp_npass_simple.txt	1049	Tridax trilobata	Tridax trilobata	ncbi	183092	Tridax	11	Recursive / Nearest match / Genus level	58NRH	Tridax trilobata	0	EOL-000000240469	Tridax trilobata	0	3149443	Tridax trilobata	0	183092	Tridax	11	MAYBE
temp_npass_simple.txt	1050	Glaucium pulchrum	Glaucium pulchrum	ncbi	56852	Glaucium	11	Recursive / Nearest match / Genus level	3G67F	Glaucium oxylobum	1	EOL-000000199790	Glaucium pulchrum	0	5531291	Glaucium pulchrum	0	56852	Glaucium	11	MAYBE
temp_npass_simple.txt	1051	Lentzea albida	Lentzea albida	ncbi	65499	Lentzea albida	0	Raw / Exact DB / Canonical match	6P97D	Lentzea albida	0	EOL-000000001757	Lentzea albida	0	3225224	Lentzea albida	0	65499	Lentzea albida	0	NO
temp_npass_simple.txt	1052	Antrodia camphorata	Antrodia camphorata	ncbi	2696576	Taiwanofungus camphoratus	6	Recursive / Single match	7BHDS	Taiwanofungus camphoratus	1	EOL-000002273396	Taiwanofungus camphoratus	6	5897924	Taiwanofungus camphoratus	1	2696576	Taiwanofungus camphoratus	6	NO
temp_npass_simple.txt	1053	Parinari sprucei	Parinari sprucei	ncbi	82156	Parinari	11	Recursive / Nearest match / Genus level	4DMKS	Parinari sprucei	0	EOL-000000377996	Parinari sprucei	0	2984995	Parinari sprucei	0	82156	Parinari	11	MAYBE
temp_npass_simple.txt	1054	Veronica linariifolia	Veronica linariifolia	ncbi	1461188	Veronica linariifolia	0	Raw / Exact DB / Canonical match	5B6Y5	Veronica linariifolia	0	EOL-000000363750	Veronica linariifolia	0	7570910	Veronica linariifolia	0	1461188	Veronica linariifolia	0	NO
temp_npass_simple.txt	1055	Eupatorium riparium	Eupatorium riparium	ncbi	287013	Ageratina riparia	6	Recursive / Single match	5TS9X	Ageratina riparia	1	EOL-000000249761	Ageratina riparia	6	7694888	Eupatorium riparium	0	287013	Ageratina riparia	6	NO
temp_npass_simple.txt	1056	Oophaga granulifera	Oophaga granulifera	ncbi	85589	Oophaga granulifera	0	Raw / Exact DB / Canonical match	49SSL	Oophaga granulifera	0	EOL-000000626189	Oophaga granulifera	0	2429142	Oophaga granulifera	0	85589	Oophaga granulifera	0	NO
temp_npass_simple.txt	1057	Tetracentron sinense	Tetracentron sinense	ncbi	13715	Tetracentron sinense	0	Raw / Exact DB / Canonical match	55L8W	Tetracentron sinense	0	EOL-000000193524	Tetracentron sinense	0	5529117	Tetracentron sinense	0	13715	Tetracentron sinense	0	NO
temp_npass_simple.txt	1058	Ctenodiscus crispatus	Ctenodiscus crispatus	ncbi	232941	Ctenodiscus crispatus	0	Raw / Exact DB / Canonical match	325R7	Ctenodiscus crispatus	0	EOL-000000569626	Ctenodiscus crispatus	0	10903465|2270545	Ctenodiscus crispatus|Ctenodiscus crispatus	2	232941	Ctenodiscus crispatus	0	NO
temp_npass_simple.txt	1059	Haplophyllum patavinum	Haplophyllum patavinum	ncbi	452780	Haplophyllum patavinum	0	Raw / Exact DB / Canonical match	3JNWZ	Haplophyllum patavinum	0	EOL-000000457542	Haplophyllum patavinum	0	8078240	Haplophyllum patavinum	0	452780	Haplophyllum patavinum	0	NO
temp_npass_simple.txt	1060	Verbesina sphaerocephala	Verbesina sphaerocephala	ncbi	2926286	Verbesina sphaerocephala	0	Raw / Exact DB / Canonical match	5B3GN	Verbesina sphaerocephala	0	EOL-000000247755	Verbesina sphaerocephala	0	7338803	Verbesina sphaerocephala	0	2926286	Verbesina sphaerocephala	0	NO
temp_npass_simple.txt	1061	Mucuna membranacea	Mucuna membranacea	ncbi	40336	Mucuna	11	Recursive / Nearest match / Genus level	44HPG	Mucuna membranacea	0	EOL-000000487379	Mucuna membranacea	0	2951412	Mucuna membranacea	0	40336	Mucuna	11	MAYBE
temp_npass_simple.txt	1062	Sophora alopecuroides	Sophora alopecuroides	ncbi	200492	Sophora alopecuroides	0	Raw / Exact DB / Canonical match	6Z75C	Sophora alopecuroides	0	EOL-000000487243	Sophora alopecuroides	0	2959035	Sophora alopecuroides	0	200492	Sophora alopecuroides	0	NO
temp_npass_simple.txt	1063	Thymus spp	Thymus spp	ncbi	49990	Thymus	30	Latin inflection corrected / Exact DB / Single match	8V3Z4|8W474	Thymus|Thymus	30	EOL-000000347861|EOL-000001001477	Thymus|Thymus	30	2926960|1380742	Thymus|Thymus	30	49990	Thymus	30	NO
temp_npass_simple.txt	1064	Corydendrium parasiticum	Corydendrium parasiticum	ncbi	1899529	Corydendrium parasiticum	0	Raw / Exact DB / Canonical match	YPSZ	Corydendrium parasiticum	0	EOL-000000554818	Corydendrium parasiticum	0	2265999	Corydendrium parasiticum	0	1899529	Corydendrium parasiticum	0	NO
temp_npass_simple.txt	1065	Penstemon secundiflorus	Penstemon secundiflorus	ncbi	388204	Penstemon secundiflorus	0	Raw / Exact DB / Canonical match	76KPF	Penstemon secundiflorus	0	EOL-000000362682	Penstemon secundiflorus	0	3171504	Penstemon secundiflorus	0	388204	Penstemon secundiflorus	0	NO
temp_npass_simple.txt	1066	Tephrosia candida	Tephrosia candida	ncbi	587868	Tephrosia candida	0	Raw / Exact DB / Canonical match	55CR4	Tephrosia candida	0	EOL-000000475651	Tephrosia candida	0	5342186	Tephrosia candida	0	587868	Tephrosia candida	0	NO
temp_npass_simple.txt	1067	Picea breweriana	Picea breweriana	ncbi	100117	Picea breweriana	0	Raw / Exact DB / Canonical match	4HQ26	Picea breweriana	0	EOL-000000502870	Picea breweriana	0	5284955	Picea breweriana	0	100117	Picea breweriana	0	NO
temp_npass_simple.txt	1068	Lobophytum crassum	Lobophytum crassum	ncbi	328265	Lobophytum crassum	0	Raw / Exact DB / Canonical match	3VTFL	Lobophytum crassum	0	EOL-000000542390	Lobophytum crassum	0	2262797	Lobophytum crassum	0	328265	Lobophytum crassum	0	NO
temp_npass_simple.txt	1069	Geum japonicum	Geum japonicum	ncbi	321607	Geum japonicum	0	Raw / Exact DB / Canonical match	3FYB9	Geum japonicum	0	EOL-000000440166	Geum japonicum	0	7543882|7860935	Geum japonicum|Geum japonicum	2	321607	Geum japonicum	0	NO
temp_npass_simple.txt	1070	melophlus isis	melophlus isis	ncbi	283574	Melophlus	100	Unmapped / partial match (most likely genus level)	84Q7F	Melophlus	100	EOL-000000562672	Melophlus	100	2248204	Melophlus	100	283574	Melophlus	100	YES
temp_npass_simple.txt	1071	Herba alternantherae	Herba alternantherae	ncbi	169520	Alternanthera	30	Latin inflection corrected / Exact DB / Single match	628SX	Alternanthera	30	EOL-000000206191	Alternanthera	30	3084921	Alternanthera	30	169520	Alternanthera	30	NO
temp_npass_simple.txt	1072	Scabiosa atropurpurea	Scabiosa atropurpurea	ncbi	242170	Scabiosa atropurpurea	0	Raw / Exact DB / Canonical match	5L7GQ	Sixalix atropurpurea atropurpurea	1	EOL-000000307957	Sixalix atropurpurea subsp. atropurpurea	6	7301011	Sixalix atropurpurea atropurpurea	1	242170	Scabiosa atropurpurea	0	NO
temp_npass_simple.txt	1073	A new engineered strain of Saccharomyces cerevisiae [GFP; EcCFS]	A new engineered strain of Saccharomyces cerevisiae [GFP; EcCFS]	ncbi			1000	Unmapped			1000			1000			1000			1000	YES
temp_npass_simple.txt	1074	Litsea citrata	Litsea citrata	ncbi	1987498	Litsea citrata	0	Raw / Exact DB / Canonical match	6QKQM	Litsea cubeba	1	EOL-000000498422	Litsea cubeba	6	3033977	Litsea cubeba	1	1987498	Litsea citrata	0	NO
temp_npass_simple.txt	1075	Kadsura lancilimba	Kadsura lancilimba	ncbi	105749	Kadsura	11	Recursive / Nearest match / Genus level	574J	Kadsura	11	EOL-000000489017	Kadsura	11	7408915	Kadsura lancilimba	0	105749	Kadsura	11	MAYBE
temp_npass_simple.txt	1076	Streptomyces uncialis	Streptomyces uncialis	ncbi	1048205	Streptomyces uncialis	0	Raw / Exact DB / Canonical match	7P7F	Streptomyces	11	EOL-000000005250	Streptomyces uncialis	0	10895554	Streptomyces uncialis	0	1048205	Streptomyces uncialis	0	NO
temp_npass_simple.txt	1077	Ipomoea muricata	Ipomoea muricata	ncbi	231710	Ipomoea muricata	0	Raw / Exact DB / Canonical match	6MWF5	Ipomoea muricata	0	EOL-000000314949	Ipomoea muricata	0	8227635	Ipomoea muricata	0	231710	Ipomoea muricata	0	NO
temp_npass_simple.txt	1078	Raulinoa echinata	Raulinoa echinata	ncbi	1331808	Raulinoa echinata	0	Raw / Exact DB / Canonical match	4RM9R	Raulinoa echinata	0	EOL-000000456404	Raulinoa echinata	0	3833912	Raulinoa echinata	0	1331808	Raulinoa echinata	0	NO
temp_npass_simple.txt	1079	Arillus longan	Arillus longan	ncbi	128017	Dimocarpus longan	30	Latin inflection corrected / Exact DB / Single match	36798	Dimocarpus longan	34	EOL-000000452581	Dimocarpus longan	34	3190008	Dimocarpus longan	34	128017	Dimocarpus longan	30	NO
temp_npass_simple.txt	1080	Delphinium iliense	Delphinium iliense	ncbi	46246	Delphinium	11	Recursive / Nearest match / Genus level	34JBQ	Delphinium iliense	0	EOL-000000196814	Delphinium iliense	0	3930906	Delphinium iliense	0	46246	Delphinium	11	MAYBE
temp_npass_simple.txt	1081	Chrysanthemum boreale	Chrysanthemum boreale	ncbi	344871	Chrysanthemum boreale	0	Raw / Exact DB / Canonical match	7L62T	Tanacetum vulgare vulgare	1	EOL-000000251329|EOL-000000270655	Tanacetum vulgare subsp. vulgare|Chrysanthemum lavandulifolium	8	6064513|6290934	Chrysanthemum lavandulifolium|Tanacetum vulgare vulgare	2	344871	Chrysanthemum boreale	0	NO
temp_npass_simple.txt	1082	Dendrobium catenatum	Dendrobium catenatum	ncbi	906689	Dendrobium catenatum	0	Raw / Exact DB / Canonical match	7VNYK	Dendrobium officinale	1	EOL-000000169231	Dendrobium catenatum	0	5317412	Dendrobium moniliforme	1	906689	Dendrobium catenatum	0	NO
temp_npass_simple.txt	1083	Angophora hispida	Angophora hispida	ncbi	34309	Angophora hispida	0	Raw / Exact DB / Canonical match	DZMQ	Angophora hispida	0	EOL-000000403173	Angophora hispida	0	3177421	Angophora hispida	0	34309	Angophora hispida	0	NO
temp_npass_simple.txt	1084	Osmanthus fragrans	Osmanthus fragrans	ncbi	93977	Osmanthus fragrans	0	Raw / Exact DB / Canonical match	74ZQZ	Osmanthus fragrans	0	EOL-000000336992	Osmanthus fragrans	0	3172278	Osmanthus fragrans	0	93977	Osmanthus fragrans	0	NO
temp_npass_simple.txt	1085	Amomum reticulatum	Amomum reticulatum	ncbi	215659	Hornstedtia reticulata	6	Recursive / Single match	3MQ2V	Hornstedtia reticulata	1	EOL-000000145742	Hornstedtia reticulata	6	2759776	Hornstedtia reticulata	1	215659	Hornstedtia reticulata	6	NO
temp_npass_simple.txt	1086	Soja max	Soja max	ncbi	3847	Glycine max	6	Recursive / Single match	3GF5W	Glycine max	1	EOL-000000466337|EOL-000002323099|EOL-000002323122	Glycine max|Glycine max|Glycine max	8	5359660	Glycine max	1	3847	Glycine max	6	NO
temp_npass_simple.txt	1087	Werneria stuebelii	Werneria stuebelii	ncbi	462589	Werneria nubigena	6	Recursive / Single match	B87CR	Rockhausenia nubigena	1	EOL-000000249724	Werneria nubigena	6	5393322	Werneria nubigena	1	462589	Werneria nubigena	6	NO
temp_npass_simple.txt	1088	Plagiomnium succulentum	Plagiomnium succulentum	ncbi	417142	Plagiomnium succulentum	0	Raw / Exact DB / Canonical match	4JGMC	Plagiomnium succulentum	0	EOL-000000519035	Plagiomnium succulentum	0	2677641	Plagiomnium succulentum	0	417142	Plagiomnium succulentum	0	NO
temp_npass_simple.txt	1089	Cupriavidus necator	Cupriavidus necator	ncbi	106590	Cupriavidus necator	0	Raw / Exact DB / Canonical match	32FYJ	Cupriavidus necator	0	EOL-000000012589	Cupriavidus necator	0	11260337|3220007	Cupriavidus necator|Cupriavidus necator	2	106590	Cupriavidus necator	0	NO
temp_npass_simple.txt	1090	Vincetoxicum versicolor	Vincetoxicum versicolor	ncbi	1165891	Vincetoxicum versicolor	0	Raw / Exact DB / Canonical match	5BG3W	Vincetoxicum versicolor	0	EOL-000000284963	Vincetoxicum versicolor	0	5525222	Vincetoxicum versicolor	0	1165891	Vincetoxicum versicolor	0	NO
temp_npass_simple.txt	1091	Cassia abbreviata	Cassia abbreviata	ncbi	992663	Cassia abbreviata	0	Raw / Exact DB / Canonical match	RL6J	Cassia abbreviata	0	EOL-000000484626	Cassia abbreviata	0	5357073	Cassia abbreviata	0	992663	Cassia abbreviata	0	NO
temp_npass_simple.txt	1092	Micromonospora yangpuensis DSM 45577	Micromonospora yangpuensis DSM 45577	ncbi	683228	Micromonospora yangpuensis	40	Correction denied / Strain name involved / Nearest match	6RGTY	Micromonospora yangpuensis	40	EOL-000000002209	Micromonospora yangpuensis	40	7651198	Micromonospora yangpuensis	40	683228	Micromonospora yangpuensis	40	YES
temp_npass_simple.txt	1093	Eriope blanchetii	Eriope blanchetii	ncbi	986185	Eriope blanchetii	0	Raw / Exact DB / Canonical match	6H3CF	Eriope blanchetii	0	EOL-000000347753	Eriope blanchetii	0	3898058	Eriope blanchetii	0	986185	Eriope blanchetii	0	NO
temp_npass_simple.txt	1094	Melanelixia subglabra	Melanelixia subglabra	ncbi	998219	Melanelixia subglabra	0	Raw / Exact DB / Canonical match	JXD5	Austromelanelixia subglabra	1	EOL-000002249334	Melanelixia subglabra	0	10755777	Austromelanelixia subglabra	1	998219	Melanelixia subglabra	0	NO
temp_npass_simple.txt	1095	Dioscorea cirrhosa	Dioscorea cirrhosa	ncbi	323663	Dioscorea cirrhosa	0	Raw / Exact DB / Canonical match	36CHL	Dioscorea cirrhosa	0	EOL-000000148195	Dioscorea cirrhosa	0	2755618	Dioscorea cirrhosa	0	323663	Dioscorea cirrhosa	0	NO
temp_npass_simple.txt	1096	Gracilaria coronopifolia	Gracilaria coronopifolia	ncbi	439548	Gracilaria coronopifolia	0	Raw / Exact DB / Canonical match	636BY	Gracilaria	11	EOL-000000098499	Gracilaria coronopifolia	0	5278913	Gracilaria coronopifolia	0	439548	Gracilaria coronopifolia	0	NO
temp_npass_simple.txt	1097	Penicillium aethiopicum	Penicillium aethiopicum	ncbi	36650	Penicillium aethiopicum	0	Raw / Exact DB / Canonical match	76HYH	Penicillium aethiopicum	0	EOL-000002243690	Penicillium aethiopicum	0	2597658	Penicillium aethiopicum	0	36650	Penicillium aethiopicum	0	NO
temp_npass_simple.txt	1098	Carduus getulus	Carduus getulus	ncbi	92905	Carduus	11	Recursive / Nearest match / Genus level	R6TR	Carduus getulus	0	EOL-000000261816	Carduus getulus	0	3114774	Carduus getulus	0	92905	Carduus	11	MAYBE
temp_npass_simple.txt	1099	Mallotus resinosus	Mallotus resinosus	ncbi	396494	Mallotus resinosus	0	Raw / Exact DB / Canonical match	3XQ2P	Mallotus resinosus	0	EOL-000000384605	Mallotus resinosus	0	5378500	Mallotus resinosus	0	396494	Mallotus resinosus	0	NO
temp_npass_simple.txt	1100	Jasminum grandiflorum	Jasminum grandiflorum	ncbi	389181	Jasminum grandiflorum	0	Raw / Exact DB / Canonical match	3QMHR	Jasminum grandiflorum	0	EOL-000000336799	Jasminum grandiflorum	0	3172262	Jasminum grandiflorum	0	389181	Jasminum grandiflorum	0	NO
temp_npass_simple.txt	1101	Pneumatospora obcoronata	Pneumatospora obcoronata	ncbi	673165	Minimedusa obcoronata	1	Raw / Exact DB / Synonym match	43JQ4	Minimedusa obcoronata	1	EOL-000002278570	Minimedusa obcoronata	6	2523808	Minimedusa obcoronata	1	673165	Minimedusa obcoronata	1	NO
temp_npass_simple.txt	1102	Flourensia ilicifolia	Flourensia ilicifolia	ncbi	191157	Flourensia	11	Recursive / Nearest match / Genus level	6JB7C	Flourensia ilicifolia	0	EOL-000000267053	Flourensia ilicifolia	0	3094559	Flourensia ilicifolia	0	191157	Flourensia	11	MAYBE
temp_npass_simple.txt	1103	Campylobacter jejuni	Campylobacter jejuni	ncbi	197	Campylobacter jejuni	0	Raw / Exact DB / Canonical match	QGQB	Campylobacter jejuni	0	EOL-000000013655	Campylobacter jejuni	0	3223337	Campylobacter jejuni	0	197	Campylobacter jejuni	0	NO
temp_npass_simple.txt	1104	Fusarium dimerum	Fusarium dimerum	ncbi	57145	Fusarium dimerum	0	Raw / Exact DB / Canonical match	LWTZ	Bisifusarium dimerum	1	EOL-000002221952	Bisifusarium dimerum	6	7617664	Bisifusarium dimerum	1	57145	Fusarium dimerum	0	NO
temp_npass_simple.txt	1105	Astragalus amarus	Astragalus amarus	ncbi	20400	Astragalus	11	Recursive / Nearest match / Genus level	5VVZY	Astragalus amarus	0	EOL-000000481951	Astragalus amarus	0	5344404	Astragalus amarus	0	20400	Astragalus	11	MAYBE
temp_npass_simple.txt	1106	Cleistopholis patens	Cleistopholis patens	ncbi	2708762	Cleistopholis patens	0	Raw / Exact DB / Canonical match	5YYRY	Cleistopholis patens	0	EOL-000000489812	Cleistopholis patens	0	3153999	Cleistopholis patens	0	2708762	Cleistopholis patens	0	NO
temp_npass_simple.txt	1107	Oria flava	Oria flava	ncbi	2492377	Oria musculosa	6	Recursive / Single match	74TTM	Oria musculosa	1	EOL-000001785671	Oria musculosa	6	5110818	Oria musculosa	1	2492377	Oria musculosa	6	NO
temp_npass_simple.txt	1108	Neolentinus lepideus	Neolentinus lepideus	ncbi	38799	Neolentinus lepideus	0	Raw / Exact DB / Canonical match	46KGK	Neolentinus lepideus	0	EOL-000002271387	Neolentinus lepideus	0	9129313	Neolentinus lepideus	0	38799	Neolentinus lepideus	0	NO
temp_npass_simple.txt	1109	Ophiorrhiza blumeana	Ophiorrhiza blumeana	ncbi	35912	Ophiorrhiza	11	Recursive / Nearest match / Genus level	74Q8Y	Ophiorrhiza blumeana	0	EOL-000000295644	Ophiorrhiza blumeana	0	5340990	Ophiorrhiza blumeana	0	35912	Ophiorrhiza	11	MAYBE
temp_npass_simple.txt	1110	Evodia rutaecarpa var. bodinieri	Evodia rutaecarpa var. bodinieri	ncbi	354523	Tetradium ruticarpum	6	Recursive / Single match	55LZC	Tetradium ruticarpum	6	EOL-000000458620	Tetradium ruticarpum	6	5594365	Tetradium ruticarpum	4	354523	Tetradium ruticarpum	6	NO
temp_npass_simple.txt	1111	Radix moghaniae philippinensis	Radix moghaniae philippinensis	ncbi	634991	Flemingia philippinensis	30	Latin inflection corrected / Exact DB / Single match	6J8V6|6J98R	Flemingia macrophylla|Flemingia prostrata	35	EOL-000000476013|EOL-000000476028	Flemingia macrophylla|Flemingia prostrata	35	5359866	Flemingia macrophylla	30	634991	Flemingia philippinensis	30	NO
temp_npass_simple.txt	1112	Adenocaulon himalaicum	Adenocaulon himalaicum	ncbi	41468	Adenocaulon himalaicum	0	Raw / Exact DB / Canonical match	9ZGC	Adenocaulon himalaicum	0	EOL-000000249665	Adenocaulon himalaicum	0	3092973	Adenocaulon himalaicum	0	41468	Adenocaulon himalaicum	0	NO
temp_npass_simple.txt	1113	Grindelia stricta	Grindelia stricta	ncbi	1114762	Grindelia stricta	0	Raw / Exact DB / Canonical match	6L53K	Grindelia hirsutula	1	EOL-000000257814	Grindelia hirsutula	6	3146233	Grindelia hirsutula	1	1114762	Grindelia stricta	0	NO
temp_npass_simple.txt	1114	Ligularia atroviolacea	Ligularia atroviolacea	ncbi	358079	Ligularia atroviolacea	0	Raw / Exact DB / Canonical match	6PX85	Ligularia atroviolacea	0	EOL-000000247925	Ligularia atroviolacea	0	5395574	Ligularia atroviolacea	0	358079	Ligularia atroviolacea	0	NO
temp_npass_simple.txt	1115	Michelia cathcartii	Michelia cathcartii	ncbi	86726	Magnolia cathcartii	6	Recursive / Single match	3XH7D	Magnolia cathcartii	1	EOL-000000489542	Magnolia cathcartii	6	3153270	Magnolia cathcartii	1	86726	Magnolia cathcartii	6	NO
temp_npass_simple.txt	1116	Papilionanthe teres	Papilionanthe teres	ncbi	339107	Papilionanthe teres	0	Raw / Exact DB / Canonical match	4CKSZ	Papilionanthe teres	0	EOL-000000161737	Papilionanthe teres	0	2833897	Papilionanthe teres	0	339107	Papilionanthe teres	0	NO
temp_npass_simple.txt	1117	Sedum maximum	Sedum maximum	ncbi	1211475	Sedum maximum	0	Raw / Exact DB / Canonical match	9N5S8	Hylotelephium maximum maximum	1	EOL-000000370572	Hylotelephium maximum	6	7334631	Hylotelephium maximum	1	1211475	Sedum maximum	0	NO
temp_npass_simple.txt	1118	Citrus x paradisi	Citrus x paradisi	ncbi	37656	Citrus x paradisi	0	Raw / Exact DB / Canonical match	VMN6	Citrus aurantium	4	EOL-000000458902	Citrus aurantium	6	8077391	Citrus aurantium	4	37656	Citrus x paradisi	0	NO
temp_npass_simple.txt	1119	Helichrysum lepidissimum	Helichrysum lepidissimum	ncbi	1442673	Helichrysum lepidissimum	0	Raw / Exact DB / Canonical match	3K6VT	Helichrysum lepidissimum	0	EOL-000000229176	Helichrysum lepidissimum	0	3131788	Helichrysum lepidissimum	0	1442673	Helichrysum lepidissimum	0	NO
temp_npass_simple.txt	1120	Esenbeckia almawillia	Esenbeckia almawillia	ncbi	2743252	Esenbeckia almawillia	0	Raw / Exact DB / Canonical match	3BHLK	Esenbeckia almawillia	0	EOL-000000458982	Esenbeckia almawillia	0	5593208	Esenbeckia almawillia	0	2743252	Esenbeckia almawillia	0	NO
temp_npass_simple.txt	1121	Python molurus	Python molurus	ncbi	51750	Python molurus	0	Raw / Exact DB / Canonical match	4QY4N	Python molurus	0	EOL-000000652949	Python molurus	0	2465369	Python molurus	0	51750	Python molurus	0	NO
temp_npass_simple.txt	1122	Disporopsis pernyi	Disporopsis pernyi	ncbi	34185	Disporopsis pernyi	0	Raw / Exact DB / Canonical match	36VQ5	Disporopsis pernyi	0	EOL-000000153832	Disporopsis pernyi	0	5303779	Disporopsis pernyi	0	34185	Disporopsis pernyi	0	NO
temp_npass_simple.txt	1123	Rubus chamaemorus	Rubus chamaemorus	ncbi	57936	Rubus chamaemorus	0	Raw / Exact DB / Canonical match	4TJR6	Rubus chamaemorus	0	EOL-000000445298	Rubus chamaemorus	0	2998290	Rubus chamaemorus	0	57936	Rubus chamaemorus	0	NO
temp_npass_simple.txt	1124	Angelica brevicaulis	Angelica brevicaulis	ncbi	943326	Angelica brevicaulis	0	Raw / Exact DB / Canonical match	DYRZ	Angelica brevicaulis	0	EOL-000000275901	Angelica brevicaulis	0	5537840	Angelica brevicaulis	0	943326	Angelica brevicaulis	0	NO
temp_npass_simple.txt	1125	Mycena aurantiomarginata	Mycena aurantiomarginata	ncbi	230803	Mycena aurantiomarginata	0	Raw / Exact DB / Canonical match	44SRN	Mycena aurantiomarginata	0	EOL-000002278909	Mycena aurantiomarginata	0	4911706	Mycena aurantiomarginata	0	230803	Mycena aurantiomarginata	0	NO
temp_npass_simple.txt	1126	penicillium notatum	penicillium notatum	ncbi	5076	Penicillium chrysogenum	1	Raw / Exact DB / Synonym match	76HV7	Penicillium chrysogenum	1	EOL-000002326795	Penicillium chrysogenum	6	3466349	Penicillium chrysogenum	1	5076	Penicillium chrysogenum	1	NO
temp_npass_simple.txt	1127	Aristotelia peduncularis	Aristotelia peduncularis	ncbi	140414	Aristotelia peduncularis	0	Raw / Exact DB / Canonical match	GQM4	Aristotelia peduncularis	0	EOL-000000437963	Aristotelia peduncularis	0	5651048	Aristotelia peduncularis	0	140414	Aristotelia peduncularis	0	NO
temp_npass_simple.txt	1128	Phora affinis	Phora affinis	ncbi	36165	Megaselia	11	Recursive / Nearest match / Genus level	8CQKD	Megaselia affinis	1	EOL-000001168845	Megaselia affinis	6	1548442	Megaselia affinis	1	36165	Megaselia	11	MAYBE
temp_npass_simple.txt	1129	Heterostemma brownii	Heterostemma brownii	ncbi	458694	Heterostemma brownii	0	Raw / Exact DB / Canonical match	6M5TV	Heterostemma brownii	0	EOL-000000284400	Heterostemma brownii	0	5733643	Heterostemma brownii	0	458694	Heterostemma brownii	0	NO
temp_npass_simple.txt	1130	Magnolia liliflora	Magnolia liliflora	ncbi	3403	Magnolia liliiflora	20	Specific epithet corrected / Exact DB / Single match	3XHDM	Magnolia liliiflora	20	EOL-000000489320	Magnolia liliiflora	20	3153228	Magnolia liliiflora	20	3403	Magnolia liliiflora	20	NO
temp_npass_simple.txt	1131	Thalictrum foetidum	Thalictrum foetidum	ncbi	1084670	Thalictrum foetidum	0	Raw / Exact DB / Canonical match	5628C	Thalictrum foetidum	0	EOL-000000195972	Thalictrum foetidum	0	7277908	Thalictrum foetidum	0	1084670	Thalictrum foetidum	0	NO
temp_npass_simple.txt	1132	Beilschmiedia brevipes	Beilschmiedia brevipes	ncbi	88849	Beilschmiedia	11	Recursive / Nearest match / Genus level	68H6D	Beilschmiedia penangiana	1	EOL-000000501711	Beilschmiedia penangiana	6	4175678	Beilschmiedia penangiana	1	88849	Beilschmiedia	11	MAYBE
temp_npass_simple.txt	1133	Vanda teres	Vanda teres	ncbi	339107	Papilionanthe teres	1	Raw / Exact DB / Synonym match	4CKSZ	Papilionanthe teres	1	EOL-000000161737	Papilionanthe teres	6	2833897	Papilionanthe teres	1	339107	Papilionanthe teres	1	NO
temp_npass_simple.txt	1134	Ocotea leucoxylon	Ocotea leucoxylon	ncbi	63811	Ocotea leucoxylon	0	Raw / Exact DB / Canonical match	48HLW	Ocotea leucoxylon	0	EOL-000000500847	Ocotea leucoxylon	0	7586130	Ocotea leucoxylon	0	63811	Ocotea leucoxylon	0	NO
temp_npass_simple.txt	1135	Aspergillus silvaticus	Aspergillus silvaticus	ncbi	176179	Aspergillus silvaticus	0	Raw / Exact DB / Canonical match	HCC3	Aspergillus silvaticus	0	EOL-000002244291	Aspergillus silvaticus	0	5488867	Aspergillus silvaticus	0	176179	Aspergillus silvaticus	0	NO
temp_npass_simple.txt	1136	Heliotropium floridum	Heliotropium floridum	ncbi	454097	Heliotropium floridum	0	Raw / Exact DB / Canonical match	3KCG6	Heliotropium floridum	0	EOL-000000311981	Heliotropium floridum	0	7295319	Heliotropium floridum	0	454097	Heliotropium floridum	0	NO
temp_npass_simple.txt	1137	melochia odorata	melochia odorata	ncbi	133572	Melochia	11	Recursive / Nearest match / Genus level	3ZLXQ	Melochia odorata	0	EOL-000000421622	Melochia odorata	0	7552285	Melochia odorata	0	133572	Melochia	11	MAYBE
temp_npass_simple.txt	1138	Musa paradisiaca var. sapientum	Musa paradisiaca var. sapientum	ncbi	89151	Musa x paradisiaca	6	Recursive / Single match	6RQNL	Musa paradisiaca	4	EOL-000000147167	Musa paradisiaca	6	2762752	Musa paradisiaca	4	89151	Musa x paradisiaca	6	NO
temp_npass_simple.txt	1139	Echinaster echinophorus	Echinaster echinophorus	ncbi	559820	Echinaster echinophorus	0	Raw / Exact DB / Canonical match	38FT5	Echinaster echinophorus	0	EOL-000000571483|EOL-000003042008	Echinaster|Echinaster	11	2273630	Echinaster echinophorus	0	559820	Echinaster echinophorus	0	NO
temp_npass_simple.txt	1140	Grifola gargal	Grifola gargal	ncbi	702737	Grifola gargal	0	Raw / Exact DB / Canonical match	3HDVB	Grifola gargal	0	EOL-000002272870	Grifola gargal	0	3362882	Grifola gargal	0	702737	Grifola gargal	0	NO
temp_npass_simple.txt	1141	Oleum folii	Oleum folii	ncbi			1000	Unmapped			1000			1000			1000			1000	YES
temp_npass_simple.txt	1142	Phyllosticta hydrangeae	Phyllosticta hydrangeae	ncbi	749465	Boeremia exigua	6	Recursive / Single match	M9MW	Boeremia exigua	1	EOL-000002188674	Boeremia exigua	6	5894233	Boeremia exigua	1	749465	Boeremia exigua	6	NO
temp_npass_simple.txt	1143	Glochidion sphaerogynum	Glochidion sphaerogynum	ncbi	544978	Glochidion sphaerogynum	0	Raw / Exact DB / Canonical match	3GB6W	Glochidion sphaerogynum	0	EOL-000000392753	Phyllanthus sphaerogynus	6	5383127	Phyllanthus sphaerogynus	1	544978	Glochidion sphaerogynum	0	NO
temp_npass_simple.txt	1144	Hesperocyparis goveniana	Hesperocyparis goveniana	ncbi	103967	Hesperocyparis goveniana	0	Raw / Exact DB / Canonical match	5NDLP	Cupressus goveniana goveniana	1	EOL-000000502500|EOL-000000502502	Cupressus goveniana|Cupressus goveniana var. goveniana	8	7071088	Cupressus goveniana goveniana	1	103967	Hesperocyparis goveniana	0	NO
temp_npass_simple.txt	1145	Cladobotryum rubrobrunnescens	Cladobotryum rubrobrunnescens	ncbi	100994	Cladobotryum rubrobrunnescens	0	Raw / Exact DB / Canonical match	VNN8	Cladobotryum rubrobrunnescens	0	EOL-000002224527	Cladobotryum rubrobrunnescens	0	2561684	Cladobotryum rubrobrunnescens	0	100994	Cladobotryum rubrobrunnescens	0	NO
temp_npass_simple.txt	1146	Vallisneria spiralis	Vallisneria spiralis	ncbi	55324	Vallisneria spiralis	0	Raw / Exact DB / Canonical match	7FDNP	Vallisneria spiralis	0	EOL-000000112576	Vallisneria spiralis	0	2865526	Vallisneria spiralis	0	55324	Vallisneria spiralis	0	NO
temp_npass_simple.txt	1147	Myrica gale	Myrica gale	ncbi	29739	Myrica gale	0	Raw / Exact DB / Canonical match	458DN	Myrica gale	0	EOL-000000415768	Myrica gale	0	5414202	Myrica gale	0	29739	Myrica gale	0	NO
temp_npass_simple.txt	1148	Rhododendron lepidotum	Rhododendron lepidotum	ncbi	1044962	Rhododendron lepidotum	0	Raw / Exact DB / Canonical match	4SG8F	Rhododendron lepidotum	0	EOL-000000321720	Rhododendron lepidotum	0	7328521	Rhododendron lepidotum	0	1044962	Rhododendron lepidotum	0	NO
temp_npass_simple.txt	1149	Syringa pinnafolia	Syringa pinnafolia	ncbi	149022	Syringa pinnatifolia	20	Specific epithet corrected / Exact DB / Single match	7BB7G	Syringa pinnatifolia	20	EOL-000000337026	Syringa pinnatifolia	20	7326080	Syringa pinnatifolia	20	149022	Syringa pinnatifolia	20	NO
temp_npass_simple.txt	1150	Styrax benzoin	Styrax benzoin	ncbi	153524	Styrax benzoin	0	Raw / Exact DB / Canonical match	53C3R	Styrax benzoin	0	EOL-000000333506	Styrax benzoin	0	5371679	Styrax benzoin	0	153524	Styrax benzoin	0	NO
temp_npass_simple.txt	1151	Astragalus tragacantha	Astragalus tragacantha	ncbi	858344	Astragalus tragacantha	0	Raw / Exact DB / Canonical match	J2Y5	Astragalus tragacantha	0	EOL-000000480841	Astragalus tragacantha	0	5346065	Astragalus tragacantha	0	858344	Astragalus tragacantha	0	NO
temp_npass_simple.txt	1152	Herba gnaphalii affinis	Herba gnaphalii affinis	ncbi			1000	Unmapped			1000			1000			1000			1000	YES
temp_npass_simple.txt	1153	Calophyllum caledonicum	Calophyllum caledonicum	ncbi	73121	Calophyllum	11	Recursive / Nearest match / Genus level	5WVJ3	Calophyllum caledonicum	0	EOL-000000380568	Calophyllum caledonicum	0	7972481	Calophyllum caledonicum	0	73121	Calophyllum	11	MAYBE
temp_npass_simple.txt	1154	Hippobroma longiflora	Hippobroma longiflora	ncbi	368676	Hippobroma longiflora	0	Raw / Exact DB / Canonical match	3LZJR	Hippobroma longiflora	0	EOL-000000226128	Hippobroma longiflora	0	3168943	Hippobroma longiflora	0	368676	Hippobroma longiflora	0	NO
temp_npass_simple.txt	1155	Jacaranda caucana	Jacaranda caucana	ncbi	83946	Jacaranda	11	Recursive / Nearest match / Genus level	99P7B	Jacaranda caucana	0	EOL-000000368231	Jacaranda caucana	0	7298785	Jacaranda caucana	0	83946	Jacaranda	11	MAYBE
temp_npass_simple.txt	1156	Streptomyces showdoensis	Streptomyces showdoensis	ncbi	68268	Streptomyces showdoensis	0	Raw / Exact DB / Canonical match	52YPL	Streptomyces showdoensis	0	EOL-000000005085	Streptomyces showdoensis	0	3224049	Streptomyces showdoensis	0	68268	Streptomyces showdoensis	0	NO
temp_npass_simple.txt	1157	Gentianopsis paludosa	Gentianopsis paludosa	ncbi	50802	Gentianopsis paludosa	0	Raw / Exact DB / Canonical match	3FNLX	Gentianopsis paludosa	0	EOL-000000280927	Gentianopsis paludosa	0	7270601	Gentianopsis paludosa	0	50802	Gentianopsis paludosa	0	NO
temp_npass_simple.txt	1158	Morella esculenta	Morella esculenta	ncbi	385002	Morella esculenta	0	Raw / Exact DB / Canonical match	44CWW	Morella esculenta	0	EOL-000000415735	Morella esculenta	0	3745012	Morella esculenta	0	385002	Morella esculenta	0	NO
temp_npass_simple.txt	1159	Nanodea muscosa	Nanodea muscosa	ncbi	463667	Nanodea muscosa	0	Raw / Exact DB / Canonical match	6S4LN	Nanodea muscosa	0	EOL-000000224257	Nanodea muscosa	0	3789262	Nanodea muscosa	0	463667	Nanodea muscosa	0	NO
temp_npass_simple.txt	1160	Peperomia heyneana	Peperomia heyneana	ncbi	2045269	Peperomia heyneana	0	Raw / Exact DB / Canonical match	6V2XC	Peperomia heyneana	0	EOL-000000496752	Peperomia heyneana	0	4190658	Peperomia heyneana	0	2045269	Peperomia heyneana	0	NO
temp_npass_simple.txt	1161	Anacardium occidentale	Anacardium occidentale	ncbi	171929	Anacardium occidentale	0	Raw / Exact DB / Canonical match	DB6H	Anacardium occidentale	0	EOL-000000451794	Anacardium occidentale	0	5421368	Anacardium occidentale	0	171929	Anacardium occidentale	0	NO
temp_npass_simple.txt	1162	Gnetum parvifolium	Gnetum parvifolium	ncbi	33153	Gnetum parvifolium	0	Raw / Exact DB / Canonical match	3GMCK	Gnetum parvifolium	0	EOL-000000501889	Gnetum parvifolium	0	2653207	Gnetum parvifolium	0	33153	Gnetum parvifolium	0	NO
temp_npass_simple.txt	1163	Bothrops jararaca	Bothrops jararaca	ncbi	8724	Bothrops jararaca	0	Raw / Exact DB / Canonical match	MNY7	Bothrops jararaca	0	EOL-000000653093	Bothrops jararaca	0	5220785	Bothrops jararaca	0	8724	Bothrops jararaca	0	NO
temp_npass_simple.txt	1164	Khaya ivorensis	Khaya ivorensis	ncbi	486173	Khaya ivorensis	0	Raw / Exact DB / Canonical match	3R6XH	Khaya ivorensis	0	EOL-000000454931	Khaya ivorensis	0	3852012	Khaya ivorensis	0	486173	Khaya ivorensis	0	NO
temp_npass_simple.txt	1165	cyanobacteria	cyanobacteria	ncbi	1117	Cyanobacteriota	1	Raw / Exact DB / Synonym match	3R	Cyanobacteria	0	EOL-000000000047	Cyanobacteria	0	68	Cyanobacteria	0	1117	Cyanobacteriota	1	NO
temp_npass_simple.txt	1166	Pannaria fulvescens	Pannaria fulvescens	ncbi	191108	Pannaria	11	Recursive / Nearest match / Genus level	4CFV8	Pannaria fulvescens	0	EOL-000002254417	Pannaria fulvescens	0	2601206	Pannaria fulvescens	0	191108	Pannaria	11	MAYBE
temp_npass_simple.txt	1167	Harungana madagascariensis	Harungana madagascariensis	ncbi	198768	Harungana madagascariensis	0	Raw / Exact DB / Canonical match	3JVCL	Harungana madagascariensis	0	EOL-000000382624	Harungana madagascariensis	0	3711847	Harungana madagascariensis	0	198768	Harungana madagascariensis	0	NO
temp_npass_simple.txt	1168	Nephrotoma cornicina	Nephrotoma cornicina	ncbi	1720712	Nephrotoma cornicina	0	Raw / Exact DB / Canonical match	88RV3	Nephrotoma cornicina	0	EOL-000001132510	Nephrotoma cornicina	0	1509083	Nephrotoma cornicina	0	1720712	Nephrotoma cornicina	0	NO
temp_npass_simple.txt	1169	Prunus ssiori	Prunus ssiori	ncbi	1926489	Prunus ssiori	0	Raw / Exact DB / Canonical match	4N98N	Prunus ssiori	0	EOL-000000440692	Prunus ssiori	0	3023738	Prunus ssiori	0	1926489	Prunus ssiori	0	NO
temp_npass_simple.txt	1170	Radula voluta	Radula voluta	ncbi	399160	Radula voluta	0	Raw / Exact DB / Canonical match	9MCZV	Radula voluta	0	EOL-000000536039	Radula voluta	0	5710154|7674570	Radula voluta|Radula voluta	2	399160	Radula voluta	0	NO
temp_npass_simple.txt	1171	Cephalaria uralensis	Cephalaria uralensis	ncbi	183558	Cephalaria	11	Recursive / Nearest match / Genus level	69J6Y	Cephalaria uralensis	0	EOL-000000307458	Cephalaria uralensis	0	7301076	Cephalaria uralensis	0	183558	Cephalaria	11	MAYBE
temp_npass_simple.txt	1172	Angelica genuflexa	Angelica genuflexa	ncbi	357848	Angelica genuflexa	0	Raw / Exact DB / Canonical match	B3LWZ	Angelica genuflexa	0	EOL-000000275962	Angelica genuflexa	0	5371812|7747617	Angelica genuflexa|Angelica genuflexa	2	357848	Angelica genuflexa	0	NO
temp_npass_simple.txt	1173	Isatis indigotica	Isatis indigotica	ncbi	161756	Isatis tinctoria	1	Raw / Exact DB / Synonym match	3Q3HY	Isatis tinctoria	1	EOL-000000429448	Isatis tinctoria	6	5374118	Isatis tinctoria	1	161756	Isatis tinctoria	1	NO
temp_npass_simple.txt	1174	Sagittaria pygmaea	Sagittaria pygmaea	ncbi	258217	Sagittaria pygmaea	0	Raw / Exact DB / Canonical match	4TYRX	Sagittaria pygmaea	0	EOL-000000107751	Sagittaria pygmaea	0	5328948	Sagittaria pygmaea	0	258217	Sagittaria pygmaea	0	NO
temp_npass_simple.txt	1175	Bipolaris sorokiniana	Bipolaris sorokiniana	ncbi	45130	Bipolaris sorokiniana	0	Raw / Exact DB / Canonical match	LVSD	Bipolaris sorokiniana	0	EOL-000002184813	Bipolaris sorokiniana	0	2615927	Bipolaris sorokiniana	0	45130	Bipolaris sorokiniana	0	NO
temp_npass_simple.txt	1176	Emerita analoga	Emerita analoga	ncbi	101204	Emerita analoga	0	Raw / Exact DB / Canonical match	B3R3N	Emerita analoga	0	EOL-000002135052	Emerita analoga	0	2225698	Emerita analoga	0	101204	Emerita analoga	0	NO
temp_npass_simple.txt	1177	Senecio nudicaulis	Senecio nudicaulis	ncbi	2856444	Senecio nudicaulis	0	Raw / Exact DB / Canonical match	7FJL	Senecio	11	EOL-000000262853	Senecio	11	7730046	Senecio nudicaulis	0	2856444	Senecio nudicaulis	0	NO
temp_npass_simple.txt	1178	Crotalaria assamica	Crotalaria assamica	ncbi	671522	Crotalaria assamica	0	Raw / Exact DB / Canonical match	ZP4C	Crotalaria sericea	1	EOL-000000467174	Crotalaria assamica	0	8128829	Crotalaria sericea	1	671522	Crotalaria assamica	0	NO
temp_npass_simple.txt	1179	Streptomyces heteromorphus	Streptomyces heteromorphus	ncbi	132471	Streptomyces heteromorphus	0	Raw / Exact DB / Canonical match	7P7F	Streptomyces	11	EOL-000000004645	Streptomyces heteromorphus	0	2584528	Streptomyces	11	132471	Streptomyces heteromorphus	0	NO
temp_npass_simple.txt	1180	Cota saguramica	Cota saguramica	ncbi	589833	Cota saguramica	0	Raw / Exact DB / Canonical match	6B99M	Cota saguramica	0	EOL-000000248424	Cota saguramica	0	5831366	Cota saguramica	0	589833	Cota saguramica	0	NO
temp_npass_simple.txt	1181	Salsola micranthera	Salsola micranthera	ncbi	798191	Caroxylon micrantherum	1	Raw / Exact DB / Synonym match	73Z4P	Nitrosalsola micranthera	1	EOL-000000204795	Nitrosalsola micranthera	6	9344887	Nitrosalsola micranthera	1	798191	Caroxylon micrantherum	1	NO
temp_npass_simple.txt	1182	Verongula gigantea	Verongula gigantea	ncbi	289407	Verongula gigantea	0	Raw / Exact DB / Canonical match	5B6D8	Verongula gigantea	0	EOL-000000561792	Verongula gigantea	0	2239244	Verongula gigantea	0	289407	Verongula gigantea	0	NO
temp_npass_simple.txt	1183	Hypericum calycinum	Hypericum calycinum	ncbi	55963	Hypericum calycinum	0	Raw / Exact DB / Canonical match	6N2D4	Hypericum calycinum	0	EOL-000000382872	Hypericum calycinum	0	3189497	Hypericum calycinum	0	55963	Hypericum calycinum	0	NO
temp_npass_simple.txt	1184	Cucurbita moschata	Cucurbita moschata	ncbi	3662	Cucurbita moschata	0	Raw / Exact DB / Canonical match	6BPPB	Cucurbita moschata	0	EOL-000000431942	Cucurbita moschata	0	7393329	Cucurbita moschata	0	3662	Cucurbita moschata	0	NO
temp_npass_simple.txt	1185	Ateleia herbert-smithii	Ateleia herbert-smithii	ncbi	53831	Ateleia herbert-smithii	0	Raw / Exact DB / Canonical match	J8MN	Ateleia herbert-smithii	0	EOL-000000464247	Ateleia herbert-smithii	0	5361723	Ateleia herbert-smithii	0	53831	Ateleia herbert-smithii	0	NO
temp_npass_simple.txt	1186	ardisia gigantifolia stapf.	ardisia gigantifolia stapf.	ncbi	213405	Ardisia gigantifolia	3	Simple corrected / Exact DB / Canonical match	GD5D	Ardisia gigantifolia	3	EOL-000000330269	Ardisia gigantifolia	3	5558418	Ardisia gigantifolia	3	213405	Ardisia gigantifolia	3	NO
temp_npass_simple.txt	1187	Rhus chinensis	Rhus chinensis	ncbi	289753	Rhus chinensis	0	Raw / Exact DB / Canonical match	4SMYY	Rhus chinensis	0	EOL-000000451895	Rhus chinensis	0	3190553	Rhus chinensis	0	289753	Rhus chinensis	0	NO
temp_npass_simple.txt	1188	Citrus tangerina	Citrus tangerina	ncbi	237575	Citrus tangerina	0	Raw / Exact DB / Canonical match	VMM2|VMN6	Citrus reticulata|Citrus aurantium	2	EOL-000000458902|EOL-000000458920	Citrus aurantium|Citrus reticulata	8	3190172	Citrus reticulata	1	237575	Citrus tangerina	0	NO
temp_npass_simple.txt	1189	Eupatorium hyssopifolium	Eupatorium hyssopifolium	ncbi	102774	Eupatorium hyssopifolium	0	Raw / Exact DB / Canonical match	3CK3W	Eupatorium hyssopifolium	0	EOL-000000243880	Eupatorium hyssopifolium	0	5403057	Eupatorium hyssopifolium	0	102774	Eupatorium hyssopifolium	0	NO
temp_npass_simple.txt	1190	Osmundaria fimbriata	Osmundaria fimbriata	ncbi	228265	Osmundaria fimbriata	0	Raw / Exact DB / Canonical match	63GPV	Osmundaria	11	EOL-000000100904	Osmundaria fimbriata	0	2660891	Osmundaria fimbriata	0	228265	Osmundaria fimbriata	0	NO
temp_npass_simple.txt	1191	Procambarus clarkii	Procambarus clarkii	ncbi	6728	Procambarus clarkii	0	Raw / Exact DB / Canonical match	7WLRT	Procambarus clarkii	0	EOL-000002130547	Procambarus	11	2227300	Procambarus clarkii	0	6728	Procambarus clarkii	0	NO
temp_npass_simple.txt	1192	Suberites japonicus	Suberites japonicus	ncbi	55566	Suberites	11	Recursive / Nearest match / Genus level	53D6Y	Suberites japonicus	0	EOL-000000561241	Suberites japonicus	0	2251171	Suberites japonicus	0	55566	Suberites	11	MAYBE
temp_npass_simple.txt	1193	Croton damayeshu	Croton damayeshu	ncbi	100370	Croton	11	Recursive / Nearest match / Genus level	ZPWW	Croton damayeshu	0	EOL-000000386774	Croton damayeshu	0	3060412	Croton damayeshu	0	100370	Croton	11	MAYBE
temp_npass_simple.txt	1194	Heterogorgia uatumani	Heterogorgia uatumani	ncbi	716686	Heterogorgia	11	Recursive / Nearest match / Genus level	6M4T5	Heterogorgia uatumani	0	EOL-000000544631	Heterogorgia uatumani	0	8853018	Heterogorgia uatumani	0	716686	Heterogorgia	11	MAYBE
temp_npass_simple.txt	1195	Chondrococcus hornemanni	Chondrococcus hornemanni	ncbi	83461	Corallococcus	11	Recursive / Nearest match / Genus level	3NY4	Chondrococcus	11	EOL-000000099422	Rhizophyllidaceae	12	5279198	Chondrococcus hornemanni	0	83461	Corallococcus	11	MAYBE
temp_npass_simple.txt	1196	petrosia sp.	petrosia sp.	ncbi	68563	Petrosia	3	Simple corrected / Exact DB / Canonical match	84RZ3|85KPZ|85KQ2	Petrosia|Petrosia|Petrosia	5	EOL-000000564351|EOL-000003140713|EOL-000003140714	Petrosia|Petrosia|Petrosia	5	2246444	Petrosia	3	68563	Petrosia	3	NO
temp_npass_simple.txt	1197	Ophioparma ventosa	Ophioparma ventosa	ncbi	145978	Ophioparma ventosa	0	Raw / Exact DB / Canonical match	49YSZ	Ophioparma ventosa	0	EOL-000002252651	Ophioparmaceae	12	7248995	Ophioparma ventosa	0	145978	Ophioparma ventosa	0	NO
temp_npass_simple.txt	1198	Grindelia integrifolia	Grindelia integrifolia	ncbi	1043412	Grindelia integrifolia	0	Raw / Exact DB / Canonical match	6L4RF	Grindelia integrifolia	0	EOL-000000257800	Grindelia integrifolia	0	3146296	Grindelia integrifolia	0	1043412	Grindelia integrifolia	0	NO
temp_npass_simple.txt	1199	Artemisia gmelinii	Artemisia gmelinii	ncbi	401898	Artemisia gmelinii	0	Raw / Exact DB / Canonical match	8V6VG	Artemisia gmelinii	0	EOL-000000259201	Artemisia gmelinii	0	3121593	Artemisia gmelinii	0	401898	Artemisia gmelinii	0	NO
temp_npass_simple.txt	1200	Arthrospira platensis	Arthrospira platensis	ncbi	118562	Arthrospira platensis	0	Raw / Exact DB / Canonical match	33DX	Arthrospira	11	EOL-000000000120	Arthrospira platensis	0	3218108	Arthrospira platensis	0	118562	Arthrospira platensis	0	NO
temp_npass_simple.txt	1201	Thiocystis gelatinosa	Thiocystis gelatinosa	ncbi	46450	Thiocystis gelatinosa	0	Raw / Exact DB / Canonical match	7BWCR	Thiocystis gelatinosa	0	EOL-000000018669	Thiocystis gelatinosa	0	3222556	Thiocystis gelatinosa	0	46450	Thiocystis gelatinosa	0	NO
temp_npass_simple.txt	1202	Vernonia potamophila	Vernonia potamophila	ncbi	13753	Vernonia	11	Recursive / Nearest match / Genus level	5B5Q6	Vernonia potamophila	0	EOL-000000270326	Vernonia potamophila	0	5397327	Vernonia potamophila	0	13753	Vernonia	11	MAYBE
temp_npass_simple.txt	1203	Taxodium mucronatum	Taxodium mucronatum	ncbi	99812	Taxodium mucronatum	0	Raw / Exact DB / Canonical match	5526P	Taxodium mucronatum	0	EOL-000000502535	Taxodium mucronatum	0	2684192	Taxodium mucronatum	0	99812	Taxodium mucronatum	0	NO
temp_npass_simple.txt	1204	Befaria racemosa	Befaria racemosa	ncbi	45896	Bejaria racemosa	6	Recursive / Single match	L9FX	Bejaria racemosa	6	EOL-000000323125	Bejaria racemosa	6	2882722	Bejaria racemosa	1	45896	Bejaria racemosa	6	NO
temp_npass_simple.txt	1205	Caylusea abyssinica	Caylusea abyssinica	ncbi	415761	Caylusea abyssinica	0	Raw / Exact DB / Canonical match	69H4L	Caylusea abyssinica	0	EOL-000000426233	Caylusea abyssinica	0	3916499	Caylusea abyssinica	0	415761	Caylusea abyssinica	0	NO
temp_npass_simple.txt	1206	Aloe barbadensis	Aloe barbadensis	ncbi	34199	Aloe vera	1	Raw / Exact DB / Synonym match	C46V	Aloe vera	1	EOL-000000158150	Aloe vera	6	2777724	Aloe vera	1	34199	Aloe vera	1	NO
temp_npass_simple.txt	1207	Carduus acanthoides	Carduus acanthoides	ncbi	416131	Carduus acanthoides	0	Raw / Exact DB / Canonical match	R6M5	Carduus acanthoides	0	EOL-000000261900	Carduus acanthoides	0	3114643	Carduus acanthoides	0	416131	Carduus acanthoides	0	NO
temp_npass_simple.txt	1208	Hydrallmania falcata	Hydrallmania falcata	ncbi	308602	Hydrallmania falcata	0	Raw / Exact DB / Canonical match	3N494	Hydrallmania falcata	0	EOL-000000551511	Hydrallmania falcata	0	2268835	Hydrallmania falcata	0	308602	Hydrallmania falcata	0	NO
temp_npass_simple.txt	1209	Eremophila microtheca	Eremophila microtheca	ncbi	2652573	Eremophila microtheca	0	Raw / Exact DB / Canonical match	6GG36	Eremophila microtheca	0	EOL-000000366265	Eremophila microtheca	0	7870729|8463537	Eremophila microtheca|Eremophila microtheca	2	2652573	Eremophila microtheca	0	NO
temp_npass_simple.txt	1210	Sidastrum acuminatum	Sidastrum acuminatum	ncbi	108353	Sidastrum	11	Recursive / Nearest match / Genus level	4X8NP	Sidastrum multiflorum	1	EOL-000000419129	Sidastrum multiflorum	6	3152800	Sidastrum multiflorum	1	108353	Sidastrum	11	MAYBE
temp_npass_simple.txt	1211	Montanoa speciosa	Montanoa speciosa	ncbi	167005	Montanoa speciosa	0	Raw / Exact DB / Canonical match	99KVJ	Montanoa speciosa	0	EOL-000000246331	Montanoa speciosa	0	5406073	Montanoa speciosa	0	167005	Montanoa speciosa	0	NO
temp_npass_simple.txt	1212	Dictyota pfaffii	Dictyota pfaffii	ncbi	381673	Dictyota friabilis	6	Recursive / Single match	7NWND	Dictyota	11	EOL-000000091624	Dictyota friabilis	6	5423549	Dictyota friabilis	1	381673	Dictyota friabilis	6	NO
temp_npass_simple.txt	1213	Nauclea rhynchophylla	Nauclea rhynchophylla	ncbi	43575	Uncaria rhynchophylla	6	Recursive / Single match	8X8ZR	Uncaria rhynchophylla	1	EOL-000000296764	Uncaria rhynchophylla	6	8104601	Uncaria rhynchophylla	1	43575	Uncaria rhynchophylla	6	NO
temp_npass_simple.txt	1214	Pterodon apparicioi	Pterodon apparicioi	ncbi	3040932	Pterodon apparicioi	0	Raw / Exact DB / Canonical match	4PWHN	Pterodon apparicioi	0	EOL-000000476249	Pterodon	11	5342613	Pterodon apparicioi	0	3040932	Pterodon apparicioi	0	NO
temp_npass_simple.txt	1215	Aquilaria malaccensis	Aquilaria malaccensis	ncbi	223753	Aquilaria malaccensis	0	Raw / Exact DB / Canonical match	FZMQ	Aquilaria malaccensis	0	EOL-000000416406	Aquilaria malaccensis	0	5524063	Aquilaria malaccensis	0	223753	Aquilaria malaccensis	0	NO
temp_npass_simple.txt	1216	Daphne oleoides	Daphne oleoides	ncbi	224035	Daphne oleoides	0	Raw / Exact DB / Canonical match	344WW	Daphne oleoides	0	EOL-000000416534	Daphne oleoides	0	7311536	Daphne oleoides	0	224035	Daphne oleoides	0	NO
temp_npass_simple.txt	1217	Penicillium concentricum	Penicillium concentricum	ncbi	293559	Penicillium concentricum	0	Raw / Exact DB / Canonical match	76HTW	Penicillium concentricum	0	EOL-000002243686	Penicillium concentricum	0	2597668	Penicillium concentricum	0	293559	Penicillium concentricum	0	NO
temp_npass_simple.txt	1218	xylopia sp.	xylopia sp.	ncbi	225838	Xylopia	3	Simple corrected / Exact DB / Canonical match	89K7	Xylopia	3	EOL-000000490620	Xylopia	3	3157015	Xylopia	3	225838	Xylopia	3	NO
temp_npass_simple.txt	1219	microcystis sp.	microcystis sp.	ncbi	1127	Microcystis sp.	0	Raw / Exact DB / Canonical match	5RQG|7P8VT	Microcystis|Microcystis	5	EOL-000000000356|EOL-000000762596	Microcystis|Microcystis	5	2296912|3217749	Microcystis|Microcystis	5	1127	Microcystis sp.	0	NO
temp_npass_simple.txt	1220	Sesamoides pygmaea	Sesamoides pygmaea	ncbi	415822	Reseda phyteuma	6	Recursive / Single match	4RSXP	Reseda phyteuma	1	EOL-000000426102	Reseda phyteuma	6	3040253	Reseda phyteuma	1	415822	Reseda phyteuma	6	NO
temp_npass_simple.txt	1221	Palhinhaea cernua	Palhinhaea cernua	ncbi	73621	Palhinhaea cernua	0	Raw / Exact DB / Canonical match	B8WPG	Palhinhaea cernua	0	EOL-000000504664	Palhinhaea cernua	0	6385660	Palhinhaea cernua	0	73621	Palhinhaea cernua	0	NO
temp_npass_simple.txt	1222	Omphalotus illudens	Omphalotus illudens	ncbi	85975	Omphalotus illudens	0	Raw / Exact DB / Canonical match	49F8L	Omphalotus illudens	0	EOL-000002296741	Omphalotus illudens	0	2538084	Omphalotus illudens	0	85975	Omphalotus illudens	0	NO
temp_npass_simple.txt	1223	Bergeninum	Bergeninum	ncbi			1000	Unmapped			1000			1000			1000			1000	YES
temp_npass_simple.txt	1224	Microcystis aeruginosa	Microcystis aeruginosa	ncbi	1126	Microcystis aeruginosa	0	Raw / Exact DB / Canonical match	73HCW	Microcystis aeruginosa	0	EOL-000000000368	Microcystis aeruginosa	0	10967436|5426712	Microcystis aeruginosa|Microcystis aeruginosa	2	1126	Microcystis aeruginosa	0	NO
temp_npass_simple.txt	1225	zyzzya fuliginosus	zyzzya fuliginosus	ncbi	1346156	Zyzzya fuliginosa	20	Specific epithet corrected / Exact DB / Single match	5DDTX	Zyzzya fuliginosa	20	EOL-000000559150	Zyzzya fuliginosa	20	2242415	Zyzzya fuliginosa	20	1346156	Zyzzya fuliginosa	20	NO
temp_npass_simple.txt	1226	Euphorbia helioscopia	Euphorbia helioscopia	ncbi	154990	Euphorbia helioscopia	0	Raw / Exact DB / Canonical match	3CP4R	Euphorbia helioscopia	0	EOL-000000389189	Euphorbia helioscopia	0	3066367|8340679	Euphorbia helioscopia|Euphorbia helioscopia	2	154990	Euphorbia helioscopia	0	NO
temp_npass_simple.txt	1227	Pteronia paniculata	Pteronia paniculata	ncbi	2930444	Pteronia paniculata	0	Raw / Exact DB / Canonical match	4PZXG	Pteronia paniculata	0	EOL-000000260264	Pteronia paniculata	0	5394753	Pteronia paniculata	0	2930444	Pteronia paniculata	0	NO
temp_npass_simple.txt	1228	Bolbitis subcordata	Bolbitis subcordata	ncbi	872462	Bolbitis subcordata	0	Raw / Exact DB / Canonical match	B97NY	Bolbitis subcordata	0	EOL-000000513002	Bolbitis subcordata	0	7288643	Bolbitis subcordata	0	872462	Bolbitis subcordata	0	NO
temp_npass_simple.txt	1229	Artemisia keiskeana	Artemisia keiskeana	ncbi	637481	Artemisia keiskeana	0	Raw / Exact DB / Canonical match	5W4M9	Artemisia keiskeana	0	EOL-000000259049	Artemisia keiskeana	0	3121055	Artemisia keiskeana	0	637481	Artemisia keiskeana	0	NO
temp_npass_simple.txt	1230	Coffea canephora	Coffea canephora	ncbi	49390	Coffea canephora	0	Raw / Exact DB / Canonical match	WVXV	Coffea canephora	0	EOL-000000302027	Coffea canephora	0	2895528	Coffea canephora	0	49390	Coffea canephora	0	NO
temp_npass_simple.txt	1231	Zanthoxylum ailanthoides	Zanthoxylum ailanthoides	ncbi	159071	Zanthoxylum ailanthoides	0	Raw / Exact DB / Canonical match	7GDDQ	Zanthoxylum ailanthoides	0	EOL-000000456699	Zanthoxylum ailanthoides	0	7269097	Zanthoxylum ailanthoides	0	159071	Zanthoxylum ailanthoides	0	NO
temp_npass_simple.txt	1232	Phyllobates terribilis	Phyllobates terribilis	ncbi	111132	Phyllobates terribilis	0	Raw / Exact DB / Canonical match	6VF89	Phyllobates terribilis	0	EOL-000000626233	Phyllobates terribilis	0	5218020	Phyllobates terribilis	0	111132	Phyllobates terribilis	0	NO
temp_npass_simple.txt	1233	Sarcomelicope megistophylla	Sarcomelicope megistophylla	ncbi	76971	Sarcomelicope	11	Recursive / Nearest match / Genus level	79LT4	Sarcomelicope megistophylla	0	EOL-000000459057	Sarcomelicope megistophylla	0	3831821	Sarcomelicope megistophylla	0	76971	Sarcomelicope	11	MAYBE
temp_npass_simple.txt	1234	Supella longipalpa	Supella longipalpa	ncbi	83902	Supella longipalpa	0	Raw / Exact DB / Canonical match	8MVCN	Supella	11	EOL-000002011162	Supella (Supella)	1	1997400	Supella longipalpa	0	83902	Supella longipalpa	0	NO
temp_npass_simple.txt	1235	Andrographis elongata	Andrographis elongata	ncbi	2566157	Andrographis elongata	0	Raw / Exact DB / Canonical match	DTSL	Andrographis elongata	0	EOL-000000359215	Andrographis elongata	0	3769562	Andrographis elongata	0	2566157	Andrographis elongata	0	NO
temp_npass_simple.txt	1236	Ascidian (iic-197)	Ascidian (iic-197)	ncbi			1000	Unmapped			1000			1000			1000			1000	YES
temp_npass_simple.txt	1237	Leptodontidium elatius	Leptodontidium elatius	ncbi	187858	Leptodontidium elatius	0	Raw / Exact DB / Canonical match	3TNV8	Leptodontidium trabinellum	1	EOL-000002213848	Leptodontidium trabinellum	6	7694176	Leptodontidium trabinellum	1	187858	Leptodontidium elatius	0	NO
temp_npass_simple.txt	1238	0stoc spp. UIC 10366	0stoc spp. UIC 10366	ncbi			1000	Unmapped			1000			1000			1000			1000	YES
temp_npass_simple.txt	1239	Cassytha melantha	Cassytha melantha	ncbi	263809	Cassytha melantha	0	Raw / Exact DB / Canonical match	RNLX	Cassytha melantha	0	EOL-000000501286	Cassytha melantha	0	5685478	Cassytha melantha	0	263809	Cassytha melantha	0	NO
temp_npass_simple.txt	1240	Achillea chamaemelifolia	Achillea chamaemelifolia	ncbi	282725	Achillea chamaemelifolia	0	Raw / Exact DB / Canonical match	64GS9	Achillea chamaemelifolia	0	EOL-000000272032	Achillea chamaemelifolia	0	3120253	Achillea chamaemelifolia	0	282725	Achillea chamaemelifolia	0	NO
temp_npass_simple.txt	1241	Stephania sutchuenensis	Stephania sutchuenensis	ncbi	147243	Stephania	11	Recursive / Nearest match / Genus level	52BTK	Stephania sutchuenensis	0	EOL-000000200347	Stephania sutchuenensis	0	5592739	Stephania sutchuenensis	0	147243	Stephania	11	MAYBE
temp_npass_simple.txt	1242	Saccharomyces cerevisiae ScLCZ08 [MtOAS, AtCPR1]	Saccharomyces cerevisiae ScLCZ08 [MtOAS, AtCPR1]	ncbi	4932	Saccharomyces cerevisiae	40	Correction denied / Strain name involved / Nearest match	6WYFH|4TWCV|4TWCS|4TWCT|4TWCW|4TWCY|4TWCX|4TWCR	Saccharomyces cerevisiae|Saccharomyces cerevisiae|Saccharomyces cerevisiae|Saccharomyces cerevisiae|Saccharomyces cerevisiae|Saccharomyces cerevisiae|Saccharomyces cerevisiae|Saccharomyces cerevisiae	40	EOL-000002239698|EOL-000002326394|EOL-000002326388|EOL-000002323009|EOL-000002323124|EOL-000002323118|EOL-000002323117|EOL-000002323109	Saccharomyces cerevisiae|Saccharomyces cerevisiae|Saccharomyces cerevisiae|Saccharomyces cerevisiae|Saccharomyces cerevisiae|Saccharomyces cerevisiae|Saccharomyces cerevisiae|Saccharomyces cerevisiae	40	7440012|2599166	Saccharomyces cerevisiae|Saccharomyces cerevisiae	40	4932	Saccharomyces cerevisiae	40	YES
temp_npass_simple.txt	1243	Camarops microspora	Camarops microspora	ncbi	42371	Camarops microspora	0	Raw / Exact DB / Canonical match	B2S4S	Camaropella microspora	1	EOL-000002225951	Camarops microspora	0	2572432	Camarops microspora	0	42371	Camarops microspora	0	NO
temp_npass_simple.txt	1244	Hesperocyparis stephensonii	Hesperocyparis stephensonii	ncbi	48932	Hesperocyparis stephensonii	0	Raw / Exact DB / Canonical match	5NDL8	Cupressus arizonica stephensonii	1	EOL-000000502517	Cupressus arizonica var. stephensonii (C. B. Wolf) Little	6	2683970	Cupressus arizonica stephensonii	1	48932	Hesperocyparis stephensonii	0	NO
temp_npass_simple.txt	1245	Glycosmis ovoidea	Glycosmis ovoidea	ncbi	159046	Glycosmis ovoidea	0	Raw / Exact DB / Canonical match	3GFBK	Glycosmis ovoidea	0	EOL-000000458828	Glycosmis ovoidea	0	3832824	Glycosmis ovoidea	0	159046	Glycosmis ovoidea	0	NO
temp_npass_simple.txt	1246	Medicago sativa	Medicago sativa	ncbi	3879	Medicago sativa	0	Raw / Exact DB / Canonical match	3YNPB	Medicago sativa	0	EOL-000000488618	Medicago sativa	0	9151957	Medicago sativa	0	3879	Medicago sativa	0	NO
temp_npass_simple.txt	1247	Prunus davidiana	Prunus davidiana	ncbi	151430	Prunus davidiana	0	Raw / Exact DB / Canonical match	4N8SB	Prunus davidiana	0	EOL-000000440531	Prunus davidiana	0	8324181	Prunus davidiana	0	151430	Prunus davidiana	0	NO
temp_npass_simple.txt	1248	Fraxinus insularis	Fraxinus insularis	ncbi	757445	Fraxinus insularis	0	Raw / Exact DB / Canonical match	6JMDM	Fraxinus insularis	0	EOL-000000336224	Fraxinus insularis	0	7326033	Fraxinus insularis	0	757445	Fraxinus insularis	0	NO
temp_npass_simple.txt	1249	Schistostephium artemisiifolium	Schistostephium artemisiifolium	ncbi	457732	Schistostephium crataegifolium	6	Recursive / Single match	4V9HY	Schistostephium crataegifolium	1	EOL-000000256502	Schistostephium crataegifolium	6	3114955	Schistostephium crataegifolium	1	457732	Schistostephium crataegifolium	6	NO
temp_npass_simple.txt	1250	Moorea producens	Moorea producens	ncbi	1155739	Moorena producens	1	Raw / Exact DB / Synonym match	84QLK	Moorea	11	EOL-000000000200	Moorea producens	0	10717451	Moorea producens	0	1155739	Moorena producens	1	NO
temp_npass_simple.txt	1251	Lonicera korolkowii	Lonicera korolkowii	ncbi	566145	Lonicera korolkowii	0	Raw / Exact DB / Canonical match	6QN2T	Lonicera korolkowii	0	EOL-000000307741	Lonicera korolkowii	0	5334228	Lonicera korolkowii	0	566145	Lonicera korolkowii	0	NO
temp_npass_simple.txt	1252	Plumbago europaea	Plumbago europaea	ncbi	114226	Plumbago europaea	0	Raw / Exact DB / Canonical match	4KJ8X	Plumbago europaea	0	EOL-000000210022	Plumbago europaea	0	4090052	Plumbago europaea	0	114226	Plumbago europaea	0	NO
temp_npass_simple.txt	1253	Helichrysum platypterum	Helichrysum platypterum	ncbi	630330	Helichrysum platypterum	0	Raw / Exact DB / Canonical match	3K755	Helichrysum platypterum	0	EOL-000000228739	Helichrysum platypterum	0	3131511	Helichrysum platypterum	0	630330	Helichrysum platypterum	0	NO
temp_npass_simple.txt	1254	Metarhizium acridum	Metarhizium acridum	ncbi	92637	Metarhizium acridum	0	Raw / Exact DB / Canonical match	73CK7	Metarhizium acridum	0	EOL-000002222999	Metarhizium acridum	0	5896567	Metarhizium acridum	0	92637	Metarhizium acridum	0	NO
temp_npass_simple.txt	1255	Telitoxicum glaziovii	Telitoxicum glaziovii	ncbi	461637	Telitoxicum	11	Recursive / Nearest match / Genus level	556YN	Telitoxicum glaziovii	0	EOL-000000200262	Telitoxicum glaziovii	0	3829785	Telitoxicum glaziovii	0	461637	Telitoxicum	11	MAYBE
temp_npass_simple.txt	1256	Hypoxylon truncatum	Hypoxylon truncatum	ncbi	327061	Annulohypoxylon truncatum	1	Raw / Exact DB / Synonym match	5V4H2	Annulohypoxylon truncatum	1	EOL-000002219296	Annulohypoxylon truncatum	6	2576800	Annulohypoxylon truncatum	1	327061	Annulohypoxylon truncatum	1	NO
temp_npass_simple.txt	1257	Vaccinium parvifolium	Vaccinium parvifolium	ncbi	180766	Vaccinium parvifolium	0	Raw / Exact DB / Canonical match	7F6Y3	Vaccinium parvifolium	0	EOL-000000320921	Vaccinium parvifolium	0	2882910	Vaccinium parvifolium	0	180766	Vaccinium parvifolium	0	NO
temp_npass_simple.txt	1258	Corydalis ternata	Corydalis ternata	ncbi	2902606	Corydalis ternata	0	Raw / Exact DB / Canonical match	YPMR	Corydalis ternata	0	EOL-000000198906	Corydalis ternata	0	7314820	Corydalis ternata	0	2902606	Corydalis ternata	0	NO
temp_npass_simple.txt	1259	Leucas cephalotes	Leucas cephalotes	ncbi	1260214	Leucas cephalotes	0	Raw / Exact DB / Canonical match	723WT	Leucas cephalotes	0	EOL-000000340518	Leucas cephalotes	0	5606847	Leucas cephalotes	0	1260214	Leucas cephalotes	0	NO
temp_npass_simple.txt	1260	Pholiota adiposa	Pholiota adiposa	ncbi	64639	Pholiota adiposa	0	Raw / Exact DB / Canonical match	4GLWK	Pholiota adiposa	0	EOL-000002297390	Pholiota adiposa	0	2534085	Pholiota adiposa	0	64639	Pholiota adiposa	0	NO
temp_npass_simple.txt	1261	Gavia immer	Gavia immer	ncbi	37039	Gavia immer	0	Raw / Exact DB / Canonical match	3FFP6	Gavia immer	0	EOL-000000690170	Gavia immer	0	2481962	Gavia immer	0	37039	Gavia immer	0	NO
temp_npass_simple.txt	1262	Erodium stephanianum	Erodium stephanianum	ncbi	337405	Erodium stephanianum	0	Raw / Exact DB / Canonical match	3B96H	Erodium stephanianum	0	EOL-000000425119	Erodium stephanianum	0	3829143	Erodium stephanianum	0	337405	Erodium stephanianum	0	NO
temp_npass_simple.txt	1263	Pittosporum brevicalyx	Pittosporum brevicalyx	ncbi	2800577	Pittosporum brevicalyx	0	Raw / Exact DB / Canonical match	4JC4G	Pittosporum brevicalyx	0	EOL-000000274848	Pittosporum brevicalyx	0	4161596	Pittosporum brevicalyx	0	2800577	Pittosporum brevicalyx	0	NO
[truncated: 24,636 more rows]

## Sheet: NPASS_NCBI_ID_comparison
Input_file_name	Input_original_order	Raw_name_input	Raw_data_ID	Chosen_reference_scientific_name	Chosen_reference_mapping_status_code	Chosen_reference_mapped_ID
[truncated: 25,899 more rows]
