# Supplementary material for: PhyloSophos: a high-throughput scientific name mapping algorithm augmented with explicit consideration of taxonomic science, and its application on natural product (NP) occurrence database processing
Source: BMC Bioinformatics. 2023 Dec 14;24:475. doi: 10.1186/s12859-023-05588-3 (PMC10722791; doi:10.1186/s12859-023-05588-3)
Supplement: Supplementary file 6 — Additional file 6. List of canonical scientific names which uniquely appear in one of taxonomic references (CoL, EoL, GBIF). [file 12859_2023_5588_MOESM6_ESM.xlsx]

## Sheet: Sheet1
Scientific name	Taxonomic reference source
Turricula gembacana	CoL
Turricula smithi	CoL
Turricula samarangana	CoL
Turricula everwyni	CoL
Turricula streptopleura	CoL
Turricula eastoni	CoL
Turricula sultani	CoL
Granulatocincta vigolenensis	CoL
Granulatocincta calcarae	CoL
Leucosyrinx iwaensis	CoL
Leucosyrinx rabbidgei	CoL
Leucosyrinx jeedara	CoL
Leucosyrinx truwalamuka	CoL
Ptychobela pamotanensis	CoL
Ptychobela lanceolata	CoL
Crassispira dammermani	CoL
Crassispira malingpingensis	CoL
Crassispira adelomorpha	CoL
Crassispira quadricarinata	CoL
Crassispira hataii	CoL
Crassispira tjemaroensis	CoL
Crassispira pustulata	CoL
Crassispira kuzmicensis	CoL
Crassispira velerinensis	CoL
Crassispira macneilli	CoL
Compsodrillia torvita	CoL
Lioglyphostoma tenuata	CoL
Lioglyphostoma chinensis	CoL
Lioglyphostoma armstrongi	CoL
Miraclathurella bagacayensis	CoL
Miraclathurella granaria	CoL
Sarracenia mellichampii	CoL
Sarracenia gordonii	CoL
Styrax pauciflorus	CoL
Styrax racemosus	CoL
Styrax subpaniculatus	CoL
Styrax sipapoanus	CoL
Symplocos sisparensis	CoL
Gordonia urbani	CoL
Gordonia plicata	CoL
Apterosperma oblatum	CoL
Stewartia acutisepala	CoL
Polyspora macrobracteata	CoL
Camellia luongii	CoL
Camellia piloflora	CoL
Camellia phuongchiana	CoL
Camellia kirinoi	CoL
Securidaca aquae-nigrae	CoL
Polygala nevadensis	CoL
Polygala rostrata	CoL
Polygala chapadensis	CoL
Polygala francisci	CoL
Polygala edmundii	CoL
Polygala garcini	CoL
Polygala idukkiana	CoL
Polygala telephium	CoL
Inquisitor walleri	CoL
Inquisitor scabriculus	CoL
Inquisitor gippslandenis	CoL
Inquisitor detritus	CoL
Inquisitor bataviana	CoL
Inquisitor neglecta	CoL
Inquisitor oblonga	CoL
Inquisitor trinervis	CoL
Inquisitor delicatulus	CoL
Inquisitor eonodatus	CoL
Paracomitas rodgersi	CoL
Engelhardia anminiana	CoL
Desmostachys planchonianus	CoL
Comitas waluensis	CoL
Petrocodon wui	CoL
Petrocodon asterostriatus	CoL
Comitas pseudoclarae	CoL
Petrocosmea purpureomaculata	CoL
Petrocosmea hsiwenii	CoL
Petrocosmea wui	CoL
Raphiocarpus sinovietnamicus	CoL
Raphiocarpus taygiangensis	CoL
Comitas torquayensis	CoL
Comitas clarae	CoL
Lysionotus hagiangensis	CoL
Primulina alba	CoL
Primulina gracilipes	CoL
Primulina fangdingii	CoL
Primulina crassifolia	CoL
Primulina shaowuensis	CoL
Primulina nymphaeoides	CoL
Aeschynanthus reiekensis	CoL
Aeschynanthus smaragdinus	CoL
Aeschynanthus celebicus	CoL
Aeschynanthus microcardius	CoL
Hemiboea shimentaiensis	CoL
Metapetrocosmea poilanei	CoL
Metapetrocosmea serrata	CoL
Metapetrocosmea tamiana	CoL
Metapetrocosmea cicatricosa	CoL
Metapetrocosmea cycnostyla	CoL
Metapetrocosmea cyrtocarpa	CoL
Metapetrocosmea eberhardtii	CoL
Metapetrocosmea fasciculata	CoL
Metapetrocosmea minutihamata	CoL
Oreocharis repenticaulis	CoL
Oreocharis yangjifengensis	CoL
Oreocharis xieyongii	CoL
Oreocharis tianlinensis	CoL
Oreocharis tetraptera	CoL
Comitas wynyardensis	CoL
Oreocharis polyneura	CoL
Hexatheca longipedunculata	CoL
Cyrtandra martini	CoL
Cyrtandra siporensis	CoL
Comitas salebrosa	CoL
Comitas crenularoides	CoL
Cyrtandra edanoi	CoL
Comitas dijki	CoL
Cyrtandra jackii	CoL
Cyrtandra augusti	CoL
Streptocarpus stomandra	CoL
Streptocarpus plantaginea	CoL
Streptocarpus muscosa	CoL
Whytockia minxiensis	CoL
Whytockia arunachalensis	CoL
Rhynchotechum lalashanense	CoL
Boea resupinata	CoL
Paraboea martini	CoL
Sinningia sulphurea	CoL
Alsobia magnifica	CoL
Glossoloma magenticristatum	CoL
Nautilocalyx luciani	CoL
Gesneria ferruginea	CoL
Gesneria depressa	CoL
Moussonia benitojuarezii	CoL
Pearcea lutea	CoL
Pleurofusia mertoni	CoL
Pleurofusia mordax	CoL
Pleurofusia leganyii	CoL
Hauturua exuta	CoL
Agladrillia nakazaense	CoL
Syntomodrillia atautaensis	CoL
Syntomodrillia compta	CoL
Syntomodrillia complexa	CoL
Syntomodrillia circinata	CoL
Syntomodrillia sandleroides	CoL
Syntomodrillia decemcostata	CoL
Syntomodrillia venusta	CoL
Syntomodrillia ludbrookae	CoL
Syntomodrillia obsoleta	CoL
Elaeocyma tjibaliungensis	CoL
Splendrillia formosa	CoL
Splendrillia trevori	CoL
Splendrillia trucidata	CoL
Splendrillia adelaidae	CoL
Splendrillia nomurai	CoL
Splendrillia incompta	CoL
Splendrillia hughesi	CoL
Splendrillia tjikeusikensis	CoL
Clathrodrillia suturaliformis	CoL
Clathrodrillia losariensis	CoL
Clathrodrillia kerensis	CoL
Horsfieldia valida	CoL
Compsoneura nallarettiana	CoL
Pycnanthus microcephalus	CoL
Erythrospermum boivinianum	CoL
Erythrospermum elegans	CoL
Erythrospermum nossibeense	CoL
Erythrospermum pervillei	CoL
Erythrospermum sparsiflorum	CoL
Erythrospermum richardianum	CoL
Erythrospermum rignyanum	CoL
Erythrospermum laurei	CoL
Erythrospermum crassipes	CoL
Erythrospermum corymbosum	CoL
Erythrospermum capitatum	CoL
Erythrospermum ampullaceum	CoL
Ryparosa reticulata	CoL
Ryparosa suboppositifolia	CoL
Hydnocarpus perakensis	CoL
Drillia bracaccinii	CoL
Drillia serana	CoL
Drillia verbeeki	CoL
Drillia stiza	CoL
Drillia bawangana	CoL
Drillia koperbergi	CoL
Drillia minahassae	CoL
Drillia celebensis	CoL
Drillia nangulanensis	CoL
Drillia inexspectata	CoL
Drillia sangiranensis	CoL
Drillia palabuanensis	CoL
Drillia martini	CoL
Drillia sumberanensis	CoL
Drillia tubanensis	CoL
Drillia fennemai	CoL
Drillia subnodilirata	CoL
Drillia karikalensis	CoL
Drillia ferenuda	CoL
Drillia bonneti	CoL
Drillia sedanensis	CoL
Drillia palembangensis	CoL
Spineoterebra convexiuscula	CoL
Anarithma aurea	CoL
Anarithma borbonica	CoL
Anarithma inornata	CoL
Scrinium duplicatum	CoL
Scrinium haroldi	CoL
Scrinium nanum	CoL
Mitrithara fenestrata	CoL
Mitromorpha rustica	CoL
Mitromorpha daphnelloides	CoL
Mitromorpha megale	CoL
Pseudotoma bloetei	CoL
Pseudotoma praecedens	CoL
Pseudotoma giselae	CoL
Pseudotoma genei	CoL
Pseudotoma subspinosa	CoL
Pseudotoma subintorta	CoL
Pseudotoma pluriplicata	CoL
Pseudotoma loustauae	CoL
Pseudotoma quieta	CoL
Pseudotoma liancurtensis	CoL
Pseudotoma escheri	CoL
Pseudotoma coronata	CoL
Pseudotoma intorta	CoL
Borsonella shinzato	CoL
Pulsarella madiunensis	CoL
Tomopleura dilectoides	CoL
Tomopleura ludbrookae	CoL
Maoritomella balcombensis	CoL
Maoritomella equispiralis	CoL
Maoritomella nutans	CoL
Cordieria protensa	CoL
Cordieria biconica	CoL
Filodrillia peramoena	CoL
Filodrillia turricula	CoL
Filodrillia ludbrookae	CoL
Vexithara gerthi	CoL
Zemacies canalomos	CoL
Zemacies finlayi	CoL
Zemacies procerior	CoL
Zemacies conspicua	CoL
Zemacies inexpectata	CoL
Bathytoma mioturbida	CoL
Bathytoma jugleri	CoL
Bathytoma perarmata	CoL
Bathytoma parri	CoL
Bathytoma junghuhni	CoL
Bathytoma rhomboidalis	CoL
Bathytoma tesohensis	CoL
Bathytoma hetzeli	CoL
Bathytoma decomposita	CoL
Bathytoma pritchardi	CoL
Bathytoma fontinalis	CoL
Bathytoma ornatissima	CoL
Bathytoma tomuiensis	CoL
Asthenotoma subterebralis	CoL
Asthenotoma idjowensis	CoL
Asthenotoma bantamensis	CoL
Asthenotoma tatewossianzi	CoL
Asthenotoma terebralis	CoL
Asthenotoma perlonga	CoL
Asthenotoma nanggulanensis	CoL
Asthenotoma tobleri	CoL
Asthenotoma epitonica	CoL
Asthenotoma orcianensis	CoL
Belatomina clathrata	CoL
Genota jogjacartensis	CoL
Genota pseudoelisae	CoL
Genota domenechae	CoL
Aphanitoma pliocenica	CoL
Aphanitoma aplicata	CoL
Belatomina tenuisculpta	CoL
Belatomina pulchra	CoL
Microdrillia hungarica	CoL
Microdrillia steiroides	CoL
Microdrillia teretiaeformis	CoL
Microdrillia plioserratula	CoL
Borsonia shimajiriensis	CoL
Borsonia balteata	CoL
Borsonia rembangensis	CoL
Borsonia germeraadi	CoL
Borsonia rotundata	CoL
Borsonia indica	CoL
Borsonia torquayensis	CoL
Borsonia tatei	CoL
Fusiguraleus rinaldii	CoL
Antiguraleus obsoleta	CoL
Antiguraleus finlayi	CoL
Antiguraleus incisus	CoL
Neoguraleus kutekinensis	CoL
Neoguraleus loochooensis	CoL
Benthomangelia vandervlerki	CoL
Bela spalatina	CoL
Bela seyithasanensis	CoL
Bela konstantinoui	CoL
Bela pseudoturgida	CoL
Bela dekoningi	CoL
Bela cataractae	CoL
Bela idjowensis	CoL
Mangelia houdasi	CoL
Mangelia patagoniensis	CoL
Mangelia china	CoL
Mangelia oblivia	CoL
Mangelia tenuisculpta	CoL
Mangelia striolatoides	CoL
Mangelia algarvensis	CoL
Mangelia robusticostata	CoL
Mangelia cutisanserina	CoL
Mangelia belaeformis	CoL
Pyrgocythara bantamensis	CoL
Notopropebela petu	CoL
Notopropebela pustulata	CoL
Notopropebela profunda	CoL
Tritonimangilia varicifera	CoL
Pseudomangelia sicula	CoL
Pseudomangelia vauquelini	CoL
Crassauris seguinensis	CoL
Mangilia houdasi	CoL
Eucithara marshallensis	CoL
Eucithara glabra	CoL
Eucithara sawitrae	CoL
Eucithara oppenoorthi	CoL
Cythara zothecula	CoL
Agathotoma vanualevensis	CoL
Ithycythara lata	CoL
Euguraleus subnitidus	CoL
Guraleus eocenicus	CoL
Guraleus granulosa	CoL
Guraleus adelaidensis	CoL
Guraleus chapplei	CoL
Guraleus volutiformis	CoL
Guraleus harrisi	CoL
Guraleus janjukiensis	CoL
Guraleus ludbrookae	CoL
Guraleus singletoni	CoL
Guraleus formosus	CoL
Guraleus fijiensis	CoL
Guraleus vitilevensis	CoL
Heterocithara miocenica	CoL
Macteola eocenica	CoL
Paraclathurella koweitensis	CoL
Pseudoetrema gerthi	CoL
Pseudoetrema kaloedanensis	CoL
Pseudoetrema ijzermani	CoL
Euclathurella fimbria	CoL
Euclathurella santoensis	CoL
Etremopsis contigua	CoL
Etremopsis opposita	CoL
Etrema palauensis	CoL
Etrema mirabilis	CoL
Etrema janjukiensis	CoL
Etrema gippslandensis	CoL
Etrema exsculpta	CoL
Etrema mangelioides	CoL
Etrema praespurca	CoL
Etrema pseudoelegans	CoL
Etrema bidens	CoL
Etrema weymouthensis	CoL
Etrema morningtonensis	CoL
Etrema turrita	CoL
Etrema obdita	CoL
Defrancia malayana	CoL
Pleurotomoides suahelica	CoL
Pleurotomoides suleica	CoL
Pleurotomoides sultana	CoL
Pleurotomoides ulla	CoL
Pleurotomoides vana	CoL
Pleurotomoides gracilis	CoL
Pleurotomoides scalaria	CoL
Pleurotomoides littoralis	CoL
Pleurotomoides aethiopica	CoL
Pleurotomoides aequatorialis	CoL
Pleurotomoides pamina	CoL
Pleurotomoides infelix	CoL
Pleurotomoides salaamensis	CoL
Pleurotomoides paulula	CoL
Pleurotomoides isabelae	CoL
Pleurotomoides fuchsi	CoL
Glyphostoma subcosticrenata	CoL
Glyphostoma angsanana	CoL
Glyphostoma jonesiana	CoL
Clathurella tjikoempajensis	CoL
Clathurella bantamensis	CoL
Clathurella kueneni	CoL
Clathurella bicrenata	CoL
Clathurella karikalensis	CoL
Clathurella costicrenata	CoL
Clathurella juliana	CoL
Clathurella casilorica	CoL
Clathurella pouweri	CoL
Clathurella erminiana	CoL
Favriella sinuosula	CoL
Favriella tumidula	CoL
Cyrillia saldubensis	CoL
Cyrillia clathrataeformis	CoL
Buccinaria okinawa	CoL
Clinura bilineata	CoL
Clinura bituminata	CoL
Clinura trochlearis	CoL
Clinura fijiensis	CoL
Spergo fusus	CoL
Thatcheria vitiensis	CoL
Teleochilus balcombensis	CoL
Teleochilus comptus	CoL
Teleochilus duplicatus	CoL
Teleochilus denseliratus	CoL
Microdaphne merignacensis	CoL
Microdaphne microhystrix	CoL
Diaugasma mediterranea	CoL
Exomilus nodulosus	CoL
Veprecula adelaidensis	CoL
Zenepos minuta	CoL
Xanthodaphne alessandropaglii	CoL
Taranis dellabellai	CoL
Teretia inflatissima	CoL
Pleurotomella turrita	CoL
Pleurotomella tumens	CoL
Pleurotomella obesula	CoL
Pleurotomella ryukyuensis	CoL
Pleurotomella ornata	CoL
Raphitoma altenai	CoL
Raphitoma caudriae	CoL
Raphitoma crenicostata	CoL
Raphitoma mirostriata	CoL
Raphitoma verecunda	CoL
Raphitoma nellensteyni	CoL
Raphitoma erinaceus	CoL
Raphitoma vandervoorti	CoL
Raphitoma spinosissima	CoL
Raphitoma alfurica	CoL
Raphitoma embryolirata	CoL
Clathromangelia acuticostata	CoL
Clathromangelia oliverioi	CoL
Clathromangelia tavianii	CoL
Clathromangelia elvirae	CoL
Clathromangelia mulderi	CoL
Clathromangelia marinae	CoL
Famelica leucospira	CoL
Famelica pukua	CoL
Gymnobela sphaera	CoL
Gymnobela galerita	CoL
Gymnobela lozanoi	CoL
Gymnobela salinasi	CoL
Gymnobela ovum	CoL
Lusitanops bermejensis	CoL
Andonia wilhelminamariae	CoL
Eubela zetes	CoL
Eubela woodrowi	CoL
Metuonella eufusinus	CoL
Metuonella grippi	CoL
Microandonia minutissima	CoL
Leufroyia volutella	CoL
Leufroyia gradata	CoL
Leufroyia inflata	CoL
Leufroyia conspicua	CoL
Leufroyia pseudoleufroyi	CoL
Leufroyia stria	CoL
Leufroyia montagui	CoL
Leufroyia pseudoconcinna	CoL
Leufroyia desmoulinsi	CoL
Pseudodaphnella iberica	CoL
Pseudodaphnella velerinensis	CoL
Kermia euryacme	CoL
Daphnella malacitana	CoL
Daphnella cuspidatus	CoL
Daphnella fragilissima	CoL
Daphnella ryukyuensis	CoL
Thatcherina circumfossa	CoL
Clathurina epixantha	CoL
Conorbis atractoides	CoL
Conorbis veselovi	CoL
Conorbis sindiensis	CoL
Epidirella sayceana	CoL
Gemmuloborsonia coronifer	CoL
Gemmuloborsonia lapugyensis	CoL
Gemmuloborsonia bicoronata	CoL
Unedogemmula pseudofascialis	CoL
Unedogemmula ickei	CoL
Unedogemmula butonensis	CoL
Unedogemmula boreoturricula	CoL
Unedogemmula hanseata	CoL
Lucerapex murndaliana	CoL
Lucerapex murrayana	CoL
Cryptogemma richmondi	CoL
Gemmula granosa	CoL
Gemmula karangensis	CoL
Gemmula genitiva	CoL
Gemmula margaritosa	CoL
Gemmula taylori	CoL
Gemmula gellibrandensis	CoL
Gemmula samueli	CoL
Gemmula woodwardi	CoL
Gemmula askinae	CoL
Xenuroturris castanellus	CoL
Pleurotoma oppenorthi	CoL
Turridrupa albinoides	CoL
Turridrupa witkampi	CoL
Lophiotoma carthausi	CoL
Lophiotoma atra	CoL
Optoturris optata	CoL
Optoturris editus	CoL
Optoturris paracanthus	CoL
Pyramitoma puruensis	CoL
Mappingia matronalis	CoL
Mappingia acutispira	CoL
Cryptoborsonia pleurotomella	CoL
Cryptoborsonia rugobela	CoL
Fenestrodaphne pulchra	CoL
Syngenochilus johannaensis	CoL
Syngenochilus radiapex	CoL
Nasavusavuia nuttalli	CoL
Purpuraturris cryptorraphe	CoL
Purpuraturris cristata	CoL
Purpuraturris omnipurpurata	CoL
Purpuraturris undosa	CoL
Purpuraturris tanyspira	CoL
Purpuraturris nadaensis	CoL
Surculites cabezi	CoL
Surculites venustus	CoL
Surculites cortezi	CoL
Surculites lapillus	CoL
Turris erbi	CoL
Turris sumatrana	CoL
Turris grissensis	CoL
Turris septemlirata	CoL
Coronia vallare	CoL
Coronia mediavia	CoL
Eopleurotoma molineuxae	CoL
Hemiconus cossmanni	CoL
Hemiconus juttingae	CoL
Conilithes kanayai	CoL
Conilithes menengtenganus	CoL
Conasprella pullalescens	CoL
Conasprella extenuatus	CoL
Conasprella tibauensis	CoL
Conasprella barragrandensis	CoL
Asprella busuegoi	CoL
Bonnetia katleenae	CoL
Kayea concinna	CoL
Kayea meridionalis	CoL
Parastemon urophyllum	CoL
Parastemon grandifructum	CoL
Garcinia septogarcinia	CoL
Garcinia conicarpa	CoL
Garcinia letestui	CoL
Lorostemon colombianus	CoL
Chrysochlamys paniculata	CoL
Clusia pilgeriana	CoL
Erythroxylum savannarum	CoL
Humiria parvifolia	CoL
Hypericum stenobotrys	CoL
Hypericum theodori	CoL
Hypericum uniflorum	CoL
Hypericum saturejifolium	CoL
Hypericum lobbii	CoL
Hypericum lalashanense	CoL
Hypericum byzantinum	CoL
Hypericum callithyrsum	CoL
Hypericum augustini	CoL
Hypericum apiculatum	CoL
Hypericum cordiforme	CoL
Conus eduardi	CoL
Linum basarabicum	CoL
Ouratea leprieuri	CoL
Ouratea yamamotoana	CoL
Ouratea davidsei	CoL
Conus vietnamensis	CoL
Jongkindia mulbahii	CoL
Passiflora acreana	CoL
Passiflora brauliensis	CoL
Passiflora giberti	CoL
Passiflora guayaquilensis	CoL
Passiflora purii	CoL
Conus gracilispira	CoL
Passiflora magnoliifolia	CoL
Conus erbi	CoL
Conus tiarophorus	CoL
Conus climax	CoL
Conus maduranus	CoL
Conus oligistus	CoL
Conus sumatrae	CoL
Conus shimajiriensis	CoL
Conus precancellatus	CoL
Conus loochooensis	CoL
Rafflesia tunku-azizahiae	CoL
Rafflesia arnoldi	CoL
Conus everwijni	CoL
Conus menkrawitensis	CoL
Conus kutaiensis	CoL
Cassipourea letestui	CoL
Conus sedanensis	CoL
Conus hulshofi	CoL
Conus simoensis	CoL
Conus tjilonganensis	CoL
Conus pamotanensis	CoL
Conus rembangensis	CoL
Conus sindangbaranensis	CoL
Casearia seethalakshmiae	CoL
Conus gembacanus	CoL
Casearia razakamalalae	CoL
Casearia novoguineensis	CoL
Casearia dallachyi	CoL
Conus querciniformis	CoL
Conus fenestratus	CoL
Homalium austrocaledonicum	CoL
Homalium viride	CoL
Populus rockii	CoL
Populus liaotungensis	CoL
Xylosma confusa	CoL
Xylosma ciliatifolia	CoL
Xylosma bernardiana	CoL
Xylosma boliviana	CoL
Xylosma lineolata	CoL
Xylosma lancifolia	CoL
Xylosma lifuana	CoL
Xylosma inaequinervia	CoL
Xylosma hawaiense	CoL
Xylosma grossecrenata	CoL
Xylosma gigantifolia	CoL
Xylosma crenata	CoL
Xylosma ruiziana	CoL
Xylosma serrata	CoL
Xylosma serpentina	CoL
Xylosma senticosa	CoL
Xylosma tuberculata	CoL
Xylosma molesta	CoL
Xylosma nervosa	CoL
Xylosma orbiculata	CoL
Xylosma peltata	CoL
Conus ralphii	CoL
Conus arnztenii	CoL
Salix pilushanensis	CoL
Conus palabuanensis	CoL
Salix tibetica	CoL
Salix reinii-affinis	CoL
Salix eriophora	CoL
Salix hudsonensis	CoL
Salix lambertiana	CoL
Salix krausei	CoL
Salix besschelii	CoL
Salix calliantha	CoL
Conus losariensis	CoL
Salix polychroma	CoL
Salix polgari	CoL
Salix punctata	CoL
Conus cheribonensis	CoL
Conus ngavianus	CoL
Conus fennemai	CoL
Conus gerthi	CoL
Conus sundaicus	CoL
Conus extensus	CoL
Conus maaboensis	CoL
Conus priscus	CoL
Conus murravianus	CoL
Conus sumbawaensis	CoL
Conus hamiltonensis	CoL
Conus charigi	CoL
Conus venustulus	CoL
Conus guarapari	CoL
Conus juliaallaryae	CoL
Turnera diminuta	CoL
Rinorea johnstonei	CoL
Viola pricei	CoL
Viola rafinesquei	CoL
Viola robusta	CoL
Viola rugulosa	CoL
Viola scopulorum	CoL
Viola sieberiana	CoL
Viola somalensis	CoL
Viola marcelaferreyrae	CoL
Viola matronae	CoL
Viola pilushanensis	CoL
Viola erratica	CoL
Viola haynaldii	CoL
Viola klineana	CoL
Viola lesmehrhoffii	CoL
Viola klopotovi	CoL
Viola tatjanae	CoL
Viola tuberifera	CoL
Viola tienschiensis	CoL
Viola tracheliifolia	CoL
Viola vilaensis	CoL
Viola wilsonii	CoL
Viola wulinfarmensis	CoL
Viola wilibaldii	CoL
Viola cleistogamoides	CoL
Viola brevipes	CoL
Viola aurea	CoL
Viola appalachiensis	CoL
Viola apoensis	CoL
Viola amurica	CoL
Viola kouliana	CoL
Viola gostivariensis	CoL
Viola fimbriatula	CoL
Viola franksmithii	CoL
Viola etbaica	CoL
Viola exilis	CoL
Viola edulis	CoL
Viola erythraea	CoL
Viola eriocarpa	CoL
Nepenthes berbulu	CoL
Nepenthes cabanae	CoL
Nepenthes setiuensis	CoL
Nepenthes harauensis	CoL
Luzula tristachya	CoL
Luzula formosana	CoL
Luzula ostenii	CoL
Luzula kobayasii	CoL
Juncus sonderianus	CoL
Juncus montellii	CoL
Cryptoconus rembangensis	CoL
Cryptoconus carinatus	CoL
Psylliostachys beludshistanicus	CoL
Acantholimon assadii	CoL
Limonium ammochostianum	CoL
Limonium auriculifolium	CoL
Limonium billardierei	CoL
Limonium carminis	CoL
Limonium paralimniticum	CoL
Limonium coriaceifolium	CoL
Limonium escarrei	CoL
Limonium epiroticum	CoL
Limonium macrorhizum	CoL
Limonium ksamilum	CoL
Limonium jovibarba	CoL
Limonium karpasiticum	CoL
Armeria garganica	CoL
Bistorta tenuifolia	CoL
Persicaria paradoxa	CoL
Persicaria mikawana	CoL
Persicaria clivorum	CoL
Persicaria trigonocarpa	CoL
Persicaria stagnina	CoL
Persicaria glandulopilosa	CoL
Persicaria hassegawae	CoL
Calligonum turbineum	CoL
Rumex aureostigmatica	CoL
Rumex baqubensis	CoL
Rumex dufftii	CoL
Rumex floridanus	CoL
Rumex pseudoxyria	CoL
Rumex pycnanthus	CoL
Rumex lacustris	CoL
Rumex crassus	CoL
Rumex fascicularis	CoL
Rumex fueginus	CoL
Rumex muretii	CoL
Polygonum caspicum	CoL
Polygonum tenorei	CoL
Polygonum roberti	CoL
Polygonum mersinicum	CoL
Polygonum excelsius	CoL
Polygonum fusco-ochreatum	CoL
Parogonum ciliinode	CoL
Parogonum cynanchoides	CoL
Eriogonum hieraciifolium	CoL
Eriogonum calaverense	CoL
Scalaspira subgregaria	CoL
Scalaspira haueri	CoL
Scalaspira alexeevi	CoL
Scalaspira korobkovi	CoL
Scalaspira kumsuatensis	CoL
Scalaspira multisulcata	CoL
Harmatia guembeli	CoL
Janaginella saviniana	CoL
Granulina cythereae	CoL
Granulina choffati	CoL
Granulina grandas	CoL
Granulina pesoz	CoL
Granulina illano	CoL
Granulina gozon	CoL
Granulina boal	CoL
Granulina samartin	CoL
Granulina carregno	CoL
Granulina vilanova	CoL
Granulina santaya	CoL
Granulina santiso	CoL
Palaeocancellaria hoelleitenensis	CoL
Scalptia calais	CoL
Sydaphera torquayensis	CoL
Sydaphera modestina	CoL
Sydaphera wannonensis	CoL
Cancellaphera calvulata	CoL
Cancellaphera confirmans	CoL
Fusiaphera epidromiformis	CoL
Fusiaphera exaltata	CoL
Oamaruia ptychotropis	CoL
Oamaruia tatei	CoL
Inglisella capillata	CoL
Inglisella turriculata	CoL
Ovilia cassidea	CoL
Pristimerica australis	CoL
Elaeagnus davidi	CoL
Butonina nudata	CoL
Ziziphus papuana	CoL
Ziziphus laui	CoL
Flexitectura tenuissima	CoL
Flexitectura subcostata	CoL
Pomaderris kumarahou	CoL
Trymalium litorale	CoL
Spyridium undulifolium	CoL
Spyridium longicor	CoL
Spyridium latifolium	CoL
Spyridium glabrisepalum	CoL
Spyridium bracteatum	CoL
Strictohumerus facatus	CoL
Retiopustula miliola	CoL
Paragoniozona sarlei	CoL
Hamispira speciosa	CoL
Kokenella fischeri	CoL
Trochotoma praecursor	CoL
Trochotoma globulus	CoL
Trochotoma acuminata	CoL
Trochotoma gradus	CoL
Trochotoma rota	CoL
Trochotoma conuloides	CoL
Ditremaria bicarinata	CoL
Bayerotrochus charlestonensis	CoL
Bayerotrochus metivieri	CoL
Mikadotrochus bassi	CoL
Mikadotrochus nantouensis	CoL
Entemnotrochus gigas	CoL
Perotrochus tertiarius	CoL
Pleurotomaria astieriana	CoL
Pleurotomaria gigas	CoL
Conotomaria cassisiana	CoL
Conotomaria dimorpha	CoL
Conotomaria pailletteana	CoL
Conotomaria falcata	CoL
Conotomaria fleuriausa	CoL
Conotomaria lahayesi	CoL
Conotomaria dovilleae	CoL
Conotomaria pilonae	CoL
Bathrotomaria guerangeri	CoL
Bathrotomaria provincialis	CoL
Bathrotomaria dupiniana	CoL
Bathrotomaria robinaldi	CoL
Bathrotomaria neocomiensis	CoL
Bathrotomaria formosa	CoL
Bathrotomaria moreausiana	CoL
Bathrotomaria galliennei	CoL
Bathrotomaria perspectiva	CoL
Leptomaria brongniartiana	CoL
Leptomaria gibsi	CoL
Leptomaria simplex	CoL
Stuorella zapfei	CoL
Angulomphalus senowbarii	CoL
Angulomphalus expansus	CoL
Riselloidea subdisjuncta	CoL
Stroggilium inconstans	CoL
Sadkia richensis	CoL
Sadkia diversicostata	CoL
Ooliticia rothomagensis	CoL
Trochonodus naybandensis	CoL
Trochonodus aliabadensis	CoL
Eucyclus acuminatus	CoL
Eucyclus desvoidyi	CoL
Eucyclus chassyanus	CoL
Eucyclus royanus	CoL
Eucyclus marollinus	CoL
Eucyclus arginensis	CoL
Eucyclus obeliscus	CoL
Brookula singletoni	CoL
Atadinus lemanianus	CoL
Rhamnus thymifolia	CoL
Rhamnus pyrella	CoL
Rhamnus nitida	CoL
Rhamnus davuricus	CoL
Phyllogeiton trachybasis	CoL
Rhamnella martini	CoL
Tamarix verae	CoL
Ilerdus requienianus	CoL
Ilerdus melgari	CoL
Humulus pubescens	CoL
Humulus americanus	CoL
Humulus cordifolius	CoL
Trema parviflorum	CoL
Trema rigidum	CoL
Trema eurhynchum	CoL
Trema melastomatifolium	CoL
Artocarpus parvus	CoL
Artocarpus buyangensis	CoL
Ficus nhatrangensis	CoL
Ficus muricata	CoL
Ficus macropodocarpa	CoL
Ficus lawrencei	CoL
Ficus esquirolii	CoL
Calliotropis rewaensis	CoL
Ulmus brandisiana	CoL
Ulmus chumlia	CoL
Calliomphalus astierianus	CoL
Calliomphalus sarthinus	CoL
Toroidia tavianii	CoL
Levella gothani	CoL
Jantaritambia loculatus	CoL
Trochaclis stillata	CoL
Herpetopoma woodsii	CoL
Herpetopoma pliocenica	CoL
Perrinia haszprunari	CoL
Perrinia suryai	CoL
Perrinia fijiensis	CoL
Polystenoma cotteaui	CoL
Polystenoma marcaisi	CoL
Plagiochilus geslini	CoL
Danilia pterostomus	CoL
Danilia euglypta	CoL
Danilia vialis	CoL
Cocculinella salisburyensis	CoL
Cocculinella praecompressa	CoL
Cocculinella gunyongensis	CoL
Lepetodrilus fijiensis	CoL
Anatoma philippiana	CoL
Scissurella hungarica	CoL
Scissurella corneti	CoL
Scissurella dolioliformis	CoL
Scissurella cossmanni	CoL
Scissurella tinaeformis	CoL
Scissurella tschapliensis	CoL
Scissurella cupelliformis	CoL
Haliotis ovinoides	CoL
Haliotis naevosoides	CoL
Haliotis mooraboolensis	CoL
Haliotis huberi	CoL
Haliotis maestratii	CoL
Haliotis ngocae	CoL
Haliotis renkeri	CoL
Haliotis kantori	CoL
Haliotis herosae	CoL
Haliotis onae	CoL
Haliotis boucheti	CoL
Haliotis puillandrei	CoL
Haliotis ellenstrongae	CoL
Discotectus plicatogranulosus	CoL
Discotectus funatus	CoL
Discotectus marrotianus	CoL
Simulotrochus orbignyi	CoL
Metriomphalus yonninus	CoL
Planiturbo planispira	CoL
Kelamailispira tropisa	CoL
Aechmospira norma	CoL
Helicacanthus octavius	CoL
Helicacanthus guerangeri	CoL
Helicacanthus mantelli	CoL
Nododelphinula mailleana	CoL
Nododelphinula pictetiana	CoL
Callistele engebiensis	CoL
Tectus martini	CoL
Tectus columbinus	CoL
Tectus tjilonganenis	CoL
Tectus striatulus	CoL
Tectus marollinus	CoL
Crossea tetragonostoma	CoL
Munditiella parryensis	CoL
Partubiola varilirata	CoL
Partubiola depressispira	CoL
Lodderia mandulana	CoL
Leucorhynchia perblanda	CoL
Leucorhynchia kuteiana	CoL
Leucorhynchia iricolor	CoL
Leucorhynchia arctusulcus	CoL
Skenea bituminata	CoL
Skenea butonana	CoL
Skenea insulindae	CoL
Skenea waisiuensis	CoL
Skenea gofasi	CoL
Cirsonella laevis	CoL
Norrisella inopinata	CoL
Norrisella rutteni	CoL
Norrisella kabungkaensis	CoL
Norrisella miocaenica	CoL
Nummogaultina dentata	CoL
Nummogaultina cirroides	CoL
Nummogaultina subornata	CoL
Kaurnella denotata	CoL
Tylotrochus extremus	CoL
Metriacanthus altus	CoL
Angaria permodesta	CoL
Angaria pelossei	CoL
Angaria imparigranosa	CoL
Angaria renauxiana	CoL
Angaria davidmonsecouri	CoL
Angaria khanhhoaensis	CoL
Pseudoninella squarrosa	CoL
Trochacanthus bicultratus	CoL
Trochacanthus tuberculatocinctus	CoL
Palangaria leoncei	CoL
Palangaria cretacea	CoL
Ataphrus albensis	CoL
Bathymophila bystromphalata	CoL
Bathymophila vitilevensis	CoL
Microgaza landreauensis	CoL
Spectamen praecursor	CoL
Spectamen planicarinatum	CoL
Spectamen kekwickii	CoL
Spectamen strigatum	CoL
Spectamen acuticarinatum	CoL
Minolia perglobosa	CoL
Solariella equatorialis	CoL
Solariella angsanana	CoL
Solariella albalitus	CoL
Solariella tomowoozawai	CoL
Solariella distinguenda	CoL
Solariella amblygoniata	CoL
Globarene lycheeformis	CoL
Globarene samoamerika	CoL
Globarene cumingi	CoL
Globarene summa	CoL
Bathyliotina pontivaga	CoL
Macrarene pacis	CoL
Dentarene chinensis	CoL
Dentarene navakaense	CoL
Liotia angsanana	CoL
Liotia teruggii	CoL
Liotina lamellosa	CoL
Cyclostrema mcleani	CoL
Cyclostrema filipino	CoL
Cyclostrema martini	CoL
Cyclostrema mccullochae	CoL
Cyclostrema somedi	CoL
Munditia dennanti	CoL
Munditia roblini	CoL
Cenomanella plicatilis	CoL
Cenomanella archiaciana	CoL
Dichostasia solariformis	CoL
Rotaliotina springsteeni	CoL
Rotaliotina discoidea	CoL
Pareuchelus suryai	CoL
Pareuchelus excellentoides	CoL
Pareuchelus insulindae	CoL
Pareuchelus lychoviensis	CoL
Pareuchelus excellens	CoL
Dicosmos pulcher	CoL
Fuersichella bicornis	CoL
Hydrocena canttabrica	CoL
Eotrachydomia wenchuanensis	CoL
Neridomus mccallae	CoL
Neridomus minutissimus	CoL
Neridomus alcibari	CoL
Neridomus mais	CoL
Pileolus ponsi	CoL
Neritoma bisinuata	CoL
Neritoma sinuosum	CoL
Lissochilus concinnus	CoL
Lissochilus sigaretinus	CoL
Lissochilus pellati	CoL
Mesoneritina subhercynica	CoL
Januncia carpatica	CoL
Januncia persica	CoL
Lyosoma phaseolaris	CoL
Otostoma pouechi	CoL
Otostoma stupendum	CoL
Otostoma cattoi	CoL
Otostoma apparatum	CoL
Otostoma carolinum	CoL
Otostoma orarium	CoL
Otostoma rhogum	CoL
Otostoma susana	CoL
Otostoma marcouanum	CoL
Otostoma allisoni	CoL
Otostoma douvillei	CoL
Otostoma vidali	CoL
Otostoma divaricatum	CoL
Otostoma angistomum	CoL
Pseudoplatyceras mangkeluensis	CoL
Praenatica proaeva	CoL
Polyptyxis complexa	CoL
Polyptyxis sokolovi	CoL
Polyptyxisiella clio	CoL
Tauricella longa	CoL
Auroraella submariae	CoL
Auroraella subaurorae	CoL
Auroraella recta	CoL
Endiatrachelus shumlensis	CoL
Endiatrachelus erato	CoL
Aplocus gasprensis	CoL
Aplocus aitodori	CoL
Aplocus planatus	CoL
Aplocus scalaris	CoL
Aplocus infravalanginiensis	CoL
Aplocus glabrus	CoL
Aplocus borissjaki	CoL
Aplocus fibulaeformis	CoL
Nerinella elegans	CoL
Nerinella royeriana	CoL
Nerinella pulchella	CoL
Upella ornatocarinata	CoL
Upella barabanovensis	CoL
Upella subtenuis	CoL
Oligoptyxis turricula	CoL
Oligoptyxis nodosa	CoL
Italoptygmatis geinitzii	CoL
Costaella kozanica	CoL
Costaella tricostata	CoL
Tetraptyxis orbignyana	CoL
Pentaptyxis biconica	CoL
Pentaptyxis favrei	CoL
Pentaptyxis staszycii	CoL
Phaneroptyxis broili	CoL
Phaneroptyxis submoreana	CoL
Phaneroptyxis moreana	CoL
Aphanoptyxis excavata	CoL
Acrostylus trinodosus	CoL
Nerinea ernesti	CoL
Laevinerinea regularis	CoL
Laevinerinea bauga	CoL
Ovactaeonella ferganica	CoL
Ovactaeonella ovata	CoL
Sogdianella syriaca	CoL
Sogdianella supernata	CoL
Peruviella gerthi	CoL
Itieria cossmanni	CoL
Itruvia turricula	CoL
Itruvia macedonica	CoL
Itruvia canaliculata	CoL
Haploptyxis requieniana	CoL
Eunerinea castor	CoL
Eunerinea gigantea	CoL
Eunerinea chloris	CoL
Eunerinea aunisiana	CoL
Trochactaeon giganteus	CoL
Trochactaeon galloprovincialis	CoL
Trochactaeon arnaudi	CoL
Acteonella sublaevis	CoL
Acteonella grossouvrei	CoL
Kaitangata austroconvexa	CoL
Gegania whipplei	CoL
Valsantia spectabilis	CoL
Mathilda insulindae	CoL
Mathilda loochooensis	CoL
Mathilda bonneti	CoL
Tuba antarctodema	CoL
Tuba kuteiana	CoL
Nipteraxis ickeae	CoL
Nipteraxis intermedius	CoL
Nipteraxis marginatus	CoL
Nipteraxis bifidus	CoL
Nipteraxis plicatulus	CoL
Wangaloa disca	CoL
Granosolarium nomurai	CoL
Climacopoma incisum	CoL
Climacopoma patulum	CoL
Climacopoma grande	CoL
Solarium planum	CoL
Architectonica karikalensis	CoL
Architectonica plana	CoL
Architectonica palembangensis	CoL
Architectonica martini	CoL
Architectonica sedanensis	CoL
Architectonica angsanana	CoL
Architectonica javana	CoL
Architectonica sokkohensis	CoL
Architectonica mariae	CoL
Architectonica songoensis	CoL
Architectonica puruensis	CoL
Solatisonax asphaltodes	CoL
Solatisonax pozsgayae	CoL
Pseudomalaxis paterniformis	CoL
Pseudomalaxis navakaensis	CoL
Heliacus deningeri	CoL
Heliacus pliohumilis	CoL
Discotectonica squamogranosa	CoL
Discotectonica wannonensis	CoL
Basisulcata simplex	CoL
Stellaxis bistriatus	CoL
Cornirostra anistratenkorum	CoL
Cornirostra moesiensis	CoL
Spiricornirostra pantikapaionensis	CoL
Megalovalvata dujiataiensis	CoL
Megalovalvata maquanziensis	CoL
Valvata shuguangensis	CoL
Microdiscula cornuspira	CoL
Patagorbitestella leonensis	CoL
Patagorbitestella patagonica	CoL
Patagorbitestella ponderi	CoL
Symmetromphalus mcleani	CoL
Cocculina loochooensis	CoL
Neodistemon indicus	CoL
Debregeasia dentata	CoL
Boehmeria kiusiana	CoL
Pellionia jinyunensis	CoL
Elatostema tungyanshanense	CoL
Elatostema taoyuanense	CoL
Elatostema taiwanense	CoL
Elatostema siyuanwukouense	CoL
Elatostema rubricaule	CoL
Elatostema rechingeri	CoL
Elatostema saxatile	CoL
Elatostema savaiiense	CoL
Elatostema pauciflorum	CoL
Elatostema kaweesakii	CoL
Elatostema lalashanense	CoL
Elatostema glanduliferum	CoL
Pilea pavoni	CoL
Pilea martini	CoL
Pilea taiwanensis	CoL
Pilea hamaoi	CoL
Pilea brevicornuta	CoL
Pilea bradei	CoL
Laportea taiwanensis	CoL
Leucosyke borneensis	CoL
Ilex pringlei	CoL
Ilex rubroantheriana	CoL
Ilex corymbosa	CoL
Ilex gracilior	CoL
Ilex hammelii	CoL
Depressopterum senior	CoL
Cryptoplax brunoi	CoL
Incisiochiton baylei	CoL
Incisiochiton pustulifer	CoL
Stenoplax lavanonensis	CoL
Stenoplax quetzalcoatli	CoL
Subterenochiton granulifer	CoL
Subterenochiton luteoroseus	CoL
Subterenochiton albinus	CoL
Stenosemus undatopleuralis	CoL
Callistochiton guerreroensis	CoL
Summita mica	CoL
Opisthocoelus concentricus	CoL
Praecardium primulum	CoL
Buchiola retrostriata	CoL
Anthraconaia pruvosti	CoL
Anthraconaia pringlei	CoL
Anthraconaia fomitchevi	CoL
Anthraconaia parvula	CoL
Anthraconaia birjuliana	CoL
Anthraconaia assimilis	CoL
Anthraconaia tetragonalis	CoL
Anthraconaia vulgaris	CoL
Anthraconaia ovalis	CoL
Anthraconaia kirki	CoL
Anthraconaia neuburgi	CoL
Anthraconaia pygmaea	CoL
Anthraconaia pseudowilliamsoni	CoL
Anthraconaia subquadrata	CoL
Anthraconaia permica	CoL
Curvirimula pseudobelgica	CoL
Curvirimula electa	CoL
Anthraconauta elata	CoL
Anthraconauta duwaensis	CoL
Anthraconauta fragosa	CoL
Anthraconauta elongata	CoL
Anthraconauta angulata	CoL
Anthraconauta analoga	CoL
Anthraconauta arctica	CoL
Anthraconauta anthraconaiaemorpha	CoL
Anthraconauta ussiensis	CoL
Anthraconauta laoshangouensis	CoL
Anthraconauta lingulata	CoL
Anthraconauta insolata	CoL
Anthraconauta kelamailiensis	CoL
Anthraconauta robusta	CoL
Anthraconauta sendersoni	CoL
Anthraconauta praelonga	CoL
Summita tomiensis	CoL
Anthraconauta prima	CoL
Anthraconauta subovalis	CoL
Anthraconauta tankaensis	CoL
Anthraconauta sphenoidalis	CoL
Anthraconauta subacuta	CoL
Anthraconauta xinjiangensis	CoL
Anthraconauta tomia	CoL
Anthraconauta uskatiensis	CoL
Anthraconauta flagitiosa	CoL
Anthraconauta tschernyschewi	CoL
Anthraconauta zvonarevi	CoL
Anthraconauta obliqua	CoL
Anthraconauta porrecta	CoL
Anthraconauta longa	CoL
Anthraconauta minuta	CoL
Anthraconauta gibbosa	CoL
Anthraconauta krokhalevskiensis	CoL
Anthraconauta ratis	CoL
Anthraconauta ragosini	CoL
Anthraconauta rectangulata	CoL
Anthraconauta cameschkowiensis	CoL
Anthraconauta kusbassi	CoL
Anthraconauta rhomboidea	CoL
Anthraconauta ostrogianum	CoL
Anthraconauta mollis	CoL
Anthraconauta cuneata	CoL
Anthraconauta degeniaensis	CoL
Anthraconauta ruminata	CoL
Anthraconauta rudis	CoL
Anthraconauta kondomiensis	CoL
Anthraconauta cymbulata	CoL
Anthraconauta kajesoviensis	CoL
Anthraconauta pseudophillipsi	CoL
Naiadites pheliciae	CoL
Naiadites semialaris	CoL
Naiadites skoki	CoL
Naiadites orestovi	CoL
Naiadites lingualis	CoL
Naiadites mira	CoL
Naiadites gorelovi	CoL
Naiadites kostomanovi	CoL
Propinquata abbreviata	CoL
Propinquata propinqua	CoL
Propinquata ampla	CoL
Propinquata insolata	CoL
Summita simplex	CoL
Summita sibirica	CoL
Summita ovoidea	CoL
Summita suavis	CoL
Summita lata	CoL
Summita fedotovi	CoL
Summita kostomanovi	CoL
Sacmariella plotnikovi	CoL
Soanellina starobogatovi	CoL
Synjaella gracilenta	CoL
Gondwanadontella indiana	CoL
Pseudomodiolus cylindrica	CoL
Pseudomodiolus soanensis	CoL
Pseudomodiolus vulgaris	CoL
Pseudomodiolus ellipticus	CoL
Pseudomodiolus nana	CoL
Pseudomodiolus augeaeformis	CoL
Pseudomodiolus ella	CoL
Pseudomodiolus akkolkaensis	CoL
Anadontella khalfini	CoL
Anadontella trigonalis	CoL
Anadontella supraphillipsii	CoL
Anadontella subaequalis	CoL
Anadontella porrecta	CoL
Anadontella subtenuis	CoL
Anadontella postera	CoL
Anadontella inflata	CoL
Anadontella iljinskiensis	CoL
Anadontella frustatoria	CoL
Anadontella kemeroviensis	CoL
Spanila discipulus	CoL
Stappersella truncata	CoL
Papinella inskiensis	CoL
Papinella acris	CoL
Orthomyalina slocomi	CoL
Orthomyalina ortha	CoL
Myalina suchovi	CoL
Myalina goldfussiana	CoL
Myalina kemeroviensis	CoL
Myalinella sibirica	CoL
Myalinella spirorbigera	CoL
Myalinella kumpani	CoL
Mysidiella saxitilis	CoL
Promysidiella otiosa	CoL
Atomodesma exaratum	CoL
Inoceramus schutovae	CoL
Inoceramus crippsi	CoL
Didymotis costatus	CoL
Parainoceramus bulkurensis	CoL
Brachydontes submenkeanus	CoL
Lanistina semigranosa	CoL
Mauricia leonia	CoL
Mauricia houstonia	CoL
Limnolycettia sibirica	CoL
Leptochondria aeolica	CoL
Aviculopecten balakchonskiensis	CoL
Lyriopecten orbiculatus	CoL
Pseudaviculopecten princeps	CoL
Pterinopecten undosus	CoL
Newellipecten niobe	CoL
Annuliconcha interlineata	CoL
Xinjiangopecten tamugangensis	CoL
Junggarochondria xinjiangensis	CoL
Entolium inornatum	CoL
Entolium germanicum	CoL
Entolium argentinum	CoL
Syncyclonema hallii	CoL
Syncyclonema noetlingi	CoL
Eomonotis jakutica	CoL
Eomonotis diptonensis	CoL
Eomonotis obtusicostata	CoL
Eomonotis setakanensis	CoL
Eomonotis scutiformis	CoL
Eomonotis iwaiensis	CoL
Eomonotis typica	CoL
Entomonotis sparsicostata	CoL
Entomonotis posteroplana	CoL
Entomonotis pachypleura	CoL
Entomonotis ochotica	CoL
Entomonotis densistriata	CoL
Dimya plana	CoL
Harpax auriculatus	CoL
Harpax parkinsonii	CoL
Plicatula ruperella	CoL
Plicatula mytilina	CoL
Plicatula emaciata	CoL
Plicatula granosa	CoL
Plicatula georgiana	CoL
Plicatula ramulosa	CoL
Plicatula dennanti	CoL
Plicatula vermiculata	CoL
Placuna pseudoplacenta	CoL
Monia cymbula	CoL
Pododesmus tatei	CoL
Anomia fufana	CoL
Neithea roemeri	CoL
Neithea subalpina	CoL
Neithea stefanoi	CoL
Neithea texana	CoL
Neithea bexarensis	CoL
Neithea irregularis	CoL
Neithea duplicicosta	CoL
Neithea austinensis	CoL
Neithea budensis	CoL
Tosapecten hiemalis	CoL
Neithea boesi	CoL
Neithea georgetownensis	CoL
Neithea casteeli	CoL
Neithea aralensis	CoL
Neithea altana	CoL
Neithea whitneyi	CoL
Neithea theodori	CoL
Neithea youngi	CoL
Neithea kopetdaghensis	CoL
Neithea hartmani	CoL
Neithea simondsi	CoL
Neithea occidentalis	CoL
Pleuronectites freneixi	CoL
Pleuronectites praemissus	CoL
Pleuronectites mentzeliae	CoL
Pleuronectites fassanensis	CoL
Pleuronectites compressus	CoL
Tosapecten teradensis	CoL
Tosapecten pseudohiemalis	CoL
Lindapecten baitoaensis	CoL
Lindapecten cortezianus	CoL
Lindapecten harrisii	CoL
Lindapecten amenensis	CoL
Lindapecten sanctiludovici	CoL
Lindapecten sua	CoL
Flabellipecten gentili	CoL
Flabellipecten astensis	CoL
Flabellipecten nigromagnus	CoL
Flabellipecten nicolai	CoL
Flabellipecten pragalensis	CoL
Flabellipecten bassanensis	CoL
Flabellipecten arkanus	CoL
Flabellipecten almerai	CoL
Flabellipecten calaritana	CoL
Flabellipecten buzparensis	CoL
Flabellipecten bosniackii	CoL
Flabellipecten besseri	CoL
Flabellipecten ficheuri	CoL
Flabellipecten galloprovincialis	CoL
Flabellipecten carryensis	CoL
Flabellipecten costisulcatus	CoL
Flabellipecten planosulcatus	CoL
Flabellipecten schweinfurthi	CoL
Flabellipecten kilindoniensis	CoL
Flabellipecten leythajanus	CoL
Flabellipecten tagicus	CoL
Flabellipecten vasatensis	CoL
Vola fredericksburgensis	CoL
Somalipecten werthi	CoL
Somalipecten pseuduloa	CoL
Somalipecten lessepsii	CoL
Somalipecten leesi	CoL
Somalipecten wylliei	CoL
Somalipecten isthmica	CoL
Somalipecten farsanensis	CoL
Tuguronectes undatus	CoL
Vertipecten grunskyi	CoL
Vertipecten columbianum	CoL
Spondylopecten giganteus	CoL
Spondylopecten proumbonatus	CoL
Spondylopecten abdulkasumzadae	CoL
Spondylopecten ejnaltachtensis	CoL
Spondylopecten erinaceus	CoL
Spondylopecten cardinatus	CoL
Spondylopecten subpunctatus	CoL
Spondylopecten moreanus	CoL
Spondylopecten globosus	CoL
Spondylopecten stoliczkai	CoL
Stralopecten ernestmithi	CoL
Stralopecten rogersii	CoL
Stralopecten caloosaensis	CoL
Striatoamussium patriciae	CoL
Antipecten sacyi	CoL
Anradulonectites incertus	CoL
Anradulonectites intricatus	CoL
Anradulonectites anabarensis	CoL
Bosniopecten volaris	CoL
Bosniopecten subaequicostatus	CoL
Bosniopecten inaequicostatus	CoL
Micronectes bellaturus	CoL
Macrochlamys magnolia	CoL
Amussiopecten africanus	CoL
Amussiopecten burdigalensis	CoL
Amussiopecten churuguarensis	CoL
Amussiopecten expansus	CoL
Amussiopecten guebhardi	CoL
Amussiopecten gendinganensis	CoL
Amussiopecten gregoryi	CoL
Amussiopecten mauryi	CoL
Amussiopecten labadyei	CoL
Amussiopecten subpleuronectes	CoL
Amussiopecten preglyptus	CoL
Amussiopecten protistus	CoL
Amussiopecten yabei	CoL
Lyriochlamys henrici	CoL
Lyriochlamys modestus	CoL
Lyriochlamys praepollux	CoL
Lyriochlamys fissicosta	CoL
Lyriochlamys mantelliana	CoL
Lyriochlamys praeturonica	CoL
Lyriochlamys septemplicata	CoL
Lyriochlamys complexicosta	CoL
Lyriochlamys dentata	CoL
Lyriochlamys denticulata	CoL
Lyriochlamys espaillaci	CoL
Lituyapecten lituyaensis	CoL
Lituyapecten poulcreekensis	CoL
Lituyapecten yakatagensis	CoL
Jorgechlamys juliana	CoL
Agerchlamys proprius	CoL
Agerchlamys inspecta	CoL
Indopecten krumbecki	CoL
Indopecten margariticostatus	CoL
Indopecten microglyptus	CoL
Indopecten misolensis	CoL
Indopecten verbeeki	CoL
Anatipopecten incertae	CoL
Pethopecten szeremensis	CoL
Eopecten angularis	CoL
Eopecten infrequens	CoL
Eopecten maizurensis	CoL
Eopecten puncta	CoL
Eopecten kurisakensis	CoL
Eopecten sumeriensis	CoL
Eopecten abjectus	CoL
Eopecten spondyloides	CoL
Merklinia chihuahuensis	CoL
Plesiopecten heterocostatus	CoL
Plesiopecten elbektaschensis	CoL
Plesiopecten touragatcajensis	CoL
Plesiopecten pseudosubspinosus	CoL
Plesiopecten karabachensis	CoL
Plesiopecten subspinosus	CoL
Pernopecten insperatus	CoL
Pernopecten arcuatus	CoL
Pernopecten wunstorfi	CoL
Pernopecten sowerbyi	CoL
Pernopecten tenue	CoL
Pernopecten limaformis	CoL
Pernopecten concentricum	CoL
Pernopecten cooperensis	CoL
Pernopecten carboniferus	CoL
Ochotochlamys vodopadnyensis	CoL
Ochotochlamys kiparisovae	CoL
Ochotochlamys grandis	CoL
Ochotochlamys noricus	CoL
Ochotochlamys nenkalensis	CoL
Ochotochlamys gizhigensis	CoL
Nomurachlamys nisataienis	CoL
Nomurachlamys namigataensis	CoL
Nomurachlamys meisensis	CoL
Nomurachlamys kaneharai	CoL
Nomurachlamys akitana	CoL
Nippononectes tamurai	CoL
Reticulochlamys zinsmeisteri	CoL
Reticulochlamys borjasensis	CoL
Reticulochlamys proximus	CoL
Radulopecten varians	CoL
Radulopecten subinaequicostatus	CoL
Radulopecten strictus	CoL
Radulopecten fibrosodichotomus	CoL
Radulopecten ogawensis	CoL
Radulopecten scarburgensis	CoL
Radulopecten inequicostatus	CoL
Radulopecten nagatakensis	CoL
Radiopecten quinquenarius	CoL
Radiopecten weeksi	CoL
Prohinnites renevieri	CoL
Prohinnites pectinatus	CoL
Prohinnites trilinearis	CoL
Prohinnites studeri	CoL
Prohinnites favrinus	CoL
Prohinnites leymerii	CoL
Janopecten bakyensis	CoL
Janopecten petrovi	CoL
Janopecten tetiuchensis	CoL
Janopecten simakovi	CoL
Janopecten korkodonensis	CoL
Janopecten derbekensis	CoL
Janopecten deljanensis	CoL
Indoweyla coxi	CoL
Indoweyla kachhensis	CoL
Indoweyla rochi	CoL
Interchlamys aidei	CoL
Interchlamys mediacostata	CoL
Interchlamys tamiamiensis	CoL
Hilberia gliberti	CoL
Hilberia rupeliensis	CoL
Hilberia schnitgeri	CoL
Hilberia stettinensis	CoL
Indigiropecten mirabilis	CoL
Granulochlamys tubulifera	CoL
Granulochlamys monilifera	CoL
Granulochlamys margaritifera	CoL
Granulochlamys nodulifera	CoL
Nanaochlamys kakertensis	CoL
Nanaochlamys notoensis	CoL
Neithella wrightii	CoL
Neithella notabilis	CoL
Minervapecten minerva	CoL
Miyagipecten saromensis	CoL
Korobkovia woodi	CoL
Korobkovia denudata	CoL
Kenkerenochlamys polubotkae	CoL
Kolymonectes kedonensis	CoL
Kolymonectes mongkensis	CoL
Kolymonectes terekhovi	CoL
Sigmaringenopecten sigmaringensis	CoL
Dimarzipecten brooksvillensis	CoL
Dimarzipecten marionensis	CoL
Dhondtichlamys campaniensis	CoL
Dhondtichlamys britannicus	CoL
Dhondtichlamys arlesiensis	CoL
Dhondtichlamys acuteplicata	CoL
Dhondtichlamys propesalebrosa	CoL
Dhondtichlamys pulchella	CoL
Dhondtichlamys subaratus	CoL
Dhondtichlamys subinflexus	CoL
Dhondtichlamys sarumensis	CoL
Dhondtichlamys subacutiformis	CoL
Dhondtichlamys venustus	CoL
Dhondtichlamys wisniowskii	CoL
Giraliapecten oboloides	CoL
Euthymipecten astierianus	CoL
Euthymipecten beaveri	CoL
Carolinapecten urbannaensis	CoL
Carolinapecten gladensis	CoL
Costellamussiopecten suzannae	CoL
Costellamussiopecten duwelzi	CoL
Costellamussiopecten baranensis	CoL
Costellamussiopecten koheni	CoL
Costellamussiopecten hosiusi	CoL
Costellamussiopecten martellii	CoL
Costellamussiopecten kooki	CoL
Costellamussiopecten cristatus	CoL
Costellamussiopecten benoisti	CoL
Costellamussiopecten haueri	CoL
Costellamussiopecten deletus	CoL
Costellamussiopecten spinulosus	CoL
Costellamussiopecten telegdirothi	CoL
Costellamussiopecten vinassai	CoL
Costellamussiopecten northamptonii	CoL
Costellamussiopecten pasinii	CoL
Costellamussiopecten praehaueri	CoL
Costellamussiopecten schreteri	CoL
Christinapecten marylandica	CoL
Praespondylopecten besnossowi	CoL
Spondylus orbiculatus	CoL
Spondylus subcostulatus	CoL
Spondylus sesquispinatus	CoL
Spondylus serratus	CoL
Spondylus santonensis	CoL
Spondylus suttkusi	CoL
Spondylus symmetros	CoL
Spondylus sulcatellus	CoL
Spondylus peradherens	CoL
Spondylus palensis	CoL
Spondylus ogormani	CoL
Spondylus royanus	CoL
Spondylus rouaulti	CoL
Spondylus roemeri	CoL
Spondylus requienianus	CoL
Spondylus rambaianus	CoL
Spondylus pseudocalcaratus	CoL
Spondylus falconensis	CoL
Spondylus gibbosus	CoL
Spondylus ginginensis	CoL
Spondylus deshayesi	CoL
Spondylus douvillei	CoL
Spondylus eocenus	CoL
Spondylus lamellosus	CoL
Spondylus ligustinus	CoL
Spondylus hilli	CoL
Spondylus kamitanoensis	CoL
Spondylus caldesensis	CoL
Spondylus carantonensis	CoL
Spondylus nystii	CoL
Spondylus epiensis	CoL
Spondylus baileyana	CoL
Spondylus spondyloides	CoL
Spondylus lamellatus	CoL
Spondylus labiatus	CoL
Spondylus gregalis	CoL
Spondylus cisalpinus	CoL
Spondylus costuliferus	CoL
Spondylus decoratus	CoL
Spondylus coquandianus	CoL
Spondylus arrialoorensis	CoL
Huncalotis peruana	CoL
Catillopecten margaritatus	CoL
Parvamussium alabamense	CoL
Parvamussium bronni	CoL
Parvamussium astoriana	CoL
Parvamussium anolense	CoL
Parvamussium alpinus	CoL
Parvamussium leohertleini	CoL
Parvamussium lajollaense	CoL
Parvamussium laeviradiatum	CoL
Parvamussium samariensis	CoL
Parvamussium nonarium	CoL
Parvamussium ninae	CoL
Parvamussium miopliocenicum	CoL
Parvamussium habunokawense	CoL
Parvamussium fallax	CoL
Parvamussium kusiroense	CoL
Parvamussium koslovi	CoL
Parvamussium inversum	CoL
Parvamussium hauniense	CoL
Parvamussium cancellata	CoL
Parvamussium hinagense	CoL
Parvamussium inouei	CoL
Parvamussium holzense	CoL
Parvamussium kimurai	CoL
Parvamussium kattoi	CoL
Parvamussium masudai	CoL
Parvamussium kyushuense	CoL
Parvamussium pizpuezense	CoL
Parvamussium mordsdrum	CoL
Parvamussium tosaense	CoL
Parvamussium robinsonense	CoL
Parvamussium yasudae	CoL
Similipecten hauchecornei	CoL
Propeamussium clallamensis	CoL
Propeamussium amakusaensis	CoL
Propeamussium bisculptum	CoL
Propeamussium waylandi	CoL
Propeamussium semiradiatus	CoL
Propeamussium clancularium	CoL
Propeamussium idozawaensis	CoL
Propeamussium awajense	CoL
Propeamussium circularis	CoL
Propeamussium eocenicum	CoL
Propeamussium tateiwai	CoL
Propeamussium simoni	CoL
Propeamussium manaricum	CoL
Propeamussium pawlowi	CoL
Propeamussium sokolowi	CoL
Limopsis rupestris	CoL
Limopsis werrikooensis	CoL
Limopsis affinitalis	CoL
Limopsis beaumariensis	CoL
Limopsis ovata	CoL
Limopsis butonensis	CoL
Limopsis waisiuensis	CoL
Cosa bernardi	CoL
Lissarca cincturata	CoL
Arcopsis menkrawitensis	CoL
Nanohalus cossmanni	CoL
Trigonodesma dissimilis	CoL
Grammatodon inornatus	CoL
Trisidos palabuanensis	CoL
Acar coma	CoL
Acar simulans	CoL
Acar crustata	CoL
Acar gunsoni	CoL
Bentharca asphaltodes	CoL
Bentharca cainozoica	CoL
Barbatia allodebilis	CoL
Barbatia microundula	CoL
Barbatia dissimulina	CoL
Barbatia epitheca	CoL
Barbatia nanggulanensis	CoL
Barbatia javana	CoL
Barbatia sorongensis	CoL
Barbatia oostinghi	CoL
Bathyarca gerthi	CoL
Bathyarca perinusitata	CoL
Arca sumatrana	CoL
Arca granifera	CoL
Arca singularis	CoL
Anadara subtjidamarenis	CoL
Anadara interclathrata	CoL
Anadara molengraaffi	CoL
Anadara verbeekii	CoL
Anadara nannodes	CoL
Anadara sakaraulensis	CoL
Anadara speyeri	CoL
Anadara sulcicosta	CoL
Anadara bosphorana	CoL
Anadara turonica	CoL
Anadara fennemai	CoL
Anadara djadjariensis	CoL
Anadara pangkaensis	CoL
Anadara tegalensis	CoL
Anadara junghuhni	CoL
Anadara tjaringinensis	CoL
Anadara tjibaliungensis	CoL
Anadara gendinganensis	CoL
Anadara hulshofi	CoL
Anadara menengtengana	CoL
Melaxinaea planiuscula	CoL
Tucetona convexa	CoL
Tucetona laddi	CoL
Tucetona granti	CoL
Tucetona ornithoptera	CoL
Tucetona gunyoungensis	CoL
Tucetona decurrens	CoL
Tucetona maccoyi	CoL
Tucetona subtrigonalis	CoL
Tucetona crama	CoL
Tucetona lowryi	CoL
Tucetona junghuhni	CoL
Tucetona gembacana	CoL
Glycymeris lloydsmithi	CoL
Glycymeris subradians	CoL
Glycymeris rota	CoL
Glycymeris lunulata	CoL
Glycymeris latiradiata	CoL
Glycymeris fichteli	CoL
Glycymeris deshayesi	CoL
Glycymeris texta	CoL
Glycymeris caputaviscensis	CoL
Glycymeris petropolitana	CoL
Glycimeris subradians	CoL
Antiquilima ladinica	CoL
Plagiostoma alticostum	CoL
Plagiostoma amoenum	CoL
Plagiostoma punctatum	CoL
Plagiostoma acutum	CoL
Ctenoides auberti	CoL
Palaeolima laevis	CoL
Palaeolima obliquiradiata	CoL
Palaeolima newpassensis	CoL
Lima fulgarens	CoL
Lima maslinensis	CoL
Lima elianae	CoL
Lima morganensis	CoL
Lima tjaringinensis	CoL
Limaria polynema	CoL
Limatula ludbrookae	CoL
Limatula margaritata	CoL
Limatula crebresquamata	CoL
Limea hoernesi	CoL
Pseudolimea pectinoides	CoL
Posidonotis dainellii	CoL
Cuneigervillia hagenowii	CoL
Gervillella betacalcis	CoL
Gervillella olifex	CoL
Kochia capuliformis	CoL
Pinctada crassicardia	CoL
Electroma glossaria	CoL
Pulvinites mackerrowi	CoL
Bathyisognomon smithwickensis	CoL
Pteria mira	CoL
Pteronites angustatus	CoL
Atrina tateana	CoL
Atrina sinuata	CoL
Rastellum macropterum	CoL
Capillimya capillifera	CoL
Laternula annulifera	CoL
Ledina paucigradata	CoL
Lamellileda tatei	CoL
Poroleda huttonii	CoL
Ledella rhomboidea	CoL
Ledella austrina	CoL
Ledella provecta	CoL
Ledella brachyrynchoides	CoL
Ledella brachyryncha	CoL
Saccella prendeli	CoL
Saccella gracilis	CoL
Saccella pennula	CoL
Saccella furlongi	CoL
Saccella snatolensis	CoL
Saccella subfragilis	CoL
Saccella chapmani	CoL
Saccella killara	CoL
Saccella crebrecostata	CoL
Saccella woodsii	CoL
Saccella negrosensis	CoL
Saccella dijki	CoL
Nuculana radiatelirata	CoL
Nuculana alfurica	CoL
Nuculana deshayesiana	CoL
Nuculana paucigradata	CoL
Nuculana navicularis	CoL
Pomacea reevei	CoL
Pomacea penai	CoL
Coptocheilus kachinensis	CoL
Tylotoechus imbriciferus	CoL
Chuatienpupa megacanalis	CoL
Incidostoma duffianum	CoL
Cyclocubana perdistincta	CoL
Cyclobakeria novaespei	CoL
Acroptychia salvati	CoL
Cyclophorus incertae	CoL
Lioplax elongata	CoL
Campeloma qijiaensis	CoL
Campeloma orientalis	CoL
Filopaludina franzhuberi	CoL
Notopala wanjakalda	CoL
Margarya pulchracarinata	CoL
Bellamya hilmendensis	CoL
Bellamya lampangensis	CoL
Bellamya corpospira	CoL
Dalipaludina pyramidella	CoL
Dalipaludina occidentalis	CoL
Dalipaludina oxytropoides	CoL
Dalipaludina delavayana	CoL
Viviparus garwoodi	CoL
Zygopleura hybridissima	CoL
Zygopleura campoensis	CoL
Striazyga zardinii	CoL
Striazyga angusta	CoL
Ampezzopleura mammilata	CoL
Ampezzopleura hybridopsis	CoL
Ampezzopleura bandeli	CoL
Globularia mollicula	CoL
Brachytrema buccinoidea	CoL
Saalensia lorioli	CoL
Ovalotrema greppini	CoL
Ovalotrema cotteausius	CoL
Loriolotrema nodosa	CoL
Loriolotrema kobyi	CoL
Fissilabia densestriata	CoL
Fossarus refractus	CoL
Melanoides jinxianensis	CoL
Melanoides puruensis	CoL
Thiara sitoliensis	CoL
Thiara subfossilis	CoL
Thiara sublactea	CoL
Colposigma uniangulata	CoL
Spirocolpus pritchardi	CoL
Spirocolpus aldingae	CoL
Haustator tokodensis	CoL
Haustator beyrichi	CoL
Ctenocolpus warburtonii	CoL
Archimediella spolongensis	CoL
Stiracolpus inhacaensis	CoL
Colpospira platyspiroides	CoL
Colpospira gemmulata	CoL
Colpospira terebellata	CoL
Colpospira pagodula	CoL
Colpospira medioplicatila	CoL
Gazameda multicincturalis	CoL
Turritella eudeli	CoL
Turritella eucosmeta	CoL
Turritella trifunis	CoL
Turritella zinboi	CoL
Turritella damarwulani	CoL
Turritella sundaica	CoL
Turritella vulgaris	CoL
Turritella producta	CoL
Turritella kachhensis	CoL
Turritella polysticha	CoL
Turritella tjicumpaiensis	CoL
Turritella djadjariensis	CoL
Turritella emanuelis	CoL
Turritella madagascariensis	CoL
Turritella choffati	CoL
Turritellinella devinensis	CoL
Sigmesalia erifensis	CoL
Sigmesalia anatole	CoL
Vermicularia funicalis	CoL
Semibittium multiliratum	CoL
Semibittium subgranarium	CoL
Zebittium granchii	CoL
Bittiolum toddae	CoL
Bittium agibelicum	CoL
Fissidens holleanus	CoL
Bittium binodulosum	CoL
Bittium digitatum	CoL
Bittium tulskajense	CoL
Bittium miradouroense	CoL
Bittium antarctonodosum	CoL
Liocerithium kayae	CoL
Gourmya kobunensis	CoL
Gourmya parungpontengensis	CoL
Gourmya njalindungensis	CoL
Pseudovertagus puruensis	CoL
Pseudovertagus floraensis	CoL
Pseudovertagus lowae	CoL
Pseudovertagus eniwetokensis	CoL
Colina apicilirata	CoL
Cerithium filocinctum	CoL
Cerithium incultum	CoL
Cerithium hartungi	CoL
Cerithium crenulosum	CoL
Cerithium bimoniliferum	CoL
Cerithium gerthi	CoL
Cerithium schroderi	CoL
Cerithium niasensis	CoL
Cerithium fenestralis	CoL
Cerithium dolfusi	CoL
Cerithium bandongensis	CoL
Cerithium woodwardi	CoL
Cerithium menkrawitense	CoL
Cerithium mangkalihatense	CoL
Clypeomorus wainingoli	CoL
Rhinoclavis djampangtengahense	CoL
Rhinoclavis karangense	CoL
Rhinoclavis ickei	CoL
Rhinoclavis merangiana	CoL
Rhinoclavis carlosensis	CoL
Rhinoclavis sawitrae	CoL
Semivertagus capillatus	CoL
Ptychocerithium rembangensis	CoL
[truncated: 451,780+ more rows]
