# Supplementary material for: PhyloSophos: a high-throughput scientific name mapping algorithm augmented with explicit consideration of taxonomic science, and its application on natural product (NP) occurrence database processing
Source: BMC Bioinformatics. 2023 Dec 14;24:475. doi: 10.1186/s12859-023-05588-3 (PMC10722791; doi:10.1186/s12859-023-05588-3)
Supplement: Supplementary file 7 — Additional file 7. List of canonical scientific names which include generic epithets correspond to multiple taxonomic entities, collected from four taxonomic references. [file 12859_2023_5588_MOESM7_ESM.xlsx]

## Sheet: Sheet1
Scientific names
Turricula gembacana
Turricula smithi
Turricula samarangana
Turricula everwyni
Turricula streptopleura
Turricula eastoni
Turricula sultani
Turricula terae
Turricula catena
Turricula amplisulcus
Turricula aethiopica
Turricula faurei
Turricula ceylonica
Turricula granobalteus
Olegia winterlingensis
Olegia szokolyensis
Olegia mandici
Olegia rumana
Olegia doderleini
Olegia dorotheae
Olegia brigittae
Olegia curta
Olegia consularis
Olegia stazzanensis
Olegia baccifera
Olegia aradasi
Olegia agathae
Howea angulata
Sladenia celastrifolia
Sladenia integrifolia
Gordonia acutifolia
Gordonia barbinervis
Gordonia benitoensis
Gordonia alpestris
Gordonia angustifolia
Gordonia wrightii
Gordonia spathulata
Gordonia tomentosa
Gordonia urbani
Gordonia villosa
Gordonia fruticosa
Gordonia ekmanii
Gordonia haematoxylon
Gordonia glabrata
Gordonia cristalensis
Gordonia brenesii
Gordonia cymatoneura
Gordonia curtyana
Gordonia reticularis
Gordonia pubescens
Gordonia samuelssonii
Gordonia robusta
Gordonia moaensis
Gordonia lasianthus
Gordonia portoricensis
Gordonia plicata
Stewartia tonkinensis
Stewartia villosa
Stewartia pteropetiolata
Stewartia rostrata
Stewartia ovata
Stewartia pseudocamellia
Stewartia monadelpha
Stewartia obovata
Stewartia medogensis
Stewartia micrantha
Stewartia sinii
Stewartia sinensis
Stewartia serrata
Stewartia sichuanensis
Stewartia rubiginosa
Stewartia malacodendron
Stewartia laotica
Stewartia densivillosa
Stewartia crassifolia
Stewartia cordifolia
Stewartia calcicola
Stewartia acutisepala
Ancylotropis insignis
Ancylotropis malmeana
Rhinotropis intermontana
Rhinotropis heterorhyncha
Rhinotropis lindheimeri
Rhinotropis californica
Rhinotropis acanthoclada
Rhinotropis desertorum
Rhinotropis cornuta
Rhinotropis rimulicola
Rhinotropis purpusii
Rhinotropis parryi
Rhinotropis nudata
Rhinotropis subspinosa
Rhinotropis rusbyi
Rhinotropis minutifolia
Rhinotropis maravillasensis
Rhinotropis madrensis
Rhinotropis nitida
Salomonia thailandica
Salomonia longiciliata
Salomonia cantoniensis
Salomonia kradungensis
Salomonia ciliata
Asemeia acuminata
Asemeia aguiariana
Asemeia apopetala
Asemeia campestris
Asemeia floribunda
Asemeia extraaxillaris
Asemeia eglandulosa
Asemeia echinosperma
Asemeia hebeclada
Asemeia grandiflora
Asemeia glabra
Asemeia galmeri
Asemeia ignatii
Asemeia hondurana
Asemeia hirsuta
Asemeia martiana
Asemeia marquesiana
Asemeia lindmaniana
Asemeia ilheotica
Asemeia monticola
Asemeia ovata
Asemeia mollis
Asemeia monninoides
Asemeia pseudohebeclada
Asemeia rhodoptera
Asemeia parietaria
Asemeia pohliana
Asemeia subaphylla
Asemeia tobatiensis
Asemeia securidaca
Asemeia sphaerospora
Asemeia tonsa
Asemeia violacea
Gymnospora blanchetii
Gymnospora violoides
Pachypeltis anadyomene
Recchia mexicana
Recchia connaroides
Recchia simplicifolia
Recchia sessiliflora
Comptonia peregrina
Lavigeria macrocarpa
Degeneria vitiensis
Degeneria roseiflora
Glabrella leiophylla
Glabrella mihieri
Glabrella longipes
Oreocharis agnesiae
Oreocharis acutiloba
Oreocharis acaulis
Oreocharis argyreia
Oreocharis argentifolia
Oreocharis amabilis
Oreocharis aimodisca
Oreocharis aurea
Oreocharis aurantiaca
Oreocharis argyrophylla
Oreocharis baolianis
Oreocharis auricula
Oreocharis begoniifolia
Oreocharis benthamii
Oreocharis billburttii
Oreocharis blepharophylla
Oreocharis bodinieri
Oreocharis brachypodus
Oreocharis bullata
Oreocharis burtii
Oreocharis caobangensis
Oreocharis cavaleriei
Oreocharis chienii
Oreocharis cinerea
Oreocharis cinnamomea
Oreocharis concava
Oreocharis cordatula
Oreocharis convexa
Oreocharis craibii
Oreocharis cotinifolia
Oreocharis crispata
Oreocharis crenata
Oreocharis dalzielii
Oreocharis curvituba
Oreocharis dasyantha
Oreocharis delavayi
Oreocharis dayaoshanioides
Oreocharis dimorphosepala
Oreocharis dentata
Oreocharis duyunensis
Oreocharis dinghushanensis
Oreocharis grandiflora
Oreocharis glandulosa
Oreocharis giraldii
Oreocharis georgei
Oreocharis gamosepala
Oreocharis fulva
Oreocharis forrestii
Oreocharis flavovirens
Oreocharis flavida
Oreocharis flabellata
Oreocharis farreri
Oreocharis fargesii
Oreocharis eximia
Oreocharis esquirolii
Oreocharis eriocarpa
Oreocharis elegantissima
Oreocharis latisepala
Oreocharis lacerata
Oreocharis lancifolia
Oreocharis jiangxiensis
Oreocharis jinpingensis
Oreocharis humilis
Oreocharis jasminina
Oreocharis hirsuta
Oreocharis hongheensis
Oreocharis henryana
Oreocharis heterandra
Oreocharis hainanensis
Oreocharis hekouensis
Oreocharis guangwushanensis
Oreocharis guileana
Oreocharis muscicola
Oreocharis minor
Oreocharis nemoralis
Oreocharis nanchuanica
Oreocharis maximowiczii
Oreocharis mairei
Oreocharis mileensis
Oreocharis longituba
Oreocharis longipedicellata
Oreocharis magnidens
Oreocharis lungshengensis
Oreocharis leucantha
Oreocharis leiophylla
Oreocharis longifolia
Oreocharis parva
Oreocharis parviflora
Oreocharis parvifolia
Oreocharis phuongii
Oreocharis ovatilobata
Oreocharis pankaiyuae
Oreocharis panzhouensis
Oreocharis obliquifolia
Oreocharis obtusidentata
Oreocharis odontopetala
Oreocharis ovata
Oreocharis ninglangensis
Oreocharis notochlaena
Oreocharis obliqua
Oreocharis rhombifolia
Oreocharis reticuliflora
Oreocharis repenticaulis
Oreocharis qianyuensis
Oreocharis yunnanensis
Oreocharis yangjifengensis
Oreocharis xieyongii
Oreocharis xiangguiensis
Oreocharis wumengensis
Oreocharis wenxianensis
Oreocharis wentsaii
Oreocharis wenshanensis
Oreocharis zhenpingensis
Oreocharis tsaii
Oreocharis tubicella
Oreocharis tribracteata
Oreocharis trichantha
Oreocharis tianlinensis
Oreocharis tongtchouanensis
Oreocharis synergia
Oreocharis tetraptera
Oreocharis wanshanensis
Oreocharis vulpina
Oreocharis wangwentsaii
Oreocharis urceolata
Oreocharis villosa
Oreocharis tubiflora
Oreocharis uniflora
Oreocharis rufescens
Oreocharis rubrostriata
Oreocharis shweliensis
Oreocharis saxatilis
Oreocharis rubra
Oreocharis rotundifolia
Oreocharis stenosiphon
Oreocharis speciosa
Oreocharis striata
Oreocharis stewardii
Oreocharis sichuanica
Oreocharis sichuanensis
Oreocharis sinohenryi
Oreocharis sinensis
Oreocharis primuliflora
Oreocharis primuloides
Oreocharis pumila
Oreocharis purpurata
Oreocharis pilosopetiolata
Oreocharis pinfaensis
Oreocharis pinnatilobata
Oreocharis polyneura
Oreocharis rhytidophylla
Oreocharis ronganensis
Oreocharis rosthornii
Actinostephanus enpingensis
Middletonia glebosa
Middletonia evrardii
Middletonia multiflora
Middletonia monticola
Middletonia regularis
Middletonia reticulata
Cremersia platula
Drymonia tenuis
Drymonia teuscheri
Drymonia submarginalis
Drymonia sulphurea
Drymonia turrialvae
Drymonia uninerva
Drymonia tolimensis
Drymonia tomentulifera
Drymonia variegata
Drymonia warscewicziana
Drymonia urceolata
Drymonia utuanensis
Drymonia aciculata
Drymonia affinis
Drymonia anisophylla
Drymonia antherocycla
Drymonia alloplectoides
Drymonia ambonensis
Drymonia pendula
Drymonia peltata
Drymonia parviflora
Drymonia oxysepala
Drymonia ovatifolia
Drymonia oinochrophylla
Drymonia multiflora
Drymonia mortoniana
Drymonia microphylla
Drymonia microcalyx
Drymonia mexicana
Drymonia macrophylla
Drymonia macrantha
Drymonia longiflora
Drymonia latifolia
Drymonia erythroloma
Drymonia ecuadorensis
Drymonia droseroides
Drymonia dressleri
Drymonia folsomii
Drymonia foliacea
Drymonia flavida
Drymonia fimbriata
Drymonia hoppii
Drymonia hansteiniana
Drymonia guatemalensis
Drymonia glandulosa
Drymonia laciniosa
Drymonia killipii
Drymonia intermedia
Drymonia ignea
Drymonia brochidodroma
Drymonia candida
Drymonia atropurpurea
Drymonia betancurii
Drymonia collegarum
Drymonia conchocalyx
Drymonia chiribogana
Drymonia coccinea
Drymonia crenatiloba
Drymonia crispa
Drymonia coriacea
Drymonia crassa
Drymonia dodsonii
Drymonia doratostyla
Drymonia croatii
Drymonia decora
Drymonia pilifera
Drymonia peponifera
Drymonia psilocalyx
Drymonia psila
Drymonia pulchra
Drymonia pudica
Drymonia rhodoloma
Drymonia punctulata
Drymonia rubripilosa
Drymonia rubra
Drymonia serrulata
Drymonia semicordata
Drymonia squamosa
Drymonia solitaria
Drymonia strigosa
Drymonia stenophylla
Drymonia lanceolata
Alloplectus weirii
Alloplectus aquatilis
Alloplectus dimorphobracteatus
Alloplectus inflatus
Alloplectus tessmannii
Alloplectus glabrescens
Alloplectus hispidus
Gesneria wrightii
Gesneria viridiflora
Gesneria ventricosa
Gesneria sylvicola
Gesneria hybocarpa
Gesneria humilis
Gesneria jamaicensis
Gesneria hypoclada
Gesneria haitiensis
Gesneria gloxinioides
Gesneria heterochroa
Gesneria harrisii
Gesneria pauciflora
Gesneria parvifolia
Gesneria pedunculosa
Gesneria pedicellaris
Gesneria ekmanii
Gesneria libanensis
Gesneria lanceolata
Gesneria onychocalyx
Gesneria odontophylla
Gesneria cubensis
Gesneria cuneifolia
Gesneria decapleura
Gesneria christii
Gesneria citrina
Gesneria clandestina
Gesneria clarensis
Gesneria ferruginea
Gesneria filipes
Gesneria fruticosa
Gesneria glandulosa
Gesneria depressa
Gesneria duchartreoides
Gesneria exserta
Gesneria acaulis
Gesneria calycosa
Gesneria calycina
Gesneria brevifolia
Gesneria brachysepala
Gesneria binghamii
Gesneria barahonensis
Gesneria aspera
Gesneria alpina
Gesneria salicifolia
Gesneria reticulata
Gesneria scabra
Gesneria sintenisii
Gesneria pumila
Gesneria pulverulenta
Gesneria quisqueyana
Gesneria purpurascens
Bellonia aspera
Bellonia spinosa
Diastema fimbratiloba
Diastema eggersianum
Diastema comiferum
Diastema affine
Diastema gymnoleuca
Diastema hispidum
Diastema kalbreyeri
Diastema latiflorum
Diastema maculatum
Diastema purpurascens
Diastema racemiferum
Diastema scabrum
Diastema sodiroanum
Diastema tenerrimum
Diastema urticifolium
Diastema vexans
Diastema weberbaueri
Diastema williamsii
Solenophora tuxtlensis
Solenophora insignis
Solenophora maculata
Solenophora modesta
Solenophora obscura
Solenophora pirana
Solenophora purpusii
Solenophora schleehaufii
Solenophora tuerckheimiana
Solenophora calycosa
Solenophora coccinea
Solenophora chiapasensis
Solenophora glomerata
Solenophora erubescens
Solenophora abietorum
Moussonia orientalis
Moussonia pedunculata
Moussonia jaliscana
Moussonia larryskogii
Moussonia serrulata
Moussonia skutchii
Moussonia pendula
Moussonia rupicola
Moussonia benitojuarezii
Moussonia collina
Moussonia adpressipilosa
Moussonia ampla
Moussonia fruticosa
Moussonia hirsutissima
Moussonia deppeana
Moussonia elegans
Moussonia strigosa
Moussonia solitaria
Moussonia tenuiflora
Moussonia tacanaensis
Moussonia viminalis
Moussonia triflora
Paradrymonia hamata
Paradrymonia hansteiniana
Paradrymonia decurrens
Paradrymonia glandulosa
Paradrymonia campostyla
Paradrymonia ciliosa
Paradrymonia barbata
Paradrymonia buchtienii
Paradrymonia vivianensis
Paradrymonia yatua
Paradrymonia prististoma
Paradrymonia tepui
Paradrymonia longifolia
Paradrymonia lutea
Paradrymonia badia
Chrysothemis adenosiphon
Chrysothemis dichroa
Chrysothemis colonensis
Chrysothemis rupestris
Chrysothemis pulchella
Chrysothemis kuhlmannii
Chrysothemis friedrichsthaliana
Chrysothemis panamensis
Chrysothemis melittifolia
Paracoccus decorus
Toxeutes negrosianus
Toxeutes pascoei
Toxeutes macleayi
Toxeutes dentifrons
Pycnanthus marchalianus
Pycnanthus dinklagei
Pycnanthus microcephalus
Pycnanthus angolensis
Acharia tragodes
Spirotropis confusa
Spirotropis limula
Spirotropis laodice
Spirotropis stirophora
Spirotropis phaeacra
Spirotropis tmeta
Spirotropis studeriana
Spirotropis aganactica
Spirotropis eurytima
Spirotropis genilda
Spirotropis azorica
Spirotropis ephamilla
Spirotropis lithocolleta
Spirotropis centimata
Spirotropis galiciensis
Spirotropis monterosatoi
Spirotropis modiolus
Spirotropis guancha
Spirotropis karamanensis
Spirotropis badensis
Spirotropis gramensis
Spirotropis tortonica
Spirotropis spinescens
Buchozia entomella
Buchozia drilliaeformis
Buchozia citharella
Buchozia cossmanni
Buchozia minuata
Buchozia gervillii
Buchozia bourdoti
Defrancia malayana
Conorbis atractoides
Conorbis veselovi
Conorbis sindiensis
Conorbis alatus
Conorbis marginatus
Conorbis dormitor
Conorbis notialis
Epalxis multigyrata
Epalxis lemoinei
Epalxis bouryi
Epalxis turbida
Epalxis ventricosa
Epalxis toddi
Epalxis symondsi
Lebrunia bushaie
Hirtella dorvalii
Hirtella deflexa
Hirtella davisii
Hirtella crusa
Hirtella cowanii
Hirtella couepiiflora
Hirtella corymbosa
Hirtella cordifolia
Hirtella confertiflora
Hirtella conduplicata
Hirtella ciliata
Hirtella castillana
Hirtella carbonaria
Hirtella caduca
Hirtella burchellii
Hirtella bullata
Hirtella brachystachya
Hirtella beckii
Hirtella bicornis
Hirtella barnebyi
Hirtella barrosoi
Hirtella arenosa
Hirtella bahiensis
Hirtella araguariensis
Hirtella aramangensis
Hirtella angustifolia
Hirtella angustissima
Hirtella aequatoriensis
Hirtella americana
Hirtella adderleyi
Hirtella adenophora
Hirtella macrophylla
Hirtella longipedicellata
Hirtella magnifolia
Hirtella macrosepala
Hirtella liesneri
Hirtella leonotis
Hirtella longifolia
Hirtella lightioides
Hirtella lancifolia
Hirtella kuhlmannii
Hirtella lemsii
Hirtella latifolia
Hirtella hoehnei
Hirtella hispidula
Hirtella juruenensis
Hirtella insignis
Hirtella guainiae
Hirtella guatemalensis
Hirtella guyanensis
Hirtella hebeclada
Hirtella glandulistipula
Hirtella glandulosa
Hirtella glaziovii
Hirtella gracilipes
Hirtella excelsa
Hirtella fasciculata
Hirtella floribunda
Hirtella glabrata
Hirtella duckei
Hirtella elongata
Hirtella enneandra
Hirtella thouarsiana
Hirtella zanzibarica
Hirtella tentaculata
Hirtella suffulta
Hirtella subscandens
Hirtella subglanduligera
Hirtella standleyi
Hirtella sprucei
Hirtella silicea
Hirtella schultesii
Hirtella tubiflora
Hirtella trichotoma
Hirtella triandra
Hirtella tocantina
Hirtella tenuifolia
Hirtella ulei
Hirtella vesiculosa
Hirtella myrmecophila
Hirtella mutisii
Hirtella orbicularis
Hirtella obidensis
Hirtella margae
Hirtella maguirei
Hirtella mucronata
Hirtella martiana
Hirtella pendula
Hirtella pauciflora
Hirtella pilosissima
Hirtella physophora
Hirtella papillata
Hirtella paniculata
Hirtella parviunguis
Hirtella paraensis
Hirtella racemosa
Hirtella radamii
Hirtella pimichina
Hirtella piresii
Hirtella prancei
Hirtella punctillata
Hirtella rugosa
Hirtella santosii
Hirtella scaberula
Hirtella scabra
Hirtella rasa
Hirtella recurva
Hirtella revillae
Hirtella rodriguesii
Hirtella eriandra
Hymenopus sothersiae
Hymenopus operculipetalus
Hymenopus pakaraimensis
Hymenopus prismatocarpus
Hymenopus reticulatus
Hymenopus arachicarpus
Hymenopus amapaensis
Hymenopus adolphoduckei
Hymenopus costaricensis
Hymenopus conferruminatus
Hymenopus caudatus
Hymenopus arachnoideus
Hymenopus heteromorphus
Hymenopus glabriflorus
Hymenopus divaricatus
Hymenopus hirsutus
Hymenopus krukovii
Hymenopus laevigatus
Hymenopus hispidus
Hymenopus intrapetiolaris
Hymenopus latistipulus
Hymenopus macrophyllus
Hymenopus lasseri
Hymenopus latifolius
Hymenopus oblongifolius
Hymenopus occultans
Hymenopus miltonii
Hymenopus minutiflorus
Montrouziera cauliflora
Montrouziera rhodoneura
Montrouziera gabriellae
Montrouziera sphaeroidea
Montrouziera sphaeriflora
Montrouziera verticillata
Clusia pallida
Symphonia urophylla
Symphonia verrucosa
Symphonia linearis
Symphonia louvelii
Symphonia microphylla
Symphonia nectarifera
Symphonia oligantha
Symphonia pauciflora
Symphonia sessiliflora
Symphonia tanalensis
Symphonia clusioides
Symphonia eugenioides
Symphonia fasciculata
Symphonia globulifera
Symphonia gymnoclada
Symphonia lepidocarpa
Clusia osseocarpa
Clusia ovalis
Clusia pachamamae
Clusia ovigera
Clusia quadrangula
Clusia radiata
Clusia quadrata
Clusia purpurea
Clusia punctata
Clusia pusilla
Clusia pseudomangle
Clusia pseudohavetia
Clusia pulcherrima
Clusia ptaritepuiensis
Clusia portlandiana
Clusia popayenensis
Clusia pseudochina
Clusia pringlei
Clusia rubrifructa
Clusia salvinii
Clusia sandiensis
Clusia savannarum
Clusia rigida
Clusia rosiflora
Clusia rotundata
Clusia rotundifolia
Clusia rubescens
Clusia riojensis
Clusia robusta
Clusia rosea
Clusia radicans
Clusia ramosa
Clusia renggerioides
Clusia riedeliana
Clusia peterstevensii
Clusia pernambucensis
Clusia pentarhyncha
Clusia pentandra
Clusia peninsulae
Clusia penduliflora
Clusia pavonii
Clusia parvula
Clusia parvifolia
Clusia paralicola
Clusia panapanari
Clusia palmicida
Clusia palmana
Clusia paisarum
Clusia pachyphylla
Clusia polysepala
Clusia polystigma
Clusia polyandra
Clusia polyantha
Clusia plurivalvis
Clusia poeppigiana
Clusia plukenetii
Clusia plumieri
Clusia planchoniana
Clusia platystigma
Clusia picta
Clusia pilgeriana
Clusia phelpsiana
Clusia picardae
Clusia petiolaris
Clusia phelpsiae
Clusia venulosa
Clusia veneralensis
Clusia viscida
Clusia venusta
Clusia volubilis
Clusia vittata
Clusia weddelliana
Clusia weberbaueri
Clusia triflora
Clusia torresii
Clusia troncosii
Clusia trochiformis
Clusia uniflora
Clusia ucamira
Clusia valerioi
Clusia uvitana
Clusia spiritu-sanctensis
Clusia sphaerocarpa
Clusia spathulifolia
Clusia skotaster
Clusia studartiana
Clusia steyermarkii
Clusia stenophylla
Clusia spruceana
Clusia schomburgkii
Clusia schomburgkiana
Clusia scariosepala
Clusia scandens
Clusia sipapoana
Clusia sellowiana
Clusia scrobiculata
Clusia schultesii
Clusia tetramera
Clusia tetrandra
Clusia ternstroemioides
Clusia tetragona
Clusia thurifera
Clusia tocuchensis
Clusia tetrastigma
Clusia tetratrianthera
Clusia subsessilis
Clusia sulphurea
Clusia stylosa
Clusia suborbicularis
Clusia tenuifolia
Clusia tequendamae
Clusia tabulamontana
Clusia tarmensis
Clusia brittonii
Clusia bracteosa
Clusia burchellii
Clusia brongniartiana
Clusia botryoidea
Clusia blattophila
Clusia brachystyla
Clusia brachycarpa
Clusia callosa
Clusia calimae
Clusia capituliflora
Clusia candelabrum
Clusia caicedoi
Clusia burle-marxii
Clusia cajambrensis
Clusia cajamarcensis
Clusia cassinioides
Clusia caudata
Clusia celiae
Clusia centricupula
Clusia carachensis
Clusia cardonae
Clusia carinata
Clusia caryophylloides
Clusia clusioides
Clusia cochlanthera
Clusia cochliformis
Clusia cochlitheca
Clusia cerroana
Clusia chitibiquetensis
Clusia chusqueae
Clusia clarendonensis
Clusia crassifolia
Clusia coremandra
Clusia cooperi
Clusia congestiflora
Clusia comans
Clusia columnaris
Clusia colombiana
Clusia coclensis
Clusia cupulata
Clusia cuneifolia
Clusia cuneata
Clusia cundinamarcensis
Clusia croatii
Clusia criuva
Clusia crenata
Clusia crassipetiolata
Clusia dichrophylla
Clusia dickinsoniana
Clusia densinervia
Clusia diamantina
Clusia decussata
Clusia deminuta
Clusia cylindrica
Clusia dardanoi
Clusia duartei
Clusia ducu
Clusia donramonii
Clusia drouetiana
Clusia dixonii
Clusia domingensis
Clusia diguensis
Clusia divaricata
Clusia aemygdioi
Clusia acuminata
Clusia amabilis
Clusia alata
Clusia alainii
Clusia aishaltonensis
Clusia androphora
Clusia angustifolia
Clusia amaraliana
Clusia amazonica
Clusia aripoensis
Clusia aristeguietae
Clusia annularis
Clusia araracuarae
Clusia asymmetrica
Clusia articulata
Clusia bernardoi
Clusia bittrichii
Clusia aymardii
Clusia belizensis
Clusia guedesiana
Clusia gundlachii
Clusia hachensis
Clusia hammeliana
Clusia guatemalensis
Clusia guaviarensis
Clusia guayanae
Clusia heterocolorata
Clusia hexacarpa
Clusia hilariana
Clusia hirsuta
Clusia haughtii
Clusia havetioides
Clusia imbricata
Clusia ildefonsiana
Clusia inesiana
Clusia immersa
Clusia hydrogera
Clusia huberi
Clusia ibiapabensis
Clusia hylaeae
Clusia latipes
Clusia latifolia
Clusia laxiflora
Clusia laurifolia
Clusia intertexta
Clusia insignis
Clusia lanceolata
Clusia kanukuana
Clusia engleriana
Clusia epiphytica
Clusia ellipticifolia
Clusia elongata
Clusia dukei
Clusia elliptica
Clusia ducuoides
Clusia duidae
Clusia flavida
Clusia fluminensis
Clusia fistulosa
Clusia flava
Clusia favus
Clusia firmifolia
Clusia eugenioides
Clusia fabiolae
Clusia glauca
Clusia gaudichaudii
Clusia gardneri
Clusia garcibarrigae
Clusia fructiangusta
Clusia froesii
Clusia fragrans
Clusia fockeana
Clusia guabalensis
Clusia gratula
Clusia grandiflora
Clusia grammadenioides
Clusia gracilis
Clusia goscinnyi
Clusia glomerata
Clusia globosa
Clusia moaensis
Clusia mocoensis
Clusia modesta
Clusia monantha
Clusia monocarpa
Clusia multiflora
Clusia multilineata
Clusia mutica
Clusia myriandra
Clusia myrsinites
Clusia nascimentojuniorii
Clusia microstemon
Clusia minor
Clusia minutiflora
Clusia mirandensis
Clusia mayana
Clusia melchiorii
Clusia mexiae
Clusia microphylla
Clusia mamillata
Clusia mangle
Clusia martiana
Clusia massoniana
Clusia magnifolia
Clusia magnoliiflora
Clusia maguireana
Clusia major
Clusia lusoria
Clusia lundellii
Clusia macropoda
Clusia lutea
Clusia loranthacea
Clusia lopezii
Clusia lunanthera
Clusia loretensis
Clusia lineata
Clusia liesneri
Clusia longipetiolata
Clusia longipes
Clusia lehmannii
Clusia lechleri
Clusia leptanthera
Clusia leprantha
Clusia organensis
Clusia orthoneura
Clusia octopetala
Clusia opaca
Clusia obovata
Clusia octandra
Clusia nutans
Clusia obdeltifolia
Clusia nogueirae
Clusia nubium
Clusia nipensis
Clusia nitida
Clusia nigrolineata
Clusia niambiensis
Clusia neurophylla
Clusia nervosa
Clusia nemorosa
Arawakia weddelliana
Arawakia sphenophylla
Arawakia rileyi
Arawakia rhizophoroides
Arawakia pithecobia
Arawakia parvifolia
Arawakia panamaea
Arawakia oblanceolata
Arawakia manchamancha
Arawakia macrocarpa
Arawakia longicuneata
Arawakia lingulata
Arawakia lanceolata
Arawakia glossophylla
Arawakia divesora
Arawakia coriacea
Arawakia caputmonsia
Arawakia angustata
Bergia ammannioides
Bergia anagalloides
Bergia aestivosa
Bergia suffruticosa
Bergia spathulata
Bergia trimera
Bergia texana
Bergia polyantha
Bergia salaria
Bergia pusilla
Bergia pentheriana
Bergia perennis
Bergia henshallii
Bergia koganii
Bergia occultipetala
Bergia pedicellaris
Bergia diacheiron
Bergia erecta
Bergia glomerata
Bergia glutinosa
Bergia auriculata
Bergia barklyana
Bergia capensis
Bergia decumbens
Desbordesia glaucescens
Reinwardtia cicanoba
Reinwardtia glandulifera
Reinwardtia indica
Alicia macrodisca
Alicia anisopetala
Carolus chlorocarpus
Carolus dukei
Carolus anderssonii
Carolus chasei
Carolus renidens
Carolus sinemariensis
Triaspis niedenzuiana
Triaspis odorata
Triaspis sapinii
Triaspis schliebenii
Triaspis stipulata
Triaspis suffulta
Triaspis emarginata
Triaspis dumeticola
Triaspis hypericoides
Triaspis glaucophylla
Triaspis lateriflora
Triaspis macropteron
Triaspis letestuana
Triaspis mozambica
Triaspis mooreana
Gaudichaudia albida
Gaudichaudia congestiflora
Gaudichaudia chasei
Gaudichaudia arnottiana
Gaudichaudia andersonii
Gaudichaudia galeottiana
Gaudichaudia diandra
Gaudichaudia cynanchoides
Gaudichaudia cycloptera
Gaudichaudia karwinskiana
Gaudichaudia intermixteca
Gaudichaudia implexa
Gaudichaudia hexandra
Gaudichaudia mucronata
Gaudichaudia mollis
Gaudichaudia mcvaughii
Gaudichaudia krusei
Gaudichaudia symplecta
Gaudichaudia synoptera
Gaudichaudia palmeri
Gaudichaudia subverticillata
Gaudichaudia zygoptera
Janusia guaranitica
Janusia diminuta
Janusia janusioides
Janusia hexandra
Janusia anisandra
Janusia amazonica
Janusia christianeae
Janusia caudata
Janusia prancei
Janusia paraensis
Janusia schwannioides
Janusia malmeana
Janusia lindmanii
Janusia occhionii
Janusia mediterranea
Adelphia hiraea
Adelphia macrophylla
Adelphia mirabilis
Adelphia platyrachis
Thryallis laburnum
Thryallis brachystachys
Thryallis longifolia
Thryallis latifolia
Thryallis parviflora
Sauvagesia angustifolia
Sauvagesia brevipetala
Sauvagesia bryoclada
Sauvagesia ramosissima
Sauvagesia rhodoleuca
Sauvagesia racemosa
Sauvagesia ramosa
Sauvagesia rubiginosa
Sauvagesia semicylindrifolia
Sauvagesia ribeiroi
Sauvagesia roraimensis
Sauvagesia sprengelii
Sauvagesia tafelbergensis
Sauvagesia setulosa
Sauvagesia spicata
Sauvagesia tenella
Sauvagesia vellozii
Sauvagesia ericoides
Sauvagesia erioclada
Sauvagesia falcisepala
Sauvagesia fruticosa
Sauvagesia erecta
Sauvagesia imthurniana
Sauvagesia insignis
Sauvagesia insolita
Sauvagesia laciniata
Sauvagesia glandulosa
Sauvagesia guianensis
Sauvagesia longifolia
Sauvagesia macrocarpa
Sauvagesia longipes
Sauvagesia lanceolata
Sauvagesia lagevianae
Sauvagesia linearifolia
Sauvagesia paniculata
Sauvagesia paganuccii
Sauvagesia pulchella
Sauvagesia paucielata
Sauvagesia nitida
Sauvagesia muriculata
Sauvagesia oliveirae
Sauvagesia nudicaulis
Sauvagesia amoena
Sauvagesia alpestris
Sauvagesia aliciae
Sauvagesia africana
Sauvagesia elegantissima
Sauvagesia elata
Sauvagesia deflexifolia
Sauvagesia cryptothallis
Sauvagesia capillaris
Deidamia thompsoniana
Deidamia alata
Deidamia bipinnata
Deidamia commersoniana
Deidamia setigera
Hanseniella smitinandii
Hanseniella heterophylla
Ludia scolopioides
Ludia pinnatinervia
Ludia suarezensis
Ludia sessilis
Ludia wikstroemiifolia
Ludia ikongoensis
Ludia imontiensis
Ludia leandriana
Ludia ludiifolia
Ludia madagascariensis
Ludia mauritiana
Ludia myrtoides
Ludia pachyadenia
Ludia brevipes
Ludia chapelieri
Ludia comorensis
Ludia craggiana
Ludia dracaenoides
Ludia erosifolia
Ludia faradifani
Ludia glaucocarpa
Ludia boinensis
Ludia antanosarum
Ludia ankaranensis
Calantica sphaerocephala
Calantica pseudobiseriata
Calantica olivacea
Calantica lucida
Calantica biseriata
Calantica capuronii
Calantica decaryana
Calantica grandiflora
Calantica cerasifolia
Calantica chauvetiae
Trimeria trinervis
Trimeria grandifolia
Salix hartwegii
Salix hastata
Salix hainanica
Salix haoana
Salix hookeriana
Salix hukaoana
Salix heterochroma
Salix helvetica
Salix herbacea
Salix hegetschweileri
Salix heishuiensis
Salix gordejevii
Salix gooddingii
Salix gonggashanica
Salix gmelinii
Salix glaucosericea
Salix gyirongensis
Salix gyamdaensis
Salix gussonei
Salix gracilistyla
Salix gracilior
Salix jepsonii
Salix jessoensis
Salix jinchuanica
Salix integra
Salix jingdongensis
Salix jaliscana
Salix japonica
Salix jejuna
Salix jenisseensis
Salix kangdingensis
Salix kangensis
Salix kaptarae
Salix juparica
Salix jurtzevii
Salix kalarica
Salix kamanica
Salix hylonoma
Salix hupehensis
Salix hypoleuca
Salix humboldtiana
Salix humilis
Salix ionica
Salix interior
Salix issatissensis
Salix irrorata
Salix iliensis
Salix inamoena
Salix laevigata
Salix laggeri
Salix kusnetzowii
Salix lacus-tari
Salix lanifera
Salix lapponum
Salix lamashanensis
Salix lanata
Salix ledebouriana
Salix ledermannii
Salix lasiolepis
Salix limprichtii
Salix lindleyana
Salix lemmonii
Salix ligulifolia
Salix kichiana
Salix khokhriakovii
Salix kazbekensis
Salix karelinii
Salix kochiana
Salix kirilowiana
Salix kinuyanagi
Salix kikodseae
Salix kouytchensis
Salix koriyanagi
Salix kongbanica
Salix koeieana
Salix kusanoi
Salix kunyangensis
Salix kungmuensis
Salix krylovii
Salix macroblasta
Salix madagascariensis
Salix maerkangensis
Salix magnifica
Salix maizhokunggarensis
Salix matsudana
Salix mazzettiana
Salix medogensis
Salix melanopsis
Salix mesnyi
Salix metaglauca
Salix mexicana
Salix michelsonii
Salix microstachya
Salix longiflora
Salix liouana
Salix longissimipedicellaris
Salix lucida
Salix longistamina
Salix luctuosa
Salix ludlowiana
Salix ludingensis
Salix luzhongensis
Salix lutea
Salix macilenta
Salix maccalliana
Salix cathayana
Salix caspica
Salix cascadensis
Salix caroliniana
Salix carmanica
Salix capusii
Salix caprea
Salix cantabrica
Salix candida
Salix canariensis
Salix cupularis
Salix cana
Salix calyculata
Salix calophylla
Salix calcicola
Salix cacuminis
Salix caesia
Salix breweri
Salix brutia
Salix brachypoda
Salix breviserrata
Salix brachycarpa
Salix boothii
Salix bouffordii
Salix boganidensis
Salix bonplandiana
Salix blakii
Salix blinii
Salix biondiana
Salix bistyla
Salix daguanensis
Salix dabeshanensis
Salix daltoniana
Salix daliensis
Salix crataegifolia
Salix cyanolimnea
Salix commutata
Salix coluteoides
Salix cordata
Salix contortiapiculata
Salix clathrata
Salix cinerea
Salix columbiana
Salix coggygria
Salix chienii
Salix chikungensis
Salix chlorolepis
Salix chevalieri
Salix chamissonis
Salix characta
Salix cheilophila
Salix caucasica
Salix cavaleriei
Salix ceretana
Salix chaenomeloides
Salix elymaitica
Salix eleagnos
Salix ernestii
Salix eriostachya
Salix erioclada
Salix eriocephala
Salix driophila
Salix donggouxianica
Salix dolichostachya
Salix doii
Salix elbrusensis
Salix eastwoodiae
Salix dshugdshurica
Salix drummondiana
Salix discolor
Salix disperma
Salix dibapha
Salix divaricata
Salix divergentistyla
Salix dissa
Salix darpirensis
Salix dalungensis
Salix daphnoides
Salix delnortensis
Salix denticulata
Salix delavayana
Salix geyeriana
Salix futura
Salix gilgiana
Salix gilashanica
Salix glareorum
Salix glabra
Salix glauca
Salix floridana
Salix floccosa
Salix forrestii
Salix foetida
Salix fruticulosa
Salix fragilis
Salix fuscescens
Salix fulvopubescens
Salix farrae
Salix faxonianoides
Salix fedtschenkoi
Salix fengiana
Salix firouzkuhensis
Salix flabellaris
Salix erythrocarpa
Salix etosia
Salix excelsa
Salix exigua
Salix exilifolia
Salix famelica
Salix fargesii
Salix abscondita
Salix acmophylla
Salix aegaea
Salix acutifolia
Salix aeruginosa
Salix aegyptiaca
Salix alaxensis
Salix alatavica
Salix alba
Salix alexii-skvortzovii
Salix amphibola
Salix alpina
Salix amygdaloides
Salix amplexicaulis
Salix anatolica
Salix annulifera
Salix anticecrenata
Salix apennina
Salix apoda
Salix appendiculata
Salix arbuscula
Salix arbusculoides
Salix arctica
Salix arctophila
Salix argyrotrichocarpa
Salix argyrophegga
Salix argyrocarpa
Salix argyracea
Salix atopantha
Salix athabascensis
Salix arrigonii
Salix arizonica
Salix aurita
Salix atrocinerea
Salix baladehensis
Salix baileyi
Salix babylonica
Salix austrotibetica
Salix balfouriana
Salix ballii
Salix balansae
Salix barrattiana
Salix bebbiana
Salix bangongensis
Salix barclayi
Salix berberifolia
Salix bikouensis
Salix bicolor
Salix phanera
Salix phlebophylla
Salix phylicifolia
Salix perrieri
Salix petiolaris
Salix petrophila
Salix phaidima
Salix piptotricha
Salix planifolia
Salix plectilis
Salix plocotricha
Salix pierotii
Salix pilosomicrophylla
Salix pilushanensis
Salix paratetradenia
Salix paraheterochroma
Salix paraflabellaris
Salix paraplesia
Salix paraphylicifolia
Salix pentandra
Salix pellita
Salix permollis
Salix pentandrifolia
Salix pedicellaris
Salix parvidenticulata
Salix pella
Salix pedicellata
Salix pycnostachya
Salix pyrenaica
Salix purpurea
Salix psilostigma
Salix pulchra
Salix radinostachya
Salix raupii
Salix qinlingica
Salix qamdoensis
Salix qinghaiensis
Salix pyrifolia
Salix pyrolifolia
Salix pseudomedemii
Salix pseudodepressa
Salix pseudocalyculata
Salix psammophila
Salix prolixa
Salix praticola
Salix polyclona
Salix polaris
Salix pseudowolohoensis
Salix pseudowallichiana
Salix pseudotangii
Salix pseudospissa
Salix pseudopermollis
Salix pseudopentandra
Salix pseudomyrsinites
Salix pseudomonticola
Salix muliensis
Salix myricoides
Salix myrsinifolia
Salix myrsinites
Salix myrtillacea
Salix myrtillifolia
Salix myrtilloides
Salix nakamurana
Salix mielichhoferi
Salix minjiangensis
Salix moczalovae
Salix miyabeana
Salix monticola
Salix monochroma
Salix morrisonicola
Salix montifringillarum
Salix moupinensis
Salix mucronata
Salix opsimantha
Salix olgae
Salix omeiensis
Salix orestera
Salix oritrepha
Salix oreinoma
Salix oreophila
Salix ovalifolia
Salix oropotamica
Salix pantosericea
Salix paradoxa
Salix nebrodensis
Salix nasarovii
Salix niphoclada
Salix nigra
Salix neolapponum
Salix neoamnematchinensis
Salix nuristanica
Salix nummularia
Salix nujiangensis
Salix nivalis
Salix olaensis
Salix okamotoana
Salix ochetophylla
Salix obscura
Salix taraikensis
Salix tarraconensis
Salix tarbagataica
Salix tangii
Salix taiwanalpina
Salix tagawana
Salix sungkianica
Salix taishanensis
Salix taipaiensis
Salix subfragilis
Salix stomatophora
Salix suchowensis
Salix subopposita
Salix staintoniana
Salix starkeana
Salix stolonifera
Salix sphaeronymphe
Salix sphenophylla
Salix spodiophylla
Salix sitchensis
Salix songarica
Salix souliei
Salix spathulifolia
Salix sinica
Salix sinopurpurea
Salix uva-ursi
Salix ustnerensis
Salix uralicola
Salix udensis
Salix tyrrhenica
Salix tyrrellii
Salix tweedyi
Salix turnorii
Salix turczaninowii
Salix turanica
Salix tschuktschorum
Salix trichocarpa
Salix triandroides
Salix tracyi
Salix triandra
Salix tonkinensis
Salix trabzonica
Salix tianschanica
Salix tibetica
Salix thomsoniana
Salix thorelii
Salix tenuijulis
Salix tetrasperma
Salix tengchongensis
Salix taxifolia
Salix tenella
Salix rosmarinifolia
Salix rotundifolia
Salix rosthornii
Salix rhododendroides
Salix rhododendrifolia
Salix richardsonii
Salix rhoophila
Salix rizeensis
Salix riskindii
Salix rorida
Salix rockii
Salix reptans
Salix resecta
Salix resectoides
Salix reticulata
Salix retusa
Salix rhamnifolia
Salix rectijulis
Salix rupifraga
Salix recurvigemmata
Salix rehderiana
Salix reinii
Salix reinii-affinis
Salix repens
Salix shiraii
Salix silicicola
Salix silesiaca
Salix sikkimensis
Salix sieboldiana
Salix sessilifolia
Salix serpillifolia
Salix serissima
Salix sericocarpa
Salix shihtsuanensis
Salix shangchengensis
Salix shandanensis
Salix setchelliana
Salix sclerophylla
Salix schwerinii
Salix scouleriana
Salix sericea
Salix sajanensis
Salix salviifolia
Salix saxatilis
Salix schmidtiana
Salix salwinensis
Salix saposhnikovii
Salix eriocataphylla
Salix erdingeri
Salix dutillyi
Salix doniana
Salix digenea
Salix dieckiana
Salix dichroa
Salix diazii
Salix fenzliana
Salix felina
Salix fallax
Salix expectata
Salix euryadenia
Salix euerata
Salix eriophora
Salix eriocataphylloides
Salix fruticosa
Salix font-queri
Salix friesiana
Salix finnmarchica
Salix flueggeana
Salix guinieri
Salix hachiojiensis
Salix grayi
Salix gremliana
Salix glatfelteri
Salix goerziana
Salix gaspeensis
Salix gillotii
Salix hermaphroditica
Salix hebecarpa
Salix hexandra
Salix heteromera
Salix hapala
Salix hankensonii
Salix hayatana
Salix hatusimae
Salix ikenoana
Salix hudsonensis
Salix intermedia
Salix incubacea
Salix hirtii
Salix hiraoana
Salix holosericea
Salix hisauchiana
Salix japopina
Salix jesupii
Salix kawamurana
Salix kerneri
Salix inticensis
Salix irreflexa
Salix iwahisana
Salix jamesensis
Salix kudoi
Salix lambertiana
Salix laschiana
Salix latifolia
Salix kirchneri
Salix koidzumii
Salix koiei
Salix krausei
Salix vinogradovii
Salix viminalis
Salix vestita
Salix variegata
Salix warburgii
Salix waldsteiniana
Salix vulpina
Salix viridiformis
Salix wilhelmsiana
Salix weixiensis
Salix woroschilovii
Salix wolohoensis
Salix wolfii
Salix wilsonii
Salix algovica
Salix alpigena
Salix wuxuhaiensis
Salix abnormis
Salix altobracensis
Salix ambigua
Salix amoena
Salix ampherista
Salix ardana
Salix argentinensis
Salix angustifolia
Salix arakiana
Salix arikae
Salix argusii
Salix aurigerana
Salix atroelaeagnos
Salix badensis
Salix austriaca
Salix basaltica
Salix balfourii
Salix beckii
Salix beckiana
Salix bifida
Salix besschelii
Salix brachypurpurea
Salix blakolgae
Salix calliantha
Salix buseri
Salix calodendron
Salix canescens
Salix canthiana
Salix capnoides
Salix capreola
Salix cernua
Salix charrieri
Salix chlorophana
Salix coerulescens
Salix conifera
Salix coriacea
Salix cottetii
Salix cremnophila
Salix cryptodonta
Salix declivium
Salix devestita
Salix schaburovii
Salix schatilowii
Salix sarmentacea
Salix saxetana
Salix sakamakiensis
Salix sarmatica
Salix sadleri
Salix sakaii
Salix rubra
Salix rugulosa
Salix rubella
Salix rubens
Salix reuteri
Salix rijosa
Salix reichardtii
Salix retusoides
Salix siegertii
Salix sibyllina
Salix seringeana
Salix sepulcralis
Salix sendaica
Salix semireticulata
Salix seminigricans
Salix semimyrtilloides
Salix secerneta
Salix secalliana
Salix scrobigera
Salix schumanniana
Salix schneideri
Salix schinziana
Salix schatzii
Salix strepida
Salix stuartii
Salix subaurita
Salix subcaprea
Salix sordida
Salix speciosa
Salix stenoclados
Salix stipularis
Salix smithiana
Salix sobrina
Salix solheimii
Salix sonderiana
Salix sigemitui
Salix simulans
Salix simulatrix
Salix sirakawensis
Salix velchevii
Salix vaudensis
Salix versifolia
Salix velenovskyi
Salix thaumasta
Salix tetrapla
Salix undulata
Salix turumatii
Salix tamagawaensis
Salix sumiyosensis
Salix taoensis
Salix tambaensis
Salix subglabra
Salix subcinerea
Salix sugayana
Salix subsericea
Salix lochsiensis
Salix ludificans
Salix litigiosa
Salix livescens
Salix macrophylla
Salix mairei
Salix luiensis
Salix lyonensis
Salix legionensis
Salix leiophylla
Salix laurentiana
Salix laurina
Salix limnogena
Salix lintonii
Salix leucopithecia
Salix liegnitzensis
Salix multidentata
Salix montana
Salix mollissima
Salix microstemon
Salix nepetifolia
Salix nasuensis
Salix myrtoides
Salix multinervis
Salix maritima
Salix mariana
Salix margarita
Salix marchettii
Salix meyeriana
Salix meikleana
Salix matsumurae
Salix matritensis
Salix paxii
Salix peasei
Salix xanthicola
Salix xiaoguangshanica
Salix wyomingensis
Salix zhataica
Salix yuhuangshanensis
Salix yumenensis
Salix xizangensis
Salix yanbianica
Salix waghornei
Salix wardiana
Salix viridifolia
Salix volhyniensis
Salix woloszczakii
Salix wrightii
Salix wiegandii
Salix wimmeriana
Salix zhegushanica
Salix zayulica
Salix zangica
Salix pormensis
Salix praegaudens
Salix polychroma
Salix pontederana
Salix plicata
Salix polgari
Salix phaeophylla
Salix pithoensis
Salix quercifolia
Salix refraga
Salix pseudosalviifolia
Salix punctata
Salix pseudoglauca
Salix pseudopaludicola
Salix princeps-ourayi
Salix pseudoelaeagnos
Salix parviflora
Salix onychiophylla
Salix onusta
Salix oleifolia
Salix obtusifolia
Salix obtusata
Salix notha
Salix nobrei
Salix perthensis
Salix permixta
Salix pendulina
Salix peloritana
Salix pedunculata
Salix pedionoma
[truncated: 280,009+ more rows]
