# Supplementary material for: PhyloSophos: a high-throughput scientific name mapping algorithm augmented with explicit consideration of taxonomic science, and its application on natural product (NP) occurrence database processing
Source: BMC Bioinformatics. 2023 Dec 14;24:475. doi: 10.1186/s12859-023-05588-3 (PMC10722791; doi:10.1186/s12859-023-05588-3)
Supplement: Supplementary file 8 — Additional file 8. List of species name entries with strain-like elements, collected from COCONUT and NPASS databases. [file 12859_2023_5588_MOESM8_ESM.xlsx]

## Sheet: Sheet1
Scientific name	NP database source
Acremonium sp. MST-MF588a	COCONUT
Irpex sp. 93028	COCONUT
Sepedonium ampullosporum HKI-0053	COCONUT
Streptomyces S-2-210	COCONUT
Streptomyces sp. 2238-SVT4	COCONUT
Streptomyces nigrescens SC-273	COCONUT
Phoma sp. (ATCC 74077)	COCONUT
Myrothecium sp. KY6568	COCONUT
Flavobacterium sp. R-1560	COCONUT
Pseudomonas fluorescens DSM 11579	COCONUT
Lyngbya sp. 36.91	COCONUT
Westerdykella multispora F50733F	COCONUT
Microtetraspora parvosata subsp. kistnae nov. (ATCC 55076)	COCONUT
Penicillium aurantiogriseum SP0-19	COCONUT
Streptomyces galilaeus No. MA144-M1 (ATCC 31133)	COCONUT
Streptomyces chromofuscus DC 118	COCONUT
Aspergillus niger ATCC 1015	COCONUT
Penicillium simplicissimum IFM53375	COCONUT
Streptomyces sp. GW32/698	COCONUT
Streptomyces tendae T.901/395-11/32	COCONUT
Streptomyces sp. MST77755	COCONUT
Emericellopsis donezkii HKI 0059	COCONUT
Aspergillus terreus DRCC 152	COCONUT
Aspergillus terreus Fb000501	COCONUT
Nodulisporium sp. A21	COCONUT
Streptomyces aurantiacus 1MET43917	COCONUT
Streptomyces sp. DSM 13381	COCONUT
Microcystis aeruginosa NIES-88	COCONUT
Chloridium sp. CL48903	COCONUT
Cladosporium sp. 501-7gamma	COCONUT
Streptomyces sp. KORDI-3973	COCONUT
Streptomyces noboritoensis NRRL 8123	COCONUT
Streptomyces eurythermus R353-21	COCONUT
Dictyopanus sp. HKI 0181	COCONUT
Micromonospora chersina sp. nov. M956-1	COCONUT
Lachnum papyraceum A 48-88	COCONUT
Bacillus sp. GW90a	COCONUT
Bacillus subtillis C-756	COCONUT
Penicillium sp. No.13	COCONUT
Streptomyces cinnamoneus subsp. cinnamoneus NRRL B-1285	COCONUT
Pochonia chlamydosporia var.catenulata strain P0297	COCONUT
Monascus ruber M82121	COCONUT
Streptomyces eurythermus MCRL 0738	COCONUT
Escherichia coli K12	COCONUT
Streptomyces sp. HIL Y-9420704	COCONUT
Strain SANK 17397	COCONUT
Salinispora aericola CNS205	COCONUT
Streptomyces nitrosporeus 30643	COCONUT
Streptomyces microflavus No.2445	COCONUT
Streptomyces alboniger IFO 12738	COCONUT
Pseudomonas sp. QN05727	COCONUT
Amphimelon sp. SS955	COCONUT
Fusarium oxysporum EPH2RAA	COCONUT
Acremonium roseum I 4267	COCONUT
Streptomyces sp. E-2346	COCONUT
Streptomyces sp. MJ213-62F4 (FERM P-11768)	COCONUT
Streptomyces sp. SNA-4606	COCONUT
SP9440	COCONUT
Penicillium sp. FO-4164	COCONUT
Epichloe festucae Fl1	COCONUT
Neotyphodium tembladerae e4055	COCONUT
Neotyphodium lolii AR1	COCONUT
Neotyphodium tembladerae e1169	COCONUT
Neotyphodium festucae Frc7	COCONUT
Neotyphodium lolii Lp14	COCONUT
Neotyphodium coenophialum Tf28	COCONUT
Neotyphodium funkii e4096	COCONUT
Neotyphodium lolii Lp19	COCONUT
Neotyphodium coenophialum e822	COCONUT
Epichloe festucae Fg1	COCONUT
Neotyphodium siegelii e915	COCONUT
Bacillus sp. SNA-60-367	COCONUT
Streptomyces sp. MK600-cF7	COCONUT
Streptomyces aburaviensis PA-39856	COCONUT
Micromonospora sp. No. R385-2	COCONUT
Clavariopsis aquatica AJ117363	COCONUT
Streptomyces hygroscopicus TM-531	COCONUT
Streptomyces tanashiensis 3007-H1	COCONUT
Myxococcus sp. MY-18	COCONUT
Myxococcus fulvus str. MXf2	COCONUT
Fusarium chlamydosporum OUPS-N124	COCONUT
Fungal strain N983-46	COCONUT
Streptomyces spheroides A14106 (FERM-P11378)	COCONUT
Streptomyces fradiae GS16 (ATCC 31669)	COCONUT
Pseudomonas sp. PB-6250 (FERM BP-2938)	COCONUT
Streptomyces gougerotii No.21544	COCONUT
Streptomyces sp. CL190	COCONUT
Nocardiopsis sp. K-290	COCONUT
Streptomyces griseus SS-20	COCONUT
Streptomyces pluracidomyceticus nov. sp. (PA-41746)	COCONUT
Actinomadura roseorufa ATCC 53869	COCONUT
Aphanoascus fulvescens No.14865	COCONUT
Streptomyces sp. SNA15896	COCONUT
Streptomyces tsukubaensis No.9993 (FERM BP-927)	COCONUT
Mycena sp. TA 87202	COCONUT
Aspergillus sulfureus NRRL 4077	COCONUT
Amycolatopsis orientalis NCIB 12608	COCONUT
Haliclona sp. 1031	COCONUT
Streptomyces lavendulae No. 314	COCONUT
Streptomyces sp. WK-2057	COCONUT
Penicillium sp. FO-2047	COCONUT
Penicillium sp. GO-7	COCONUT
Anabaena laxa FK-1-2	COCONUT
Streptomyces sp. SF2587 (FERM-P 9831)	COCONUT
Streptomyces coeruleorubidus sp. ME130-A4	COCONUT
Streptomyces sp. Tu 6071	COCONUT
Streptomyces sp. B9173	COCONUT
Streptomyces sp. YF-044P	COCONUT
Actinomycete sp. HIL Y-9120362	COCONUT
Streptomyces violaceusniger RS-22 (FERM P-14441)	COCONUT
Streptomyces diastatochromogenes S-45	COCONUT
Sporormiella vexans JS306	COCONUT
Acremonium sp. AB 2086L-51	COCONUT
Actinomyces roseoviolaceus A 529 (IFO 13081)	COCONUT
Streptomyces sp. OCU-42815	COCONUT
Streptomyces tauricus ATCC 27470	COCONUT
Anabaena sp. Strain PCC7120	COCONUT
Flavobacterium sp. Strain R1534	COCONUT
Erwinia herbicola strain Eho13	COCONUT
Erwinia herbicola strain Eho10	COCONUT
Streptomyces baarnensis No.13120	COCONUT
Aspergillus terreus 5378	COCONUT
Amycolatopsis orientalis PA-45052	COCONUT
Actinomycete strain WRAT-210	COCONUT
Streptomyces sp. S-885	COCONUT
Streptomyces exfoliatus BT-38	COCONUT
Streptomyces lincolnensis NTG-5	COCONUT
Aureobasidium pullulans R106	COCONUT
Saccharothrix sp. MK27-91F2	COCONUT
Streptomyces sp. TA-0256	COCONUT
Verticillium sp. SPC-15898	COCONUT
Cordyceps pseudomilitaris BCC 1620	COCONUT
Streptomyces fradiae AM-3867	COCONUT
Streptomyces griseoflavus T.2880	COCONUT
Micromonospora sp. SA246	COCONUT
Aspergillus sp. FO-4282	COCONUT
Penicillium citreo-viride B(IFO 6200 and 4692)	COCONUT
Streptomyces graminofaciens A-8890	COCONUT
Talaromyces flavus PF1195	COCONUT
Streptomyces ehimensis H 1051-MY 10	COCONUT
Pseudonocardia sp. CL38489	COCONUT
Phoma sp. BAUA2861	COCONUT
Streptomyces sp. A54238	COCONUT
Nigrospora sp. PSU-F18	COCONUT
Streptomyces sp. OA-6129	COCONUT
Mniopetalum sp. 87256	COCONUT
Nocardia brasiliensis IFM 0406	COCONUT
Streptomyces canarius MG314-hF8	COCONUT
Aspergillus terreus IMI16043	COCONUT
Streptomyces sp. No.AC-69	COCONUT
Streptomyces varius SE-548	COCONUT
Penicillium multicolor FO-2338	COCONUT
Bacillus sp. B-60	COCONUT
Streptomyces sp. GEX1 (FERM BP-5347)	COCONUT
Streptomyces No. 2265	COCONUT
Acremonium sp. AB 2093T-194	COCONUT
Streptomyces cyaneus 2007-SV1	COCONUT
Streptomyces diastatochromogenes var. diastatochromogenes T.1892	COCONUT
Streptomyces sp. HIL Y-8211372	COCONUT
Smenospongia sp. specimen (UCSC coll.no.91111)	COCONUT
Polyangium brachysporum sp. nov. No. K481-B101	COCONUT
Penicillium sp. JP-1	COCONUT
Streptomyces sp. DO-88 (FERM BP 1002)	COCONUT
Amycolatopsis sp. MI481-42F4	COCONUT
Apiocrea chrysosperma Ap101	COCONUT
Streptomyces antibioticus NRRL 8167	COCONUT
Streptomyces griseofuscus (MS/ZD/033)	COCONUT
Actinomadura sp. AB1236	COCONUT
Aspergillus terreus NRRL 11156	COCONUT
Actinomadura hibisca P157-2	COCONUT
Streptomyces sp. Mer-VD1207	COCONUT
Streptomyces sp. A171	COCONUT
Pseudomonas fluorescens ATCC17400	COCONUT
Streptomyces lydicus sp. SANK 60390 (FERM P-11523)	COCONUT
Fusarium sp.ATCC74289	COCONUT
Fusarium sp.ATCC74322	COCONUT
Micromonospora miyakonensis sp. nov. PA-4046	COCONUT
Streptomyces sp. MC67-C1 (FERM-P 580)	COCONUT
Lentinus connatus BCC8996	COCONUT
Rhodopila globiformis 7950	COCONUT
Isoria tenuipes BCC7831	COCONUT
Malassezia furfur CBS1878	COCONUT
Fungal strain MT51005	COCONUT
Brevibacillus laterosporus PNG276	COCONUT
Sorangium cellulosum So.ce90/B2	COCONUT
Streptomyces sp. KCC U-0166	COCONUT
Streptomyces sp. KO-3988	COCONUT
Aspergillus fumigatus FO-1289-2501	COCONUT
Pseudomonas fluorescens strain BRG100	COCONUT
Micromonospora fastidiosa sp. nov. BA06108 (FERM P-9897)	COCONUT
Cyathus striatus No. 12	COCONUT
Penicillium sp. FO-2338	COCONUT
Diplodia macrospora ATTC 36896	COCONUT
Synechococcus sp. PCC 7002	COCONUT
Fusarium sp. FO-6651	COCONUT
Streptomyces aurantiacus IMET 43917	COCONUT
Nocardia sp. No. C-15003 (N-1)	COCONUT
Streptomyces lavandulae SF-425	COCONUT
Streptomyces lydicus PA-5726	COCONUT
Streptomyces R-468	COCONUT
Streptomyces lavendulae SF-425	COCONUT
Streptomyces roseochromogenes R-468	COCONUT
Streptomyces nojiriencis SF-426	COCONUT
Beauveria felina QN22047	COCONUT
Streptomyces novoguineensis sp. nov. T-36496	COCONUT
Nocardia SANK 64282	COCONUT
Streptoalloteichus sp. 1454-19	COCONUT
Streptomyces ruber JCM3131	COCONUT
Anabaena sp. 202A2/41	COCONUT
Anabaena sp. 90	COCONUT
Corynebacterium sp. 14g	COCONUT
Streptomyces phaeochromogenes LL-PP018	COCONUT
Micromonospora sp. MK-70	COCONUT
Streptomyces pseudovenezuelae AM-2947	COCONUT
Microcystis aeruginosa TAC95	COCONUT
Microcystis aeruginosa M228	COCONUT
Streptomyces anakusaensis KO-8119	COCONUT
Streptomyces neyagawaensis NR0577	COCONUT
Synechococcus sp. strain PCC7942	COCONUT
Synechocystis sp. strain PC6803	COCONUT
Crucibulum sp. RF-3817	COCONUT
Streptomyces galilaeus OBB-111	COCONUT
Cladobotryum varium CL12284	COCONUT
Penicillium expansum MK-57	COCONUT
Streptomyces ribosidificus TM-481	COCONUT
Monascus ruber No. 1005	COCONUT
Streptomyces sp. X-13152	COCONUT
Streptomyces verticillus var. quintum ME3-AG3	COCONUT
Mortierella ramanniana IMI 035044	COCONUT
Tenacibaculum sp. A4K-17	COCONUT
Pseudomonas fluorescens No.408813	COCONUT
Streptomyces sp. OH-1049	COCONUT
Aspergillus niger CFR-1046	COCONUT
Aspergillus sp. SC230	COCONUT
Podospora decipiens JS270	COCONUT
Streptomyces sp. WK-1875	COCONUT
Nocardia brasiliensis IFM 075	COCONUT
Streptomyces sp. SF2582	COCONUT
Penicillium sp. NR6564	COCONUT
Streptomyces castaneus IFO 13670	COCONUT
Isaria tenuipes BCC12625	COCONUT
Streptomyces sp. HKI0113	COCONUT
Oscillatoria agardhii 97	COCONUT
Streptomyces No. M890-C2	COCONUT
Paecilomyces cinnamoneus BCC9616	COCONUT
Acremonium striatisporum KMM4401	COCONUT
Streptomyces lividus nov. sp. NO.2230-N1	COCONUT
Streptomyces lucensis MA7349	COCONUT
Micromonospora sagamiensis KY 11565	COCONUT
Streptomyces halstedii subsp. deltae FERM-P 2504	COCONUT
Streptomyces violaceusniger No.8242	COCONUT
Penicillium sp. SPC-21609	COCONUT
Nocardia orientalis PA-42867	COCONUT
Mollisia sp. SANK 10294	COCONUT
Streptomyces albospinus M 750-G1	COCONUT
Streptomyces sp. RK95-31	COCONUT
Microsphaeropsis sp. FO-5050	COCONUT
Aspergillus sp. IMI 337664	COCONUT
Streptomyces sp. K106	COCONUT
Aspergillus sydowi PFW1-13	COCONUT
Aspergillus alliaceus ATCC 20655	COCONUT
Methanosarcina strain TM-1	COCONUT
Botryotrichum sp. NRRL 38180	COCONUT
Aspergillus tubingensis NRRL 4700	COCONUT
Gloeophyllum sp.97022	COCONUT
Pseudomonas fluorescens PK52	COCONUT
Stachybotrys microspora IFO 30018	COCONUT
Eupenicillium brefeldianum ATCC 74184	COCONUT
Streptomyces fradiae GS76 (NRRL 12171)	COCONUT
Streptomyces lavendurae No.314	COCONUT
Marine fungus M-3	COCONUT
Microtetraspora sp. T689-92	COCONUT
Aspergillus arenarius NRRL5012	COCONUT
Streptomyces anandii C-22437	COCONUT
Streptomyces antibioticus Tu 6040	COCONUT
Micromonospora chalcea AB 965S-73	COCONUT
Micromonospora sp. SANK 60294	COCONUT
Streptomyces galilaeus OBB-111-610	COCONUT
Streptomyces sp. FA-70D	COCONUT
Streptomyces griseus FCRC-48	COCONUT
Micromonospora sp. SANK 62390	COCONUT
Trichoderma sp. ATF-451	COCONUT
Streptomyces venezuelae MCRL-0376	COCONUT
Streptomyces strain H 1051-MY 10	COCONUT
Streptomyces sp. isolate B8652	COCONUT
Streptomyces amylovorus No.P-3355	COCONUT
Myxococcus flavescens AJ12298	COCONUT
Myxococcus xanthus M516E	COCONUT
Streptomyces sp. AS-9	COCONUT
Acremonium tubakii DSM 12774	COCONUT
Chaetomium carinthiacum ATCC 46463	COCONUT
Streptomyces eurocidicus MI43-37F11	COCONUT
Aspergillus sulphureus NRRL 4077	COCONUT
Pestalotiopsis sp. RE-1214	COCONUT
Streptosporangium cinnabarium ATCC 31213	COCONUT
Eutypella sp. BCC13199	COCONUT
Penicillium griseofulvum F1959	COCONUT
Streptococcus faecium UNH 564P	COCONUT
Paecilomyces carneus P-177	COCONUT
Streptomyces sp. AB 1869R-359	COCONUT
Myceliophthora thermophila M4323	COCONUT
Lysobacter sp. BMK333-48F3	COCONUT
Gymnoascus reessii MST-F9979	COCONUT
Streptomyces sp. X-1092	COCONUT
Alternaria tenuis NRRL 5255	COCONUT
Streptomyces californicus BS-75	COCONUT
Streptomyces sp. AB 2199J-103 (NRRL B-16948)	COCONUT
Aspergillus panamensis CBS 120.45	COCONUT
Streptomyces azureus MH663-2F6	COCONUT
Streptomyces argillaceus ATCC12956	COCONUT
Penicillium simplicissimum FH-A 6090	COCONUT
Culicinomyces clavisporus LL-12I252	COCONUT
Streptomyces violaceusniger AB 999F-80	COCONUT
Xylaria sp. #2508	COCONUT
Penicillium waksmanii Zaleski OUPS-N133	COCONUT
Paecilomyces farinosus RCEF0097	COCONUT
Penicillium urticae 2159k	COCONUT
Thiocapsa roseopersicina 5813	COCONUT
Actinomyces MD736-C6	COCONUT
Actinomadura melliaura sp.nov.(SCC 1655)	COCONUT
Bacillus sp. A2822	COCONUT
Sorangium cellulosum DSM10320	COCONUT
Bacillus methanolicus MGA3	COCONUT
Streptomyces sp. N731-45	COCONUT
Cladobotryum sp. No. 11231	COCONUT
Nocardia sp. TP-A0674	COCONUT
Streptomyces anulatus 9663	COCONUT
Aspergillus niger WB2346	COCONUT
Actinomyces AC326	COCONUT
Malbranchea pulchella var. sulfurea strain No. 26	COCONUT
Chaetomium cupreum CC3003	COCONUT
AB 1246E-26 (NRRL 18371)	COCONUT
Actinopolyspora erythraea YIM 90600	COCONUT
Fusarium aquaeductuum WC-5228	COCONUT
Thorectandra sp. NCI coll.no.0CDN5714	COCONUT
Streptomyces sp. TP-A0356	COCONUT
Nostoc sp. GSV224	COCONUT
Streptomyces sp. Tu 6075	COCONUT
Micromonospora sp. SF-1917	COCONUT
Streptomyces platensis SANK 60191	COCONUT
Rhodopseudomonas acidophila str. 7050	COCONUT
Saccharopolyspora sp. L53-18	COCONUT
Strain I-11	COCONUT
Aspergillus fumigatus A1163	COCONUT
Aspergillus fumigatus Af293	COCONUT
Aspergillus fumigatus BM 939	COCONUT
Humicola fuscoatra NRRL22980	COCONUT
Streptomyces venezuelae sp. xanthophaeus T.2115	COCONUT
Penicillium purpurogenum FO-608	COCONUT
Nodulisporium sp.MF5954	COCONUT
Aspergillus awamori NRRL 3112	COCONUT
Actinomadura sp. No. SA-4427	COCONUT
Actinomadura sp. BL-42-PO13-046	COCONUT
Hypoxylon truncatum 1FB-18	COCONUT
Streptomyces sp. MJ672-m3	COCONUT
Amycolatopsis sp. MK299-95F4	COCONUT
Streptomyces sp. HP530	COCONUT
Streptomyces sp. M045	COCONUT
Streptomyces nashvillensis MD743-GF4	COCONUT
Cladosporium herbarum IFB-E002	COCONUT
Actinomycete isolate HKI 129-L	COCONUT
Streptomyces sp. NA30424	COCONUT
Streptomyces candidus var. enterostaticus WS-8096	COCONUT
Streptomyces fradiae T-2717	COCONUT
Streptomyces sp. K99-5041	COCONUT
Marasmiellus sp. CL21624	COCONUT
Streptomyces sp. KSM-2690	COCONUT
Nocardia uniformis subsp. tsuyamanensis (ATCC 21806 FERM-P 971)	COCONUT
Nocardia uniformis subsp. tsuyamanensis ATCC 21806	COCONUT
Fusarium sp. strain CNL-619	COCONUT
Micromonospora chersina M956-1	COCONUT
Streptomyces sp. DO-114	COCONUT
Pezicula sp. CL11877	COCONUT
Bionectra byssicola F120	COCONUT
Streptomyces sp. GT 51173	COCONUT
Stigmatella aurantiaca Sg a15	COCONUT
Polyangium brachysporum sp. nov. No. K481-B101 (ATCC 53580)	COCONUT
Nannizzia gypsea var. incurvata IFO 9228	COCONUT
Streptomyces sp. RE-896	COCONUT
Streptomyces sp. HK1-0052	COCONUT
Streptomyces platensis AB3217	COCONUT
Amycolatopsis orientalis Q427-8 (ATCC 53884)	COCONUT
Aspergillus ustus TC 1118	COCONUT
Mycelia sterilia ATCC 20349	COCONUT
Aspergillus clavatus (NRRL5890)	COCONUT
Eupenicillium shearii F80695	COCONUT
Streptomyces sp.GW48-1497	COCONUT
Streptomyces coeruleorubidus NRRL 18370	COCONUT
Streptomyces hygroscopicus subsp. aureolacrimosus Rf-107	COCONUT
Streptomyces platensis MCRL-0388	COCONUT
Streptomyces arenae 2064	COCONUT
Streptomyces sp. SC433	COCONUT
Kibdelosporangium aridum subsp. largum (SK&F AAD-609)	COCONUT
Amycolatopsis mediterranei R-12	COCONUT
Streptomyces hygroscopicus E-749	COCONUT
Streptomyces sp. OM-6519	COCONUT
Periglandula ipomoeae lasaF13	COCONUT
Claviceps sp. SD58	COCONUT
Bakabsua obtecta B249	COCONUT
Epichloe inebrians e818	COCONUT
Streptomyces argenteolus A-2	COCONUT
Sorangium cellulosum strain So ce678	COCONUT
Hypoxylon fragiforme (ATCC 20995 MF5511)	COCONUT
Streptomyces sp. MH816-AF15	COCONUT
Bacillus pumilus BN-103	COCONUT
Massarina sp. (strain CNT-016)	COCONUT
Micromonospora griseorubida FERM BP-705	COCONUT
Streptomyces sp. No.A647P-2	COCONUT
Monascus pilosus BCRC38072	COCONUT
Streptomyces sp. HKI0297	COCONUT
Fusarium sambucinum AB 1910A-1314	COCONUT
Streptomyces xanthocidicus MG125-CF1	COCONUT
Penicillium citrinum B-57u	COCONUT
Setosphaeria khartoumensis L1685	COCONUT
Erythrobacter longus OCh 101	COCONUT
Zalerion arboricola ATCC 20868	COCONUT
Micromonospora sagamiensis KY 11509	COCONUT
Streptomyces violaceus 2448-SVT2	COCONUT
Aspergillus niger EKI-2342	COCONUT
Streptomyces coelicolor IFO 3807	COCONUT
Streptomyces galilaeus MA144-M1 mutant KE303	COCONUT
Lechevalieria aerocolonigenes VK-A9	COCONUT
Streptomyces armentosus var. armentosus UC2862	COCONUT
Streptomyces californicus JA2640	COCONUT
Strain TC 1630	COCONUT
Gerronema sp.86053	COCONUT
Streptomyces sp. No.758	COCONUT
Streptomyces sp. GK9244	COCONUT
Streptomyces saganonensis No.4075	COCONUT
Streptomyces aspergilloides Q576-2	COCONUT
YL-03713F	COCONUT
Streptomyces sp. E-1507	COCONUT
Alteromonas rava sp. nov. SANK 73390	COCONUT
Farrowia sp. E-1941	COCONUT
Prunus armeniaca L. (K33-81)	COCONUT
Streptomyces griseus K-63	COCONUT
Balanophora abbreviata B1	COCONUT
Phoma sp. FL-41510	COCONUT
Streptomyces sp. TC 1190	COCONUT
Alternaria brassicicola RF-328	COCONUT
Nigrospora sp. PSU-F5	COCONUT
Nostoc sp.31	COCONUT
Streptomyces mycarofaciens No.510-19	COCONUT
Streptomyces sp.MUV-6-83	COCONUT
Kitasatoa griseophaeus PO-1227	COCONUT
Paraphaeosphaeria sp. N-119	COCONUT
Aspergillus oryzae IFO 4290	COCONUT
Micromonospora sagamiensis var. nonreducans nov. sp. MK 62	COCONUT
Micromonospora strain MK 65	COCONUT
Streptomyces goshikiensis No.MD967-A2	COCONUT
Streptomyces sp. A7498	COCONUT
Bacillus cereus QN03323	COCONUT
Aspergillus RE-1149	COCONUT
Metarhizium sp. TA2759	COCONUT
Streptomyces avellaneus 1999/2/3	COCONUT
Pseudomonas sp. CB-104	COCONUT
Actinomadura madurae LL-D42067	COCONUT
Actinomadura sp. MI215-NF3	COCONUT
Nocardia strain Acta 3026	COCONUT
Penicillium simplicissimum (ATCC90288)	COCONUT
Bacillus sp. BMJ958-62F4	COCONUT
Saccharopolyspora sp.BE-39907B	COCONUT
Rhodococcus rhodochrous RNMS1	COCONUT
Bipolaris sp. atrain 36(ATTC 64838)	COCONUT
Phomopsis sp. PSU-D15	COCONUT
Streptomyces sp. G.28	COCONUT
Streptomyces sp. (DSM 11575)	COCONUT
Bacillus circulans H913-B4	COCONUT
Streptomyces rimosus SANK 60199	COCONUT
Aspergillus ostianus TUF 01F313	COCONUT
Microcystis aeruginosa NIES-299	COCONUT
Streptomyces hygroscopicus var. crystallogenes No.1898	COCONUT
Cladosporium cladosporioides FERM BP-1285	COCONUT
Bacillus subtilis FR-2	COCONUT
Streptomyces No. MF990-BF4	COCONUT
Scedosporium sp. SPC-15549	COCONUT
Flexibacter alginoliquefaciens sp. nov. YK-49	COCONUT
Streptomyces noursei var. jenensis nov.var. JA 3789	COCONUT
Streptomyces albus AJ9003	COCONUT
Gliocladium sp. FO-1513	COCONUT
Streptomyces sp. MA37	COCONUT
Streptomyces hygroscopicus AM-3672	COCONUT
Streptomyces sp. Go N1/5	COCONUT
Stachybotrys ruwenzoriensis RF6853	COCONUT
Amycolatopsis mediterranei mutant strain N813	COCONUT
Mollisia ventosa KAC-1148	COCONUT
Pseudomonas magnesiorubra nov. sp. (ATCC No. 21856)	COCONUT
Microcystis sp. PCC 7806	COCONUT
Sporothrix sp. KAC-1985	COCONUT
Streptomyces strain X-14885	COCONUT
Streptomyces sp. NK04000	COCONUT
Streptomyces I-523	COCONUT
Oscillatoria agardhii 2	COCONUT
Oscillatoria agardhii 18	COCONUT
Petriella guttulata No. 3161	COCONUT
Aspergillus sp. KY52178	COCONUT
Aspergillus sp. CNK-371	COCONUT
Bacillus circulans MCRL 5003	COCONUT
Phomopsis sp. ZSU-H76	COCONUT
Dysidea herbacea sp.1524	COCONUT
Antrodia cinnamomea BCRC 36799	COCONUT
Streptomyces sp. BA12406 (FERM P-10414)	COCONUT
Pseudomonas cepacia SC 11783	COCONUT
Penicillium sp.IMI332995	COCONUT
Polyangium cellulosum So ce90 B2	COCONUT
Streptomyces ATCC No. 39235	COCONUT
Acinetobacter baumannii ATCC19606	COCONUT
Cunninghamella echinulata var. elegans FERM BP-6126	COCONUT
Streptomyces sp. X-11085	COCONUT
Aspergillus flavus Link var. columnaris FKI-0739	COCONUT
Streptomyces sp. BA18591	COCONUT
Aspergillus funiculosus T.680	COCONUT
Alcaligenes PC1	COCONUT
Streptomyces sp. SK-1071	COCONUT
Albophoma yamanashiensis FO-2546	COCONUT
Streptomyces diastatochromogenes B59	COCONUT
Tolypothrix tjipanasensis DB-1-1A	COCONUT
Streptomyces albus No. J576-99	COCONUT
Aspergillus chevalieri Lederle culture S491	COCONUT
Bacillus cereus G-15	COCONUT
Streptomyces mobaraensis BA13793	COCONUT
Polyangium cellulosum So ce377	COCONUT
Amycolatopsis sp. MJ347-81F4	COCONUT
Nocardia sp. WW-12651(ATCC 202099)	COCONUT
Aspergillus niger JV33-48	COCONUT
Streptomyces sp. CNH370	COCONUT
Streptomyces hygroscopicus subsp. limoneus (IFO 12703 ATCC 21431)	COCONUT
Streptomyces sp. CH41	COCONUT
Aspergillus fumigatus ATCC 20857	COCONUT
Amycolatopsis sp. Mj126-NF4	COCONUT
Flagelloscypha pilatii strain JK 322	COCONUT
Streptomyces sp. SD167	COCONUT
Streptomyces pluricolorescens MB760-MG1	COCONUT
Streptomyces sp. GW23/1540	COCONUT
Penicillium restrictum (ATCC 20927 MF5261)	COCONUT
Streptomyces sp. HC34	COCONUT
Streptomyces griseoviridis strain FH-S 1832	COCONUT
Epichloe coenophiala e4163	COCONUT
Epichloe uncinata e167	COCONUT
Epichloe coenophiala e19	COCONUT
Epichloe festucae E2368	COCONUT
Streptomyces longispororuber No.525	COCONUT
Streptomyces hygroscopicus DS 9751 (NRRL 3418)	COCONUT
Streptomyces sp. 372A	COCONUT
Bacillus cereus 60-6 (FERM-P No. 1896 ATCC 21929)	COCONUT
Archangium gephyra Ar 8082	COCONUT
Pseudomonas No. BAC-125	COCONUT
Humicola sp. FO-2942	COCONUT
Streptomyces sp. SF-2330	COCONUT
Micrococcus sp. ICBB8177	COCONUT
Penicillium sp. EPF-6	COCONUT
Penicillium citrinum 90648	COCONUT
Nocardia sp. A32030	COCONUT
Pseudoalteromonas sp. KP20-4	COCONUT
Streptomyces myxogenes nov. sp. SF-1130	COCONUT
Micromonospora sp. K-6993	COCONUT
Streptomyces sp. B6921	COCONUT
Streptomyces sp. HAG 003874	COCONUT
Penicillium sp. FO-4259	COCONUT
Streptomyces starin P6417	COCONUT
Planktothrix agardhii CYA126/8	COCONUT
Bacillus aminoglucosidicus nov. sp. A-4722	COCONUT
Thermoactinomyces sp. A6019	COCONUT
Clonostachys sp. FO-7314	COCONUT
Carallococcus caralloides Cc c127	COCONUT
Streptomyces sp. Mei37	COCONUT
Streptomyces sp. SCC-2136 (ATCC 55186)	COCONUT
Nectria haematococca Berk. et Br.(880701a-1)	COCONUT
Streptomyces sp. KY11768	COCONUT
Acremonium murorum (Corda)W.Gams SANK 20793	COCONUT
Xylaria sp. 45-93	COCONUT
Streptomyces verticillus NIHJ 424 (FERM-P 2453 ATCC 15003)	COCONUT
Actinoplanes sp. R-304	COCONUT
Streptomyces olivaceus ATCC 21379	COCONUT
Chromobacterium violaceum BMG361-CF4	COCONUT
Trichoderma harzianum SY-307	COCONUT
Prunus armeniaca L. (K604-19,K113-40,K33-81)	COCONUT
Xylaria sp.PSU-D14	COCONUT
Streptomyces sp. A52440	COCONUT
Polyangium cellulosum strain No. So ce12	COCONUT
Diffenbachia sp. ATCC 46314	COCONUT
Streptomyces sp. WK-3419	COCONUT
Microsphaeropsis sp. FO-5050 IV	COCONUT
Lyngbya sp. NIH309	COCONUT
Perenniporia medullaepanis Aj 8345	COCONUT
Streptomyces hygroscopicus TM-581 (FERM-BP 274)	COCONUT
Micromonospora sp. A92-313709	COCONUT
Streptomyces sp. G324	COCONUT
Streptomyces sp. NR 0660	COCONUT
Streptomyces diastatochromogenes var. sakaii FN 1636	COCONUT
Nocardia sp. TP-A0248	COCONUT
Streptomyces sp. AB 2184C-502 (NRRL B-16949)	COCONUT
Hericium ramosum CL24240	COCONUT
Streptomyces sp. MI384-DF12	COCONUT
Agrocybe sp. HKI 0259	COCONUT
Streptomyces sanglieri AK 623	COCONUT
Kitasatospora cheerisanensis YC75	COCONUT
Streptomyces sp. WK-142	COCONUT
Streptomyces violaceus Tu 3556	COCONUT
Eutypella scoparia PSU-D44	COCONUT
Streptomyces nitrosporeus AM-2722	COCONUT
Streptomyces cucumerosporus L703-4 (ATCC 53784)	COCONUT
Streptomyces sp. KC-6643	COCONUT
Streptomyces sp. OM-5689	COCONUT
Streptomyces No. MC916-C4	COCONUT
Streptomyces albosporeus subsp. labilomyceticus A955-Y3	COCONUT
Clonostachys sp. F5898	COCONUT
Gliocladium roseum HA190-95	COCONUT
Trichophyton equinum CBS127.97	COCONUT
Arthroderma otae CBS113480	COCONUT
Pseudogymnoascus sp. VKM F-4515	COCONUT
Actinomadura roseorufa mutant 2634-606	COCONUT
Streptomyces cavourensis SANK 67386	COCONUT
Streptomyces sp. N96C-47	COCONUT
Streptomyces sp. NR 0659	COCONUT
Nodulisporium sp.MF6518	COCONUT
Chromobacterium violaceum JCM1249 (ATCC12472)	COCONUT
Nectria coccinea A56-95	COCONUT
Pseudomonas sp. PB-6269	COCONUT
Streptomyces griseus GT 051022	COCONUT
Actinomadura sp. M048	COCONUT
Streptomyces sp. PA-46025	COCONUT
Pseudomonas sp. DC165	COCONUT
Actinomadura madurae 2808-SV1	COCONUT
Aspergillus ochraceus ATCC 22947	COCONUT
Streptomyces chartreusis SF-1623	COCONUT
Actinomycete sp. HIL Y-8620959	COCONUT
Stachybotrys sp. M6222	COCONUT
Exophiala pisciphila MF6720	COCONUT
Actinomadura sp. SCC 1778	COCONUT
Scytonema hofmanni PCC 7110	COCONUT
Scytonema hofmanni PCC7110	COCONUT
Flavobacterium sp. PB-5246	COCONUT
Streptomyces griseorubiginosus No.Q144-2	COCONUT
Bacillus sp. HC-70	COCONUT
Actinomadura sp. ATCC 53708	COCONUT
Streptomyces calvus TM-521	COCONUT
Streptomyces sp. A7361	COCONUT
Streptomyces chartreusis D329-185	COCONUT
Streptomyces sp. MJ384-46F6	COCONUT
Penicillium sp. FO-4259-11	COCONUT
Enterobacter agglomerans PB-6042	COCONUT
Streptomyces sp. GW19/1251	COCONUT
Streptomyces caelestis strain 22218a	COCONUT
Streptomyces MC 41-M1	COCONUT
Alcaligenes sp. YL-02632S	COCONUT
Rhodococcus erythropolis MTHt3	COCONUT
Oidiodendron griseum CL37215	COCONUT
Ustilago sp. BC 5317	COCONUT
Streptomyces JA 2861	COCONUT
Streptomyces aburaviensis sp. n. S-66	COCONUT
Streptomyces cinnamoneus strain T.89	COCONUT
Penicillium sp. BM1689-P	COCONUT
Trichoderma harzianum WC47695	COCONUT
Fusarium sp. K432	COCONUT
Scytalidium sp. 36-93	COCONUT
Streptomyces sp. MJ716-m3	COCONUT
Streptomyces roseiscleroticus L827-7 (ATCC 53903)	COCONUT
Pseudomonas sp. 57-250	COCONUT
Sporobolomyces odorus AHU 3246	COCONUT
Corynebacterium sp. YUA25	COCONUT
Streptomyces iakyrus DSM41873	COCONUT
Streptomyces sp. 517-02	COCONUT
Ctenomyces serratus ATCC15502	COCONUT
Streptomyces xanthophaeus MD865-C3	COCONUT
Penicillium multicolor FO-3216	COCONUT
Neosartarya fumigata Af293	COCONUT
Actinomadura spiralis MI178-34F18	COCONUT
Streptomyces coeruleorubidus 4N-140	COCONUT
Streptomyces sannanensis KC-7038	COCONUT
Streptomyces sannanensis sp. nov. KC-7038	COCONUT
Halomonas sp. LOB-5	COCONUT
Arthrobacter sp. M3	COCONUT
Streptomyces strain MI689-SF6	COCONUT
Streptomyces filamentosus MI696-AF3	COCONUT
Streptomyces galilaeus KE303	COCONUT
Streptomyces hagronensis strain 360	COCONUT
Nocardia sp. SK&F-AAJ-193	COCONUT
Erwinia herbicola A 111	COCONUT
Streptomyces cinnamonensis A3823.5	COCONUT
Streptomyces galilaeus 2HK-0134	COCONUT
Actinomycete sp. MH193-16F4	COCONUT
Streptomyces sp. FORM5	COCONUT
Streptomyces cattleya S-WRI-M5301	COCONUT
Streptomyces sp. isolate GW6225	COCONUT
Streptomyces sp. SF2741	COCONUT
Colletotrichum sp. No. 14861	COCONUT
Angiococcus disciformis An d30	COCONUT
Streptomyces graminofaciens BA 14348 (FERM P-10491)	COCONUT
Kitasatospora phosalacinea KA-338	COCONUT
Cordyceps unilateralis BCC1869	COCONUT
Aspergillus terreus No. 13830	COCONUT
Nocardia brasiliensis IFM0667	COCONUT
Xylaria multiplex BCC1111	COCONUT
Streptomyces sp. K385	COCONUT
Streptomyces sp. MJ995-OF5	COCONUT
Streptomyces sp. OM-674	COCONUT
Bacillus sp. HC-72	COCONUT
Streptomyces misakiensis BP-3621	COCONUT
Penicillium urticae P3Y	COCONUT
Dactylosporangium aurantiacum subsp. hamdenensis AB718C-41	COCONUT
Streptomyces viridochromogenes No.T-24146	COCONUT
Helicoma ambiens RF-1023	COCONUT
Chaetomium globosum CANUN60	COCONUT
Prunus armeniaca L. (K113-40)	COCONUT
Beauveria bassiana ATCC7159	COCONUT
Streptomyces umbrosus subsp. raffinophilus DO-62	COCONUT
Streptomyces sp. A92-308110	COCONUT
Streptomyces hygroscopicus var. crystallogenes IMF 1136 (ATCC 19040)	COCONUT
Chrysosporium queenslandicum IFM 51121	COCONUT
Botryotinia fuckeliana GCRI strain 216	COCONUT
Dictyostelium purpureum K1001	COCONUT
Lechevalieria aerocolonigenes ATCC 39243	COCONUT
Streptomyces sp. A 461	COCONUT
Streptomyces violaceusniger No.2416	COCONUT
Streptomyces paulus strain No.273	COCONUT
Streptomyces sp. RK-16	COCONUT
Streptomyces braegensis subsp. japonicus N617-29	COCONUT
Fusarium sp. AB 2202W-161	COCONUT
Streptomyces eurocidicus var. asterocidicus H-8	COCONUT
Streptomyces viridochromogenes Tu57	COCONUT
Streptomyces sp. MJ742-NF5	COCONUT
Bacillus polymyxa KT-8	COCONUT
Micromonospora sp. JY16	COCONUT
Fungus strain No.17415	COCONUT
Penicillium citrinum HGY1-5	COCONUT
Streptomyces coelicolor A3(2)	COCONUT
Escherichia coli K1	COCONUT
Streptomyces sp. NCIMB 40513	COCONUT
Streptomyces luteogriseus FH-S 1307	COCONUT
Actinomadura hibisca P157-2 (ATCC 53557)	COCONUT
Pyricularia FI-178	COCONUT
Micromonospora echinospora X-14847	COCONUT
Streptomyces sp. 91-75	COCONUT
Cheimonophyllum candidissimum TA 8644	COCONUT
Micromonospora chalcea 1304-AV3	COCONUT
Penicillium sp. F13459	COCONUT
Streptomyces sp. TA-0363	COCONUT
Streptomyces sp.(GT051237)	COCONUT
Pseudomonas fluorescens YK-437	COCONUT
Penicillium thiersii NRRL 28147	COCONUT
Penicillium chrysogenum DS54555	COCONUT
Aspergillus japonicus Fg-551	COCONUT
Penicillium sp. FO-2030	COCONUT
Streptomyces lateritius ATCC 19913	COCONUT
Streptomyces verticillus NK68-144 (FERM-P 4108)	COCONUT
Acremonium sp. LL-Cyan 416	COCONUT
Streptomyces eurythermus H1715MY2	COCONUT
Penicillium griseofulvum (NRRL35584)	COCONUT
Streptomyces sp. CP1130	COCONUT
Streptomyces sp. Y-42	COCONUT
Streptomyces hofunensis sp. nov. MK-88	COCONUT
Streptomyces griseoflavus JA 10124	COCONUT
Bacillus sp.No.3072	COCONUT
Streptomyces cerevinus AM-5344	COCONUT
Streptomyces longisporoflavus R-19 (DSM10189)	COCONUT
Streptomyces sp. KS3	COCONUT
Micromonospora sp. L-31-CLCO-002 (CECT3347)	COCONUT
Streptomyces hygroscopicus C39280-450-9 (ATCC53730)	COCONUT
Streptomyces sp .N-128	COCONUT
Streptomyces sp. TP-A0274	COCONUT
Streptomyces sp. N-115	COCONUT
Streptomyces sp. RK-286	COCONUT
Streptomyces sp. N-71	COCONUT
Streptomyces staurosporeus AM-2282	COCONUT
Streptomyces sp. AB1869R-359 (NRRL B-16735)	COCONUT
Streptomyces lividus ATCC21178	COCONUT
Streptomyces sp. N-126	COCONUT
Streptomyces sp. M-193	COCONUT
Saccharothrix aerocolonigenes subsp. copiosa SCC1951	COCONUT
Streptomyces sp. AM-2282	COCONUT
Streptomyces platensis subsp. malvinus RK-1409	COCONUT
Streptomyces sp. N-129	COCONUT
Streptomyces sp. C-71799	COCONUT
Streptomyces viridochromogenes var. sulfomycini nov. var. MCRL-1368	COCONUT
Aspergillus clavatus (WF-38-11)	COCONUT
Pseudomonas aeruginosa ATCC 7700	COCONUT
Hypholoma elongatum WIJS94-28	COCONUT
Trichothecium roseum TT103	COCONUT
Streptomyces lavendulae ATCC 31312	COCONUT
Streptomyces griseus RK-1009	COCONUT
Streptomyces showdoensis SANK 65080	COCONUT
Arthrobacter sp. YL-02729S	COCONUT
Streptomyces filipinensis NR 0484	COCONUT
Microcystis aeruginosa NIES-99	COCONUT
Bacillus amyloliquefaciens strain RC-2	COCONUT
Streptomyces hygroscopicus No.J296-21 (ATCC 39150)	COCONUT
Bacillus pumilus M937-B1	COCONUT
Micromonospora sp. SA-246	COCONUT
Streptomyces sp. NR 0619	COCONUT
Streptomyces SA3097	COCONUT
Micromonospora sp. (MA 7186)	COCONUT
Streptomyces sp. UMA-044	COCONUT
Streptomyces sp. 83-634	COCONUT
Streptomyces griseoverticillatus var. tuberacticus N 6-130	COCONUT
Streptomyces sp. AA6532	COCONUT
Aspergillus fumigatus FO-1289	COCONUT
Streptomyces tropolofaciens No. K611-97	COCONUT
Streptomyces sp. KY11783	COCONUT
Streptomyces diastatochromogenes MK800-62F1	COCONUT
Streptomyces toyocaensis NRRL 15009	COCONUT
Amicolatopsis sp. MJ950-89F4	COCONUT
Streptomyces sp. E225	COCONUT
Amycolatopsis sp. ML630-mF1	COCONUT
Streptomyces sp. CNB-982	COCONUT
Streptomyces sp. X-14889	COCONUT
Aspergillus oryzae ATCC20386	COCONUT
Streptomyces sp. S6699	COCONUT
Aspergillus sp. (FH-A 6357)	COCONUT
Streptomyces aminophilus subsp. notonesogenes 647-AV1	COCONUT
Streptomyces sp. SN-198	COCONUT
Actinoplanes friuliensis HAG 010964	COCONUT
Archangium gephyra Ar 315	COCONUT
Nostoc commune Vaucher EAWAG122b	COCONUT
Seimatosporium sp. CL28611	COCONUT
Streptomyces MH406-SF1	COCONUT
Actinoplanes philippinensis SANK 61681	COCONUT
Streptomyces sp. cu39	COCONUT
Streptomyces tendae Tu 901	COCONUT
Micromonospora sp. IM 2670	COCONUT
Penicillium nigricans IMI 228669	COCONUT
Streptomyces viridochromogenes Tu 2580	COCONUT
Streptomyces hygroscopicus NRRL 15846	COCONUT
Stilbella sp. 1586	COCONUT
Eupenicillium brefeldianum M-2166	COCONUT
Streptomyces clavuligerus ATCC 27064	COCONUT
Streptomyces sp. K99-5278	COCONUT
Micromonospora sagamiensis KY 11505	COCONUT
Streptomyces griseoaurantiacus SANK 63479	COCONUT
Streptomyces tokunonensis sp. nov. PA-31088	COCONUT
Actinomycete MF931-A2	COCONUT
Streptomyces sp. A5008	COCONUT
Actinomadura sp. N742-34	COCONUT
Actinoplanes awajinensis subsp. mycoplanecinus subsp. nov. No. 41042	COCONUT
Nocardia asteroides IFM 0959	COCONUT
Monascus ruber M4681	COCONUT
Streptomyces sp. T 3556	COCONUT
Memnoniella echinata (JS6308)	COCONUT
Streptomyces sp. No.7618	COCONUT
Streptomyces sp. (strain Go 40/10)	COCONUT
Streptomyces sp. MK730-62F2	COCONUT
Chaetomium globosum IFB-E019	COCONUT
Tricholoma sp.AU1	COCONUT
Humicola PF1070	COCONUT
Chryseobacterium sp. NR 2993	COCONUT
Fusarium sp. F31	COCONUT
Actinomadura sp. SCC 1646	COCONUT
Lemna perpusilla strain 6746	COCONUT
Streptomyces griseus No.979	COCONUT
Streptomyces lavendulae strain C-22030	COCONUT
Streptomyces strain No.768	COCONUT
Streptomyces species RI051-SDHV6	COCONUT
Streptomyces griseoaurantiacus MK393-AF2	COCONUT
Coronophora gregaria L2495	COCONUT
Streptomyces vinaceusdrappus SANK 62394	COCONUT
Actinosporangium vitaminophilum SF-2080	COCONUT
Actinomycetes MD 469-CG8	COCONUT
Penicillium herquei Fg-372	COCONUT
Actinomadura verrucosospora Q886-2	COCONUT
Hirsutella nivea BCC2594	COCONUT
Streptomyces griseus FT3-4	COCONUT
Streptomyces sp. Tu 6239	COCONUT
Paecilomyces variotii SANK 21086	COCONUT
Cladosporium sp. IFM 49189	COCONUT
Verticillium sp. TM-759	COCONUT
Prunus armeniaca L. (K604-19,K33-81)	COCONUT
Streptomyces filipinensis NRRL 2437	COCONUT
Glomospora sp. BAUA 2825	COCONUT
Streptomyces sp. TA-3037	COCONUT
Pithomyces graminicola IMI 313510	COCONUT
Lasiodiplodia theobromae IFO 31059	COCONUT
Penicillium funiculosum No. 8974	COCONUT
Stachybotrys parvispora F4708	COCONUT
Stemphilium sp. No. 644	COCONUT
Actinomycetes strain MK290-AF1	COCONUT
Polyangium sp. Pl 3007	COCONUT
Trichoderma atroviride F80317	COCONUT
Escherichia coli BL21	COCONUT
Bacillus polymyxa E-12	COCONUT
Streptomyces nitrosporeus MG329-CF56	COCONUT
Coniochaeta ellipsoidea DSM 13856	COCONUT
Streptomyces sp. TA-3391	COCONUT
Kitasatospora strain MF730-N6	COCONUT
Streptomyces chromofuscus A7847	COCONUT
Streptomyces sp. GW71/2497	COCONUT
Actinomycete strain KP-3052	COCONUT
Micromonospora rosaria NRRL No. 3718	COCONUT
Fusarium moniliforme stain MRC 602	COCONUT
Streptomyces sp. KY002	COCONUT
Chondromyces crocatus Cm c2	COCONUT
Micromonospora sp. TP-A0468	COCONUT
Alternaria porri IFO strain No.9762	COCONUT
Chrysosporium sp. TC1068	COCONUT
Streptomyces endus subsp. aureus (ATCC 39574)	COCONUT
Streptomyces torulosus 1368-MT1	COCONUT
Streptomyces tendae Tu 4031	COCONUT
Alternaria sp. SF-5016	COCONUT
Ustilago maydis DSM 11494	COCONUT
Streptomyces NK11687	COCONUT
Streptomyces hygroscopicus subsp. limoneus No. T-7545	COCONUT
Pseudomonas fluorescens/putida strain SS-3(CCM 4430)	COCONUT
Streptomyces violaceus P950-4 (ATCC 53807)	COCONUT
Actinomycetes No. E465-94	COCONUT
Stachybotrys sp. RF-7260	COCONUT
Phaeosphaeria sp. L487	COCONUT
Nodularia spumigena AV1	COCONUT
HAM-240	COCONUT
Streptomyces sp. KM1-30	COCONUT
Bacillus laterosporus Laubach NR 2988	COCONUT
Microcystis aeruginosa NIVA Cya 43	COCONUT
Mortierella alpina N_r6773	COCONUT
Polyangium cellulosum So ce360	COCONUT
Micromonospora sp. SF2364	COCONUT
Streptomyces platensis TP-A0598	COCONUT
Streptomyces anulatus T688-8	COCONUT
Pseudomonas sorbicinii sp. nov. D496-B83	COCONUT
Micromonospora echinospora subsp. armeniaca subsp. nov. KMR-593	COCONUT
Streptomyces KG 62-AG1	COCONUT
Pseudomonas fluorescens NCIB 10586	COCONUT
Streptomyces unzenensis NO. 2050	COCONUT
Xerula melanotricha sp. 80241	COCONUT
Amycolatopsis MG398-hF9	COCONUT
Pseudoarachniotus roseus (HIL Y-30499)	COCONUT
Streptomyces pulveraceus subsp. fostreus ATCC31906	COCONUT
Streptomyces sp. AA-57	COCONUT
Penicillium sp. No. C-81	COCONUT
Nectria coccinea CMI 120337C	COCONUT
Claviceps sp. 88EP	COCONUT
Cylindrocarpon sp. PF-60	COCONUT
Chaetosphaeronema hispidulum Moesz NR 7127	COCONUT
Bacillus sp.SY-1	COCONUT
Bacillus sp. PP19-H3	COCONUT
Streptomyces sp. No.82-85	COCONUT
Actinoplanes sp. A40644	COCONUT
Fungus LL-23G227	COCONUT
Streptomyces lavendulae SANK 60477	COCONUT
Nocardia orientalis SC 12842	COCONUT
Staphylococcus aureus 209P	COCONUT
Streptomyces olivaceus ATCC 21569	COCONUT
Streptomyces tsusimaensis MI310-38F7	COCONUT
Gliocladium roseum OUPS-N132	COCONUT
Streptomyces griseus T-1922	COCONUT
Fungal strain F165	COCONUT
Streptomyces lavendulae strain MD4-C1	COCONUT
Actinomyces sp. (Strain Lu 9419)	COCONUT
Cochliobolus setariae IFO 6635	COCONUT
Paecilomyces lilacinus A-267	COCONUT
Spirochaeta aurantia J1	COCONUT
Actinomadura hibisca A2493 (ATCC 53815)	COCONUT
Streptomyces sp. HIL Y-8831582	COCONUT
Streptomyces subflavus subsp. irumaensis FN-114	COCONUT
Bacillus cereus BMF673-RF1	COCONUT
Streptomyces sp. DD84	COCONUT
Micromonospora sp. NCIMB 40684	COCONUT
Streptomyces thioluteus M 6-62 n	COCONUT
Streptomyces sp. (FERM BP-2298)	COCONUT
Streptomyces hygroscopicus H617-25	COCONUT
Streptomyces albus NRRL B-1865	COCONUT
Streptomyces sp. TPR-885	COCONUT
Aspergillus ustus 094102	COCONUT
Streptomyces sp. NA-148	COCONUT
Gilmaniella sp. FA4459	COCONUT
Strobilurus tenacellus No.21602	COCONUT
Virgilia 3 species	COCONUT
Nocardia mexicana IFO 3927	COCONUT
Humicola sp. FO-888	COCONUT
Streptomyces sp. TC 1084	COCONUT
Chrysosporium merdarium P-5656	COCONUT
Streptomyces sp. MJ288-OF3	COCONUT
Bacillus cereus L450-B2	COCONUT
Spicaria divaricata NRRL 5771	COCONUT
Micromonospora sp. JS1035	COCONUT
Bacterium SANK 71896	COCONUT
Bilvospiralis sp. nov. strain AB634D-177	COCONUT
Streptomyces sp. TP-A0584	COCONUT
Actinomadura sp. OMR-37	COCONUT
Trichoderma viride NRRL 1828	COCONUT
Gliocladium virens ACC 213	COCONUT
Streptomyces sp. BD21-2	COCONUT
Thermomonospora sp. SCC 1793	COCONUT
Aspergillus variecolor strain CBS 135-55	COCONUT
Aeromonas sp. W-10 NRRL B11053	COCONUT
Prunus armeniaca L. (K604-19,K113-40)	COCONUT
Amycolatopsis sp. NCIB 40089	COCONUT
Streptomyces sp. PF7	COCONUT
Penicillium urticae S11R59 mutant	COCONUT
Streptomyces pactum S12538	COCONUT
Streptomyces sp. X-14889 (NRRL 15517)	COCONUT
Streptomyces myxogenes No.5057	COCONUT
Gymnoascus reessii MST-F9977	COCONUT
Streptomyces No. F-1028	COCONUT
Streptomyces clavuligerus NRRL 3585	COCONUT
Streptomyces misawanensis nov. sp. MA 944-A 5	COCONUT
Streptomyces rishiriensis A-5969 (FERM BP-1394)	COCONUT
Streptomyces sp. CAS No. 114	COCONUT
Streptomyces rishiriensis T-23	COCONUT
Streptomyces flavogriseus strain No. 49	COCONUT
Streptomyces griseocarneus NCIMB 40447	COCONUT
Paecilomyces variotii (ATCC 74097=MF 5537)	COCONUT
Trichopezizella barbata SANK 25395	COCONUT
Aspergillus terreus Thom DSM 11247	COCONUT
Actinomycete KM-6054	COCONUT
Prunus armeniaca L. (K113-40,K33-81)	COCONUT
Actinomadura verrucosospora subsp. neohibisca E-40 mutant	COCONUT
Streptomyces sp. HPLY-11472 DSM 2658	COCONUT
Agrobacterium aurantiacum N-81106	COCONUT
Streptomyces griseoplanus NRRL 3507	COCONUT
Penicillium simplicissimum ATCC90288	COCONUT
Streptomyces luteosporeus strain Q132-6	COCONUT
Streptomyces sp. Ni-80	COCONUT
Saccharothrixide sp. CF24	COCONUT
Penicillium simplicissimum IFO5762	COCONUT
Streptomyces virginiae NRRL 12525	COCONUT
Streptomyces hygroscopicus (UC-5601)	COCONUT
Nostoc minutum NIES-26	COCONUT
Calonectria decora FERM BP-6124	COCONUT
Aspergillus niger var niger TC 1629	COCONUT
Acremonium sp. KY4917	COCONUT
Streptomyces blastmyceticum NA34-17	COCONUT
Bacillus sp. Sc026	COCONUT
Penicillium sp. FO-5637	COCONUT
Phomopsis sp. strain TUF 95F47	COCONUT
Aspergillus versicolor NRRL 35600	COCONUT
Actinomadura sp. SF-2370	COCONUT
Nocardiopsis sp. K-252a	COCONUT
Nidula candida strain 87220	COCONUT
Cordyceps brunnearubra BCC 1395	COCONUT
Streptomyces sp. WC76535	COCONUT
Lysobacter sp. SC 14067 (ATCC 53042)	COCONUT
Cytophaga sp. PBJ-5356	COCONUT
Streptomyces sp. M491	COCONUT
Streptomyces albus ATCC 21838	COCONUT
Amycolatopsis mediterranei var. kanglensis 1747-64	COCONUT
Streptomyces sp. SANK 62595	COCONUT
Streptomyces sp. LL-A9227	COCONUT
Nocardia pseudobrasiliensis IFM 0624 (JCM 9894)	COCONUT
Trichopeziza mollissima SANK 13892	COCONUT
Streptomyces No. 3668-L 2	COCONUT
Streptomyces griseorubiginosus No.43708	COCONUT
Streptomyces cacaoi var. asoensis K-9 Met-	COCONUT
Streptomyces sp. USF-319	COCONUT
Pseudomonas sp. MF381-IODS	COCONUT
Streptomyces albospinus A19301	COCONUT
Stereum sp. CCTCC AF207024	COCONUT
Actinomadura roseoviolacea 1029-AV1	COCONUT
Actinomadura verrucosospora ATCC 39334	COCONUT
Streptomyces sp. SCRC-A20	COCONUT
Malbranchea cinnamomea HKI 286	COCONUT
Streptomyces eurocidicus A-396	COCONUT
Bacillus sp. XB-13248	COCONUT
Aspergillus ostianus strain 01F313	COCONUT
Pseudomonas putida DOT-T1E	COCONUT
Botryosphaeria mamane PSU-M76	COCONUT
Myroides sp. SM1	COCONUT
Penicillium sp. SA29	COCONUT
Streptomyces lydicus No.15748	COCONUT
Streptoverticillium album K-251	COCONUT
Sepedonium sp. HKI-0117	COCONUT
Streptomyces sp. No.81-484	COCONUT
Actinomycete ATCC 39366	COCONUT
Trichoderma harzianum OUPS-N115	COCONUT
Streptomyces conglobatus ATCC 31005	COCONUT
Streptomyces lavendulae subsp. amiclenomycini MD580-S1	COCONUT
Penicillium sp. 511	COCONUT
Myxococcus stipitatus AJ-12587	COCONUT
Bacillus circulans TB-2125	COCONUT
Actinomycete UC 5762 NRRL 11111	COCONUT
Alternaria tenuis NRRL 5831	COCONUT
Streptomyces albovinaceus AH-135	COCONUT
Streptomyces hygroscopicus A-9561	COCONUT
Streptomyces sp. E-1625	COCONUT
Lysobacter sp.WAP-8294(FERM BP-4990)	COCONUT
Nocardia lurida B7	COCONUT
Streptomyces rochei 3218-GM2	COCONUT
Streptomyces platensis MJ953-SF5	COCONUT
Streptomyces sp. KO-3599	COCONUT
Nocardia dassonvillei C-71425	COCONUT
Escherichia coli KO11	COCONUT
Streptomyces sp. CK-4416	COCONUT
Streptomyces torulosus 3197-GM1	COCONUT
Paecilomyces carneus F-4882	COCONUT
Trichothecium species MSX 51320	COCONUT
Streptomyces sp. OXA-1874	COCONUT
Streptomyces sp. X-11837	COCONUT
Streptomyces sp. WC76599	COCONUT
Streptomyces sp. AS-NG-16	COCONUT
Nocardia sp. SC 11340	COCONUT
Streptomyces olivaceus Tu 4018	COCONUT
Phoma sp. NRRL25697	COCONUT
Streptomyces roseoviridis MF118-A5	COCONUT
Bacillus megaterium NK84-0218	COCONUT
Streptomyces sp.DSM17045	COCONUT
Streptomyces phaeochromogenes R-719	COCONUT
Streptomyces sp. MJ132-NF5	COCONUT
Botryococcus braunii Kawaguchi-1 strain	COCONUT
Penicillium sp. FO-2295	COCONUT
Streptomyces helicus sp. n. (UC-5837)	COCONUT
Streptomyces strain JA 2861	COCONUT
Streptomyces hygroscopicus A-130	COCONUT
Talaromyces trachyspermus SANK 12191	COCONUT
Streptomyces MD611-C6	COCONUT
Streptomyces antibioticus ATCC11891	COCONUT
Streptomyces viridochromogenes MH534-30F3	COCONUT
Streptomyces sp. A 9738	COCONUT
Emericellopsis microspora strain 333	COCONUT
Streptomyces No. S-1998	COCONUT
Streptomyces paulus strain 273 (UC 5142)	COCONUT
Amauroascus aureus F-3405	COCONUT
Streptomyces sp. AS1345	COCONUT
Streptomyces platensis A-136 (IFO 14603 FERM BP-1786)	COCONUT
Streptomyces hygroscopicus IM7912T	COCONUT
Phomopsis sp. FT-0211	COCONUT
Acremonium sp. TF-0356	COCONUT
Nocardia sp. MK703-102F1	COCONUT
Streptomyces lavandulae subsp. trehalostaticus no.2882	COCONUT
Streptomyces lavandulae GC-148	COCONUT
Agrobacterium sp. No.19-1	COCONUT
Streptomyces sp. 833	COCONUT
Phoma sp. SNF-1778	COCONUT
Streptomyces sp. 307-9	COCONUT
Helianthus annuus cv.Stella and SH0222	COCONUT
Micromonospora chersina M956-1 (ATCC 53710)	COCONUT
Arthroconidial fungus UAMH 4262	COCONUT
Streptomyces sp. DO-116	COCONUT
Acremonium striatisporum KMM 4401	COCONUT
Streptomyces sp. WK-6150	COCONUT
Neocosmospora vasinfecta strain NHL 2298	COCONUT
Penicillium sp. AB 2089ZZD-62(NRRL 22560)	COCONUT
Streptomyces capoamus No. 23-41	COCONUT
Streptomyces strain A24566	COCONUT
Phanerochaete velutina CL6387	COCONUT
Streptomyces sp. No.1713	COCONUT
Streptomyces sp. AJ9463	COCONUT
Polyangium cellulosum So ce307	COCONUT
Penicillium roqueforti strain B26	COCONUT
Streptomyces sp. CNQ-085	COCONUT
Micromonospora n. sp. A92-306401	COCONUT
Micromonospora chalcea 1302-AV2	COCONUT
Streptomyces phaeoverticillatus var. takatsukiensis No.2-89	COCONUT
Streptomyces sp. SCC 1785	COCONUT
Streptomyces galilaeus S 383	COCONUT
Phaeosphaeria sp. L489	COCONUT
Streptomyces tendae Tu 901/8c	COCONUT
Aspergillus flavus NRRL 3251	COCONUT
Actinomadura SCC 1777	COCONUT
Actinomycete strain R359-5	COCONUT
Aspergillus sp. AJ117509	COCONUT
Streptomyces sp. SA-684	COCONUT
Phaeoacremonium (NRRL32148)	COCONUT
Actinomycete strain R869-90	COCONUT
Microcystis aeruginosa PCC 7806	COCONUT
Streptomyces sp. MJ929-SF2	COCONUT
Micromonospora chalcea AB 969J-62	COCONUT
Streptomyces sp. HKI-0118	COCONUT
Alternaria tenuis NRRL L5872	COCONUT
Puterula sp. 82168	COCONUT
Erythrobacter strai OCh 114	COCONUT
Pseudomonas acidophila sp. nov. strain G-6302	COCONUT
Streptomyces atratus BY90	COCONUT
Streptomyces sp. strain GP 38	COCONUT
Streptomyces sp. RK98-A74	COCONUT
Streptomyces sp. SF2575	COCONUT
Actinomycete sp. MA7095 (ATCC 55599)	COCONUT
Corynespora sp. BA-10763	COCONUT
Streptomyces galbus T.2253	COCONUT
Streptomyces sp. OM-5714	COCONUT
Streptomyces sp. TA-3341	COCONUT
Nannocystis exedens Na e485	COCONUT
Streptomyces melanosporofaciens MI614-43F2	COCONUT
Streptomyces sp. Mer-2487	COCONUT
Streptomyces sp. A1509	COCONUT
Bacillus megaterium BMG59-R2	COCONUT
Streptomyces sp. IA-CAS No. 114	COCONUT
Burkholderia thailandensis E264	COCONUT
Hericium erinaceum strain CBS 233.87	COCONUT
Chania rubra MG802-AF1	COCONUT
Streptomyces cyaneus MG344-hF49	COCONUT
Streptomyces griseus strain NTK14	COCONUT
Streptomyces halstedii 2723-SV2	COCONUT
Actinomyces fulvoviridis var. acarbodicus MC974-A5	COCONUT
Penicillium sp. MH7	COCONUT
Cladosporium sp. MH6	COCONUT
Streptomyces halstedi KB012	COCONUT
Streptomyces sp. CNB091	COCONUT
Streptomyces No. 547	COCONUT
Aspergillus rugulosus A.R.M. 325	COCONUT
Nattrassia mangiferae ATCC 74078	COCONUT
Bacillus sp. AH159-1	COCONUT
Beauveria bassiana EPF-5	COCONUT
Penicillium sp. FO-1611	COCONUT
Pseudomonas sp. Q52002	COCONUT
Microbispora rosea subsp. hibaria TP-A0121	COCONUT
Bacillus sp. No.14	COCONUT
Phellinus gilvus TMC-1117	COCONUT
Stereum hirsutum HKI 0195	COCONUT
Gliocladium roseum KF-1040	COCONUT
Penicillium urticae strain No 562	COCONUT
Streptomyces sp. RSP9	COCONUT
Streptomyces sp. SN-593	COCONUT
Streptomyces sp. HIL Y-8636923	COCONUT
Streptomyces tenjimariensis SS-939	COCONUT
Sterile fungus MF6280	COCONUT
Sporothrix sp. FO-4649	COCONUT
Trichoderma hamatum FO-6903	COCONUT
Merulius tremellosus No. WQ 568	COCONUT
Curvularia lunata NRRL 2380	COCONUT
Bacillus thiaminolyticus IFO 3967/B-1-7	COCONUT
Streptomyces sp. ATCC 700974	COCONUT
Microcystis sp. PCC7806	COCONUT
Streptomyces sp. Q27107	COCONUT
Streptomyces aureus MA-2941	COCONUT
Acremonium sp. No.27082	COCONUT
Streptomyces aureus strain S-3466	COCONUT
Chaetomium strain RB-001	COCONUT
Rhizopus japonicus IMI 21600	COCONUT
Phoma cava CBS 535.66	COCONUT
Rhizopus stolonifer (ATCC10404)	COCONUT
Streptomyces sp. DSM 5087	COCONUT
Streptomyces sp. GERI-155	COCONUT
Aspergillus niger FT-0554	COCONUT
Streptomyces lavendulae H698 SY2	COCONUT
Streptomyces sp. TP-A0597	COCONUT
Streptomyces viridifaciens MG456-hF10	COCONUT
Fusarium sp. FE-71-1	COCONUT
Streptomyces sp. No.H-230	COCONUT
Streptomyces sp. SC 12730	COCONUT
Amycolatopsis mediterranei C 5/42	COCONUT
Streptomyces griseoviridis P8648	COCONUT
Streptomyces aculeolatus MK15-42F22	COCONUT
Bacillus circulans AJ 3902	COCONUT
Streptomyces viridochromogenes NRRL B-1551	COCONUT
Streptomyces sp. MQ22	COCONUT
Streptomyces mediocidicus ATCC23936	COCONUT
Aspergillus wentii (NRRL 6435)	COCONUT
Bacillus circulans strain No. YQW-B6	COCONUT
Micromonospora SANK 62390 (FERM P-11631)	COCONUT
Streptomyces ribosidificus nov. sp. SF-733	COCONUT
Streptomyces olivaceus T.2353-R	COCONUT
Preussia aurantiaca (ATCC 14745)	COCONUT
Streptomyces sp. AA-57 spp.	COCONUT
Streptomyces sp. E-1511	COCONUT
Streptomyces aureofaciens NRRL 3878	COCONUT
Streptomyces tendae T.901/PF 53+-3	COCONUT
Penicillium sp. IFB-E022	COCONUT
Micromonospora sp. L-31-CLCO-002	COCONUT
Penicillium janczewskii sp. F2757	COCONUT
Aspergillus versicolor NRRL35600	COCONUT
Aspergillus terreus HK10499	COCONUT
Actinomadura spinosa AA0851	COCONUT
Penicillium paxilli PSU-A71	COCONUT
Penicillium citrinum SANK 18767	COCONUT
Saccharothrix sp. DSM 12931	COCONUT
Streptomyces sp. OM-3209	COCONUT
Pseudomonas akbaalia 8(C)X	COCONUT
Streptomyces tanashiensis K73	COCONUT
Corollospora pulchella (ATCC 62554)	COCONUT
Streptomyces malachitofuscus subsp. downeyi X-14766 (ATCC 31547)	COCONUT
Aspergillus niger LL-LV3020	COCONUT
Prunus armeniaca L. (K604-19)	COCONUT
Nocardia asteroides SCRC-A2359	COCONUT
Streptomyces sp. KO-7888	COCONUT
Gliocladium sp. TC 1282	COCONUT
Thiocapsa sp. 5881	COCONUT
Streptomyces platensis subsp. malvinus N-33	COCONUT
Amycolatopsis mediterranei strain ME/291	COCONUT
Aspergillus oryzae A437	COCONUT
Streptomyces sp. RK-1051	COCONUT
Streptomyces ambofaciens KA-448 (ATCC 15154)	COCONUT
Streptomyces sp. E/784	COCONUT
Micromonospora sp. SA246	COCONUT
Sphaeropsidales sp.strain F-24'707	COCONUT
Emericellopsis sp. BAUA8289	COCONUT
Symploca sp. VP642	COCONUT
Cladosporium sp. FT-0012	COCONUT
Streptomyces filipinensis MD 157-A9	COCONUT
Streptomyces sp. NR0516	COCONUT
Streptomyces sp. MK929-43F1	COCONUT
Torrubiella tenuis BCC12732	COCONUT
Nocardiopsis trehalosei sp. nov. (NRRL 12026)	COCONUT
Talaromyces sp. 3656-A1	COCONUT
Streptomyces sp. MDG-04-17-069	COCONUT
Streptomyces sp. DP94	COCONUT
Microcystis aeruginosa NIES-298	COCONUT
Kitasatospora kifunense No. 9482	COCONUT
Phellinus sp. PL3	COCONUT
Streptomyces sp. NCIB 11813	COCONUT
Bacillus sp. YL-03709B	COCONUT
Periconia byssoides OUPS-N133	COCONUT
Trichoderma sp. ATF606	COCONUT
Streptomyces sp.A1	COCONUT
Chromobacterium violaceum ATCC 53434	COCONUT
Streptomyces viridochromogenes 2942-SVS3	COCONUT
Actinomadura sp. MK73-NF4	COCONUT
Streptomyces sp. AJ9561	COCONUT
Paecilomyces sp. FO-3684	COCONUT
Streptomyces sp. A-19	COCONUT
SIPI-2985	COCONUT
Streptomyces sp. HKI 0231	COCONUT
Streptomyces sp. BL49-58-005	COCONUT
Aspergillus parasiticus NRRL 6433	COCONUT
Aspergillus subolivaceus NRRL 4998	COCONUT
Aspergillus flavus NRRL 13462	COCONUT
Aspergillus fumigatus Fresenius 1863	COCONUT
Streptomyces purpeofuscus 2887-SVS2	COCONUT
Acremonium sp. BX86	COCONUT
Streptomyces albus K731-113	COCONUT
Streptomyces hygroscopicus TP-A0623	COCONUT
Xanthomonas sp. SB-K88	COCONUT
Streptomyces sp. ML297-90F8	COCONUT
Pseudomonas strain DOB-41	COCONUT
Streptomyces sp. K 5-4	COCONUT
Streptomyces cattleya ATCC 39203	COCONUT
Kitasatospora sp. MK993-dF2	COCONUT
Nodulisporium hinnuleum ATCC 24911	COCONUT
Cytophaga johnsonae AJ No. 12589	COCONUT
Polyangium cellulosum So ce12	COCONUT
Streptomyces sp. HIL Y-9065403	COCONUT
Streptomyces sp. No.AM1699	COCONUT
Streptomyces antibioticus T.2706	COCONUT
Rhizopus sp. No. F-1360	COCONUT
Streptomyces sp. MK277-AF1	COCONUT
Streptomyces sp. KCTC 9303	COCONUT
Streptomyces sp. LL-31F508	COCONUT
Saccharothrix MI293-N4	COCONUT
Pseudoalteromonas sp. F420	COCONUT
Streptomyces olivaceus T.2353	COCONUT
Streptomyces amphibiosporus R310-104 (ATCC 53964)	COCONUT
Streptomyces sp. LL-F35101	COCONUT
Fusarium aquaeductuum SANK 11089	COCONUT
Streptomyces catenulae subsp. griseospora No. 23924	COCONUT
Streptomyces sp. No.51-4	COCONUT
Aspergillus flavipes TC 1446	COCONUT
Streptomyces griseofuscus S42227 (FERM P-8443)	COCONUT
Phomopsis sp. hzla01-1	COCONUT
Scolecobasidium arenarium F-2015	COCONUT
Phaffia rhodozyma ATCC 24201	COCONUT
Faenia interjecta SANK 60983	COCONUT
Penicillium PF1163(FERMP-15473)	COCONUT
Penicillium sp. PF1163B	COCONUT
Aspergillus terreus ATCC20542	COCONUT
Streptomyces sp. 569N-3	COCONUT
Cystobacter armeniaca Cb a24	COCONUT
Streptomyces sp. GW39/1530	COCONUT
Streptomyces sp.KSC-5791	COCONUT
Bacillus cereus No. F173-B61	COCONUT
Streptomyces sp. Y8340369	COCONUT
Oudemansiella radicata No. 86125	COCONUT
Aquatica (HK1821)	COCONUT
Penicillium janthinellum TDD4	COCONUT
Paecilomyces sp. BM2419	COCONUT
Streptomyces purpurascens A-347	COCONUT
Nodulisporium sp. CRIF1	COCONUT
Fusarium sp. FO-1305	COCONUT
Streptomyces sp. NK14819	COCONUT
Coryneum modonium NRRL 25349	COCONUT
Streptomyces rubellomurinus sp. nov. ATCC 31215	COCONUT
Streptomyces narabonesis ISP 5016	COCONUT
Streptomyces KG-2245	COCONUT
Nocardia sp. C-14919 (N-2001)	COCONUT
Streptomyces caelestis UC-2011	COCONUT
Moeszia lindtneri HKI-0054	COCONUT
Streptomyces avidinii No.1117	COCONUT
Acremonium sp. MT70646	COCONUT
Streptomyces sp. MJ654-NF4	COCONUT
Neobulgaria pura HA A07-97	COCONUT
Streptomyces strain KP-3144	COCONUT
Streptomyces sp. NA30664	COCONUT
Streptomyces cremeus subsp. aurantilis A 271	COCONUT
Acanthostigmella sp. CL12082	COCONUT
Gliocladium sp. (Culture SCF-1168)	COCONUT
Streptomyces nodosus MH190-16F3	COCONUT
Penicillium sp. CL22557	COCONUT
Actinomyces tumemacerans strain INMI P-42	COCONUT
Streptomyces sp. NR 0662	COCONUT
Streptomyces kasugaensis M-338	COCONUT
Paecilomyces farinosus RCEF0101	COCONUT
Streptomyces capreolus MG265-CF3	COCONUT
Streptomyces fulvoviolaceus No.851	COCONUT
Actinosporangium sp. C-36145 (ATCC 31127)	COCONUT
Nonomuria sp. NN22303	COCONUT
Streptomyces cirratus JTB-3	COCONUT
Streptomyces dimorphogenes nov. sp. NR-320-OM7HB	COCONUT
Actinomycete SANK 60684	COCONUT
Leptosphaeria sp. OUPS-4	COCONUT
Streptomyces venezuelae ATCC 15068	COCONUT
Streptomyces verdensis sp. n. (UC-8157)	COCONUT
Streptomyces sp. SCRCA-20	COCONUT
Aspergillus niger FO-5904	COCONUT
Streptomyces cellulosae ATCC 12625	COCONUT
Streptomyces hygroscopicus TP-A0451	COCONUT
Streptomyces sp. HKI-0057	COCONUT
Streptomyces lavendofoliae MI951-62F2	COCONUT
Zalerion arboricola ATCC 20957	COCONUT
Lechevalieria aerocolonigenes C-38383	COCONUT
Nocardia aerocolonigens C-38383-RK-2	COCONUT
Streptomyces sp. ME98-M3	COCONUT
Penicillium verruculosum F-4542	COCONUT
Streptomyces hygroscopicus AY B-994	COCONUT
Bacillus circulans No. C308-B4	COCONUT
Streptomyces sp. K93-5305	COCONUT
Lentinus crinitus DR-5	COCONUT
Streptomyces sp. NR 0661	COCONUT
Streptomyces arginensis UC 8632	COCONUT
Streptomyces hygroscopicus 15	COCONUT
Actinomadura verrucosospora subsp. neohibisca R103-3	COCONUT
Streptomyces sp. DSM 11171	COCONUT
Streptomyces rimofaciens B-98891	COCONUT
Aspergillus terreus 95F-1	COCONUT
Bacillus polymyxa Rs-6	COCONUT
Memnoniella echinata (ATCC 20298)	COCONUT
Nostoc sp. GSV 244	COCONUT
Archangium gephyra strain Ar 3895	COCONUT
Streptomyces sp. A22179	COCONUT
Streptomyces roseoverticillatus DO-248	COCONUT
Fungal strain AB 1650I-759	COCONUT
Streptomyces hygroscopicus IMET JA 6599-R 27-158v-rek.2	COCONUT
Leclercia adecarboxylata KP-27C6	COCONUT
Streptomyces fervens HP-891	COCONUT
Streptomyces rochei S785-16	COCONUT
Aphanizomenon flos-aquae NIES-81	COCONUT
Cunninghamella blakesleana (AS 3.970)	COCONUT
Nocardia sp. NRRL5646	COCONUT
Hygroscopicus sp. LP-93	COCONUT
Streptomyces rishiriensis OFR-1056	COCONUT
Nectria lucida F-4490	COCONUT
Saccharothrix sp. AJ9571	COCONUT
Chromobacterium sp. QS3666	COCONUT
Streptomyces sp. MI982-63F1	COCONUT
Streptomyces sp. strain FRI-5	COCONUT
Flavobacterium sp. SC 12154	COCONUT
Brevibacterium KY 4313 spp.	COCONUT
Phoma sp. (ATCC 74403)	COCONUT
Myceliophthora lutea TF-0409	COCONUT
Nostoc sp.TAU IL-235	COCONUT
Streptomyces sp. K-342	COCONUT
Saccharomyces cerevisiae (SM36 mutant strain)	COCONUT
Streptomyces sp. NPS008187	COCONUT
Micromonospora sp. SCC 1792	COCONUT
Coprinus atramentarius SAI20013	COCONUT
Streptomyces hygroscopicus NRRL 5678	COCONUT
Streptomyces 4107 A2	COCONUT
Pseudomonas sp. BN-183	COCONUT
Pseudomonas BMG13-A7	COCONUT
Epicoccum nigrum 751-5	COCONUT
Mycogone rosea DSM 8822	COCONUT
Gymnoascus reessii MST-F9978	COCONUT
Streptomyces sp. nov. (S 53151/A)	COCONUT
Streptomyces No. 732	COCONUT
Mycena sp. HKI 0153	COCONUT
Streptomyces sp. strain RK-16	COCONUT
Penicillium brevicompactum SANK 11991	COCONUT
Streptomyces sp. WP-4371	COCONUT
Streptomyces flavidovirens SANK 60486	COCONUT
Dactylaria parvispora D500	COCONUT
Streptomyces hygroscopicus SANK 63584	COCONUT
Streptomyces sp. MF980-CF1	COCONUT
Saccharothrix sp. No.75624	COCONUT
Streptomyces griseosporeus AL-719	COCONUT
Streptomyces matensis A-6621	COCONUT
Microtetraspora sp. SCC 1829	COCONUT
Pestalotia longiseta PL8501 (IFO 32172)	COCONUT
Fusarium oxysporum IMI 211881	COCONUT
Flexibacter sp. Q17897	COCONUT
Streptomyces cinerochromogenes No.50	COCONUT
Aspergillus niger F7586	COCONUT
Streptomyces olivaceogriseus sp. nov. No. C-353	COCONUT
Streptomyces kurssanovii NR-7GG1 (FERM-P No. 2133)	COCONUT
Streptomyces sp. 5140-A1	COCONUT
Streptomyces sp. SNUS 9011-250	COCONUT
Mycena sp. 96097	COCONUT
Aspergillus ustus NSC-F038	COCONUT
Actinomycete strain R516-16	COCONUT
Actinomadura spp. SCC 1776	COCONUT
Micromonospora sp. TP-A0316	COCONUT
Bacillus megaterium 6N38	COCONUT
Aspergillus japonicus JV-23	COCONUT
Streptomyces sp. MJ635-86F5	COCONUT
Penicillium minioluteum F-4627	COCONUT
Nocardia sp. KB-993	COCONUT
Streptomyces sp. Tu 4128	COCONUT
Nocardia sp. X-14868	COCONUT
Streptomyces tolypophorus nov. sp. No. B2847	COCONUT
Streptomyces xanthophaeus NJ244-SF1	COCONUT
Aspergillus parasiticus (Mutant ATCC 15517)	COCONUT
Aspergillus sp. MF297-2	COCONUT
Malbranchea cinnamomea TAIM 13T54	COCONUT
Nostoc sphaericum Ex-5-1	COCONUT
Streptomyces sp. IT-44	COCONUT
Exophiala pisciphila NI10102	COCONUT
Cytophaga sp. AM13	COCONUT
Streptomyces GE16457	COCONUT
Streptomyces halstedii 2832-SVS6	COCONUT
Neosortorya fumigata Af293	COCONUT
Claviceps fusiformis PRL1980	COCONUT
Angiococcus disciformis An d48	COCONUT
Micromonospora sp. M990-6	COCONUT
Amycolatopsis orientalis ATCC 53550	COCONUT
Streptomyces cirratus B-1425	COCONUT
Streptomyces sp. SANK 61296	COCONUT
Cyathus helenae strain 1500-102	COCONUT
Aspergillus aculeatus CL38916	COCONUT
Streptomyces sp. TC 1087	COCONUT
Streptomyces cyaneogriseus ssp.noncyanogenus LL-F28249	COCONUT
Penicillium sp. PF1163A	COCONUT
Curvularia sp. AB 2090A-11 (NRRL 22559)	COCONUT
KC84-AG 13	COCONUT
Favolaschia sp. 87129	COCONUT
Streptomyces chartreusis NRRL 3882	COCONUT
Streptomyces fradiae No.9	COCONUT
Streptomyces auranticolor FERM-P No. 5365	COCONUT
Chainia SS-228	COCONUT
Cytophaga sp. AM13.1	COCONUT
Bacillus sp. TL-119	COCONUT
Aphanizomenon sp. 3	COCONUT
Oscillatoria sp. PCC9240	COCONUT
Actinomadura sp. MJ502-77F8	COCONUT
Streptomyces filamentosus MC521-C5	COCONUT
Streptomyces No. NH435-hF3	COCONUT
Streptomyces sp. 91614	COCONUT
Paecilomyces sp. AF2562	COCONUT
Streptomyces eridami n. sp. ATCC 21619	COCONUT
Pseudomonas sp. F92S91	COCONUT
Discosia sp. F-11809	COCONUT
Aspergillus parasiticus Mutant strain 1-11-105 wk-1	COCONUT
Cunninghamella sp. F-1490	COCONUT
Actinoplanes sp. SCC 1906	COCONUT
Gliocladium virens SANK 12679	COCONUT
Aspergillus terreus No. 14	COCONUT
Lasiodiplodia theobromae IFO31059	COCONUT
Penicillium sp. FO-3929	COCONUT
Alternaria sp. P 0506	COCONUT
Aspergillus fumigatus No. 5239	COCONUT
Myxococcus fulvus strain Mx f50	COCONUT
Penicillium cyclopium NRRL 6093	COCONUT
Sebekia sp. LL-14E605 (NRRL 21083)	COCONUT
Streptomyces nodosus subsp. asukaensis AM-1042	COCONUT
Streptomyces sp. WB-8376	COCONUT
Streptomyces sp. AB-999F-52	COCONUT
Curvularia sp. RK97-F166	COCONUT
Clonostachys cylindrospora FH-A 6607	COCONUT
Microbispora rosea subsp. hibaria TP-A0121 blocked mutant	COCONUT
Hyalodendriella sp. Ponipodef 12	COCONUT
Actinomadura sp. SF-2140	COCONUT
Streptomyces sp. DO-89	COCONUT
Pseudomonas sp. BN-227	COCONUT
Streptomyces rosa var. notoensis (FERM-P No.2209)	COCONUT
Pseudomonas sp. CB-3	COCONUT
Streptomyces neyagawaensis SL-387	COCONUT
Streptomyces sp. C39	COCONUT
Streptomyces sp. X-14950	COCONUT
Streptomyces thermotolerans ATCC 11416	COCONUT
Saccharothrix sp. TC 1094	COCONUT
Nocardia sp. No. 2-200	COCONUT
Streptomyces purpurogeneiscleroticus WC71634	COCONUT
Streptomyces No. AAK-84	COCONUT
Streptomyces sp. UC11136	COCONUT
Saccharopolyspora sp. L53-18 (FERM BP-2231)	COCONUT
Penicillium sp. NI15501	COCONUT
Streptomyces nigellus MD824-CG2	COCONUT
Streptomyces sp.TP-A0595	COCONUT
Helicascus kanaloanus ATCC 18591	COCONUT
Streptomyces sp. AA3891	COCONUT
Streptomyces platensis NRRL 18993	COCONUT
Streptomyces sp. HKI-0155	COCONUT
Micromonospora sp. KY7123	COCONUT
Streptomyces thiolactonus UC 8478 (NRRL 15439)	COCONUT
Streptomyces phaeofaciens No.7739	COCONUT
Aspergillus fumigatus SANK 10588	COCONUT
Beauveria felina SANK 13682	COCONUT
Actinomadura sp. strain 007	COCONUT
Streptomyces No. MA514-A1	COCONUT
Streptomyces sp. MRI 142	COCONUT
Streptomyces albulus MJ202-72F3	COCONUT
Penicillium chrysogenum SC 13887	COCONUT
Streptomyces chrestomyceticus EC40	COCONUT
Acremonium sp. KY12702	COCONUT
Bacillus sp. No. 4691	COCONUT
Helminthosporium siccans BH-34	COCONUT
Gliocladium sp. FTD-0668	COCONUT
Fusarium sp. (IMI CC No. 351573)	COCONUT
Fischerella ATCC53239	COCONUT
Streptomyces hygroscopicus KOS20-001	COCONUT
Kibdelosporangium albatum No. R761-7 (ATCC 55061)	COCONUT
Helicomyces sp. No. 19353	COCONUT
Streptomyces flavoviridis ATCC 21892	COCONUT
Streptomyces tanashiensis IM8442T	COCONUT
Crepidotus fulvotomentosus strain 80145	COCONUT
Streptomyces graminofaciens 3C02	COCONUT
Streptomyces hygroscopicus var. azalomyceticus K5-4	COCONUT
Penicillium minioluteum F31405	COCONUT
Phoma sp. TC 1674	COCONUT
Streptomyces nashvillensis MJ885-mF8	COCONUT
Streptomyces sp. MG7-G1	COCONUT
Streptomyces sp. SK-1894	COCONUT
Aspergillus niger CFR-W-105	COCONUT
Micromonospora sp. L-13-ACM2-092	COCONUT
Nostoc sp. 152	COCONUT
Streptomyces achromogenes var. tomaymyceticus No. A-2127	COCONUT
Chrysosporium pannorum M10539	COCONUT
Gliocladium sp. TC 1304	COCONUT
Arthrinium sp. FA1744 (ATCC 74132)	COCONUT
Streptomyces sp. OM-2317	COCONUT
Aspergillus sclerotiorum NRRL5167	COCONUT
Penicillium sp. NK374186	COCONUT
Streptomyces sp. UC5319	COCONUT
Streptomyces sp. MA 5143a	COCONUT
Streptomyces echinoruber sp. nov. X-14077 (NRRL 8144)	COCONUT
Streptomyces sp. NR 0637	COCONUT
Penicillium charlesii ATCC 20841	COCONUT
Streptomyces sp. MCI-2225	COCONUT
Stachybotrys bisbyi SANK 17777	COCONUT
Arthrobacter oxamicetus sp. nov. No.B302-B 75	COCONUT
Streptomyces rugosporus sp. LL-42D005	COCONUT
Streptomyces sp. Q57219	COCONUT
Streptomyces H 359 NSY 6	COCONUT
Peridinium balticum UTEX 1563.	COCONUT
Streptomyces citricolor IFO 13005 B-16575	COCONUT
Streptomyces albus var. T-12	COCONUT
Streptomyces sp. A67251	COCONUT
Rhodomonas sp. D3	COCONUT
Streptomyces griseochromogenes RS-1223	COCONUT
Streptomyces alboverticilliatus MD401-C5	COCONUT
Penicillium chrysogenum strain V39673	COCONUT
Xylaria polymorpha F5755	COCONUT
Cordyceps sp. BCC 1681	COCONUT
Drechslera rostrata IMI 356287	COCONUT
Beauveria sp. FO-6979	COCONUT
Pseudomonas sp. B-9004	COCONUT
Dactynosporangium matsuzakiense SF-2052	COCONUT
Streptomyces halstedii No.13912	COCONUT
Amycolatopsis mediterranei mutant W126	COCONUT
Streptomyces hygroscopicus subsp. hygroscopicus SANK 61995	COCONUT
Streptomyces olivoreticuli MD976-C7	COCONUT
Streptomyces sp. ME505-HE1	COCONUT
Actinoplanes ianthinogenes n. sp. A/1668	COCONUT
Ascochyta viciae No. 34	COCONUT
Sorangium cellulosum So ce750	COCONUT
Streptomyces salvialis LL-D37187	COCONUT
Streptomyces halstedii SF-1993 (FERM-P 4332)	COCONUT
Actinomycete TI-1	COCONUT
Micromonospora sp. C39217-R109-7	COCONUT
Lentinus adhaerens strain 7856	COCONUT
Amauroascus sp. No. 6237	COCONUT
Micromonospora olivoasterospora CS-26	COCONUT
Streptomyces xanthochromogenes No.AM-6201	COCONUT
Streptomyces griseorubiginosus S551	COCONUT
Actinomycetes MG417-CF17	COCONUT
Streptomyces aureoverticilatus NPS001583	COCONUT
Streptomyces sp. AM-2498	COCONUT
Saccharopolyspora hirsuta subsp. kobensis KC-6606	COCONUT
Doratomyces putredinis F-10129	COCONUT
Thiocystis gelatinosa 2611	COCONUT
Lactobacillus plantarum MiLAB 393	COCONUT
Streptomyces sp.DO-113	COCONUT
Streptomyces sp. DO113 (FERM BP-222)	COCONUT
Streptomyces althioticus 245-Z2	COCONUT
Streptomyces sp. MI424-38F1	COCONUT
Myxococcus virescens Mx v48	COCONUT
Streptomyces subflavus subsp. nirumaensis subsp. nov. AM-3603	COCONUT
Frateuria sp. W-315	COCONUT
Talaromyces flavus FKI-0076	COCONUT
Amycolatopsis mediterranei mutant F1/24	COCONUT
Streptomyces sp. MJ885-mF8	COCONUT
Streptomyces sp. KY11784	COCONUT
Streptomyces sp.KY11784	COCONUT
Streptomyces fradiae C1281	COCONUT
Streptomyces exfoliatus Tu 1424	COCONUT
Streptomyces cattleya NRRL 8057	COCONUT
Penicillium sp. E-2128	COCONUT
Bacillus cereus 60/6/1	COCONUT
Malbranchea filamentosa IFM 41300	COCONUT
Amphiscolops spp.Y-42	COCONUT
Streptomyces platensis subsp. malvinus N-22	COCONUT
Streptomyces sp. K96-0670	COCONUT
Saccharothrix sp. SANK 64289	COCONUT
Penicillium sp. SPF-3059	COCONUT
Streptomyces A-3030	COCONUT
Streptomyces sioyaensis SA-1758	COCONUT
Streptomyces pulveraceus subsp. epiderstagenes RK-441	COCONUT
Aspergillus rugulosus I.M.I.strain 84338	COCONUT
Streptomyces aurantiogriseus NPO-101	COCONUT
Fusarium sp. F29602 (No. FERM P-12503)	COCONUT
Streptomyces diastaticus S-520	COCONUT
Streptomyces sp. WK-4028	COCONUT
Streptomyces sp. HKI 0180	COCONUT
Verticimonosporium ellipticum D1528	COCONUT
Streptomyces sp. OM-3223	COCONUT
Streptomyces MA4297	COCONUT
Saccharopolyspora sp. AC-3440 (FERM P-6238)	COCONUT
Saccharopolyspora hirusta ATCC 27875	COCONUT
Amycolatopsis sp. T-8621022	COCONUT
Streptomyces humidus S5-55	COCONUT
Mortierella verticillata ATCC 42662	COCONUT
Streptomyces sp. No.9885	COCONUT
Micromonospora narashinoensis 980-MC1	COCONUT
Streptomyces sapporonensis WS 4545	COCONUT
Streptomyces nojiriensis C-13	COCONUT
Sorangium cellulosum So ce56	COCONUT
Polyangium sp. PI VO19	COCONUT
Cephalosporium recifei (NRRL 5161)	COCONUT
Humicola sp. FO-5969	COCONUT
Panus rudis Fr.IFO8994	COCONUT
Methylomicrobium alcaliphilum 20Z	COCONUT
Humicola grisea WF-2421	COCONUT
Streptomyces olivaceus CBS 349.80	COCONUT
Empedobacter haloabium nov. sp. ATCC 31962	COCONUT
Streptomyces sp. WK-2955	COCONUT
Streptomyces strain ZIMET 43717	COCONUT
Aspergillus oryzae HA 302-84	COCONUT
Penicillium paxilli KAC 1843	COCONUT
Aspergillus sydowi Y-30462	COCONUT
Streptomyces sandaensis No.6897	COCONUT
Virgaria nigra F-5408	COCONUT
Streptomyces No. H230-5	COCONUT
Streptomyces pactum S48727 (FERM P-8117)	COCONUT
Streptomyces mutabilis NRRL 8088	COCONUT
Streptomyces sp. NR0489	COCONUT
Chloroflexus aurantiacus J-10-fl	COCONUT
Chloroflexus aurantiacus OK-70-fl	COCONUT
Nocardioides sp. ATCC 39419	COCONUT
Streptomyces sp. D-57	COCONUT
Penicillium citrinum F5	COCONUT
Pseudomonas sp. GH. (HLR 186B)	COCONUT
Streptomyces sp. A55051	COCONUT
Streptomyces sp. No.80-217	COCONUT
Bacillus laterosporus BMI156-14F1	COCONUT
Streptoverticillium griseocarneum NCIMB 40447	COCONUT
Streptomyces MD 211-C4	COCONUT
Streptomyces aganonensis No. Y-G19Z	COCONUT
Cladosporium cf. cladosporioides CBUK20700 (CBS 100220)	COCONUT
Streptomyces sp. TP-A0569	COCONUT
Aspergillus parasiticus Mutant WE-47(hvn-1)	COCONUT
Streptomyces malachiticus S-1998	COCONUT
Acremonium sp. AWA16-1	COCONUT
Leptoshaeria sp.OUPS-4	COCONUT
Streptomyces olivaceus SF-973	COCONUT
Bacillus sp. No. KM-208	COCONUT
Streptomyces rishiriensis MJ773-88K4 MJ773-88K4	COCONUT
Microbispora sp. AA9966	COCONUT
Streptomyces sp. POL-129	COCONUT
Blastobacter sp. SANK 71894	COCONUT
Chondromyces crocatus Cm c3	COCONUT
Epidermophyton floccosum 8051	COCONUT
Streptomyces sp. NK10958	COCONUT
Streptomyces venezuelae UC-2560 (WC-3627)	COCONUT
Streptomyces sp. RE-701	COCONUT
Fusarium sp. RK97-94	COCONUT
Actinomycete MG848-hF6	COCONUT
Streptomyces narbonenensis var. josamyceticus nov. var. A 204-P2	COCONUT
Streptomyces sp. B7064	COCONUT
Myxococcus fulvus strain Mx f16	COCONUT
Thermomonospora alba No.1520	COCONUT
Pseudomonas viridiflava PK-5	COCONUT
Myrothecium verrucaria No. 55 (FERM P-8880)	COCONUT
Streptomyces griseoviridis P-D 04955	COCONUT
Streptomyces avidinii NR0576	COCONUT
Streptomyces collinus A 19009	COCONUT
Streptomyces sp. WK-6326	COCONUT
Thiodictyon elegans 3011	COCONUT
Bacillus badius AR-91	COCONUT
Schizophyllum commune SANK 17785	COCONUT
Streptomyces erythraeis ATCC 31772	COCONUT
Eupenicillium abidjanum IFO 8939	COCONUT
Aigialus parvus BCC5311	COCONUT
Streptomyces amakusaensis MG846-fF3	COCONUT
Pseudomonas sp. Ki19	COCONUT
Aspergillus candidus RF-5672 (FERM BP-5882)	COCONUT
Chaetomium atrobrunneum F449	COCONUT
Streptomyces nitrosporeus K93-0711	COCONUT
Streptomyces sp. K93-0711	COCONUT
Aspergillus fischeri var. brasiliensis AB 1826M-35	COCONUT
Streptomyces sp. QM16	COCONUT
Micromonospora griseorubida sp. nov. C-7-1	COCONUT
Ampullariella regularis A11079	COCONUT
Streptomyces hygroscopicus T-42082	COCONUT
Streptomyces hygroscopicus K-41 (FERM-P 1342)	COCONUT
Streptomyces pluracidomyceticus PA-41746	COCONUT
Streptomyces sandaensis sp. nov. No.6897 (FERM-P 7654)	COCONUT
Bacillus circulans No. J725-B93	COCONUT
Streptomyces toxytricini KA57-AG3	COCONUT
Streptomyces sp. X-14931	COCONUT
Hypocrea sp. BCC 14122	COCONUT
Streptomyces galilaeus SC-1688	COCONUT
Thermoactinomyces strain No.TM-64	COCONUT
Nocardia sp. MJ896-43F17	COCONUT
Streptomyces lividoclavatus No.3176	COCONUT
Acremonium sp. 132-94	COCONUT
Saccharomyces cerevisiae (25-Aza-inhibited cultures)	COCONUT
Fusarium merismoides CORDA NR6356	COCONUT
Actinomycete X-14881	COCONUT
Streptomyces hygroscopicus B-7	COCONUT
Nodularia sp. PCC7804	COCONUT
Aspergillus ochraceus WC76446	COCONUT
Saccharopolyspora erythraea JC2/pHP020	COCONUT
Streptomyces sp. MK-90	COCONUT
Streptomyces hygroscopicus Y-50	COCONUT
Actinomyces sp. FERM BP-6125	COCONUT
Streptomyces sp. A19412	COCONUT
Streptomyces longisporoflavus M14 (DSM 8325)	COCONUT
Phoma sp. Q60596	COCONUT
Streptomyces sp. No.1894	COCONUT
Pseudomonas fluorescens BMJ279-76FI	COCONUT
Micromonospora echinospora MG299-fF35	COCONUT
Streptomyces collinus 45H-6	COCONUT
Graphium putredinis F13302	COCONUT
Microbispora sp. SCC 1438	COCONUT
Aspergillus aculeatus M-4214	COCONUT
Dictyochaeta simplex ATCC 20960	COCONUT
Aspergillus candidus CMI 16046	COCONUT
Streptomyces fradiae MA-2898 (NRRL B3357 ATCC 21096)	COCONUT
Piptoporus betulinus Lu 9-1	COCONUT
Zopfiella inermis SANK 15183	COCONUT
UCE6	COCONUT
Aspergillus candidus NRCC 14509	COCONUT
Streptomyces coeruleorubidus ME130-A4	COCONUT
Beauveria bassiana K-717	COCONUT
Gibberella lateritium IFO 7188	COCONUT
Streptomyces sp. H7667	COCONUT
Streptomyces sp. KB10	COCONUT
Streptomyces HIL Y-9031725	COCONUT
Corynebacterium equi NO. 2841	COCONUT
Biporalis sp. stain 36(ATTC 64838)	COCONUT
Punctularia atropurpurascens HA 193-82	COCONUT
Trichoderma koningii IMI 308477	COCONUT
Streptomyces avermitilis ATCC31272	COCONUT
Streptomyces capreolus ATCC31963	COCONUT
Pseudomonas sp. A92	COCONUT
Botryococcus braunii Kawaguchi-1	COCONUT
Streptomyces anulatus 3533-SV4	COCONUT
Panus rudis HKI 0254	COCONUT
Streptomyces sp. HR04	COCONUT
Arthrinium phaeospermum T-53	COCONUT
Saccharopolyspora sp. YL-0358M (FERM P-8862)	COCONUT
Mortierella isabellina ATCC38063	COCONUT
Streptomyces caelestis strain 22227	COCONUT
Penicillium sp. strain No. 24-4	COCONUT
Penicillium aculeatum NR 5165	COCONUT
Bacillus sp. 11480	COCONUT
Oscillatoria agardhii CYA128	COCONUT
Anabaena flos-aquae NRC525-17	COCONUT
Streptomyces KK317	COCONUT
Aspergillus sp. SC319	COCONUT
Actinomyces K-26	COCONUT
Actinomycete WP 3688	COCONUT
Streptomyces sp. MHW846	COCONUT
Streptomyces parvisporogenes strain MD494-A1	COCONUT
Bacillus sp. PhM-PHD-090	COCONUT
Streptomyces lavendulae SANK 64297	COCONUT
Trichosporiella sp. 20-95	COCONUT
Streptomyces sp. S-140	COCONUT
Apiospora montagnei Sacc. TC 1093	COCONUT
Stenotrophomonas maltophilia R3089	COCONUT
Acremonium kiliense Grutz TC 1703	COCONUT
Micromonospora sp. L-25-ES25-008	COCONUT
Streptomyces sp. MA6348	COCONUT
Streptomyces sp. BA10988 (FERM P-10490)	COCONUT
Streptomyces libani NK-110134 (FERM 10638)	COCONUT
Flexibacter sp. PK-74	COCONUT
Streptomyces S-822	COCONUT
Nocardia brasiliensis IFM 0995	COCONUT
K169B-91	COCONUT
Streptomyces tanashiensis MD706-Y4	COCONUT
Streptomyces hygroscopicus No.P247-71 (ATCC 53709)	COCONUT
Bacillus megatherium No. 203	COCONUT
Actinomadura sp. HQ24	COCONUT
Actinomycete strain Q464-31	COCONUT
Pseudomonas sp. IZ208	COCONUT
Streptomycete S 300	COCONUT
Streptomyces sp. KY11780	COCONUT
CL47745	COCONUT
Candida tropicalis YL-03706F	COCONUT
Streptomyces netropsis JCM 4544	COCONUT
Halocyphina villosa No. 573	COCONUT
Streptomyces fradiae GS48 (NRRL 12170)	COCONUT
Aspergillus sp. RE-1149	COCONUT
Saccharomyces cerevisiae strain 3701B	COCONUT
Streptomyces sp. 87-397	COCONUT
Nocardia sp. ND20	COCONUT
Isaria Sinclairii ATCC 24400	COCONUT
Myriococcum albomyces MRRL 3858	COCONUT
Phomopsis sp. BCC 9789	NPASS
Panus rudis Fr. IFO 8994	NPASS
Bacillus subtilis RF1-L3 [mCherry egfp zwf ribBA and ywlf]	NPASS
Streptomyces sp. Go-GS12	NPASS
Chlorella sp. KKUS2 Toluraspore Y30	NPASS
A new engineered strain of Synechococcuselongatus PCC 7942 [dxs, idi]	NPASS
Paecilomyces variotii J08NF-1	NPASS
Escherichia coli p15/AQ10 [BaCD]	NPASS
Dactylosporangium aurantiacum subsp. hamdenensis NRRL 18085	NPASS
Trichormus sp. UIC 1033	NPASS
A new engineered strain of Saccharomyces cerevisiae BY4742-TRP [tHMG1, LYS2, ERG9, ERG1, bAS]	NPASS
Pseudomonas putida GS1 [P450cin]	NPASS
Saccharomyces cerevisiae BY4741	NPASS
bcc 8616	NPASS
Verticillium lecanii 6144	NPASS
A new engineered strain of Saccharomyces cerevisiae BA21 [UGTPg1]	NPASS
Oscillatoria raoi (TAU strain IL-76-1-2)	NPASS
Aspergillus sp. AST0036	NPASS
0ctiluca scintillans	NPASS
Streptomyces venezuelae ISP5230	NPASS
Streptomyces sp. HKI0595	NPASS
Streptomyces sp. DSM 14996	NPASS
Escherichia coli TS-9 [pntAB sthA]	NPASS
0stoc sp. FSN	NPASS
0nomuraea spiralis	NPASS
Synechocystis salina LEGE 06099	NPASS
Tricholoma sp. AU1	NPASS
Streptomyces hygroscopicus 17997	NPASS
A new engineered strain of Saccharomyces cerevisiae BY4741 [ERG1]	NPASS
Yarrowia lipolytica ST9671 [FjTAL At4CL1 VvVST1]	NPASS
Chondrostereum sp. NTOU4196	NPASS
Aspergillus sp. HNMF114	NPASS
0tholaena dealbata	NPASS
A new engineered strain of Saccharomyces cerevisiae [BTS1; crtYB; crtI; PhCCD1]	NPASS
hirsutella nivea bcc 2594	NPASS
A new engineered strain of Escherichia coli BL21(DE3) [SS, SE, CPR, McSE, AtCPR,]	NPASS
Streptomyces sp. FXJ1.235 + Mycobacterium sp. HX10-55	NPASS
Bacillus subtilis 1A751-Sfp	NPASS
Pseudomonas aeruginosa 1682U.R.0a.27	NPASS
Bacillus cereus 041381	NPASS
Yarrowia Lipolytica W29	NPASS
Streptomyces sp. FXJ1.4112 + Mycobacterium sp. HX10-42	NPASS
Penicillium sp. KMU18029	NPASS
A new engineered strain of Escherichia coli [MpLCYe, MpLCYb and MpCYP97C]	NPASS
Corynebacterium glutamicum orn9 [ncgl2228]	NPASS
lentinus connatus bcc 8996	NPASS
Rhodobacter sphaeroides HY01 under phosphate- limited conditions [n.a.]	NPASS
A new engineered strain of Yarrowia Lipolytica Po1g [n.a.]	NPASS
Micromonospora yangpuensis DSM 45577	NPASS
Ascidian (iic-197)	NPASS
0stoc spp. UIC 10366	NPASS
Saccharomyces cerevisiae ScLCZ08 [MtOAS, AtCPR1]	NPASS
A new engineered strain of Escherichia coli [kivD adh2]	NPASS
Streptomyces sp. isolate B8652 BCC 5149	NPASS
A new engineered strain of Rhodopseudomonas palustris TIE-1 [shc]	NPASS
aspergillus terreus gwq-48	NPASS
A new engineered strain of Saccharomyces cerevisiae INVSc1 [tHMG1, IDI1, ERG20, ERG9]	NPASS
sorangium cellulosum, strains so ce90/b2	NPASS
penicillium sp. sf-6013	NPASS
Streptomyces fradiae strain 1	NPASS
0stoc commune	NPASS
Streptomyces A56-DT [sco6196]	NPASS
Streptomyces lincolnensis B48 [n.a.]	NPASS
Saccharomyces cerevisiae ZW04BY-RS	NPASS
Streptomyces sp. PU-14G	NPASS
Escherichia coli slig-3 [rocGBs]	NPASS
Corynebacterium glutamicum C1* strain [anmt]	NPASS
A new engineered strain of Rhodopseudomonas palustris TIE-1 [shc, crtE, hpnD, dxs]	NPASS
Corynebacterium glutamicum ZQJY-6 [avtA]	NPASS
Saccharomyces cerevisiae JDY52	NPASS
Streptomyces lividans TK23 + Tsukamurella pulmonis TP-B0596	NPASS
0ccaea caerulescens	NPASS
alternaria tenuissima que1se	NPASS
Burkholderia thailandensis MSMB43	NPASS
Hypoxylon monticulosum CLL-205	NPASS
Aspergillus fumigatus MR2012 + Streptomyces leeuwenhoekii strain C34	NPASS
Streptomyces sp. CB01913	NPASS
Corynebacterium glutamicum SO4 [cg3035]	NPASS
Eupenicillium sp. LG41	NPASS
Streptomyces lincolnensis Δ4481 [slinc4481]	NPASS
Streptomyces sp. MK931-CF8	NPASS
Mucor irregularis QEN-189	NPASS
A new engineered strain of Escherichia coli MG1655 [kdc yigB]	NPASS
Bacillus amyloliquefaciens ACCC11060 + Trichoderma asperellum GDFS1011	NPASS
Streptomyces sp. IMB7-145	NPASS
Escherichia coli ED02 [alsS, kivD, ilvC, ilvD, yqhD, gapN pflB ldhA, ackA-pta]	NPASS
Escherichia coli WΔ4IB4 [budB ilvCFBR ilvD kdcA adhAFBR ldhA adhE pta frdA]	NPASS
Gordonia sp. KMC005 + Streptomyces tendae KMC006	NPASS
0stoc sp. ATCC53789	NPASS
Streptomyces sp. LZ35	NPASS
Escherichia coli CFTi91zpee [alsS, kivD, ilvC, ilvD, pgl, zwf, edd, eda pgi gntR gnd pflB ldhA]	NPASS
Corynebacterium glutamicum ZQJY-7 [n.a.]	NPASS
Streptomyces pristinaespiralis HCCB10218	NPASS
Actinoplanes sp. QQ-1 [acb cluster treY]	NPASS
Ganoderma orbiforme BCC 22325	NPASS
Nectriaceae sp. BF-0114	NPASS
Paraphaeosphaeria sp. (N-119)	NPASS
streptomyces sp. ank 315	NPASS
Favolaschia sp. BCC 18686	NPASS
Aspergillus fumigatus MR2012 + Streptomyces leeuwenhoekii strain C34/strain C58	NPASS
Periconia sp. F-31	NPASS
Streptomyces sp. BA01	NPASS
Corynebacterium glutamicum SO26 [mscCG2, gdh2]	NPASS
Streptomyces sp. i08a 1776	NPASS
Saccharomyces cerevisiae YUG37	NPASS
Synechocystis sp. PCC 6803 + Paenibacillus camelliae/Curtobacterium ammoniigenes	NPASS
Streptomyces sp. RKND-216 + Mycobacterium smegmatis ATCC 120515	NPASS
Penicillium sp. CML 3020	NPASS
Fusarium tricinctum + Bacillus subtilis 168 trpC2	NPASS
Penicillium sp. KFD28	NPASS
Bacillus megaterium CGMCC 1.1741	NPASS
Sorangium cellulosum mutant GSUV3-205 [n.a.]	NPASS
Streptomyces sp. RKND-216 + Alteromonas sp. RKMC-009	NPASS
Oscillatoria margaritifera nac8-55	NPASS
Ralstonia eutropha H16 + Bacillus subtilis 5119	NPASS
Streptomyces sp. CHQ-64	NPASS
0dularia harveyana	NPASS
eurotium cristatum en-220	NPASS
Pseudomonas putida DSM 12264 [n.a.]	NPASS
[truncated: 989 more rows]
