# Supplementary material for: PhyloSophos: a high-throughput scientific name mapping algorithm augmented with explicit consideration of taxonomic science, and its application on natural product (NP) occurrence database processing
Source: BMC Bioinformatics. 2023 Dec 14;24:475. doi: 10.1186/s12859-023-05588-3 (PMC10722791; doi:10.1186/s12859-023-05588-3)
Supplement: Supplementary file 9 — Additional file 9. List of species name entries with modified scientific names, collected from COCONUT and NPASS databases. [file 12859_2023_5588_MOESM9_ESM.xlsx]

## Sheet: Sheet1
Scientific name	NP database source
Andrographis herba	COCONUT
Ginkgo semen	COCONUT
Hedyotis diffusae herba	COCONUT
Corydalis rhizoma	COCONUT
Ephedra herba	COCONUT
Hippophae fructus	COCONUT
Codonopsis radix	COCONUT
Echinopsis radix	COCONUT
Campsis flos	COCONUT
Artemisia herba alba	COCONUT
Quisqualis fructus	COCONUT
Hemerocallis radix	COCONUT
Dictamnus radicis Cortex	COCONUT
Corydalis bungeanae herba	COCONUT
Sinapis semen	COCONUT
Radix sarsaparillae	COCONUT
Radix gentianae	COCONUT
Zedoariae rhizoma	COCONUT
Rhei rhizoma	COCONUT
Radix sarsaparilla	COCONUT
Radix pareira brava	COCONUT
Lablab semen album	COCONUT
Salvia folium	COCONUT
Thalictri herba	COCONUT
Plumula nelumbensis	COCONUT
Tilia alburnum	COCONUT
Periostracum cicadae	COCONUT
Rhizoma rhei	COCONUT
Fructus arctii lappae	NPASS
Radix codonopsis pilosulae	NPASS
Cornu saigae tataricae	NPASS
Radix platycodi	NPASS
Flos lonicerae	NPASS
Semen astragali complanati	NPASS
Herba sarcatidrae	NPASS
Radix euphorbiae pekinensis	NPASS
Semen phaseoli	NPASS
Radix aconiti kusnezoffii	NPASS
Rhizoma arisaema cum bile	NPASS
Herba alternantherae	NPASS
Arillus longan	NPASS
Radix moghaniae philippinensis	NPASS
Oleum folii	NPASS
Herba gnaphalii affinis	NPASS
Rhizoma homalomenae occultae	NPASS
Radix glycyrrhizae uralensis	NPASS
Herba inulae	NPASS
Myrrha praeparata	NPASS
Fel serpentis	NPASS
Folium polygoni tinctorii	NPASS
Herba seu radix cirsii japonici	NPASS
Folium aconiti szechenyiani	NPASS
Fructus caryophylli	NPASS
Massa fermentata hordei germinatus	NPASS
Semen zanthoxyli bungeani	NPASS
Fructus mori	NPASS
Fructus perillae preparata	NPASS
Radix et rhizoma anisochili	NPASS
Radix liriopes	NPASS
Cacumen tamaricis	NPASS
Oleum camelliae	NPASS
Fructus broussonetiae	NPASS
Semen benincasae	NPASS
Herba clinopodii	NPASS
Fructus gardeniae preparata	NPASS
Oleum curcumae	NPASS
Pollen typhae preparata	NPASS
Herba artemisiae anomalae	NPASS
Radix pseudostellariae	NPASS
Fructus schiandrae	NPASS
Pulvis coris bovis seu bubali	NPASS
Os draconis preparata	NPASS
Radix glycyrrhizae preparata	NPASS
Radix et rhizoma rhei	NPASS
Radix knoxiae	NPASS
Caulis rubi corchorfolii	NPASS
Caulis perillae	NPASS
Fructus aurantii	NPASS
Flos magnoliae	NPASS
Oleum caryophylli	NPASS
Folium viticis negundo	NPASS
Oleum sesami	NPASS
Oleum linderae	NPASS
Radix zanthoxyli	NPASS
Herba glechomae longitubae	NPASS
Folium pini	NPASS
Colla carapacis et plastri testudinis	NPASS
Testis et penis canis familiaris	NPASS
Dens draconis	NPASS
Oleum corticis cinnamomi	NPASS
Herba belladonnae	NPASS
Fructus amomi	NPASS
Semen artemisiae	NPASS
Radix kadsurae coccineae	NPASS
Lignum pini nodi	NPASS
Fructus ligustri lucidi	NPASS
Rhizoma pinelliae preparata	NPASS
Folium polygoni	NPASS
Herba lagotidis	NPASS
Caulis sargentodoxae	NPASS
Folium camelliae	NPASS
Cornu cervi	NPASS
Ootheca mantidis	NPASS
Penis cervi	NPASS
Rhizoma menispermi	NPASS
Ramulus cinnamomi preparata	NPASS
Cortex eucommiae	NPASS
Ramulus cinnamomi	NPASS
Radix achyranthis bidentatae	NPASS
Caulis polygoni multiflori	NPASS
Scutellariae radix	NPASS
Cortex zingiberis	NPASS
Semen sojae	NPASS
Radix adenophorae	NPASS
Caulis mahoniae	NPASS
Rhizoma acori graminei	NPASS
Concha cyclinae	NPASS
Folium aconiti	NPASS
Resina olibani praparata	NPASS
Fructus gleditsiae abnormalis	NPASS
Semen lablab album	NPASS
Fructus galangae	NPASS
Semen cassiae	NPASS
Nelumbinis rhizomatis	NPASS
Radix et rhizoma rhei praeparata	NPASS
hydrangeae dulcis folium	NPASS
Radix solani melongenae	NPASS
Exodermis poria	NPASS
Folium camelliae sinensis	NPASS
Magnoliae officinalis praeparata	NPASS
Rhizoma bolbostemmae	NPASS
Radix et rhizoma rhodiolae	NPASS
Lignum dalbergiae odoriferae rosewood	NPASS
Folium callicarpae	NPASS
Folium callicarpae nudiflorae	NPASS
Ligum cinnamomi camphorae	NPASS
Herba elephantopi scaberis	NPASS
Herba aconiti navicularis	NPASS
Bulbus lilii	NPASS
Bulbus lilii preparata	NPASS
Radix glycyrrhizae	NPASS
Semen sojae praeparata	NPASS
Stigma croci	NPASS
Cortex mori radicis praeparata	NPASS
Massa fermentata	NPASS
Oleum cinnamomi	NPASS
Radix aconiti lateralis preparata	NPASS
Pericarpium trichosanthis	NPASS
Pulvis cornu cervi	NPASS
Os sepiae seu sepiellaezoological name	NPASS
Radix glehniae	NPASS
Radix rosae laevigatae	NPASS
Cortex magnoliae officinalis	NPASS
Nelumbinis rhizomatis preparata	NPASS
Fructus psoraleae corylifoliae	NPASS
Fel gallus domesticus	NPASS
Herba meconpsis integrifoliae	NPASS
Exocarpium citri rubrum	NPASS
Resina olibani	NPASS
Concha arcae preparata	NPASS
Radix cirsii japonici	NPASS
Rhizoma fagopyri cymosi	NPASS
Rhizoma zingiberis praeparata	NPASS
Herba lysimachiae	NPASS
Fructus akebiae	NPASS
Fructus vitis	NPASS
Corium erinacei	NPASS
Flos inulae	NPASS
Concha mauritiae arabicae	NPASS
Fructus herpetospermi	NPASS
Rhizoma dioscoreae nipponicae	NPASS
Oleum viticis negundo	NPASS
Pericarpium citri	NPASS
Ramulus euonymi	NPASS
Rhizoma cyperi preparata	NPASS
Oleum folii perillae	NPASS
Fructus terminaliae	NPASS
Fel gallus	NPASS
Pedicellus melo	NPASS
Rhizoma dioscoreae hypoglaucae	NPASS
Sanguis draconis	NPASS
Caulis spatholobi	NPASS
Radix aconiti	NPASS
Herba acalyphae	NPASS
Radix ilicis asprellae	NPASS
Massa hanshi fermentata	NPASS
Os draconis	NPASS
Lignum pterocarpi indici	NPASS
Exocarpium citri grandis	NPASS
Concha haliotidis	NPASS
Concha arcae	NPASS
Spina gleditsiae	NPASS
Pericarpium citri reticulatae	NPASS
Herba glechomae	NPASS
Bulbus allii fistulosi	NPASS
Radix physochlainae	NPASS
Os corallii	NPASS
Pericarpium pyri	NPASS
Rhizoma dryopteris crassirhizomae	NPASS
Folium pogostemonis	NPASS
Herba cichorii	NPASS
Herba artemisiae scopariae	NPASS
Semen entadae phaseoloidis	NPASS
Herba sophorae alopecuroidis	NPASS
Pericarpium zanthoxyli	NPASS
Semen celosiae	NPASS
Dens draconis preparata	NPASS
Cortex lycii radicis	NPASS
Radix rumicis japonici	NPASS
Acidum thymici	NPASS
Fructus arctii	NPASS
Fructus anisi stellati	NPASS
Fructus anisi	NPASS
Pericarpium arecae	NPASS
Concha margaritifera usta	NPASS
Oleum eucalypti	NPASS
Cortex dictamni	NPASS
Fructus hippophae	NPASS
Cornu cervi degelatinatum	NPASS
Radix asteris praeparata	NPASS
Semen arecae preparata	NPASS
Fructus gardeniae	NPASS
Radix ginseng korea	NPASS
Fructus vitis viniferae	NPASS
Fructus amomi rotundus	NPASS
Radix glycyrrhizae praeparata	NPASS
Semen sterculiae lychnophorae	NPASS
Rhizoma paridis	NPASS
Fructus xanthii sibirici	NPASS
Caulis perillae frutescentis	NPASS
Rhizoma imperatae	NPASS
Herba cirsii japonici	NPASS
Herba dendrobii	NPASS
Semen arecae	NPASS
Scorpio preparata	NPASS
Nidus vespae preparata	NPASS
Fructus phyllanthi	NPASS
Herba sedi sarmentosi	NPASS
Semen holarrhenae	NPASS
Folium digitalis	NPASS
Oleum ocimi gratissimi	NPASS
Folium caryophylli	NPASS
Fructus terminaliae billericae	NPASS
Radix cudraniae	NPASS
Radix rehmanniae	NPASS
Semen juglandis	NPASS
Oleum aurantii	NPASS
Herba serissae	NPASS
Herba nerviliae	NPASS
Radix paeoniae rubra	NPASS
Herba fragariae	NPASS
Folium citri	NPASS
Fructus tsaoko	NPASS
Succus rhizoma lotus	NPASS
Rhizoma zingiberis recens preparata	NPASS
Semen trichosanthis	NPASS
Fructus syzygii	NPASS
Radix smilacis	NPASS
Semen euphorbiae	NPASS
Plastrum testudinis praparata	NPASS
Semen chaulmoograe	NPASS
0dus nelumbinis rhizomatis	NPASS
Oleum terebinthinae	NPASS
Rhizoma dioscoreae	NPASS
Exocarpium citri	NPASS
Herba coriandri	NPASS
Fructus herpetospermi pedunculosi	NPASS
Herba gynurae bicoloris	NPASS
Fructus xanthii	NPASS
Cortex acanthopanacis radicis	NPASS
Fructus evodiae	NPASS
Massa medicata fermentata	NPASS
Radix aucklandiae	NPASS
Oleum rhododendri daurici	NPASS
Semen armeniacae amarum	NPASS
Radix ginseng rubra	NPASS
Radix polygoni multiflori preparata	NPASS
Semen sesami	NPASS
Cortex fraxini	NPASS
Radix polygoni aubertii	NPASS
Plastrum testudinis	NPASS
Lignum pini	NPASS
Bulbus fritillariae	NPASS
Radix aconiti lateralis praeparata	NPASS
Herba patriniae	NPASS
Radix semiaquilegiae	NPASS
Carapax et plastrum testudinis	NPASS
Radix hedysari	NPASS
Testa arachidis hypogaeae	NPASS
Radix vitis romanetii	NPASS
Fructus foeniculi	NPASS
Carapax trionycis	NPASS
Semen hyoscyami	NPASS
Flos mume	NPASS
Oleum storax	NPASS
Radix heraclei maximi	NPASS
Caulis millettiae	NPASS
Semen euryales	NPASS
Fructus carpesii	NPASS
Herba selaginellae doederleinii	NPASS
Radix tetrastigmatis hemsleyani	NPASS
Rhizoma ahemones daddeanae	NPASS
Resina liquidambaris	NPASS
Sanguisorbae radix	NPASS
Rhizoma chuanxiong	NPASS
Fructus kochiae	NPASS
Radix rubiae	NPASS
Semen nelumbinis	NPASS
Radix chuanxiong	NPASS
Concha meretricis seu cyclinae	NPASS
Semen entadae	NPASS
Receptaculum nelumbinis	NPASS
Pollen typhae	NPASS
Radix ophiopogonis	NPASS
Radix stemonae preparata	NPASS
Rhizoma wenyujin concisum	NPASS
Herba desmodii styracifolii	NPASS
Fructus terminaliae preparata	NPASS
Rhizoma corydalis	NPASS
sunflower pollen	NPASS
Fructus malvae	NPASS
Semen alpiniae katsumadai	NPASS
Fructus leonuri	NPASS
Cortex berberidis	NPASS
Radix stephaniae tetrandrae	NPASS
Rhizoma codonopsis pilosulae	NPASS
Pericarpium papaveris	NPASS
Folium citri tangerinae	NPASS
Fructus choerospondiatis	NPASS
Rhizoma anemones raddeanae	NPASS
Fructus perillae	NPASS
Cortex phellodendri	NPASS
Flos magnoliae offcinalis	NPASS
Herba dracocephali tangutici	NPASS
Folium aconiti kusnezoffii	NPASS
Nidus vespae	NPASS
Fructus gardeniae grandiflorae	NPASS
Oleum pogostemonis	NPASS
Herba ecliptae prostratae	NPASS
Pericarpium citri reticulatae viride	NPASS
Herba plantaginis minutae	NPASS
Oleum dalbergiae odoriferae	NPASS
Semen torreyae	NPASS
Rhizoma curcumae	NPASS
Fel serpentis liquidum	NPASS
Caulis rubi idaei	NPASS
Herba chrysosplenii	NPASS
Semen euphorbiae pulveratum	NPASS
Stamen nelumbinis	NPASS
Succus rhizoma	NPASS
Corium erinacei seu hemiechianus	NPASS
Folium perillae	NPASS
Folium agastachis	NPASS
